# Supplementary material for: Genome-wide identification of microsatellite markers from cultivated peanut (Arachis hypogaea L.)
Source: BMC Genomics. 2019 Nov 1;20:799. doi: 10.1186/s12864-019-6148-5 (PMC6824139; doi:10.1186/s12864-019-6148-5)
Supplement: Supplementary file 1 — Additional file 1: Table S1. Number of SSRs and SSR markers identified on different chromosomes. Table S2. Summary of SSR motifs and repeats. [file 12864_2019_6148_MOESM1_ESM.xlsx]

## Sheet: Table S1
Table S1. The number of SSRs and SSR markers identified on different chromosomes.
		Total SSRs		Total SSR markers
Chromosome	Chromosome length (bp)	No. of SSRs	Density (per Mb)	No. of SSR markers	Density (per Mb)	Total number of SSR markers in subgenome A, B and scalffolds	Percentage (%)
Chr. A01	111889318	364858	3260.88	44590	398.519
Chr. A02	114368132	379628	3319.35	48200	421.446
Chr. A03	145445263	478383	3289.09	59314	407.81
Chr. A04	109465566	349830	3195.8	41613	380.147
Chr. A05	102411958	328425	3206.9	38021	371.255
Chr. A06	118407653	375824	3173.98	44683	377.366
Chr. A07	168161321	538928	3204.83	60865	361.944
Chr. A08	50462636	193946	3843.36	35320	699.924
Chr. A09	122165897	393989	3225.03	46726	382.48
Chr. A10	116546838	368842	3164.75	42935	368.393	462267	47.4615
Chr. B01	150776133	483183	3204.64	51020	338.382
Chr. B02	112174047	368888	3288.53	40674	362.597
Chr. B03	146556089	495676	3382.16	61802	421.695
Chr. B04	127358393	420690	3303.2	46594	365.849
Chr. B05	155554975	505088	3247.01	52913	340.156
Chr. B06	151149681	486443	3218.29	53529	354.146
Chr. B07	56568284	190669	3370.6	24959	441.219
Chr. B08	137243429	446625	3254.25	49484	360.556
Chr. B09	163438924	532326	3257.03	56917	348.246
Chr. B10	148514849	485373	3268.18	51502	346.78	489394	50.2466
Scaffolds	43025509	141882	3297.63	22323	518.832	22323	2.29193
Total	2551684895	8329496	3264.31	973984	381.702
Average (20 chromosomes)		409381	3283.89	47583.1	392.446
Pearson Correlation (Chromosome length and the number of SSRs)		0.996 (**)
**Correlation is significant at the 0.01 level (2-tailed).

## Sheet: Table S2
Table S2. Summary of SSR motifs and repeats.
ID	Types of motifs	Repeats
		2	3	4	5	6	7	8	9	10	11	12	13	14	15	16	17	18	19	20	21	22	23	24	25	26	27	28	29	30	31	32	33	34	35	36	37	38	39	40	41	42	43	44	45	46	47	48	49
1	AAAAT/ATTTT	745574	41930	6062	1350	258	91	34	16	8	4	2
2	AAATT/AATTT	405761	7181	651	96	27	6	2
3	AAAAG/CTTTT	388136	14653	1242	233	74	14	4	2		1
4	A/T											53058	33255	23066	16594	12199	8928	7187	6119	5462	4711	4588	4194	3914	3596	3526	3154	3069	2945	2733	2635	2379	2338	2211	2202	2028	1862	1873	1740	1677	1492	1566	1403	1310	1254	1149	1064	1035	899
5	AATAT/ATATT	236251	4001	370	77	35	33	17	11	6	1	1
6	AAAAAT/ATTTTT	225416	9408	1100	300	43	14	3		1
7	AT/AT				83068	26079	14826	11067	8202	6171	4413	3406	2803	2334	2069	1959	1839	1771	1765	1740	1762	1622	1434	1516	1378	1307	1232	1241	1151	1117	959	930	888	833	721	734	615	554	485	433	378	355	259	270	200	190	156	127	122
8	AAATC/ATTTG	191358	2036	200	41	6
9	AAAAAG/CTTTTT	160702	7120	576	82	18	9	2		1
10	AAAAC/GTTTT	163067	2349	233	44	5	3	2
11	AAGAG/CTCTT	155197	4274	229	60	17	8	3			1	1
12	AAGAT/ATCTT	132474	19187	3243	1010	159	51	14	9	4	2	2
13	AATTC/AATTG	149898	3029	545	90	15	5	1
14	AAAATT/AATTTT	140652	5287	237	32	11	4		1
15	AG/CT				75123	24799	10391	5944	3490	2093	1399	977	832	744	624	613	572	619	605	521	425	372	310	276	279	229	189	181	186	162	147	159	121	129	99	109	83	85	68	65	51	42	32	21	14	13	9	12	4
16	AAAT/ATTT		106731	17497	4921	1987	645	255	117	75	49	16	11	12	8	2	6	4	5	2				1		1
17	AAT/ATT			66263	18135	9180	4357	2480	1789	1502	1435	1449	1453	1484	1433	1394	1277	1248	1147	1094	898	806	696	562	453	427	333	273	247	185	161	123	86	83	54	44	45	29	25	24	16	11	8	6	9	7	3	5	2
18	AAG/CTT			74503	17516	7977	2337	913	584	351	231	210	139	132	113	85	76	65	56	52	51	44	36	60	45	38	40	32	30	25	22	26	24	10	10	10	5	4	12	6		4	4	3	3	3	4	4	2
19	AAACT/AGTTT	89531	1457	208	12	5	1
20	AAATG/ATTTC	86032	621	39	4
21	AAAGG/CCTTT	78478	746	25	4	1	1
22	AGAGG/CCTCT	68843	2268	42	8	4	1
23	AATAG/ATTCT	64939	336	53	13	1			1
24	AAACC/GGTTT	60402	1896	119	11	1		1
25	ACGCGT/ACGCGT	58620	134	2
26	AAAGT/ACTTT	56499	185	4	1
27	AAATAT/ATATTT	54157	1266	86	16	4	1
28	AACAC/GTGTT	53893	430	51	16	3	1
29	AACAT/ATGTT	53567	269	19	1			1	1
30	AATCC/ATTGG	49779	1548	38	2	1
31	AAAGC/CTTTG	49928	194	17	4
32	ATATC/ATATG	48271	614	90	13	6	1		1
33	AATGC/ATTGC	45591	2261	83	4	1
34	AAATTT/AAATTT	44594	958	81	4
35	AACCC/GGGTT	44229	161	16	6	1
36	AAATTC/AATTTG	43728	534	17	2	2
37	AAAG/CTTT		39163	3346	730	245	99	64	38	26	17	15	15	4	3	3
38	AGGAT/ATCCT	43090	187	7	2
39	AAGTC/ACTTG	43115	64	6		1
40	AATT/AATT		37318	4284	650	171	65	31	11	10		2	1
41	AAGGG/CCCTT	41975	334	20	9	2	3
42	AGATG/ATCTC	41490	160	51	11	5	4
43	AAAAAC/GTTTTT	40362	656	68	7	2
44	AATGG/ATTCC	40204	210	17	5
45	AATCT/AGATT	39738	401	45	3	1		1
46	AGGGC/CCCTG	38657	37	4	1
47	AAGAGG/CCTCTT	36160	561	226	165	78	42	15	12	3	4	3			1						1
48	AC/GT				21565	5988	2739	1665	1021	616	406	307	251	221	173	180	112	120	118	120	100	88	87	65	65	58	64	39	55	24	43	33	37	27	25	27	19	12	18	21	13	15	5	6	11	6	4	6	10
49	ATCCC/ATGGG	36177	63	17	4	3
50	AATAC/ATTGT	35789	255	15	6	1					1
51	AAGCC/CTTGG	33509	58	9		1			1
52	ACGCGC/CGCGTG	33053	56	4	2		1
53	AACTC/AGTTG	32887	190	17	7	2
54	AACTT/AAGTT	32737	134	1
55	AATGT/ACATT	32115	442	20	1
56	ATC/ATG			23735	4419	1840	743	380	223	159	99	92	86	57	48	46	30	33	28	23	15	24	19	13	12	9	11	9	4	10	7	9	4	7	2	3	8	3	4	5	1	5	4	4	5	1	3	3	3
57	AATCCT/AGGATT	25597	5422	484	26	4	3
58	AAATTG/AATTTC	30495	657	24	4
59	AAAATG/ATTTTC	30068	447	56	5	1
60	AAAGAG/CTCTTT	29218	626	75	17	7	2
61	AACCT/AGGTT	28636	327	22	1
62	AAGAC/CTTGT	28808	120	4	4
63	AAAGAT/ATCTTT	27670	672	59	15	14	1	1
64	AAAATC/ATTTTG	27818	313	43	15	5	6
65	AAAACT/AGTTTT	26774	565	10	1
66	AAC/GTT			19705	4136	1317	631	327	162	109	94	69	86	47	50	46	38	32	24	20	16	9	5	7	7	10	7			2	2	4	2	3		3			1		1				1	1
67	AAGTG/ACTTC	26560	123	5	3
68	AATTAT/AATTAT	26162	200	14	3	2
69	AGGGG/CCCCT	24735	349	64	23	7	1
70	ACGGC/CCGTG	24667	6
71	AAGAAT/ATTCTT	23830	103	103	8	3	1
72	ACATC/ATGTG	23557	105	14	2
73	AAGGT/ACCTT	22981	50	8	1
74	AAGCT/AGCTT	22831	92	18	1
75	ACGCGG/CCGCGT	22676	17
76	AACT/AGTT		12322	9530	429	126	57	12	6	6	2	1	2	1							1
77	AACAG/CTGTT	22207	166	23	3	4		1		1
78	ACTAT/AGTAT	21671	100	12	3	1
79	ACCTC/AGGTG	21112	82	14	6
80	AACAAG/CTTGTT	20878	217	31	6	3
81	ACATG/ATGTC	20921	58	5	1
82	ACTGC/AGTGC	20612	39	2
83	AATATT/AATATT	20104	184	20	4	2
84	ACACC/GGTGT	20203	81	19	3		1
85	AGAGC/CTCTG	19639	459	24
86	AACAAT/ATTGTT	19574	337	52	21	16	5	10	5	3		2					1
87	ACTCT/AGAGT	19446	92	5	2
88	AAAAGG/CCTTTT	19192	118	15	1
89	AACTG/AGTTC	18864	155	30	8
90	AAAACC/GGTTTT	18711	270	18	2
91	AGG/CCT			13759	2404	1242	522	351	201	134	93	59	49	28	20	4	3	3	1	2																1					1
92	ATGCC/ATGGC	18304	65	3	1
93	AAAAGT/ACTTTT	17816	141	13	1
94	AACCTG/AGGTTC	17797	25	3
95	ACTAG/AGTCT	17475	15	3
96	ATCCG/ATCGG	14442	1990	881	57	7
97	AAGGC/CCTTG	16641	28	2
98	AACCG/CGGTT	14947	950	286	55	7
99	AATG/ATTC		14637	1235	144	45	16	8	2	2		1
100	AATAGC/ATTGCT	15720	45	5		1
101	ACCAT/ATGGT	15582	94	9	2	4
102	AGATC/ATCTG	15219	98	4			2
103	ACTCC/AGTGG	15206	21	3	1
104	AAGATG/ATCTTC	14118	134	27	6				1	1
105	CCCCG/CGGGG	12553	1435	125	70	6	2		1
106	ACC/GGT			9670	2520	1096	386	183	100	60	30	18	10	5	1	1	3	1		1
107	AGAGGG/CCCTCT	13518	200	37	23	8	4
108	AAACAT/ATGTTT	13560	162	50	2
109	AAGGAG/CCTTCT	13282	352	64	29	20	7	2	1	2	2						1
110	AAATGC/ATTTGC	13237	300	12	1
111	AGCAT/ATGCT	13415	98	16	1
112	ACGCG/CGCGT	13412	41	17
113	ACCCT/AGGGT	11613	1484	299	41	6				1
114	AATCAT/ATGATT	12768	365	39	8	1	1	1
115	AAATCT/AGATTT	12842	71	3	1
116	AGGATG/ATCCTC	12602	123	30	14		4		1
117	AAAAGC/CTTTTG	12610	50	5
118	AAATAG/ATTTCT	12510	89	4	1
119	AAAC/GTTT		11739	639	122	31	13	3	2	1	3
120	ACATAT/ATATGT	12288	222	24	6	1	3
121	AAATAC/ATTTGT	12183	97	14	4	1	1
122	ACACT/AGTGT	12162	93	6	1		1
123	AACCCT/AGGGTT	11850	216	36	8	2		1
124	AAAGGG/CCCTTT	11790	91	24	3		1
125	AGCTC/AGCTG	11811	43	2	1
126	AAACTC/AGTTTG	11735	39	8
127	AATGAT/ATCATT	11289	134	22	6	2	4	3	1	1	3		3	1	1	1									1						1
128	ACCCC/GGGGT	10866	240	27	8	2	2
129	ACAGAG/CTCTGT	10706	74	13	2
130	AACTGG/AGTTCC	10503	9	1	1
131	ACCCG/CGGGT	10136	263	19	1
132	AATATG/ATATTC	10287	96	10
133	AATTAG/AATTCT	10053	79	6
134	AAACAC/GTGTTT	9932	152	22	4
135	ACAT/ATGT		8162	998	341	123	78	50	49	40	44	37	29	29	22	25	10	10	5	5	3	3	1	2	1		1	1	2	1
136	AAGTAG/ACTTCT	9705	72	10		1	1
137	AACATC/ATGTTG	9533	113	15	4		1
138	AAATCC/ATTTGG	9540	102	16	1
139	AAGAGT/ACTCTT	9607	9	1	1
140	C/G											2655	1780	1148	835	653	493	357	326	225	200	134	111	99	76	68	56	43	41	37	29	27	17	15	11	10	18	11	12	10	8	6	5	5	5	3	7	4	4
141	AAACTT/AAGTTT	9339	63	1
142	AATGAG/ATTCTC	9286	85	6	3
143	AGCCT/AGGCT	9249	16	1	1
144	CG/CG				5857	2969	158	33	15	1	4	2			1		1
145	AATGGG/ATTCCC	8813	21	8
146	ACAGC/CTGTG	8678	42	6	1
147	AATC/ATTG		8130	293	43	8	3	2
148	AATCTC/AGATTG	8224	89	7	3
149	AAACAG/CTGTTT	8157	92	5
150	ACCTG/AGGTC	8129	29	2
151	AATCG/ATTCG	8053	78	10
152	ATATCC/ATATGG	8045	31	3
153	AAAGGT/ACCTTT	7918	149	6
154	ACAGT/ACTGT	7798	19	2
155	AATATC/ATATTG	7515	56	9	1						1
156	AAATGG/ATTTCC	7120	101	5	1
157	AATAGT/ACTATT	7110	57	9	1	3	2	2
158	AACCAC/GGTTGT	6813	106	18	13	7	2
159	ACGC/CGTG		6824	59	27	11	10	4	1	3	1	1	3	1				1	1									1	1	1																1
160	ACCGG/CCGGT	6335	590	13
161	AATCAG/ATTCTG	6700	185	21	4	2	1
162	AATTCC/AATTGG	6782	101	12		1
163	AATACT/AGTATT	6831	44	5	1
164	AAGCAC/CTTGTG	6591	39	1	1
165	ACCATC/ATGGTG	6323	235	46	13	7			1
166	AAACCC/GGGTTT	6543	64	6	3
167	AGAGAT/ATCTCT	6501	79	11	3		2
168	AATCAC/ATTGTG	6445	71	16	3	1
169	AAACG/CGTTT	6462	27	6	1
170	AAACCT/AGGTTT	6402	77	7
171	AAGCAG/CTGCTT	6134	220	16	2	3
172	AAGCTC/AGCTTG	6322	13	4
173	AAATGT/ACATTT	6178	26	3	1
174	AGATAT/ATATCT	6044	138	14	3	3		1
175	AGCCC/CTGGG	6176	16	1		1
176	AAGC/CTTG		6010	76	3	1
177	AAGGGG/CCCCTT	5764	183	39	15	2	2
178	AAAGAC/CTTTGT	5898	39	5
179	AGC/CTG			4790	797	187	63	17	6	1		1				2					1
180	ACGAG/CGTCT	5822	23	1
181	AGGCC/CCTGG	5284	330	192	4	2
182	AACTTC/AAGTTG	5777	31	3
183	AAGGAT/ATCCTT	5689	33		3
184	AGGGGG/CCCCCT	5451	180	27	5
185	AATGTG/ACATTC	5481	92	17	3	1
186	AAAGTG/ACTTTC	5520	63	9
187	AAGTGG/ACTTCC	5563	20	6
188	ACAGG/CCTGT	5421	9
189	ATATGC/ATATGC	5366	16
190	AACGT/ACGTT	5320	10
191	AACACC/GGTGTT	4774	271	78	36	7	5
192	ACTGG/AGTCC	5040	52	1
193	AGATGG/ATCTCC	5031	35	13	2			1
194	AAAGTT/AACTTT	5050	25
195	AAGG/CCTT		4821	199	37	6	4
196	ACTCTC/AGAGTG	4670	217	104	15	3	1		1
197	ACT/AGT			3257	1024	322	142	64	35	29	26	18	8	12	8	12	4	2	5	1	3	1	2	1	1	2		2	1			1	2
198	AAGCCC/CTTGGG	4915	52	7	1
199	AACTCT/AGAGTT	4933	12	1
200	AAGATC/ATCTTG	4925	17	1	1
201	ACACAT/ATGTGT	4869	42	11	3
202	AGAT/ATCT		3882	579	215	99	42	20	21	14	10	10	12	5	4	2	1	1	3	1	1			1
203	AACATT/AATGTT	4820	54	9	1
204	AACTCC/AGTTGG	4805	21	2
205	AATCTG/AGATTC	4688	57	9		1
206	AAGCAT/ATGCTT	4624	11	3
207	ACACG/CGTGT	4212	400	13	5
208	AATTAC/AATTGT	4546	70	4	1
209	AACACT/AGTGTT	4563	34	4
210	AACTTG/AAGTTC	4471	25	4		1
211	AACAGC/CTGTTG	4339	103	5	1
212	AACTAT/AGTTAT	4334	31	6	2	1
213	AAGATT/AATCTT	4308	29	3	1
214	AACCTC/AGGTTG	4264	38	17	1	1
215	AAAGCC/CTTTGG	4266	34	4	1
216	AACCTT/AAGGTT	4295	4
217	ACCTCC/AGGTGG	3987	168	42	22	9	1	1
218	ATCGC/ATGCG	4193	14	3
219	ACTCCT/AGGAGT	3313	778	50	2	1	1
220	AACTAC/AGTTGT	4111	16	2
221	AGAGGC/CCTCTG	3965	117	11	4	1
222	ATGC/ATGC		3845	190	20	2	1
223	ACGCAT/ATGCGT	4037	5
224	AATGGT/ACCATT	3958	22	4
225	ACCAG/CTGGT	3878	64	3
226	AAACCG/CGGTTT	3879	4
227	AACCCG/CGGGTT	3790	24	5	1
228	ATCC/ATGG		3657	60	8	7	2	1	1	1			1
229	AAGAGC/CTCTTG	3699	26	8	2
230	ACCGC/CGGTG	3562	109	17	2
231	AAACTG/AGTTTC	3612	36	9	2
232	AACCCC/GGGGTT	3604	43	4	1	1
233	AAGCG/CGCTT	3583	7
234	AACTCG/AGTTCG	3551	10	2
235	AAAGCT/AGCTTT	3533	8		1
236	ACCCCC/GGGGGT	3304	183	21	6
237	AAAGGC/CCTTTG	3495	14
238	AATAGG/ATTCCT	3324	36	1		1
239	AGATCT/AGATCT	3328	7
240	AAGGTG/ACCTTC	3150	79	12	8	1
241	AACATG/ATGTTC	3193	35	7	2
242	ACACTC/AGTGTG	3014	201	11	4
243	AATGAC/ATTGTC	3174	32	4		1
244	ACGCC/CGTGG	3154	25	5			1
245	ACGGCG/CCGTCG	3059	81	10		2
246	AATGCT/AGCATT	3044	48	7
247	CCG/CGG			2540	363	108	21	6	5	2																	1
248	AACGC/CGTTG	3022	12	2	1
249	ACTGAG/AGTCTC	2975	43	6	1
250	AGGG/CCCT		2678	216	67	29	9	9	1
251	ACACGC/CGTGTG	2911	30	12	4	4	1	3	1			1
252	AAGCTG/AGCTTC	2923	36	4
253	AACCAG/CTGGTT	2862	42	4	1		1	1
254	ACTCG/AGTCG	2873	13
255	AACCAT/ATGGTT	2803	71	6			1
256	CCGCG/CGCGG	2869	4
257	ACCTCT/AGAGGT	2803	30	3
258	AAAGTC/ACTTTG	2748	45	9	1
259	AGCGG/CCGCT	2714	15	2
260	ACGTC/ACGTG	2704	3	2
261	CCCGG/CCGGG	2491	193	9	2
262	ACCGCC/CGGTGG	2516	131	25	7	4	2		1
263	ACATCC/ATGTGG	2644	23	3
264	ACTC/AGTG		2235	274	68	34	8	6	3	2	1		1
265	AAGGGT/ACCCTT	2610	17
266	AGCCG/CGGCT	2606	9	2	1
267	AGGCG/CCTCG	2550	44	3	2
268	AATACC/ATTGGT	2542	16	1
269	ACATGC/ATGTGC	2478	36	2	1
270	ACATAG/ATGTCT	2461	19	2	1
271	ACAGTG/ACTGTC	2463	19
272	AAGGAC/CCTTGT	2433	9	1
273	AAGGCT/AGCCTT	2406	1		2
274	AACAGG/CCTGTT	2351	17	1
275	AACC/GGTT		2186	133	21	1	1
276	AGCATG/ATGCTC	2298	13	2	2	1
277	AATCCC/ATTGGG	2282	26	5
278	AATGTC/ACATTG	2271	14	3
279	ACGAT/ATCGT	2248	36	2
280	AAGTAT/ACTTAT	2272	4
281	AACGG/CCGTT	2251	6
282	AATGGC/ATTGCC	2205	38	6	2
283	ACG/CGT			1807	300	77	21	9	5	3	2	1					1												1		1	1			1	1
284	ACGATG/ATCGTC	2135	54	8	2			2
285	ACTATC/AGTGAT	2066	42	2	1
286	AGCATC/ATGCTG	2047	36	5	2
287	AACTAG/AGTTCT	2082	7
288	ACCACT/AGTGGT	2047	25	6	4	1
289	AAGACG/CGTCTT	1950	99	16	4	1
290	AAGTAC/ACTTGT	2004	19	1
291	AGATGC/ATCTGC	1958	44	7
292	ACGGG/CCCGT	1977	19	1
293	AAAACG/CGTTTT	1953	12
294	ATCCCC/ATGGGG	1803	131	12	2
295	ACTGCT/AGCAGT	1895	36	6	2	1			2					1																								1
296	ACACAG/CTGTGT	1915	8
297	ACTCAT/AGTATG	1890	14	3
298	AAGGCC/CCTTGG	1857	5
299	ATCATG/ATCATG	1815	26	6					1
300	AAGTCC/ACTTGG	1830	9	1	1
301	AGCGC/CGCTG	1825	2	1
302	AATGCC/ATTGGC	1789	22	7		1
303	ACCCTC/AGGGTG	1718	43	9	3	1
304	ACACGT/ACGTGT	1753	4
305	AACTGC/AGTTGC	1712	14	2
306	ACACCC/GGGTGT	1680	23	5
307	ACTGCC/AGTGGC	1670	19	2	1
308	AGCAGG/CCTGCT	1634	35	11	1
309	AGGGAT/ATCCCT	1669	8		1
310	ACCATG/ATGGTC	1622	16	1
311	ACGATC/ATCGTG	1604	4
312	ACAGAT/ATCTGT	1588	9	1	1
313	AACAGT/ACTGTT	1584	9	4	1
314	AAGT/ACTT		1554	35	1	3	2	1
315	AGCCTC/AGGCTG	1526	54	4	4	1	1		1
316	AGCGGC/CCGCTG	1508	43	7	1
317	AAGACC/CTTGGT	1533	16	1
318	ACAGCC/CTGTGG	1406	99	15	2	1
319	ACGCT/AGCGT	1514	1
320	ACCAGC/CTGGTG	1430	62	10	3	2	1
321	AAGACT/AGTCTT	1448	7
322	ACTCAG/AGTCTG	1433	6
323	AATTGC/AATTGC	1391	7
324	ACATGG/ATGTCC	1369	17	3	1
325	ACTCGG/AGTCCG	1382	1		1
326	AACGTT/AACGTT	1379	2	1
327	AAGCCT/AGGCTT	1374	7	1
328	ACTATG/AGTCAT	1355	13	4
329	ACTAGG/AGTCCT	1337	16	2
330	AAGGTC/ACCTTG	1329	6
331	AACTGT/ACAGTT	1285	21		1
332	ACAGGC/CCTGTG	1290	3	1
333	ACCC/GGGT		1236	36	7
334	ACTCCC/AGTGGG	1228	30	11	1	1
335	ACCGT/ACGGT	1256	3	1
336	AGAGCC/CTCTGG	1205	15	3
337	AAGTGC/ACTTGC	1216	6
338	ACGGCT/AGCCGT	1208	8
339	AACGCG/CGCGTT	1203	9
340	AAATCG/ATTTCG	1182	11	1
341	AGCCAT/ATGGCT	1160	12	2	1
342	CCCCCG/CGGGGG	1111	43	9		3
343	AGGATC/ATCCTG	1146	10	4
344	ACATCT/AGATGT	1117	7	5	1				1
345	AGCCTG/AGGCTC	1084	37	6	1
346	AAGTGT/ACACTT	1121	1	1
347	AGCT/AGCT		1031	79	7
348	AGATCG/ATCTCG	1088	8	5
349	AATTCG/AATTCG	1082	5	1
350	ATCGCC/ATGGCG	1049	24	3	1
351	AACGAT/ATCGTT	1021	41	2	1
352	ACCGTC/ACGGTG	1014	28	9	2		1
353	AACGAC/CGTTGT	992	19	1	1		1
354	AGGCGG/CCGCCT	968	36	6	1	1
355	AGCTCC/AGCTGG	982	11	4	2	1
356	ACGAGG/CCTCGT	927	44	5	3	2								1
357	ACGCAG/CGTCTG	935	1
358	AATCCG/ATTCGG	907	24	1
359	AGATCC/ATCTGG	863	62	6
360	ACTCGC/AGTGCG	892	4	1
361	ACAGTC/ACTGTG	862	10	2	1
362	AGAGCT/AGCTCT	861	6	1	1
363	ACGGGG/CCCCGT	818	35	6	1
364	ACCCAT/ATGGGT	840	9	3
365	AAGCTT/AAGCTT	843	1
366	ACCTAT/AGGTAT	832	6
367	AGCTCG/AGCTCG	827	1
368	ACTCTG/AGAGTC	814	6	1
369	AACGGC/CCGTTG	805	9	4
370	ACCCCT/AGGGGT	798	9	2	1	1
371	ACTAGC/AGTGCT	791	5
372	AAGTCT/ACTTAG	779
373	ACCTGC/AGGTGC	750	17	6	4	1
374	ACCTCG/AGGTCG	765	2	1		1
375	ACACTG/AGTGTC	749	5
376	AATCGG/ATTCCG	732	15	2	1
377	ACCACG/CGTGGT	712	22	5				1
378	AGCTGC/AGCTGC	713	25	2
379	AAGGGC/CCCTTG	723	9	2	1
380	ACACGG/CCGTGT	656	47	5	2
381	AGCCCC/CTGGGG	682	16	3		1
382	ACATGT/ACATGT	696
383	ACTGAT/AGTATC	656	17	2
384	ACAGCT/AGCTGT	664	1
385	AATACG/ATTCGT	657	3	2
386	ACGTGC/ACGTGC	659	3
387	ACTAGT/ACTAGT	628	8
388	ACCCTG/AGGGTC	627	7	1
389	ATGCGC/ATGCGC	622	2
390	ACTGGC/AGTGCC	610	5	2
391	ACAGGG/CCCTGT	600	10	2		2
392	AGAGCG/CGCTCT	582	22	1	1
393	AGGGGC/CCCCTG	574	23	6	1
394	ACAGCG/CGCTGT	579	6
395	ACCTGG/AGGTCC	581	1	3
396	ACGCTC/AGCGTG	569	5	1
397	ACCCAG/CTGGGT	559	11	1	1
398	AACGCC/CGTTGG	541	6	3	1
399	AAGGCG/CCTTCG	508	40	1
400	ATCCGC/ATGCGG	542	2
401	ACGGAG/CCGTCT	525	12	2	1
402	ACCT/AGGT		485	29	4	1	2
403	AAACGG/CCGTTT	498	11	1
404	AGGCAT/ATGCCT	500	2
405	AGCCCT/AGGGCT	488	7	1			1
406	AGGGCG/CCCTCG	475	14	5			1
407	ACACCT/AGGTGT	488	3	1	1	1
408	ATGCCC/ATGGGC	484	6	2
409	AAGCGG/CCGCTT	483	3	1
410	ATGGCC/ATGGCC	472	8	1
411	ACGGCC/CCGTGG	449	19	2	2
412	AGGC/CCTG		456	10	1	1
413	AGGCCC/CCTGGG	436	25	3
414	ACCAGG/CCTGGT	456	5
415	AACGAG/CGTTCT	453	2	1
416	AGCTAT/AGCTAT	440	3	1
417	AACACG/CGTGTT	425	1
418	ACAG/CTGT		356	57	3	3	1
419	AAGCGC/CGCTTG	403	3
420	ACGTCC/ACGTGG	394	5	1
421	ACGAGC/CGTGCT	395	2
422	AAGTCG/ACTTCG	390
423	AAAGCG/CGCTTT	370	4	2
424	AAGCCG/CGGCTT	353	16	2	1
425	ACAGGT/ACCTGT	371	1
426	ACCCGG/CCGGGT	370	1
427	ACCGGC/CCGGTG	332	25	7	2
428	ACGCCG/CGGCGT	347	9	3
429	ACTGGG/AGTCCC	352	6		1
430	AGGCCG/CCTCGG	333	24	1
431	AACGGG/CCCGTT	341	2	2
432	AACGTC/ACGTTG	331	7	2	1
433	ACGGGC/CCCGTG	334	3
434	AAACGC/CGTTTG	333	2	1
435	AAACGT/ACGTTT	336
436	AGCC/CTGG		323	11		1
437	AATGCG/ATTCGC	327	4		1
438	AGCGCC/CGCTGG	329	2	1
439	ACGCCC/CGTGGG	323	4
440	AACCGC/CGGTTG	313	10	2	1
441	AACG/CGTT		310	11	1	2
442	CCCGCG/CGCGGG	320	1
443	AACGTG/ACGTTC	313	7
444	AACCGG/CCGGTT	282	23	4
445	AACGGT/ACCGTT	291	15	2
446	ACGCTG/AGCGTC	283	8			1
447	AGCCGC/CGGCTG	274	12	1	1
448	ACCAGT/ACTGGT	266	5
449	AATCGC/ATTGCG	258	6	1
450	ACGGAT/ATCCGT	248	6	4
451	ACGG/CCGT		218	25	5	3	1
452	AGCGGG/CCCGCT	251	1
453	AGCCCG/CGGGCT	246	3	1
454	ACACCG/CGGTGT	243	4	1
455	AATCGT/ACGATT	238	3	1
456	ATCCCG/ATCGGG	237	4
457	ACCCGC/CGGGTG	231	4	2			1
458	ACCTAG/AGGTCT	232	3			1
459	ACATCG/ATGTCG	218	1	1	1
460	ACCGAG/CGGTCT	216	3	1		1
461	ACCCCG/CGGGGT	215	4	1
462	AGGGCC/CCCTGG	205	2
463	ACTCCG/AGTCGG	198	7	1
464	ACGTAT/ACGTAT	199	5
465	ACGAGT/ACTCGT	201
466	ATATCG/ATATCG	201
467	ACTG/AGTC		193	3
468	AACGCT/AGCGTT	180	3
469	AAGCGT/ACGCTT	183
470	ACTGCG/AGTCGC	181	2
471	ACCGCG/CGCGGT	168	11	1
472	CCGGCG/CCGGCG	176	4
473	ACCGTG/ACGGTC	167	10	1
474	ACGCCT/AGGCGT	174
475	AGCCGG/CCGGCT	156	9	4	2
476	ACGTCG/ACGTCG	162	1
477	ATCGGC/ATGCCG	150	3	1
478	ACCGAT/ATCGGT	151
479	ACCGCT/AGCGGT	136
480	ACCCGT/ACGGGT	134	1
481	AGCGAT/ATCGCT	134
482	AGCGCG/CGCGCT	133	1
483	AGCG/CGCT		114	15	3	1
484	AACCGT/ACGGTT	121	8	2
485	ACGACT/AGTCGT	124	2
486	ATCCGG/ATCCGG	116	5
487	CCCCGG/CCGGGG	110	1					1
488	ACCGGG/CCCGGT	105	2					1
489	ACGT/ACGT		103	3
490	AGGCCT/AGGCCT	96
491	AGGCGC/CCTGCG	95
492	ACGTAG/ACGTCT	83
493	ACCG/CGGT		80	1	1
494	CCCG/CGGG		68	5
495	CCGCGG/CCGCGG	66
496	ATCGCG/ATCGCG	60	1
497	ATCG/ATCG		55	2
498	ACCGGT/ACCGGT	57
499	CCCGGG/CCCGGG	44	2
500	AGCGCT/AGCGCT	39
501	CCGG/CCGG		18
	Total number	452	468	395	265	152	98	59	50	37	30	30	22	21	19	18	19	16	15	15	15	11	11	13	12	11	11	11	12	11	11	11	10	9	9	11	8	9	9	8	9	8	8	8	9	10	8	8	8
[truncated: 288 more columns]
