# Supplementary material for: Genome-wide identification of microsatellite markers from cultivated peanut (Arachis hypogaea L.)
Source: BMC Genomics. 2019 Nov 1;20:799. doi: 10.1186/s12864-019-6148-5 (PMC6824139; doi:10.1186/s12864-019-6148-5)
Supplement: Supplementary file 3 — Additional file 3: Table S3. Summary of SSR markers in subgenome A01–A05. [file 12864_2019_6148_MOESM3_ESM.xlsx]

## Sheet: Sheet1
Table S3. Summary of SSR markers in subgenome A01-A05.
ID	Chromosome	FORWARD PRIMER (5'-3')	REVERSE PRIMER (5'-3')	SSR marker start (bp)	SSR marker end (bp)	PRODUCT size (bp)	Tm (℃)
FHS1	A01	GGAGCTAGTCAAACAAGGCG	GCTCGGCAGAGGTATCAGAC	6766	7043	278	59.998
FHS2	A01	ATACCATCTTGCATGCTCCC	CCAAAAACATTTACAATGTCTACATAC	7188	7453	266	58.6435
FHS3	A01	CCCTGGGTTTCTTTGAGTGA	GGTGATCAAATTTTCCGTCG	12614	12830	217	60.195
FHS4	A01	GAACAAGTTGGACGTTGCCT	TGTGCCACTTGCTTCAAAAG	13160	13357	198	60.0915
FHS5	A01	TTTAAACCTCACGCCCAAAC	AACACCCAACAAGCATAGCC	13189	13457	269	59.9875
FHS6	A01	CTTTTCTGGTACCCGTTTGC	CGTCATGCTGATATTTCACGG	14629	14790	162	60.516
FHS7	A01	GCTTAATGAATTGACTTGATTCCA	AAAAATGGAATAGATAATCGGAAAAA	20399	20655	257	59.5505
FHS8	A01	GCTTAATGAATTGACTTGATTCCA	AAAAATGGAATAGATAATCGGAAAAA	20399	20655	257	59.5505
FHS9	A01	GGAAAGTCATGAGAGAGGCG	TCGGACCAGACCGAAATAAG	21157	21426	270	60.008
FHS10	A01	TGATCTTTCTTTCCCATGCTC	AACCTCCGATACGATGAACG	21720	21954	235	59.607
FHS11	A01	TGCCTCTGCTACAACAATCG	CCAACCGTCAGTTCCTGAGT	22508	22786	279	60.081
FHS12	A01	TTGCCAGACGGTTTATAGGC	CTTTGTATGTCCCTTTGCCA	29457	29658	202	59.3595
FHS13	A01	TCACCTCCTTTATTGGGTTCA	TGGTTTCATCGGCTAGAAAGA	30973	31219	247	59.623
FHS14	A01	GCCGATGAAACCATATGAAAA	CCCTTCTCTTTGCCGCTAAT	31207	31480	274	60.2445
FHS15	A01	CTGTGAAGTGACCGAAAGCA	TCGGTTACCCACTCACATTG	32721	32954	234	59.72
FHS16	A01	CTGTGAAGTGACCGAAAGCA	TCGGTTACCCACTCACATTG	32721	32954	234	59.72
FHS17	A01	TCAGATTGAGCTTGCCATTTT	CCAATGCTAACATACGAAGCC	33122	33336	215	59.7295
FHS18	A01	TCAGATTGAGCTTGCCATTTT	CCAATGCTAACATACGAAGCC	33122	33336	215	59.7295
FHS19	A01	AATTTGTTGGGGCTTAATTTTT	CCGGTTAACTCGATTTCACATA	34925	35038	114	58.5485
FHS20	A01	CGAGTTAACCGGTTTAATTAATGACT	AAGGTTGCCTACTTGTTAGGTGA	35027	35285	259	59.6635
FHS21	A01	CCGATTTGATCAATAGTTTGATTTT	TGGTTCTCGTATCAAATTGGG	35080	35334	255	59.7385
FHS22	A01	CCGATTTGATCAATAGTTTGATTTT	TGGTTCTCGTATCAAATTGGG	35080	35334	255	59.7385
FHS23	A01	TCAGATGAATATAATGATACGAACACT	GCTGGTTGGTCCCGTAGTTA	36131	36354	224	58.713
FHS24	A01	CACAGATGGCACATTTTTGT	GCAACTCATCATTTCGTGGTT	36500	36743	244	58.505
FHS25	A01	CGGTGGGACTAACGCTTAAA	CAATAGGCACGAAGGGACAT	42063	42341	279	60.0395
FHS26	A01	GCAGCTGAGGAAGAAGAGGA	AGTCTAGATGGGTGCAGACTCC	43369	43608	240	59.7975
FHS27	A01	ATACTAACAGGCCCCGGATT	AGCAGCAGCAATATCACGG	43936	44193	258	59.8375
FHS28	A01	CAATGGTTGTCTGATGAGCG	TGCACAGAGGTCCAGAGTTG	44688	44941	254	60.1425
FHS29	A01	TTGCCTTTTACCGACCTGAC	AAGGATAAAACGCCCGACTT	45486	45612	127	60.038
FHS30	A01	TGCTCATCCTCTAATTGCCC	AGAGGAGCTCGCATCACAAT	45867	46084	218	60.079
FHS31	A01	GTGATGCGAGCTCCTCTTTC	CCACCAGTAGCTCGGCTAAG	46068	46345	278	60.067
FHS32	A01	GATGACCCGGGAACTAAACA	ACATCAGGTTCGGTCTCAGG	49617	49880	264	59.951
FHS33	A01	CCTGAGACCGAACCTGATGT	GGGTTTATCAGCCACCACAA	49861	50052	192	60.4335
FHS34	A01	CTTCTTCGTCTGATGCCACA	GCGATAGAGTTTTGCCGAAG	62006	62178	173	59.983
FHS35	A01	TGCCTGAATGAACTTTTGGA	TGAATTTGGTGCTCACAACTG	62456	62632	177	59.498
FHS36	A01	CCTTGAATTGCACCTTCGAT	CCAAATCACATATGCATTCCC	64122	64336	215	60.0525
FHS37	A01	AGGTTGCATTGTTGTTAGGG	TCTGGGTCTTACACACTGGATG	64385	64663	279	58.817
FHS38	A01	CCTATTATTGCCCATGCTGAA	CACAAATCGCGTCCTTAAAAA	78526	78792	267	60.026
FHS39	A01	TCGTGACCTTTAATTAACTTTTGC	CCCGAGAATCATGCTCTTTT	80649	80920	272	59.054
FHS40	A01	TTTGTCTTCAACTTCTGGGAA	AGCAGTGTGCAATAGAGCCC	80849	81003	155	58.9345
FHS41	A01	AAAATTTTAAAACCTATCAAAACGAGA	TGGGCATGGACATTGTATTT	81496	81758	263	58.8935
FHS42	A01	AACTCAGTTTCATAAGGCCAAA	TGTGATCTCTCACCATTAATTTCA	82043	82287	245	58.2845
FHS43	A01	AATGAAATTTCCCGATAACACTAT	CATGTATTTTTGCTTAACCTTTTG	83024	83303	280	57.2065
FHS44	A01	GAGCTTAGGGGCTCACCATA	ATCACAGCCCCCAATATGTC	83892	84004	113	59.4635
FHS45	A01	GAGGAACCCAACCAAAGAAA	AAAGCAACTGTTTGTTTAATGTGAA	84869	85124	256	59.111
FHS46	A01	GGCCGACAATTAGTTGTTTGTT	TGCTAGCTACTCTGGTCACAGG	85336	85609	274	59.989
FHS47	A01	CCATTGCCAATCAAGAATGC	TACTGGCCTAGTTTGGTCCG	86130	86352	223	60.7505
FHS48	A01	GACGAAATTCTCACCCCCTT	TCCTACCCCTCTAAATGACGAA	87349	87518	170	60.133
FHS49	A01	CGGTTCGTATTCGTAAAGGC	CAAAGCACATCACATATGGAAA	87674	87860	187	59.0835
FHS50	A01	CAACCTCAATTGAAAAAGGAAGA	AGTGGATGACGTGCATTGTG	89358	89501	144	60.1185
FHS51	A01	TTTCACAATGCACGTCATCC	AAGCAGTAGAGAAAAACTTAAAACATC	89479	89752	274	58.903
FHS52	A01	CAACGAACCATTCAGGCTCT	CTCCTTCTGGTTGAAGGCTG	90455	90653	199	60.1185
FHS53	A01	TCTTTCTAAGACGGGGTTGG	AAAATAAAAAGTTCAACAATCTACAGG	94776	95049	274	58.422
FHS54	A01	CCATGGTATACCTGTAGATTGTTG	GCACAAATTGAACCGAGGAT	95013	95218	206	58.7425
FHS55	A01	GAAGATCGAACCTAAAACACAAATC	TGCATCCAACTTATGTATAACCAGA	95980	96251	272	59.6455
FHS56	A01	TGGAAATAATCTTATTCTGGTTATGA	AGTTTCAGGTAACCCCCGAA	96132	96333	202	59.0715
FHS57	A01	CTCACAACGCAAGTAGCAGC	CCGAATCCTAATCGTCGCTA	102257	102507	251	60
FHS58	A01	CTTCCTTCCTCCCTAAACGG	GCTACCCTGTTTCTCCCCTC	102633	102855	223	60.0675
FHS59	A01	TCCTCTGAGTCGATCAAAATCAT	TATGTGGAGGGCGGTTTAAG	105460	105646	187	60.021
FHS60	A01	CTTGAAAGATGGGGACGGTA	CAAAAGTGAGGAGGAGCCAC	119128	119303	176	59.885
FHS61	A01	TCTTCAACAGGTGGCTGAGA	TTGTGGAAAGCAAAACGGAT	130321	130523	203	60.013
FHS62	A01	CGTGCTTATTATTCTTTGCATTC	TTTCAGCCAAAATCTTAGAAAACA	131154	131425	272	58.705
FHS63	A01	TCGATAATTATTTATTGGCGGA	CCGTCGGTTAAATTCTCGGT	131505	131666	162	59.8725
FHS64	A01	TTACCGAGAATTTAACCGACG	CAACATGTTTTTAGATTGGATGC	131645	131917	273	58.843
FHS65	A01	TGTTCCTATCACTAAGCACGCA	GAAACGATTTTGAATGGTTGG	132019	132199	181	60.0635
FHS66	A01	CTAGGTGAACGCTCCTCGAC	CATTTTGGTCACAGGTGGTG	133353	133604	252	59.93
FHS67	A01	CTAGGTGAACGCTCCTCGAC	CATTTTGGTCACAGGTGGTG	133353	133604	252	59.93
FHS68	A01	TTTTCTCTTTATCTTCTTTTACGTGTG	GCACAAAGGCAAGAATAATTCAA	134602	134863	262	59.5705
FHS69	A01	TTTTCTCTTTATCTTCTTTTACGTGTG	GCACAAAGGCAAGAATAATTCAA	134602	134863	262	59.5705
FHS70	A01	TTTTCTCTTTATCTTCTTTTACGTGTG	GCACAAAGGCAAGAATAATTCAA	134602	134863	262	59.5705
FHS71	A01	CAATTTTTGGATGCGGTCTT	ATTTGGTGGGACTCTGTGGA	135561	135797	237	60.1505
FHS72	A01	TCCAACTAAACCTCCGAATTT	AAAAGGAGGACGAGCGCTAT	138266	138541	276	59.048
FHS73	A01	TCCAACTAAACCTCCGAATTT	AAAAGGAGGACGAGCGCTAT	138266	138541	276	59.048
FHS74	A01	AACCCAATAGAAAAGCATGTTG	TGGACAGAATGTGTCGAAATG	153362	153636	275	58.872
FHS75	A01	GCGTTAGAGATGAAATGAGATTCAC	TTTGTCTGTAAGAAAGATGGTGAGA	154431	154614	184	59.9245
FHS76	A01	GCGTTAGAGATGAAATGAGATTC	TTTTTGTCTGTAAGAAAGATGGTGA	154431	154616	186	58.2105
FHS77	A01	AAACTCATATTTGTTTTTGATCATGT	aaccaaaatttacaaattgacttcat	155690	155893	204	57.9035
FHS78	A01	TGACATTTAGAATGTAACGACCTCTT	AAAAATTTCAAAACAATGCTGG	156177	156454	278	58.881
FHS79	A01	TGATTTGTCCAGTTTGCACAT	AGTGACTCTTGATGGCTGGG	156495	156772	278	59.65
FHS80	A01	ATAAATGTTGGGCCGGATTT	AGCACCATTCTGCCACTCTT	156601	156836	236	60.1315
FHS81	A01	TGGGTTGTTGATGACTTTTGTC	ACTACACCGCCCCACAATAA	159202	159399	198	60.062
FHS82	A01	TGAGACGTCGATGCTCTACC	GTGAAGAAGTTCGCTTTCGG	159272	159547	276	59.49
FHS83	A01	CGGTGTAGTGCTCACAGTGG	GTGAAGAAGTTCGCTTTCGG	159391	159547	157	60.182
FHS84	A01	CAATATGCGACAAACCACTGA	TGGAGTAAGAGGTTTGAAAAGACA	160018	160221	204	59.4715
FHS85	A01	TAAAAATAACGGGGCCAAAA	CAGGGCCTCCTGTATTTCTG	166196	166361	166	59.505
FHS86	A01	GGAAATTGGCCTCAGTGCTA	GGTGCTTTGGATAAGGCAAG	167847	168098	252	59.961
FHS87	A01	GGAAATTGGCCTCAGTGCTA	GGTGCTTTGGATAAGGCAAG	167847	168098	252	59.961
FHS88	A01	TGGATTGATTTAGATTCATTTCACTT	AAATGGGAGAAAAAGGTGGG	171663	171920	258	59.754
FHS89	A01	AAATTGTGTACGCAGATGAAGA	GAAGAAGACGGCAGGATGAA	171703	171952	250	58.896
FHS90	A01	CAATCAGTGTCGATCATCCG	GTGCCGTCTGGTGATCTCTT	171985	172191	207	60.1705
FHS91	A01	GCACCAGTTGCAATGACTTG	TGAAAACCAAATTACAGAAGAGAAGA	173238	173489	252	60.02
FHS92	A01	GCACCAGTTGCAATGACTTG	TGAAAACCAAATTACAGAAGAGAAGA	173238	173489	252	60.02
FHS93	A01	GCACCAGTTGCAATGACTTG	CGTTGATTCTATAGTGAAAACCAAA	173238	173503	266	59.519
FHS94	A01	GTCTTCTGAGCTTGTGCAGG	CTCCTGCTTGGAAAATCGAG	176517	176744	228	59.35
FHS95	A01	CGATTTTCCAAGCAGGAGAG	TCAATAACTTCGGCCGTCTT	176727	176937	211	59.828
FHS96	A01	GAGCATTCTCTCGGGACTTTT	TCAACCCCTCCTTTTCAATG	178573	178839	267	59.872
FHS97	A01	CCACGCCTAAATGCTCAAGT	TCTTGATGCAGTAGGAGCCA	182258	182480	223	59.9085
FHS98	A01	CCACGCCTAAATGCTCAAGT	TCTTGATGCAGTAGGAGCCA	182258	182480	223	59.9085
FHS99	A01	GGCTGCGTGTTATTATGGGT	TTGAGAAAGTGAGCTCGGGT	183875	184082	208	59.92
FHS100	A01	GGCTGCGTGTTATTATGGGT	TTGAGAAAGTGAGCTCGGGT	183875	184082	208	59.92
FHS101	A01	TTCAAATTTCGTCGTACATCTTTT	TGTCCGTTTGTAACCCCATT	185559	185802	244	59.6095
FHS102	A01	AAATGGGGTTACAAACGGAC	CCTAAAATCGAACCATCCGA	185782	185946	165	59.2825
FHS103	A01	GCACAAATCGAACGGTGTAA	TTACGTTGTCGATCGGAGTG	191874	192081	208	59.653
FHS104	A01	CCGATTTCAGTCCGTCAACT	TTGCTTATCCTTCTTTTCCTTGA	203836	204004	169	59.757
FHS105	A01	TTGTTGGCTTGGCATATTGA	CAACAGTTCATAATTTGGTTTAGGG	203956	204103	148	60.06
FHS106	A01	TTGTTGGCTTGGCATATTGA	CAAAAATCAGACACTAAAAATTTGACA	203956	204215	260	59.9755
FHS107	A01	TTTTTAAATTCAAATTGCAGCTTTC	GAAGGCGTGAACAAGACGAG	204621	204864	244	60.5005
FHS108	A01	TGCTGAAAGAAGAAGAGCAGG	GGTGAAGAGTTGCTTCACATTG	207000	207249	250	59.8315
FHS109	A01	CAACAATTCAACCATGACGG	GGAGGAATAGAGGATGGAGTGTT	207462	207676	215	59.834
FHS110	A01	TCTGGAAAAATACCGAAAAGC	CCACTCCCTATGATGTTGGTC	207733	208012	280	58.8235
FHS111	A01	GGAAAAATTTATCGTCAGCCA	CCCCACTCCCTATGATGTTG	207802	208014	213	59.6275
FHS112	A01	AAAGCTAACATTGCACAACCAA	TTTCCCTGTCATCTGATCCAC	208799	209035	237	59.804
FHS113	A01	AAAGCTAACATTGCACAACCAA	TTTCCCTGTCATCTGATCCAC	208799	209035	237	59.804
FHS114	A01	CGGCTTTAACTATACCTGCCC	GCGTGTTCTGTTGTGTCCAT	214069	214286	218	59.8
FHS115	A01	GGACACCCAAAGAACTTAAGGA	TCGCTTATGCAATTCTCCAA	214945	215102	158	59.45
FHS116	A01	ATAAGCGATCCTTTTTCCCG	AACCAACTGGGATGTTCTGC	215095	215257	163	60.1865
FHS117	A01	AAGCAAAGGTGACTATGATTTGTG	TGTGTTGACTAACGTTAATTTTACCTA	219806	220049	244	58.627
FHS118	A01	CAGAAGAGGTCAGTGGCAAA	TTGGTTACCTGTTCTCATTGGA	222438	222674	237	59.239
FHS119	A01	TCCATGAATGTCACCAGAGTTC	AAAACCACGTATTCTTTTGCTTT	222802	223023	222	59.177
FHS120	A01	TCCATGAATGTCACCAGAGTTC	AAAACCACGTATTCTTTTGCTTT	222802	223023	222	59.177
FHS121	A01	AACATTTTGGATCTTTAGTGCC	AAAAATTTTGGTGTATCAATGGC	223166	223443	278	58.2555
FHS122	A01	GGATGCAGTGCTTTTGAGAA	CACCAAGAAAATGACATAGGTTTC	223890	224127	238	58.9875
FHS123	A01	GAAACCTATGTCATTTTCTTGGTG	TATTCTGAAGCCTTGGGCAC	224104	224294	191	59.5935
FHS124	A01	GTGCCCAAGGCTTCAGAATA	TAGTTGCGGATGAAAGAGCC	224275	224536	262	60.283
FHS125	A01	CCCATGAAACAACATCCCAT	TTCTTCCAGGAATATAAGTGCCA	228719	228991	273	60.208
FHS126	A01	AAAAGATTTTTGGCTTCGCA	CCGCCTAATAGTTGTTTTGGG	229298	229447	150	60.2645
FHS127	A01	ATCAGGGTGAAAGTCCATGC	TATGCTGGTGTGACTGCTCA	231517	231719	203	59.456
FHS128	A01	CGAAAATATTGGAGACAAAAACG	CTTGTCATTAGGAATGCGAGA	235129	235405	277	58.9385
FHS129	A01	CGAAAATATTGGAGACAAAAACG	CTTGTCATTAGGAATGCGAGA	235129	235405	277	58.9385
FHS130	A01	TCTCGCATTCCTAATGACAAGAT	GTCATGTCGAAGGGGCTCT	235385	235656	272	60.162
FHS131	A01	TGCCATTTGCAATAAGTCTGTT	CGTCACCCAACCCCTTAATA	235820	235940	121	59.6655
FHS132	A01	TGCCATTTGCAATAAGTCTGTT	CGTCACCCAACCCCTTAATA	235820	235940	121	59.6655
FHS133	A01	GATTTATATATCCCTTGTTGAACGAT	TTTTTGTGTTTTGGATCTTTGG	236727	236984	258	58.5075
FHS134	A01	TGTTTCCAAATGCTCTTGAGG	ACGCATGAACCATAAGGACC	237981	238179	199	60.027
FHS135	A01	TTAGCGCCAGCAAACCTAAT	GGTCACCACAGGCAGAGACT	238470	238625	156	60.095
FHS136	A01	CGTAGTCCATCTTCGCCTTC	TGGCCACTGCTGTATGTGAT	242538	242673	136	59.99
FHS137	A01	CCTTGACCAGTTCAGCGTAA	ATCCGTAGGAGTGTTGGCAC	243098	243343	246	59.46
FHS138	A01	TGTGAAAGCTTATGCACGAAC	TCTGAAACTTAAGGGCGTTGA	244472	244725	254	59.425
FHS139	A01	ATTTTTGGGTCGAATTTCCC	TGTATTTAGAAGTTCAACACTTCTTGT	246401	246604	204	58.505
FHS140	A01	CATGTAAAATTTAAAAGTTCAGGTGAG	CCGATGCAATAGACTTTGGAG	246868	247085	218	59.239
FHS141	A01	TGATTTAACTCCGGTCTCCG	CTCGACCCTAAATCCGATGA	247437	247665	229	60.0475
FHS142	A01	TGATTTAACTCCGGTCTCCG	CTCGACCCTAAATCCGATGA	247437	247665	229	60.0475
FHS143	A01	ACACTTACGCTTAGGGGTGC	CTTCGGGTGATCCGAGCTAT	247577	247735	159	60.3815
FHS144	A01	ATAATTGTGGCCCGAAAGTG	CCTTAAGGTAAAAAGAAGCTTGAAAA	248180	248401	222	59.799
FHS145	A01	TTTGAATCACTCTTTTTAATAAGCAAA	TGTGTCTTTTTCTATCGGATTTGA	248429	248696	268	59.483
FHS146	A01	TGGGACCAAGAATAAATGTAAAAGA	TGTGTCTTTTTCTATCGGATTTGA	248585	248696	112	60.0585
FHS147	A01	CGAAGAATTGAACATAATGGGG	AACCAAAAGGCGATGTTACG	249014	249226	213	60.2675
FHS148	A01	TGAATTGGTAAACCAAGCACC	AAGCAATGCCAATGTTCATC	249496	249742	247	59.214
FHS149	A01	GGATCCCCCAGGTACATCTT	GTGGCATCAGATTGACAGGA	252422	252700	279	59.826
FHS150	A01	ATGGTGGATCAGGAGTGCAT	CGTTGTTTCTGCAGGGAAAT	255445	255654	210	60.234
FHS151	A01	ATTTCCCTGCAGAAACAACG	TCCCTAGCGGGATCTATGTG	255635	255744	110	60.0805
FHS152	A01	CACACACACATAGATCCCGC	GAAGGGTTTGACTGGGTGAA	255719	255938	220	59.9675
FHS153	A01	CACACACACATAGATCCCGC	GAAGGGTTTGACTGGGTGAA	255719	255938	220	59.9675
FHS154	A01	TTGCGATTTTTGTTTACCCC	AACTAGGCAGCCCCGTAAAG	271819	272035	217	60.2165
FHS155	A01	GAGGAGGAAGGTTCCAGTCC	TTTTTGCTTCCTGAGGGCTA	272608	272846	239	60.0015
FHS156	A01	CAAGCTCATGGGAATACAAGA	TTGGAGAGAATTATTGAGAATTGTAAG	281825	282104	280	58.1555
FHS157	A01	TACAAGATTTCCCCATCCCA	CGAAGGTAGTAGAGTTGGAGAGAA	281839	282118	280	59.217
FHS158	A01	TACAAGATTTCCCCATCCCA	CGAAGGTAGTAGAGTTGGAGAGAA	281839	282118	280	59.217
FHS159	A01	TACAAGATTTCCCCATCCCA	CGAAGGTAGTAGAGTTGGAGAGAA	281839	282118	280	59.217
FHS160	A01	CCCACTAATGTATGACTTGGTCC	CCTCGAAACAGTGACTATGCAA	282397	282666	270	59.975
FHS161	A01	TTTAACCGTTTTGGGTCAGG	TAGCATAGCCCCCAGAAATG	283113	283314	202	59.943
FHS162	A01	ATCAAATTTGGGCAAAGTGC	GGTGTGTCCAGTCTGCTTGA	283913	284170	258	59.9085
FHS163	A01	GATGTTGGTCCTTTGCCCTA	TGAAATCCCTTCCGTTGTTC	285475	285610	136	59.9215
FHS164	A01	GGAATCCGATGATAATTCTAACGA	CAATCATGAACGGGTTAGGAA	287286	287468	183	60.1565
FHS165	A01	CACTCCTCATCCGTCCATCT	AGACCTTCAGTTTTGCCCCT	287781	288001	221	60.091
FHS166	A01	CCCCACCCAACCGTAATAGT	tcacatttttcataaataagtcacatt	288053	288331	279	59.1295
FHS167	A01	CCCCACCCAACCGTAATAGT	tcacatttttcataaataagtcacatt	288053	288331	279	59.1295
FHS168	A01	agtccaaacggacaatggtt	TGTGCGATAATTTTCAAAAACAG	292249	292527	279	59.256
FHS169	A01	TCTGTTTTTGAAAATTATCGCAC	TCAACGTTTTCAACTTTCATGAGT	292504	292729	226	59.221
FHS170	A01	TTTTTGAAAATTATCGCACAAGAA	TCAACGTTTTCAACTTTCATGAGT	292508	292729	222	60.042
FHS171	A01	TTTTTGCAGGCTCTGATGTG	ACTCTCACCCATCGTCATCC	293188	293456	269	59.958
FHS172	A01	TCAATGTTTTCAACTTTCGTGG	TGTGCTTGGCTTAAGGTTAAAA	295606	295792	187	59.495
FHS173	A01	TTTTAACCTTAAGCCAAGCACA	tggagggaaaataggacgag	295771	296041	271	59.0505
FHS174	A01	TTTCGTAGATAAGACCAAAAGAAAA	TGACTCCGTGCATGATGATT	296549	296816	268	58.9325
FHS175	A01	CTCTTAATTTTCACCCCAAAAA	GGACTGAGTTGACTGGGGAA	296724	296845	122	58.74
FHS176	A01	GTGTCTTCGATTTGCCTTGC	GGAAGGGACCTTATCAAGTGG	302682	302948	267	60.2995
FHS177	A01	AATTTGCTGGCGTTGAAACT	GGTCTTGGTCGATGGAAGAG	306910	307046	137	59.7035
FHS178	A01	AAGCCATATCGACTCAAGGAAA	TGTTTCTCTTCCCGAAGGTG	308364	308640	277	60.1595
FHS179	A01	TTTGCATGGCAGTAGGGAAT	AGGAGTAAATCCCGAGGACC	309003	309256	254	59.933
FHS180	A01	AAAATTATCCCACTGGGCGT	TTCAAACCATTTCGACTCTGTC	309892	310171	280	59.89
FHS181	A01	TCGACAGAGTCGAAATGGTTT	GAAGCAAATGTTTGAATTCGG	310148	310384	237	59.652
FHS182	A01	TGCAAAAGGGAAATAACTTGC	CAGGCCTGCATATGGAACAT	310217	310455	239	60.064
FHS183	A01	CACATGTTCCATATGCAGGC	GGCATCGAAGATCGTACACA	310433	310651	219	59.817
FHS184	A01	TGAAAGTTTAAAACGCCACAAA	CAATACCATATGCAATTATTTTTGA	311071	311350	280	58.481
FHS185	A01	TGAAAGTTTAAAACGCCACAAA	CAATACCATATGCAATTATTTTTGA	311071	311350	280	58.481
FHS186	A01	TGAAGGACATCAAGGTAATCAA	CATTGTTCATTGGGACCACA	312092	312364	273	58.7165
FHS187	A01	AACAACCTATTCACAAGCAGAGG	CATTGTTCATTGGGACCACA	312234	312364	131	59.9595
FHS188	A01	AGCAGAACTGGTGTCCGAAA	TTGCACCAAGTTCATACCCC	318553	318811	259	60.794
FHS189	A01	GAACGCGGCCCTAAAAATA	TTAAATGGGCCTAGCCACTG	318929	319176	248	60.068
FHS190	A01	CGCAACATTTCTCTTTTACAATTT	TGGGATCTTTGGGAGCATAG	319985	320086	102	59.434
FHS191	A01	ACGCTGGCTGAACTGGTATC	TGTTAGTGAAAAATTGGAGCGT	320493	320772	280	59.548
FHS192	A01	GTTTTCTGAGCATTGCGCTT	AGCTCTCTTCGCATACAGGC	321414	321653	240	60.1385
FHS193	A01	TCAATGAATTGAATGCTTATCTTC	TTGAAAATTTCGTGTTGGAGT	327038	327298	261	57.3775
FHS194	A01	AGCACACACATTAACACGACG	AGGTGACGCTTTTCTTTGTGA	327372	327585	214	59.8015
FHS195	A01	TTTCAGTTGCCAAATGTCCA	CCATAACATGCGAGATGACG	334758	335031	274	60.092
FHS196	A01	TTTCAGTTGCCAAATGTCCA	CCATAACATGCGAGATGACG	334758	335031	274	60.092
FHS197	A01	GACAACAACAACGGCTTGAG	AATCGACGGAAGACTCATCG	335776	336003	228	59.7785
FHS198	A01	GGCTCAAAAGGGGTTTACAA	TGCATCTCTGTCCTTTGCAG	339438	339716	279	59.6
FHS199	A01	TCTCCTCATTGGTTAAAGCATGT	AAGTCGAATGGGATATTCACTCA	340693	340967	275	59.9315
FHS200	A01	CCTTTCTTTTGCCCATTCAA	AATGTCGCCACTAAGCGTAAA	342865	343014	150	59.9195
FHS201	A01	CCGAAGATTTATTTGATTCATGT	TGCCGTAACATGCCATACAC	343715	343927	213	58.8235
FHS202	A01	CCCTCCACTTCTTTCCCTTC	CAAATAATTACAAATCAGTCAACACG	344034	344312	279	59.522
FHS203	A01	CAAATCGTGTTGACTGATTTGTAA	TTCGTGTGTGATAGAGAGAGATACG	344282	344433	152	59.476
FHS204	A01	CAAATCGTGTTGACTGATTTGTAA	TTCGTGTGTGATAGAGAGAGATACG	344282	344433	152	59.476
FHS205	A01	CGTATCTCTCTCTATCACACACGAA	CGTTTGATTCATGTAGCCGA	344409	344672	264	59.771
FHS206	A01	CAATGCAATGATATTGTGACTCC	TGGCATCGTTTGATTCATGT	344476	344678	203	59.6435
FHS207	A01	TTTGATCATTTAAAACTAACGGAA	GGATGAGTTGGTTTGGGCTA	347942	348182	241	58.524
FHS208	A01	TTCGACTAGCCCAAACCAAC	ACCTACAATGCCACTCCGAT	348157	348402	246	59.772
FHS209	A01	CCTTGTCCAGCAGCCTAGAG	TAGGTATGGTGCGAAGGAGG	360463	360591	129	60.1185
FHS210	A01	TCCAATCAGTTCAATCGTGG	TGATAAATTGCGCTACTTGTGTT	360659	360933	275	59.1915
FHS211	A01	TCCAATCAGTTCAATCGTGG	TGATAAATTGCGCTACTTGTGTT	360659	360933	275	59.1915
FHS212	A01	AACACAAGTAGCGCAATTTATCA	CACTGATTGTGCTTGACGGT	360911	361073	163	59.319
FHS213	A01	ACAATGGTCACATGGTTTGGT	CTTTGAAAACGTCGTTCCCT	366562	366829	268	59.61
FHS214	A01	AGGGAACGACGTTTTCAAAG	TTCATTGACCTTATCTTTTCTTATGAT	366810	367077	268	58.5805
FHS215	A01	GTTTTCATCCAAACTCTAAAATCAT	TTCTCTAAATGAAAATGCACAGTAA	367943	368222	280	57.19
FHS216	A01	GGTTCCAAAATCCTTAATTCCA	GCCCTTCCTTCTTTCCCTTA	368305	368514	210	59.434
FHS217	A01	CCCTAACGCATCCTCACTCT	TGGTTTCTCCCCTACTCGTG	368396	368637	242	59.7055
FHS218	A01	TAAGGGAAAGAAGGAAGGGC	TGGTTTCTCCCCTACTCGTG	368495	368637	143	59.882
FHS219	A01	GTTCCTCGCTGTTGAGAAGC	AACATAGGGGTTTCCGAAATG	368965	369215	251	60.1015
FHS220	A01	ATTGGCGATTGAAACTGTCG	GCCCTGTAGAAAATGGGGAT	382865	383084	220	60.592
FHS221	A01	GGAGAATTTTGCCATTCCTAA	CCATCCCTTTTCACTTTTTAGC	383603	383882	280	58.6755
FHS222	A01	AAGGCAAAAGGGTGTTATGAGA	TTTGATTTGTTTGTGTTGAGGG	384074	384338	265	59.9385
FHS223	A01	AAACTTTTGCCAAACTTCATAAAAA	TTTGTATTGAAAAATCAGGGTGAA	384470	384717	248	59.651
FHS224	A01	AAACTTTTGCCAAACTTCATAAAAA	TTTGTATTGAAAAATCAGGGTGA	384470	384717	248	59.035
FHS225	A01	TTGTCTACTTGTCTTACTAACATGGAC	CGGCTTATTGGTAAAATTATTCTTAAA	385075	385352	278	58.332
FHS226	A01	TTGTCTACTTGTCTTACTAACATGGAC	CGGCTTATTGGTAAAATTATTCTTAAA	385075	385352	278	58.332
FHS227	A01	TCGCTTCAGCGTATTGTGAC	TTTTCAAGAGTGAGGGACGG	388692	388804	113	60.1215
FHS228	A01	CCTAGTATGAGGGGCAGCAG	ACCTTAGACTGGGACCCGAT	388727	388868	142	59.835
FHS229	A01	CCTAGTATGAGGGGCAGCAG	ACCTTAGACTGGGACCCGAT	388727	388868	142	59.835
FHS230	A01	CGTTCCTTCTCCTTCTTTGC	TCACATTATAACAAAGAATTCCAAAAA	389398	389643	246	59.186
FHS231	A01	GAGCCCTCGATGTAGCATGT	TTGGACCAGTGAACCAGTGA	390716	390869	154	60.189
FHS232	A01	CCAGTCCAACCGGAAAAACT	TCGCTTGAGCCAATTAATGA	390870	391149	280	60.3325
FHS233	A01	GAATCCATCTGAGCATTGCC	CTACTTGCTCGTTGGCATGA	391801	391921	121	60.295
FHS234	A01	AAGCAACCAACAAAATTGGC	AACCGTTGGTCTGAAACAGG	392312	392525	214	59.9935
FHS235	A01	TATTTGTCGGAATGCTGCTG	CTTGCTCTATTTTGTGGGCTC	392905	393153	249	59.4095
FHS236	A01	CGTTTATTTTGCCGTCGAAT	GGGGTTAACAAGAACGGTTG	396540	396794	255	59.6475
FHS237	A01	CGTTTATTTTGCCGTCGAAT	GGGGTTAACAAGAACGGTTG	396540	396794	255	59.6475
FHS238	A01	TTTTTATGTTTATACGACGACATAGG	TCTCCCTCTCTCTCTCATCCA	397969	398202	234	58.4725
FHS239	A01	TGTTTATACGACGACATAGGTTTTT	TCTCCCTCTCTCTCTCATCCA	397975	398202	228	58.6485
FHS240	A01	TGTTTATACGACGACATAGGTTTTT	GAAGAGTCATATTGGCCTTTTCA	397975	398243	269	58.9275
FHS241	A01	CATGCATGAATATCATTCTAACATCA	TTTTAGCGAAGATCTGATAGGTGA	412545	412775	231	59.7785
FHS242	A01	CATGCATGAATATCATTCTAACATCA	TTTTAGCGAAGATCTGATAGGTGA	412545	412775	231	59.7785
FHS243	A01	tgcaaacaagaaatgctaggag	TTTGCCAAAAATTGGTTCTTCT	412909	413095	187	59.76
FHS244	A01	tgcaaacaagaaatgctaggag	TTTGCCAAAAATTGGTTCTT	412909	413095	187	58.4115
FHS245	A01	GCGACATACCTCAAATCCAAA	CGGGATCTCGTTAACACGTA	413174	413354	181	59.3005
FHS246	A01	AACTCAAATGTGTGGCAATCA	AAAAGACATCTACACTACACCCCC	413443	413707	265	59.376
FHS247	A01	GGGGGTGTAGTGTAGATGTCTTTT	GTGTTGGGTCTGCTCCACTT	413684	413914	231	59.936
FHS248	A01	GAGATTGTTCGCGATTGACA	GACCGTTGATTAAACCAAAATGA	415530	415788	259	59.9535
FHS249	A01	CTGAGGACTTCTCACCTGGC	CCAGTTTCATCGTGCCAGTA	420049	420311	263	59.851
FHS250	A01	TCACAACTTCGTGCACCATT	TCAAAATAGGCATGAGACCACTT	439587	439762	176	60.087
FHS251	A01	aaaagaaagaggcaatcaaagat	TTTAATTTTCTTGTTATCTTTTGCC	441366	441631	266	57.5105
FHS252	A01	aaaagaaagaggcaatcaaagat	TTTAATTTTCTTGTTATCTTTTGCC	441366	441631	266	57.5105
FHS253	A01	aaaagaaagaggcaatcaaagat	TTTAATTTTCTTGTTATCTTTTGCC	441366	441631	266	57.5105
FHS254	A01	GCGCTCCATCATCCCTATTA	AACTCGGGCCTCAGAACATA	443720	443921	202	59.8585
FHS255	A01	TATGTTCTGAGGCCCGAGTT	TTTTTGTCGATACGCGAGTG	443902	444107	206	59.783
FHS256	A01	TGGCGATACCCCTATTGAAA	GTGAAGGAGGGCTGAGTGAG	448152	448398	247	60.1335
FHS257	A01	TTTCGGTTTGAAGATTTGGC	TAAAGCTAGTGCCACCGCAT	448565	448783	219	60.4225
FHS258	A01	ATCCCTTGTGGTTCAAGTCG	TGTGGCAAAGTGATTTAGCA	456527	456694	168	58.9425
FHS259	A01	TGTGCCTACATATATCCTTTGTGG	TGGCCAAATATTGATTTCTTTC	456917	457124	208	59.137
FHS260	A01	AAAGTTCTGTATACAAGTCATTAAGGC	CGTGCAAGAAGAAGAAAGACG	457178	457409	232	58.9615
FHS261	A01	GCGTGTGTTTTATTGGACTTG	CAACAACTAATTGATCAACGTGAA	458033	458292	260	58.656
FHS262	A01	GCGGAAGCATTAATTAGGATTT	ACTGTAAAACCGCCATCCTG	459375	459570	196	59.3545
FHS263	A01	CAAGACTGGTTTAAAAGAGCGG	GGTGGTCATCTTTCTGCCTC	464261	464398	138	59.971
FHS264	A01	CCGCATACAGATGCAACAAA	CGTACAGACCTACGGGGAAA	465622	465897	276	60.3255
FHS265	A01	TTTCCCCGTAGGTCTGTACG	TGATGTCAAGGGCTATGTTGTC	465878	466084	207	59.993
FHS266	A01	TTTCCCCGTAGGTCTGTACG	TGATGTCAAGGGCTATGTTGTC	465878	466084	207	59.993
FHS267	A01	CGTTTCTTCTCTGCGGATTC	TTGCATTATCTTAATACTGTGGTGC	467346	467510	165	59.7315
FHS268	A01	GGAGCAGATCAATTCAATCCA	CATGAATTTGGGGTACTTTTTGA	467417	467692	276	60.062
FHS269	A01	CGGGGGAGGTCTAATTACATTATC	TTTTTAATAGACAAAAGTCATTTCACA	468587	468852	266	59.3665
FHS270	A01	CCTTTTATTTGGGTGGCAAA	GGTGATTGACATGGCCCTTA	469136	469299	164	60.264
FHS271	A01	TGTGTTTTGGTCACCCGTAA	TCACGACAAACAGGAAGTGC	472672	472900	229	59.8685
FHS272	A01	TTCTAGTCTGGCTATGAATTTGTGA	CTCAATCCACAGCGTTATTCA	473472	473720	249	59.0735
FHS273	A01	GGTTCAGTGGGTTTGGACAT	TGAACACCATTGCTAATGCC	477157	477435	279	59.6135
FHS274	A01	TTGACTCGACAGAGGTGTGG	TGGAATCCAATGAACCGAAT	479346	479625	280	59.9985
FHS275	A01	CTGTTTAATGCAGCAGCCCT	AATTCAAACCTCTTTGGCCC	480215	480457	243	60.353
FHS276	A01	CGAAGAAGATGGATGCGAGT	GCGTCTCCCTCACTCCTTACT	489924	490128	205	60.1275
FHS277	A01	TTGACCTAAATCGTACATCTGATTG	CAAAATGACCAAAATGTCTAGAATGA	490532	490805	274	60.026
FHS278	A01	TTGACCTAAATCGTACATCTGATTG	CAAAATGACCAAAATGTCTAGAATGA	490532	490805	274	60.026
FHS279	A01	CATTCTAGACATTTTGGTCATTTTG	GTTGCAAAGGACATTCCCAT	490781	491019	239	59.4065
FHS280	A01	TCTTCCGCAGATGTTCTTCC	GGGAGAGAGAGGCGAACTCTA	492198	492427	230	60.2215
FHS281	A01	TCATTTTGATCTTTCAAGAGTATGC	TTTGATTGGTGGTTATTTATGTTG	494443	494719	277	58.409
FHS282	A01	CAACATAAATAACCACCAATCAAA	TTCAAAAGTTCAAGGTTGTCTCTG	494696	494909	214	58.889
FHS283	A01	CAGAGACAACCTTGAACTTTTGAA	ccatccgtattccttaacttcttc	494886	495092	207	59.6395
FHS284	A01	CAGAGACAACCTTGAACTTTTGAA	ccatccgtattccttaacttcttc	494886	495092	207	59.6395
FHS285	A01	CAGAGACAACCTTGAACTTTTGAA	ccatccgtattccttaacttcttc	494886	495092	207	59.6395
FHS286	A01	AAAGAATATTGATCTGCTCCTGC	ATACAAAATTGGCAGCGGAA	495710	495819	110	59.69
FHS287	A01	TTTCATCCTCTATTTTTGATAGTCCA	TCACATTGTAATTGTTGTCTGTGTG	496126	496324	199	59.671
FHS288	A01	CAAACCGAGTTAAAATGTGCAG	TGCACTTAAAGCATCCGAAA	496438	496610	173	59.564
FHS289	A01	TCGGATGCTTTAAGTGCAAA	AAAAACAAGCCGCATTCAGT	496593	496831	239	59.5975
FHS290	A01	TCAATTGAATTAAACCCAAATCG	GGTTTTTGAGTTGTCTGTGCC	500836	501070	235	59.8465
FHS291	A01	ACCTTCCACTGGCTTCTCCT	GCAGATTCATCCTCACGACA	501924	502140	217	60.023
FHS292	A01	ACCCTCTTCTCCTTCTTCCG	GGGGAAAAACATTCTTCGGT	502548	502715	168	59.9885
FHS293	A01	AAATATGCAGTTGCTAGACTTGG	TTGCAAAAGCTGGAATTATCC	504105	504360	256	58.4475
FHS294	A01	GATGGATAATTCCAGCTTTTGC	TACTGTCGTGGCTGTTTGGA	504337	504517	181	60.1215
FHS295	A01	AAAGGACCACCACGTCTCAC	TGTCTTTTGAGTGCTTTTATGAGAA	506186	506454	269	59.7555
FHS296	A01	CCTGGAGTCCTGGTCATTGT	GAGGGGAGAGGAGTGTCATTT	521779	521890	112	59.7555
FHS297	A01	TTTTAACATCTCGCAGGGGA	AAATGTCATAAACAAAAAGATGTATCA	522759	523021	263	58.9945
FHS298	A01	ccaaacaaacacaaaaagaaaaa	GAAATTAAGGCATTGTTTGGATG	523285	523385	101	59.0235
FHS299	A01	TAGCAAAATGGAATCATGCG	GACACCTATTTTGGCCGCTA	525694	525897	204	59.879
FHS300	A01	CCGTTTTTGCCGTGTAGATT	CACCGATAAATCAAATGGTGC	527023	527210	188	60.0995
FHS301	A01	CCGTTTTTGCCGTGTAGATT	GTGCATTAGAGAGAAATAATGTATCAA	527023	527295	273	58.6425
FHS302	A01	GGATTCGATCTCCACAGAGC	TCCTTTCCATCACTGCCATT	527952	528206	255	60.1145
FHS303	A01	TCAAATTTCAGTGGTCATTTTGA	TCACACAAACAAGCCCTTTG	528850	529081	232	59.6085
FHS304	A01	TTATCAATTATGTTTGGGTAATAACAA	TGAGTACTTGTTTGGGCGCT	529187	529453	267	59.066
FHS305	A01	CACAAATCAATCCGACCATCT	AAAAATTTGTTCGACAGTGCAA	529559	529794	236	59.737
FHS306	A01	ACCAAGTCCAGAGCATCGTC	CTTCTAATTCTGCCGCAAGC	530746	530978	233	60.193
FHS307	A01	GCTTGAAATTATCGACGGGA	TGGTAATATATGGGCCGGAA	540273	540426	154	60.018
FHS308	A01	TGATCATCGTTTATAAATTAACAGGTA	tcgattcaattgcacaaaagtt	543869	544148	280	58.5475
FHS309	A01	TCGATTGGTTCGTGATGAAT	tcgattcaattgcacaaaagtt	544012	544148	137	59.278
FHS310	A01	gaggtgggaagaagagaggg	TTGTTAAGAATTGTTGGAGGCT	546829	547023	195	59.063
FHS311	A01	TGTATGATACTTGTGGAATGACATTAT	GTTTTTGAATAGCAAATGAGGAA	548300	548543	244	57.749
FHS312	A01	TGCCAACAAGGTTCATGGAT	AAAACTGCGCTTCACACCTA	551383	551599	217	59.9445
FHS313	A01	TGGTGTCAATTTAGCAGCCAT	AAAGGGTGAGACCCACAATG	551857	551957	101	60.1685
FHS314	A01	CCTCTTGTCCGCCTCTGAAT	TGTGTGTTATCTACGGCTTCG	553072	553332	261	60.2735
FHS315	A01	CACGTGACATACTCGTGCAA	CACACGTGGTTTTGACAAATG	553526	553790	265	59.6185
FHS316	A01	CACGTGACATACTCGTGCAA	CACACGTGGTTTTGACAAATG	553526	553790	265	59.6185
FHS317	A01	CCCCCTTCATTGAACAAAAA	GAGGAAGTCGCGAGTAGCAT	553936	554163	228	59.6875
FHS318	A01	TCAAAAATCTTATTAATCAATCGTCAA	TCCTAACGTTTCAGACGTCATTT	564133	564384	252	59.723
FHS319	A01	GCCGATATCCGTGAGCTTTA	GCGTCTCAAGTATTTGGATGTG	566320	566590	271	59.9165
FHS320	A01	ACAGAGGAGGACGCAACAAC	ACACATCCTAATTTAAATACACATTCA	566724	566981	258	58.811
FHS321	A01	TTGAATGTGTATTTAAATTAGGATGTG	CCCAATAAAAGGAGTCTCACCA	566954	567233	280	59.0485
FHS322	A01	TTTGGATGTGTTTGTTTTATTTTTC	CCCAATAAAAGGAGTCTCACCA	567096	567233	138	59.427
FHS323	A01	TGGTGAGACTCCTTTTATTGGG	CAATTTGTGTTCTAAAAAGTCATCA	567212	567387	176	58.9385
FHS324	A01	CAAACAAAAATAGTTGGGGCA	CAGGGAGCGAATTGTGAACT	567480	567624	145	60.055
FHS325	A01	TCGACCAAACTGAACTAAAGCA	GGACAATACGACATTTGAGGC	567905	568061	157	59.684
FHS326	A01	TTTTGCCTCAAATGTCGTATTG	TTGTCTAGAAGATGATAACGGCA	568037	568136	100	59.456
FHS327	A01	GACAAAATAAAACTTTGGAAACAAAA	AATAAATAGGGGCCCTTTGC	568255	568405	151	59.175
FHS328	A01	TGGTTCATTCGATCACCGTA	ATTTTTGCCGCAGGATTTT	569079	569357	279	59.731
FHS329	A01	TGGTTCATTCGATCACCGTA	ATTTTTGCCGCAGGATTTT	569079	569357	279	59.731
FHS330	A01	TGGTTTTATGATGTGCGGTG	TGCAATTCTCTTTCTCTTTACTTTT	573910	574156	247	58.808
FHS331	A01	TGGTTTTATGATGTGCGGTG	TGCAATTCTCTTTCTCTTTACTTTT	573910	574156	247	58.808
FHS332	A01	GAGAGAGAATTGCATATGTTTATCG	TTGAAAAAGCAAACCTCGTG	579592	579859	268	58.69
FHS333	A01	GAGAGAGAATTGCATATGTTTATCG	TTGAAAAAGCAAACCTCGTG	579592	579859	268	58.69
FHS334	A01	aACACACACACGTGACTAATTTGA	AAGGCCACGTGACATTTCTAA	580513	580682	170	59.567
FHS335	A01	GGCCTTTATTTGTTGGGCTT	TTTTGAATAAAAACACTCGTAAATACA	582306	582580	275	58.9815
FHS336	A01	TTTATACTGTAAACGAAATAAGGCTCA	CCGTGTATTTAAACAAATCCTAACC	582639	582788	150	59.047
FHS337	A01	AAGGCTCATATTTATACATGTGTTGTG	CCGTGTATTTAAACAAATCCTAACC	582658	582788	131	59.442
FHS338	A01	GGTTAGGATTTGTTTAAATACACGG	CAACAAAACTCGAGAACAAACAA	582764	582961	198	59.272
FHS339	A01	GGTTAGGATTTGTTTAAATACACGG	CAACAAAACTCGAGAACAAACAA	582764	582961	198	59.272
FHS340	A01	TCTTCACGCCTCAGATGGTA	ACGGCGGAAGTACATGAAAG	586285	586484	200	59.763
FHS341	A01	CCAGGTTCCACCgAATTTTA	GTGGTGCGTGTCTGATTCAC	587370	587575	206	59.983
FHS342	A01	CCAGGTTCCACCgAATTTTA	GTGGTGCGTGTCTGATTCAC	587370	587575	206	59.983
FHS343	A01	CTTCCAAATGTCTCTGCGGT	CACTCTCTAGCCAAGGTCCG	587538	587707	170	60.13
FHS344	A01	ATTTGGCTATTTGGCACCAG	TTTACTTTGCAAGGGACAACA	590908	591029	122	59.146
FHS345	A01	CCAATTAATAACCGGTTTCATC	TGCCAACAGGCTCACATAGT	594144	594286	143	58.394
FHS346	A01	GGCGGTGACGATAGATTTTC	AATTCGTCACCTGTTAAAGTGAAT	595068	595322	255	58.8725
FHS347	A01	GGCGGTGACGATAGATTTTC	AATTCGTCACCTGTTAAAGTGAAT	595068	595322	255	58.8725
FHS348	A01	ATGCTTTGTTTCCTGGTGCT	TCTTCTTCCATGCCCTTCAG	596462	596737	276	60.0355
FHS349	A01	GAAAATGCCTGAAAATTTTGTTTT	ACCGATGTGGGACCTTACAG	598519	598795	277	59.817
FHS350	A01	GAAAATGCCTGAAAATTTTGTTTT	ACCGATGTGGGACCTTACAG	598519	598795	277	59.817
FHS351	A01	TCCTAATCAATAAAGGCGAGGA	TATCCGCTTCGACACACAAG	598675	598940	266	59.96
FHS352	A01	TAACCACGTTTGCTGAGGGT	CGAATTTTGACGGATAAAGCA	602809	603029	221	60.316
FHS353	A01	ATGATCGGATTTGTGGGTTG	AGGGGTAAGTTTGGTAGCGG	605291	605474	184	60.4735
FHS354	A01	ATTTTTGCATTGAAATATTTTGG	TTGCTTGTGTGTAATTTCTTTAAGGT	609500	609775	276	58.4335
FHS355	A01	ATTTTTGCATTGAAATATTTTGG	TTGCTTGTGTGTAATTTCTTTAAGGT	609500	609775	276	58.4335
FHS356	A01	TGATACATATTGAGGTGGGCA	GGTGGCATGGATCTCTGTTC	609787	609993	207	59.671
FHS357	A01	CACTCAAAGTGCAAAGGCAA	CAACCAGACAGGGGTCAGAT	609878	610121	244	59.9945
FHS358	A01	CACTCAAAGTGCAAAGGCAA	CAACCAGACAGGGGTCAGAT	609878	610121	244	59.9945
FHS359	A01	CCCTTCATCCGTTTTTCTCA	GCAATTATTGTAACTATGGCTTGAA	617668	617886	219	59.397
FHS360	A01	ATAGGGGTCTGGATGACACG	TATCGACATGCTGACGTGGT	618410	618608	199	59.9735
FHS361	A01	ACAATAAAGCTATGGGCCAAAT	AGAAGAAGACGACCACGACAA	619188	619288	101	59.4235
FHS362	A01	CATGGTTATTGTCGTGGTCG	TGACCTAAAACATTGAAATTTTGC	619260	619524	265	59.648
FHS363	A01	GCAAAATTTCAATGTTTTAGGTCA	GCACTTCTTCAACGGCTGTA	619501	619677	177	59.266
FHS364	A01	TACAGCCGTTGAAGAAGTGC	AAACTCGTGGGTACGCTTGT	619658	619878	221	59.369
FHS365	A01	TCATTGCACCTCCATCGTTA	CAAAGGCTGCTCAACAATGA	622000	622137	138	60.0305
FHS366	A01	AGGTCGTGATCGAAATGTCA	TTGTTTTATATGCAAACCAAAAAGAT	622175	622447	273	59.2105
FHS367	A01	AGGTCGTGATCGAAATGTCA	TTGTTTTATATGCAAACCAAAAAGAT	622175	622447	273	59.2105
FHS368	A01	CAAACGGAGCCTAATTACCG	TTATTCAACCTCCTCGTGTTG	625632	625736	105	58.673
FHS369	A01	GCTACACTAACAAAAAGATGACAGG	ATTGCGTTCCACAGCCTAAG	626021	626140	120	59.3965
FHS370	A01	TTTGTTGTCCATGTTTGGAA	GGGTGGTTCTCAGAGTCCAG	627787	628045	259	58.5485
FHS371	A01	TTTGTTGTCCATGTTTGGAA	GGGTGGTTCTCAGAGTCCAG	627787	628045	259	58.5485
FHS372	A01	GTTCTGGAGCTGTGGGTTGT	CCCTTCTCTCTTGTGATGTCTTG	630857	631068	212	60.2235
FHS373	A01	TTGGTTGAATCACAAATCGG	TGCATAAATCGAAACAAGCTG	631934	632199	266	59.171
FHS374	A01	GGCTATTCATCTGCAACCGT	TGGCAAAATATAATAGGAGTTCTGC	633066	633300	235	60.0095
FHS375	A01	TTTTTCTACTTTTCATTCCTTATTCA	AAAAACGAATTTACACATAAACCAT	634081	634347	267	57.146
FHS376	A01	GCCACTCAACTTGGACATGA	TGTCCCTTACTGTGTGTTCAAA	634611	634890	280	58.9345
FHS377	A01	GCCACTCAACTTGGACATGA	TGTCCCTTACTGTGTGTTCAAA	634611	634890	280	58.9345
FHS378	A01	AAGTTTTGGGATGGGCATAA	TCTGCTTTGATATGGAGTTTTCA	635025	635301	277	59.0805
FHS379	A01	CATGAAAACTCCATATCAAAGCA	GGAATCCCTACCACGGTTTT	635277	635512	236	59.593
FHS380	A01	CGTAGCCTTTTCTCTCGTGG	AGTCTCAGATCGCGTGGATT	637114	637391	278	59.921
FHS381	A01	TTGCATTTTCGTCCTAAAACA	TTTTGAATATTAAACCGCTTCACTT	638990	639221	232	58.9335
FHS382	A01	TGAAAACTTTGATGATATCTTGCT	ATGCGTGCCACGTTATTTTT	639088	639360	273	58.7895
FHS383	A01	TATGTGCCGATATGCAAGGA	AAAATTAGGAAGGGGCCAAA	639453	639573	121	59.92
FHS384	A01	TATGTGCCGATATGCAAGGA	TTATCATATCTGCAGGGGCG	639453	639657	205	60.505
FHS385	A01	AACTCTAAACGAAGCACTCCTTG	GCCGTCGAGGGTATATTTGA	642458	642657	200	59.5325
FHS386	A01	AAAGCCACACATCAATGGACT	CAACCTTAAAATTCACAAAGAATGAA	643408	643662	255	59.6515
FHS387	A01	TCTTGTTTAATTCAAGATAAATACGGA	AGGTTGTATAATTGAGATTGATTAGGA	643774	644025	252	58.287
FHS388	A01	TCCTAATCAATCTCAATTATACAACCT	TGGCTAGCTCTCTTCAAAAGC	643999	644177	179	58.43
FHS389	A01	TCCTAATCAATCTCAATTATACAACCT	TGGCTAGCTCTCTTCAAAAGC	643999	644177	179	58.43
FHS390	A01	GCATATCATCCGTGAACACCT	ATTCACTCGTTATTAATTGTGTATGAG	644434	644688	255	58.4765
FHS391	A01	ACTCATACACAATTAATAACGAGTGAA	tgtactgttaatttcggttgctt	644661	644890	230	57.7465
FHS392	A01	ACTCATACACAATTAATAACGAGTGAA	tgtactgttaatttcggttgctt	644661	644890	230	57.7465
FHS393	A01	TTTCCATGCATGTCTCTCTAGC	TGTTTGTTGGTGACCTTGACA	645400	645521	122	59.757
FHS394	A01	GAGGTCTACATTCCAGTCCATGA	agaaggccagaggtttgtca	655909	656152	244	60.11
FHS395	A01	TGGTGATTGATGAGCATAGTCC	agaaggccagaggtttgtca	655951	656152	202	59.903
FHS396	A01	tgacaaacctctggccttct	GAAACTTCCCTTTGCCACAA	656133	656338	206	59.966
FHS397	A01	TCAATGAGAAGTAGGTGATGCC	CATGGGGATATGGCTTGGTA	663049	663214	166	59.871
FHS398	A01	GGAGAATTAGGGCACCTTCC	CATCCATGTGGCGATAACAG	671553	671686	134	59.9255
FHS399	A01	AAGCACGACTTTGAACACCTC	TCTGCCGTCGTAATCTTTCC	674434	674695	262	59.8025
FHS400	A01	GGAAAGATTACGACGGCAGA	CCCTAATGTTAATTTTTGCCCA	674676	674837	162	60.142
FHS401	A01	AAATTGCAACGACAAAAGGC	TCACTCTCAAGGTCACCACG	675161	675354	194	59.9905
FHS402	A01	AAATTGCAACGACAAAAGGC	TCACTCTCAAGGTCACCACG	675161	675354	194	59.9905
FHS403	A01	CGTGGTGACCTTGAGAGTGA	CAGACGGTCCGATTTTTATATCTC	675335	675614	280	60.039
FHS404	A01	TGTAATGGCCGAAATTGTTG	TGATCTTGTACCTTTGAATGGTTT	675768	676020	253	59.1965
FHS405	A01	TGATTGATTTAGAATTTCGGCA	TGCACTAAGAAGAATTGGAATTTG	675861	676085	225	59.6225
FHS406	A01	GAGAATATGCAACCGCAACA	TTCGAAGAACTAACCATGCTTTT	676506	676768	263	59.5175
FHS407	A01	CCAATAGAATTGTTGCAGTCCA	TTCCAAAATTAACTACCAAATCATCA	676637	676870	234	60.004
FHS408	A01	CCAATAGAATTGTTGCAGTCCA	TTCCAAAATTAACTACCAAATCATCA	676637	676870	234	60.004
FHS409	A01	TTTTTGTCAAGGTTCAAACAGTTC	TGTTCTGAAAACAGACTTTCGTT	677805	678074	270	58.848
FHS410	A01	TGGTGCAAACATAGAAGAAATGA	CAAAGATAACTGGAAACGTTAAAAA	680559	680829	271	58.8435
FHS411	A01	AAACTGAGTCCACCAATCCG	ACTGAGTATCCCTCccccac	684797	685062	266	60.08
FHS412	A01	AACACTCCCAGAAGGCAGAA	GAGAAGAGGTGCTGGTGAGG	685513	685733	221	59.915
FHS413	A01	AGCCCTGTCAGTAGTTGGGA	GAATTAGGCCATGGAAGCCT	690415	690553	139	60.07
FHS414	A01	CGGAAAATTTAGGAACCCGT	ATTTCTTGGAAGACGAGCGA	692229	692383	155	60.066
FHS415	A01	TTAGAGATCAATTTGTCGCTTTC	AGGCAACACCATGAGAAAAT	693065	693296	232	57.417
FHS416	A01	ACGAACACAGTACCCGGAAT	CTCCTGCCACTTGTTACTTGG	694847	695084	238	59.5575
FHS417	A01	CCGGGTTATTGATTCAACTG	GCAGAATGGTACATGAAAATCG	696925	697204	280	58.712
FHS418	A01	AAACGGGTCAAACGAAGTTG	CAAACACCTGAACACCATTTCA	697801	698022	222	60.4125
FHS419	A01	AAACGGGTCAAACGAAGTTG	TTCGAACTTTATTCTTCCAACG	697801	698055	255	59.22
FHS420	A01	ACATGACAGAGCACAATGGC	TTTTAGGGACACGTGTGTTTG	703801	704024	224	59.1525
FHS421	A01	CATTTTGCAATCAGAAGCCC	GACCACAACGCAGAACTGAA	710679	710933	255	60.2325
FHS422	A01	ATGGAGGGACCCATAAAAGG	AGCATGAGAACAGGGGAGTC	711019	711211	193	59.6345
FHS423	A01	CGCCGTGTACACCGTAATTT	TGCACATTATTTTTAGTGTGTGTGA	711759	712036	278	60.16
FHS424	A01	AACACGAATCTGTGCGTCAA	TGGACCTTGGACTTGGACTC	712043	712233	191	60.199
FHS425	A01	CCATCCATCCAAAGCTTAACA	GGTCATGGTGATCGGTGAGT	712158	712348	191	60.382
FHS426	A01	ACTCACCGATCACCATGACC	CGTAACGTTATTTATTTTGGGAGA	712329	712521	193	59.7175
FHS427	A01	TTTGGTGGTTTCTTTGAGTGTTT	tttttcaaatcaagaaggaaaaaga	715038	715222	185	59.8065
FHS428	A01	TTTGGTGGTTTCTTTGAGTGTTT	tttttcaaatcaagaaggaaaaaga	715038	715222	185	59.8065
FHS429	A01	tttccCTTTTGACTTCTCCTTTT	GGGGGAAATGGTTTGAAAAT	715454	715663	210	59.76
FHS430	A01	CAGATGCTGGAGGAGACACA	AAAAGAGGAGCTTTGGCGAG	715967	716183	217	60.488
FHS431	A01	CAGATGCTGGAGGAGACACA	AAAAGAGGAGCTTTGGCGAG	715967	716183	217	60.488
FHS432	A01	TTTAAGCGGTGTGGGTTAGG	TGAATTTGTTGGGATCCTCC	716597	716835	239	59.8585
FHS433	A01	AGCAACCGCGATAGAAAAGA	CCCTTACTTCGGCGATTACA	724783	725039	257	60.0355
FHS434	A01	GTCGGAAAACCTGACGCTAA	TGATTTGAGGCTGTTCATTTG	725292	725525	234	59.504
FHS435	A01	ACTCCACTACTGCAGCCGAT	GCTTGCGGTGGTTATGAAAT	726912	727084	173	59.9325
FHS436	A01	CACTGGATACCGTGTTGCAC	CTGTCGAGCCAACAGAACAA	727149	727330	182	60.0285
FHS437	A01	CGAGAGAGATGATAGAAAAATTAACG	TCAACGATGAGTCGATGAGG	727557	727792	236	59.386
FHS438	A01	AGTGATCAGAGGTGCTAGCGT	AAAGGGACCCCTCAACCTAA	728208	728383	176	59.4645
FHS439	A01	TTGAGAAATCCTTTTCTTGTTGC	GCATGATAAATATTAACTCAGCATAAA	729163	729392	230	58.5325
FHS440	A01	GACGATATCTCTGTCTTGTCCG	AAATGATATACTAAAGGGACAACGAGT	729840	729982	143	58.891
FHS441	A01	TCGTTGTCCCTTTAGTATATCATTTT	AATCATTCTTTGTAATAAGGGTATTGT	729958	730208	251	57.8055
FHS442	A01	ACGAAAATTGGACTCTCCGA	TCCCTATGCTTATCATCGGATT	731527	731782	256	59.7315
FHS443	A01	TCCGATGATAAGCATAGGGAA	TGTCAAATCATTGAATCTAATAGCAA	731763	731994	232	59.329
FHS444	A01	GTTTAGCCCATTTTGATGGC	CCGAGTTTAATCGATTCGGA	732255	732512	258	59.723
FHS445	A01	CAATTGGTTCTGGTTTCACG	GATAGTGGTTGAAACTGGTGTTCT	732721	732874	154	58.826
FHS446	A01	AAAATTTTTAACTTTTTAGCCCATT	TTCCTGTAGAAACCCCATGC	732902	733174	273	58.614
FHS447	A01	AAAATTTTTAACTTTTTAGCCCATT	TTCCTGTAGAAACCCCATGC	732902	733174	273	58.614
FHS448	A01	AACACTGAGACACTAACGAGAGACA	GCTAAAACTGCATTTGGTTCG	733669	733918	250	59.6605
FHS449	A01	AACACTGAGACACTAACGAGAGACA	GCTAAAACTGCATTTGGTTCG	733669	733918	250	59.6605
FHS450	A01	TCTTCCAACTTTAGGGGCAA	GAGGCGCGTTTGTATAGGAG	734692	734910	219	59.773
FHS451	A01	TACAAACGCGCCTCAGTAAA	GTCGCCAACTCTTGGATCAT	734897	735098	202	59.795
FHS452	A01	GATCAACCAGAGCACAAAGAGA	CAAATGATGAATATGACAGCGG	736456	736619	164	59.9105
FHS453	A01	GATCAACCAGAGCACAAAGAGA	CAAATGATGAATATGACAGCGG	736456	736619	164	59.9105
FHS454	A01	CCCCACTCTGTTACAATTTGGT	GGTTCCTAACACAATTGATTTGC	738565	738833	269	59.9575
FHS455	A01	ATCCGTGTTACCAAAGCCAG	CAAACAACAAAAGTCTTTGAAACAA	739491	739594	104	59.824
FHS456	A01	ATCCGTGTTACCAAAGCCAG	TCATCTAATCACGTTCATTCTTTT	739491	739746	256	58.526
FHS457	A01	ATCCGTGTTACCAAAGCCAG	TCATCTAATCACGTTCATTCTTTT	739491	739746	256	58.526
FHS458	A01	AAAAGAATGAACGTGATTAGATGA	ACCTTAATTCTCTCAACATTGTATTG	739723	739864	142	57.0905
FHS459	A01	AGCTAGAGTTTGCGTCAGGG	CCCATTTTACACGTTGCACA	743065	743188	124	60.027
FHS460	A01	AATTTCAGGTGCAAAGGTGTG	GAGCCGGAAAGTAACATGGA	744997	745138	142	60.0485
FHS461	A01	TGACTAAAACTTTCTCCGTCAAAA	AGGCAGATACAGGCTCCAAA	746224	746382	159	59.601
FHS462	A01	TTCAATAAAAATCGCTCACATTT	TGACAACAAACACAAATAATTTTGAA	747212	747457	246	58.825
FHS463	A01	TTCAAAATTATTTGTGTTTGTTGTCA	CAACTCTTTCTCCCTCTTTTCC	747432	747612	181	59.128
FHS464	A01	TGTTCTTGGGGCAGAAGCTA	TCATCATCATCATCATCTTTTGTG	747925	748151	227	60.3665
FHS465	A01	TTTTAAGCCTAGCCGTGCTC	TGGAAAAACATGTGGTAAAAGC	750194	750369	176	59.3315
FHS466	A01	AGTGTTAGGGATGTCTTGTTGC	GGTTGGGATCACAAAGCAAT	753442	753662	221	59.025
FHS467	A01	GCCACCCCTTGTCTGAACTA	TTTGAAATTAGTGGCCAAGGA	754993	755258	266	59.842
FHS468	A01	TTTTAAAAATTTACTTGCAGGGTT	AAAGATGGACAGATGTGGGG	755423	755593	171	58.7005
FHS469	A01	GGTTCTAGCTGAATATGAAAATACAAA	GATCCATTCGCCTACTTGCT	759448	759602	155	58.862
FHS470	A01	GCTTCTTTGCCAAGTCAACC	TTAAGGATGCCAACCACACA	768358	768528	171	59.9115
FHS471	A01	TCTCATTGAAGCCTACTAAAAACTCTT	TCCTCCTCCTCCTCTTCTCC	770364	770532	169	59.6865
FHS472	A01	TGGGAAAGGTTGACAGGAAG	TGGAGATCCTTAATCGGTGA	777202	777409	208	59.085
FHS473	A01	TGGGAAAGGTTGACAGGAAG	TGGAGATCCTTAATCGGTGA	777202	777409	208	59.085
FHS474	A01	TTTTGGTAATTGCTACGATTCTTTT	ACCGGGTTGGGTGTTTACTC	779092	779357	266	60.276
FHS475	A01	GGACAGAGACCGGATTGAGT	CCGACAATTCTACGAGAGCA	780940	781211	272	59.0645
FHS476	A01	GGCAATGACATAGAGGGATGA	ACATTCTTTCCACCGTCGAG	781388	781628	241	60.01
FHS477	A01	GGTTGAGAAGGAGCATCGAG	CCAATTTTTAACCAATTAACCAAA	783474	783715	242	59.177
FHS478	A01	CCAATTGGGTGTTTAACTCAATAA	GCCGTCCACCAAATTAGTCA	788962	789228	267	60.0615
FHS479	A01	TGAGTCGATGACTAATGTGGTG	AAGTTGTCAACGTGAATAAGTGATA	789521	789787	267	57.862
FHS480	A01	CCACACCACTCTACGGGAAT	TGGTCCGTATTTAGTCAGCAAA	790077	790313	237	59.7455
FHS481	A01	TGCTGACTAAATACGGACCAAA	AATGATTGGCTGTAATTTGCG	790294	790469	176	59.8125
FHS482	A01	TTCAACCCATAAACACCCGT	AAAGAGGGATGTTAGGACCAGA	791105	791328	224	59.5945
FHS483	A01	TTCAACCCATAAACACCCGT	AAAGAGGGATGTTAGGACCAGA	791105	791328	224	59.5945
FHS484	A01	TTCAACCCATAAACACCCGT	AAAGAGGGATGTTAGGACCAGA	791105	791328	224	59.5945
FHS485	A01	ATTATATGCATTCCGCTGGG	CAGTTGAAGTTTTTGAATGAGTGG	792719	792916	198	59.924
FHS486	A01	TGAGGCCAAGAATCTGCTCT	GTAGGTCGTGACCCAGCAAT	795200	795443	244	60.0465
FHS487	A01	AGGATCGACAATGGAAGCAG	CCAGGAGATAAAACCGCAAA	795371	795641	271	60.1425
FHS488	A01	AGGATTTTCTTCCTTCCCCA	CAACGCTAGGGTCAGGAATC	800988	801230	243	59.7845
FHS489	A01	CTCATATGAACCACCATTCTGC	AGGTTCAAAATCAACAATGAAAA	802420	802688	269	58.592
FHS490	A01	CAACAGTAATGTTCACTTTCCCC	GCTGCTCGTCAGAGCTTTTT	802777	803035	259	59.8475
FHS491	A01	AAACCACGCGATACAAGGAG	ATTGTGTCCCCGCTACTGTC	803059	803245	187	60.0645
FHS492	A01	TCAGATACACAAATTCGCCA	CAAACGAATTTAATGAAATCACCA	803531	803742	212	58.905
FHS493	A01	TGGTGATTTCATTAAATTCGTTTG	TTTAATAGTCATATTCCTTTGGAAAAA	803719	803984	266	59.0285
FHS494	A01	TGGTGATTTCATTAAATTCGTTTG	TTTAATAGTCATATTCCTTTGGAAAAA	803719	803984	266	59.0285
FHS495	A01	CAAAATCCAACTTCTTTCACTGG	CCGATTAAATCAAATCCGATG	803991	804134	144	59.645
FHS496	A01	CAATGGCATGATTGTCAAATG	CCGATTAAATCAAATCCGATG	804033	804134	102	59.5345
FHS497	A01	CGGATTTGATTTAATCGGATATT	CGTCTGTTTTCGCAGATTTAAG	804117	804396	280	58.7165
FHS498	A01	CGGATTTGATTTAATCGGATATT	CGTCTGTTTTCGCAGATTTAAG	804117	804396	280	58.7165
FHS499	A01	TTGGATGATGAAGTTGTCCAAG	TGCTACGTATTAATTCACAGGCAT	806557	806815	259	59.96
FHS500	A01	GCCTTCAGATCTTGATGTTGC	GCAGGTGCTACAAAAGAAGGTC	807064	807198	135	60.069
FHS501	A01	TTCCAGAAAAGGCAAAGACG	CCACGTACTTGTGTGTGGGT	807728	807922	195	59.8575
FHS502	A01	CAATAAACGCGCGTAAGACA	GCTACCTTTCCGCTGCTATG	809572	809800	229	59.9525
FHS503	A01	CAATAAACGCGCGTAAGACA	GCTACCTTTCCGCTGCTATG	809572	809800	229	59.9525
FHS504	A01	GCTACCTCACCGTCAGCTTT	GCCTTCCTTTAGGACCGAAG	813430	813640	211	59.8505
FHS505	A01	GCTACCTCACCGTCAGCTTT	GCCTTCCTTTAGGACCGAAG	813430	813640	211	59.8505
FHS506	A01	TGTTCTCTCTCTCCCACGGT	TCACGACACATGTCCATTCC	813572	813675	104	60.1115
FHS507	A01	TGTTCTCTCTCTCCCACGGT	GGTTCTAACGTACCCTTCAAAAGA	813572	813737	166	59.887
FHS508	A01	GGCAGTGGAATTGACACATTT	CCTGTGTTTGTTGCCACCTA	816454	816732	279	59.73
FHS509	A01	ACAAACACAGGGAGGCATTC	TCAAAATGTTTAAGGCAAAATTCA	816722	816904	183	59.932
FHS510	A01	ACAAACACAGGGAGGCATTC	AGTAAGAATTTCATTCCAACAAGAA	816722	816952	231	58.781
FHS511	A01	CTTGAATCTTTTAAAACGTATTGAGTT	TCCTCTTTACTATCTTTGATTTTTGAA	842300	842444	145	57.995
FHS512	A01	TAAGCACCACATCAGCAAAA	TGAAAAATATTTATTTCGGTGTCG	842875	843116	242	58.628
FHS513	A01	AATTTTTAAAGACGACACCGAAA	TCAGCAGCATCAAGTGAACC	843081	843340	260	59.5555
FHS514	A01	GGCAGGAGTTTCAAATATCCC	CTTGTCCGCATCACTCGTAA	844621	844759	139	59.8275
FHS515	A01	CCCAAATAAACTATATCCTGCAATG	CTCAGTTGGTGGGAAAGTCC	845284	845548	265	59.7775
FHS516	A01	ATCCTGCAATGTTCACACGA	TCTCAAGACTCAGTTGGTGGG	845298	845556	259	60.201
FHS517	A01	GGACTTTCCCACCAACTGAG	AAAGCCTCGTGGAAAAAGTG	845529	845669	141	59.452
FHS518	A01	TTCCTGAACATAAGGGAATTGTC	TGTACTTAGCCAATAAATGAACCG	846791	847068	278	59.4275
FHS519	A01	GGATTCAACCAAGAGAAATCG	TCTGGACATTTACTCGAACCC	849519	849781	263	58.838
FHS520	A01	CGGCAGGTTTAAAGGTAGGA	TTTTGAATAGGTCGAGCTTAATTTG	850362	850587	226	59.6285
FHS521	A01	CCGAAAATGTAATCCTTGGTAAA	TTTGACACCATCAACACAAAA	852505	852784	280	58.397
FHS522	A01	TCAACAGAAAATTTGTTTTACCGA	GCGAATTTTGACACCATCAA	852595	852790	196	59.7205
FHS523	A01	TTTTGTGTTGATGGTGTCAAAA	GTCTCCGTGTCCTTCCTGTC	852764	852977	214	59.326
FHS524	A01	TCTCGGAAACAAATGCAGTCT	TGTTAAAGTTTGTTGATGTAATACGTT	853217	853393	177	58.699
FHS525	A01	gacctgatttaatcgagtgatttaca	AGATCTGGTCGAACCGACTAA	853994	854148	155	59.311
FHS526	A01	gacctgatttaatcgagtgatttaca	AGATCTGGTCGAACCGACTAA	853994	854148	155	59.311
FHS527	A01	CAATTGGTATCTCTGATTGCCA	AACCATGCACGTGTCAAATG	854708	854812	105	60.198
FHS528	A01	TGTATTCCATCCAATAATAATAAAACA	GTTCGTGATCGAGATGCTGA	857091	857273	183	58.6035
FHS529	A01	TTTTGCGTGACAGACGTAGG	TCCCTTTCTTTAGGTAAGCAACA	857324	857593	270	59.6205
FHS530	A01	ACAATGCAGTGTTGCTTACCT	CACCGTTCTTTGTGAATTTCC	857562	857824	263	58.4465
FHS531	A01	GGAAAAGGTTGCGATGCTTA	AGCTAAAAGCCGGTTGTGAA	861943	862218	276	60.046
FHS532	A01	AAGCCGTCCACATACGTAGC	GAAAGCTAAGAACCCCAATTCA	869961	870209	249	59.8855
FHS533	A01	TGAATTGGGGTTCTTAGCTTTC	CAACAACTCAATTAAGCATCAAGA	870188	870401	214	59.0565
FHS534	A01	CTGAGCTCACGATTGACACG	TTTGTGGGAGCCTTTTATGTT	871052	871329	278	59.616
FHS535	A01	CACTTGAATGATCTTCGGCA	CAAATAACTCCTATGATAACGGCA	873399	873619	221	59.6275
FHS536	A01	CCCATTACATTAGAGTTGCCG	ATCCCCACAACACTCCTTTG	873580	873819	240	59.6515
FHS537	A01	CCCATTACATTAGAGTTGCCG	ATCCCCACAACACTCCTTTG	873580	873819	240	59.6515
FHS538	A01	CACTTGTGACACTTGTTCCTCA	TTTTCCACCATATGGGCTTT	874360	874556	197	59.051
FHS539	A01	CAAACCAAAACAGGGACCAT	GTCTGGTTCGGTCTATTGGC	874662	874848	187	59.622
FHS540	A01	GCATTTCTCTCCCAATTCTACC	AATTACCCGAATTTCGTCCC	875083	875342	260	59.557
FHS541	A01	GCATTTCTCTCCCAATTCTACC	AATTACCCGAATTTCGTCCC	875083	875342	260	59.557
FHS542	A01	GACTTCTTCATCGGAGGCAA	GAACTGGGTTATGCCTCAGTATTT	877435	877681	247	60.0755
FHS543	A01	ACTGAGGCATAACCCAGTTCT	TGCCTCAGCCTGAATTTGTT	877662	877873	212	59.289
FHS544	A01	ACTGAGGCATAACCCAGTTCT	TGCCTCAGCCTGAATTTGTT	877662	877873	212	59.289
FHS545	A01	ACAGAGATGAGAGGCGGTGT	AAAGATCCAATTGACTAGCACG	880434	880650	217	59.1345
FHS546	A01	GGATAGTTGTTCTTTGTCTCGGA	GGTCCACAAACATAATCGGG	882900	883117	218	59.848
FHS547	A01	CTCGTGTGAAAGGTGGGTTT	CGCAGCGGTAGTTAGGGATA	883269	883453	185	60.1245
FHS548	A01	CAAAATAAGAAAATCACAAACGGA	CAAGGATTGAGAAAAGGGGG	887152	887381	230	60.1195
FHS549	A01	TCATTAAAAGTGCCAGCGTG	GGTTGAAAAGGGCTAGGAGC	887460	887660	201	60.04
FHS550	A01	AGGGCGTTCTGGTCATCTTA	AAGCTGGAAGTCGGACTGAA	891722	891898	177	59.8415
FHS551	A01	ATCTCCATTCGGGGTAGTCC	GCACCCCCAGGTATAATTCA	893576	893797	222	59.8995
FHS552	A01	TCCAATTTTTCCAAAGCCAA	TCCAATTCTTTTGACTTGACCA	894113	894349	237	59.997
FHS553	A01	ACAAGACGGTTACCTGCGTT	TTCTCGCTACTCGTGCTTCA	894777	894906	130	59.775
FHS554	A01	ATTTTCCGAGAAGATCGGGT	TGAGGGATGAATTTGTCTTCG	897516	897790	275	59.981
FHS555	A01	TTGGTGAGGGTGAGACACTG	AAAGGTGATGCGAAACCAAG	900780	901054	275	59.9075
FHS556	A01	TTGGTGAGGGTGAGACACTG	AAAGGTGATGCGAAACCAAG	900780	901054	275	59.9075
FHS557	A01	TCATCAGGTGTTCTAAAAGAAAAGTG	TTTCTCTCTCTCACCCTCGG	901144	901416	273	59.807
FHS558	A01	GTTTGGCCATTAAGATCCGA	CAACCTCCTCTTGTGATCTTTCA	901813	902002	190	60.2735
FHS559	A01	TTCGAACTTTTAGTGCGATCA	TCGATTTACTATATATGGGCTGTTCA	902277	902431	155	59.35
FHS560	A01	GGTGTTACATAAATCGAATTGACC	TGATATGTGAACAAAAACTCAAAAAC	902316	902595	280	58.689
FHS561	A01	TCATATGCTACTTTGGAGGGCT	CAATAAGAAAATACCCTCCATTTGA	902980	903242	263	59.89
FHS562	A01	TCATATGCTACTTTGGAGGGCT	CAATAAGAAAATACCCTCCATTTGA	902980	903242	263	59.89
FHS563	A01	TGAATTCAAATGGAGGGTATTTT	CGATTTACTATTGAACAGCCCA	903213	903378	166	58.965
FHS564	A01	CGTAACGATTTTTATTTTGGGA	AAGTTTGGCTCATAAAAATTGAA	903514	903712	199	57.6355
FHS565	A01	CGTAACGATTTTTATTTTGGGA	AAGTTTGGCTCATAAAAATTGAA	903514	903712	199	57.6355
FHS566	A01	CGTAACGATTTTTATTTTGGGA	AAGTTTGGCTCATAAAAATTGAA	903514	903712	199	57.6355
FHS567	A01	AAGAACGAAAAACTGTGGGC	TTTCTGTTGTGCTGACCTAGTGA	904708	904973	266	59.592
FHS568	A01	TGCCTCAGGGAATCACTTTT	TGGAGCTGGTAAGTTATTGTGC	910322	910592	271	59.482
FHS569	A01	CCACAAACACGAGACTCGAA	GGATTGATCATCATTGATTTTATCAC	911365	911631	267	59.856
FHS570	A01	TGATGATCAATCCTTCACTTTACTG	TGTGGTGGTTCTCATCTTGC	911619	911888	270	59.617
FHS571	A01	GGGGCATGCGGAAGAGTA	TCAAAGAAGAAACGAATATTCCAA	912715	912980	266	60.6635
FHS572	A01	TTGGAATATTCGTTTCTTCTTTGA	TGACAAACATTTTGACACGGA	912957	913213	257	59.5935
FHS573	A01	TTGGAATATTCGTTTCTTCTTTGA	TGACAAACATTTTGACACGGA	912957	913213	257	59.5935
FHS574	A01	GCCAACAATTCTTTCACATAACG	AAAGCTTAAGAGTTTTGGCCG	919998	920249	252	60.3245
FHS575	A01	CATCTCATCAAGTTCTAGCACAAAA	TCGCAAAAGAGAAGACTCGC	920455	920676	222	60.3185
FHS576	A01	GCGAGTCTTCTCTTTTGCGA	CGGCAGAAAAAGATGCTAAGAT	920657	920772	116	60.34
FHS577	A01	GGCGGATCATGAGACAAAGT	TTTTTCCTACCCAAACGTGC	923878	924042	165	60.028
FHS578	A01	GGCGGATCATGAGACAAAGT	TTTTTCCTACCCAAACGTGC	923878	924042	165	60.028
FHS579	A01	CCTTGTGCCCTCGATGTAAT	CTTCTTCCGGATGTGATGGT	925294	925571	278	59.941
FHS580	A01	CGTGGCCATCAATCCTCTAA	GGTTTGCGGAGTAGCAGAAG	932106	932332	227	60.5035
FHS581	A01	TTCTGCTACTCCGCAAACCT	AGCGTTTTTGAACGTTGAGG	932314	932509	196	60.1495
FHS582	A01	AGGTGATGGTTCGTAGTGGC	GAGGTTCCCAGACCTCACCT	940117	940386	270	60.2505
FHS583	A01	GGGAGGAGGAACAAAAGGAG	CCCTAATCATTTATCCCCGC	940268	940455	188	60.2615
FHS584	A01	AAACATTCGCCAATTCCAAG	CTTTGCCACCCCTATTCTCA	943037	943294	258	60.002
FHS585	A01	GTAGGTTTTGATCGTGCGGT	GCAACAGATGCCACATTGTC	946272	946423	152	60.064
FHS586	A01	CTGGAATCAGTACATCCGCA	ATCCACAAGCTAACGGCCTA	947169	947362	194	59.7015
FHS587	A01	TCAGCAACGAAATAAGCAAGG	TCTGGGTTCAATATGGGCTC	948533	948767	235	60.138
FHS588	A01	CTAAACCGGTTGAATCGAGC	GTCGCAAATAATCCGACGAT	948732	948928	197	59.8185
FHS589	A01	CCTCACCACCTCAGATTTAcG	CCTTTCAGGCCGACTAATCA	951425	951556	132	59.9035
FHS590	A01	TCATTTGATTAGTCGGCCTG	GCTCTGGTAATCACATTGCG	951532	951657	126	59.011
FHS591	A01	GAGTCATCAGCCAGGGATGT	TCAAGAATTGAATCAAGAACCATT	953178	953425	248	59.559
FHS592	A01	GAGTCATCAGCCAGGGATGT	TCAAGAATTGAATCAAGAACCATT	953178	953425	248	59.559
FHS593	A01	AATTTATCAATGCGCGGAAG	GGACCCAAGAGCTCATCAAG	953600	953848	249	59.932
FHS594	A01	AATTTATCAATGCGCGGAAG	GGACCCAAGAGCTCATCAAG	953600	953848	249	59.932
FHS595	A01	GGGTATGTCTGTGGGTGTCC	GATCACCAGCGTCAGATCCT	953887	954151	265	60.1635
FHS596	A01	CGGATGAGGGCTGTAACACT	TCAGCATCACAAGAACCGAC	954443	954668	226	59.9855
FHS597	A01	ACAGAGCTCCCTCTCCCAAT	CAACCCGAGTCTACCCAGAA	976491	976697	207	60.1595
FHS598	A01	ATCGTTGACGTTCTTTCGCT	GAGCTACACCTTGGGAGCAG	992053	992302	250	59.947
FHS599	A01	ATCGTTGACGTTCTTTCGCT	GAGCTACACCTTGGGAGCAG	992053	992302	250	59.947
FHS600	A01	ACTTTATTCCCCTTCCAGCG	CATGCATCTCATGTCAAGGG	993951	994214	264	60.2575
FHS601	A01	TTATCCCTTGACATGAGATGC	TGTGTATTTGCTCCGCTGTC	994191	994401	211	58.7475
FHS602	A01	AGCTCATTCAAATGTTCCCG	TTGGCTGCACTTGTTAGCAC	995623	995901	279	60.066
FHS603	A01	GCTTATGAAGCACTCATTCGCT	AAGAAGAAGAAAAAGCGCACA	997171	997349	179	60.088
FHS604	A01	GAGGAGGAGAAAACATGCGA	TCTGAACATTTGAGGAAAAATGA	998292	998525	234	59.5345
FHS605	A01	AAATAGAAACCACAAGAAAAGCA	TGGAAGAGGACACAATGAAGAG	998661	998810	150	58.2835
FHS606	A01	TGCTTGATCTCTCTGTTAATTGC	TCAGTCAAAATTTCAGGCGA	1000746	1000983	238	59.0305
FHS607	A01	ACGTCAATCGTCGGATCTTC	GGCCGCTCCATATTTAGACA	1001506	1001641	136	60.0705
FHS608	A01	CACTCAGGGTCAGGGACAGT	AAAAACCGCCTAAACTGCAC	1005720	1005970	251	59.712
FHS609	A01	CCCAGGTTACCAGAATCCAA	GGGTTTTAGTTGAAAAAGGATCA	1006068	1006288	221	59.191
FHS610	A01	CCCAGGTTACCAGAATCCAA	GGGTTTTAGTTGAAAAAGGATCA	1006068	1006288	221	59.191
FHS611	A01	CTTCCAAAATCCGAATCAGC	AGGCAAAGTAAGGATGCACG	1007046	1007186	141	59.9575
FHS612	A01	TTCCCTTTTGTTCTAACCCC	TCAAGCCTAATTCGGTGGTC	1007348	1007618	271	59.047
FHS613	A01	AAAAGAGGGGAGCAGAGCAT	TTAACCTCCCGAGTCAATGG	1009790	1009960	171	60.1375
FHS614	A01	CCGGGTTTTACATTTGAAGTT	GTGCGAATGGAAATGACACA	1014186	1014365	180	59.2825
FHS615	A01	TTCTCGAACCGGTATGTTCA	TCAATCGTAGTTCAACCGGA	1015475	1015746	272	59.123
FHS616	A01	TTCTCGAACCGGTATGTTCA	TCAATCGTAGTTCAACCGGA	1015475	1015746	272	59.123
FHS617	A01	CAGTTTTGAGGAGTTAACGGG	TTTGAATAGGTCATTGACTCCG	1015618	1015796	179	58.9195
FHS618	A01	CGGAGTCAATGACCTATTCAAA	TGGTTTAGGTTATTTCATGACATTCT	1015775	1016053	279	59.187
FHS619	A01	TGCGAAGACGAAGAAGGAAG	CGTCAATACTTAAGACGAAATCTCA	1018372	1018651	280	59.791
FHS620	A01	TGCGAAGACGAAGAAGGAAG	CGTCAATACTTAAGACGAAATCTCA	1018372	1018651	280	59.791
FHS621	A01	TGCGAAGACGAAGAAGGAAG	CGTCAATACTTAAGACGAAATCTCA	1018372	1018651	280	59.791
FHS622	A01	GCCTAGCCCACCTTCTTGTT	TGCAAGCAATCCTTTACTATTCT	1019002	1019263	262	58.987
FHS623	A01	GCCTAGCCCACCTTCTTGTT	TGCAAGCAATCCTTTACTATTCT	1019002	1019263	262	58.987
FHS624	A01	TGTGGTCATTTGAATAAGACATGA	TGGCTCTCTAGCAGTACCCAT	1019476	1019748	273	59.178
FHS625	A01	TTTTTGCTCCACTCCACTCC	TTGTACGCTTAGACCATTGGC	1019532	1019765	234	60.1885
FHS626	A01	TTTTTGCTCCACTCCACTCC	TTGTACGCTTAGACCATTGGC	1019532	1019765	234	60.1885
FHS627	A01	GGGCCCAAATAAGGGAATTA	CAGGAATGGTCCCCCTCTAT	1020434	1020603	170	60.0645
FHS628	A01	GGGCCCAAATAAGGGAATTA	CAGGAATGGTCCCCCTCTAT	1020434	1020603	170	60.0645
FHS629	A01	tgaagcaaaactgcaatagcc	TTGAAGAAAAATCGCAACGA	1021061	1021275	215	59.9055
FHS630	A01	caaaactgcaatagccgtga	TTGAAGAAAAATCGCAACGA	1021066	1021275	210	59.646
FHS631	A01	caaaactgcaatagccgtga	CCCAGTGATTCTTCCGTTGA	1021066	1021342	277	60.453
FHS632	A01	TCAACGGAAGAATCACTGGG	tcaaaatttaaaaggcgtcg	1021323	1021594	272	59.5035
FHS633	A01	TCTTCTCCACCAGACAGGCT	GCGGGTTCAAATTTCCCTAT	1022951	1023145	195	60.068
FHS634	A01	ATAGGGAAATTTGAACCCGC	CGGTATCTTTTGAACTCGACAA	1023126	1023401	276	59.7085
FHS635	A01	GCATTAGGTGAGAACCATTTTC	GCACCAGTGTAAAGCAGTCAA	1024007	1024235	229	58.368
FHS636	A01	TCATCCATGTCCGATCTTTTC	CCTCGCCATTGCTAAGTTTC	1025188	1025448	261	59.8655
FHS637	A01	ATGAATTCCGCTTTCTCATTG	TGCCACTTGGTGGTCCTAAT	1028599	1028809	211	59.7735
FHS638	A01	TCCCTTCACACAACAACCAG	ACGACATGTCCCACAGACAA	1030663	1030920	258	59.785
FHS639	A01	GGCCTACCATTCTACCCCTC	TTTGATGAGGTTGACTTTGATTT	1041484	1041679	196	58.7885
FHS640	A01	TCGGTTTATCATTGATCGAGTT	AAGCCCATTAATCTCCGGTT	1042260	1042539	280	59.1905
FHS641	A01	TGAAATTGGAGCACTTGCTTA	GTCAAGCCCATTAATCTCCG	1042309	1042542	234	59.049
FHS642	A01	TGAAATTGGAGCACTTGCTTA	GTCAAGCCCATTAATCTCCG	1042309	1042542	234	59.049
FHS643	A01	GTTAGGTCAAGTCGTGGGGA	GAAGGTCCTAACTTGAGATTGCAT	1051767	1052040	274	59.998
FHS644	A01	GTGACAGTCGGATGACACACT	AAATAGCCCAAAAAGGACATTG	1052426	1052571	146	58.987
FHS645	A01	ATTCAACATCACACCCTGCC	TTGAATGAGAAATATGACAATGGG	1053651	1053896	246	60.433
FHS646	A01	TCACTAACCAATGCACAAAGC	TTTTAAATTGGAAGGGCCAA	1054043	1054177	135	59.1215
FHS647	A01	TTTTTATATTGGCCCTTCCAA	AACACGTAGGTCAGCTGCTTC	1054150	1054406	257	59.023
FHS648	A01	TTCAGCAAGTGACGTTACGC	TCGATTTGCAGTTGATGGAA	1057014	1057267	254	60.1275
FHS649	A01	TACTTGTATAGGGGGCGGTG	CATGGGAGAGAAATGGGCT	1058126	1058305	180	59.929
FHS650	A01	GCATGCTGGACGATTATGAA	AACTCCAATGCCGATTATGG	1058512	1058669	158	59.718
FHS651	A01	GCCCGAATCCTCTCTTTTGT	GGTGGTTTGTTGTCGGTTCT	1059272	1059406	135	60.2225
FHS652	A01	TGTTTTTATTTGCTCCCGGT	CAGAACGCACTAGGTCAGCA	1060908	1061044	137	59.825
FHS653	A01	CAATGCCACATAGAAGGTTCA	AAAAGAGAATCGCGATGTAAGG	1061801	1062061	261	59.1975
FHS654	A01	CAATGCCACATAGAAGGTTCA	AAAAGAGAATCGCGATGTAAGG	1061801	1062061	261	59.1975
FHS655	A01	CAATGCCACATAGAAGGTTCA	AAAAGAGAATCGCGATGTAAGG	1061801	1062061	261	59.1975
FHS656	A01	TGAATATAAGGCGAGGCTGC	CAGTCACCAAGTGTATGCTTCC	1067584	1067783	200	59.9965
FHS657	A01	TGAATATAAGGCGAGGCTGC	CAGTCACCAAGTGTATGCTTCC	1067584	1067783	200	59.9965
FHS658	A01	TTCCAATATCTCTTCAGAGAGAACA	CAGATCGATCATCAAACCACTC	1068145	1068423	279	59.0765
FHS659	A01	CAGAGACTACCATCCTCCTCGT	GGAATTCGTGCAAATTCAGA	1068560	1068720	161	59.2295
FHS660	A01	TGTTACTTCAATTTATATTTTACGGC	tttaaagtacaatttaacgATTAGCAA	1068874	1069049	176	57.186
FHS661	A01	TGTTACTTCAATTTATATTTTACGGC	tttaaagtacaatttaacgATTAGCAA	1068874	1069049	176	57.186
FHS662	A01	TCAGAATGTCACGCTTCCAA	AAATCTGGCCAGCACTTAGC	1069617	1069817	201	59.9355
FHS663	A01	TGATTTAGTTTTCAATTTGCTGTGA	AAAGGGAGATGATGTGGACG	1071981	1072167	187	59.989
FHS664	A01	TGATTTAGTTTTCAATTTGCTGTGA	AAAGGGAGATGATGTGGACG	1071981	1072167	187	59.989
FHS665	A01	CGCACATTTTGTCATAAAAATTAAG	CCCATGGGGATGATCTACAG	1082716	1082994	279	59.624
FHS666	A01	TGAAAAGAGAAAGGATCGTACACA	GGATGGGACTAATGTTCCCC	1083588	1083844	257	60.275
FHS667	A01	GGATCGTACACAAAAGGAAAAGA	TCTTTGTTATGATAGGGATGGGA	1083600	1083859	260	59.6095
FHS668	A01	TAATTTGTCCGGCTAGCACC	AATGGTGATGCTCTCAATCTCA	1083899	1084131	233	59.898
FHS669	A01	TAATTTGTCCGGCTAGCACC	TGCTGCATTTTATTACCAAACC	1083899	1084168	270	59.5715
FHS670	A01	TGAGATTGAGAGCATCACCA	CAAAAGTGGCACGTAGAAAGC	1084110	1084244	135	58.876
FHS671	A01	CGAATTCACCATTTCCTGTT	TTTTTATCATATAATTCAGCATCATTC	1084314	1084522	209	57.314
FHS672	A01	CAAAACAAATATATAGAATGATGCTGA	TGCACCCATAAAACAGCAAA	1084481	1084758	278	59.027
FHS673	A01	CACAAGGTGGGCATGTTAGA	AACACACTACTACGGAGCCACA	1084895	1085100	206	59.6455
FHS674	A01	GCAACTTCTAATTTCTGCAACG	GTTCCTCCCGCAATTAGTCA	1088239	1088505	267	59.576
FHS675	A01	CAAGAACAAATTAATAAAGGCCA	CGCGATATCGAACTAAAGGC	1091252	1091500	249	58.674
FHS676	A01	CTTTAAAACTCGGGCTTTGC	AACAAGTACGGTCGGAGGAA	1092783	1093041	259	59.301
FHS677	A01	GCCACCCTTCAAGAGTCCTA	AACAAGTACGGTCGGAGGAA	1092801	1093041	241	59.438
FHS678	A01	TTCAAGCCACGTTTTTCACTT	AAAAATTGTTTGTATAACATCCCAAA	1093781	1094055	275	59.443
FHS679	A01	TTTTGAAAGGTTATTCTGGACAA	CGAAACTGTGACCAGAGTCCA	1094193	1094470	278	59.577
FHS680	A01	TCGCACTCAAGGTCATTGTC	CCGAGATGTGTTGCTTCTACC	1095698	1095802	105	59.793
FHS681	A01	TTTCAAACCTACCCACCCAC	TGGTGCACATAGATCGGGTA	1096307	1096524	218	59.818
FHS682	A01	CAGGTATGTTTGTTCCCGCT	AGGGTCTTAGACGCCGAGAT	1097366	1097618	253	60.113
FHS683	A01	CAGGTATGTTTGTTCCCGCT	AGGGTCTTAGACGCCGAGAT	1097366	1097618	253	60.113
FHS684	A01	TATAAGGTCACAGCAGGCGA	AAGTCGCTAAAGGCTAAACATCT	1097796	1098042	247	58.6835
FHS685	A01	TTTAGATGTTTAGCCTTTAGCGA	TCACATTTGGGCATGACTTC	1098017	1098268	252	58.5305
FHS686	A01	TTTAGATGTTTAGCCTTTAGCGA	TCACATTTGGGCATGACTTC	1098017	1098268	252	58.5305
FHS687	A01	CTATGGGGTGAGGTCAGCAT	AGTCTCTGGTACGACCCCCT	1098640	1098751	112	59.9705
FHS688	A01	GGCTGTTGTGTCTGCTTTCA	TCACGATATACGTCGGGACA	1099220	1099393	174	59.99
FHS689	A01	AATGTCCCCACTCAATGCTC	TGGATGGATGGTCGTAGACA	1099668	1099792	125	59.926
FHS690	A01	TTTGCTTTTGGAATGCAGTG	TTCAAGTGTCCAAAGGGGAG	1104092	1104307	216	59.965
FHS691	A01	CACCCCTAGAATCGGTTTCA	TGGAAACATCACAACGGCTA	1104890	1105029	140	60.0185
FHS692	A01	AAAAAGAATCGGTGTGTTTGA	GCGTAATTGAACCTAGACCCA	1107081	1107276	196	58.1815
FHS693	A01	AAAAAGAATCGGTGTGTTTGA	GCGTAATTGAACCTAGACCCA	1107081	1107276	196	58.1815
FHS694	A01	CCTCAGCATCCGAGGTATGT	CTTGCCAAAACTGGGTGAAT	1107968	1108189	222	60.0335
FHS695	A01	CCTCAGCATCCGAGGTATGT	CTTGCCAAAACTGGGTGAAT	1107968	1108189	222	60.0335
FHS696	A01	GGCCTTGTTATTTCATCAGTTCA	AAAAAGAGGAGCAGGGTCGT	1109990	1110257	268	60.3025
FHS697	A01	GGCCTTGTTATTTCATCAGTTCA	AAAAAGAGGAGCAGGGTCGT	1109990	1110257	268	60.3025
FHS698	A01	CGTTGATTTCGTAACTTTGTTCA	TCGACATTCACCAGAATATTTCA	1111693	1111970	278	59.3405
FHS699	A01	CTCGTGTCAAAAATGCATCG	TCCTACTTGCTTCAATTTGTCA	1113621	1113748	128	58.915
FHS700	A01	AATTGAGGAGGGACAGCTTG	TGTCACAGAACGGGGTCTAA	1116197	1116434	238	59.2095
FHS701	A01	AATAAACGGTGATGGTGGGA	TGCTCAGCTACAACGAGTGG	1117626	1117899	274	60.125
FHS702	A01	TTAATTGCCTCGTCGGTTATG	CAAAACGGAAATAGAAGCCG	1120453	1120696	244	59.843
FHS703	A01	TTAATTGCCTCGTCGGTTATG	CAAAACGGAAATAGAAGCCG	1120453	1120696	244	59.843
FHS704	A01	TGCATTAAATTGAACATGCACT	CTTGTTGGCCAATTGGTTGT	1121422	1121692	271	59.5125
FHS705	A01	GGAACTGAAAGACAGGAGCG	CTTTTGCTTGTTGCTGTCCA	1121760	1122025	266	60.008
FHS706	A01	GTAGCCCTGTTCTTTGCTGC	TGTTGAACTGCCTTCACCAC	1122434	1122689	256	59.874
FHS707	A01	GTAGCCCTGTTCTTTGCTGC	TGTTGAACTGCCTTCACCAC	1122434	1122689	256	59.874
FHS708	A01	CAAGTTTTCCAAACTCAACAGG	TTTTAATGAGGCCAGATGCC	1129279	1129477	199	59.4125
FHS709	A01	GGTTTGCCGATATCTGGACT	TTAAGGCGAACCTCGAAAAA	1131646	1131907	262	59.4175
FHS710	A01	TCTTTAGGCCAAATGGATGC	CCTGGAAGAGACAACGAAGC	1132148	1132422	275	60.0135
FHS711	A01	TCTGGGTGGTTGTCTGTTCA	GACCCGGCAGTCTACCTACA	1135338	1135511	174	60.1315
FHS712	A01	TGTGATCCAACGAAATAGTTAAAAA	AGTCCAACCAATTCAACCGT	1136870	1137148	279	59.178
FHS713	A01	TGTGATCCAACGAAATAGTTAAAAA	AGTCCAACCAATTCAACCGT	1136870	1137148	279	59.178
FHS714	A01	TTTTCCCAAGAATAATTGAAGTGTC	CTGCCCTTATTTCTCCAACG	1140435	1140676	242	59.745
FHS715	A01	TTTTCCCAAGAATAATTGAAGTGTC	CTGCCCTTATTTCTCCAACG	1140435	1140676	242	59.745
FHS716	A01	CATAAACGTGGCTTCTTCAATG	TTCAATGATTTTCTTTTTAAGTCTACG	1141849	1142070	222	59.1025
FHS717	A01	CATAAACGTGGCTTCTTCAATG	TTCAATGATTTTCTTTTTAAGTCTACG	1141849	1142070	222	59.1025
FHS718	A01	CGTAGACTTAAAAAGAAAATCATTGAA	TTGTACGCTTAGGTCATTGGC	1142044	1142300	257	59.3515
FHS719	A01	CGTAGACTTAAAAAGAAAATCATTGAA	TTGTACGCTTAGGTCATTGGC	1142044	1142300	257	59.3515
FHS720	A01	GCTTTCCTTTGTGTGAAGCA	CGGTCCATCTCCAGTAGCAT	1144576	1144833	258	59.573
FHS721	A01	TGCTGTCAAGCAGTATTGGG	CTGGCCATAGCACTCCTCAT	1144978	1145232	255	60.052
FHS722	A01	TTCAAATTCTTATCTACACTTTTGGTC	TCCTATTGCGTCTCGATTCA	1145714	1145986	273	58.888
FHS723	A01	CCCTTTTGAAATTGTTTGCC	CGCTAAAGAGCTTGGACACC	1147171	1147400	230	59.722
FHS724	A01	CCCTTTTGAAATTGTTTGCC	CGCTAAAGAGCTTGGACACC	1147171	1147400	230	59.722
FHS725	A01	TCCCCTTAGATAAGTCGGGG	GCTTGGTCAGAACGAAGAGG	1147645	1147886	242	60.13
FHS726	A01	TCGGCATCCCTATGGAATAA	GCAGAATGGAGGATTCAAGG	1149907	1150146	240	59.938
FHS727	A01	TATATGTTGGGTTTTGGCCC	TAGGTCATTCACCGAAGGGT	1153021	1153285	265	59.465
FHS728	A01	CACCGTCCAGGTTTGTTAGG	ATCCATCAACTCGGGTCAAG	1154569	1154813	245	60.164
FHS729	A01	CACCGTCCAGGTTTGTTAGG	ATCCATCAACTCGGGTCAAG	1154569	1154813	245	60.164
FHS730	A01	TGCTCCAAAGCATTCAGAGA	TGAGCAGTCTAGGGCCTGAT	1158536	1158786	251	59.823
FHS731	A01	TGCTCCAAAGCATTCAGAGA	TGAGCAGTCTAGGGCCTGAT	1158536	1158786	251	59.823
FHS732	A01	CAAAATTTGTCACGGGTATCA	TTTTGGGAATTATTGCACCG	1161455	1161701	247	59.5355
FHS733	A01	CAAAATTTGTCACGGGTATCA	TTTTGGGAATTATTGCACCG	1161455	1161701	247	59.5355
FHS734	A01	TCGCGAGAACTCAATTTGTTT	CCAAGATCAATAAGCCTGCAA	1163543	1163822	280	60.0455
FHS735	A01	TCGCGAGAACTCAATTTGTTT	CCAAGATCAATAAGCCTGCAA	1163543	1163822	280	60.0455
FHS736	A01	GAAGCACAAGAAGCTCTGCC	TTAGATTCGGGTATCGCCTG	1164515	1164742	228	60.169
FHS737	A01	GTTGTCTTGGGGTCTGCACT	GACCTAGCAGCTCCGATCAC	1166190	1166439	250	60.07
FHS738	A01	AGTCTTTTAATTGCGGCGTG	GGGCAAACTGAAAGCAAAGA	1167002	1167212	211	60.3145
FHS739	A01	TTGTTGCGGTTGATTGTTACT	GAACCGATAAAATTGATCCTACA	1170780	1171059	280	57.7255
FHS740	A01	TCAGACCAACAGAGTTGATTGTTT	AAAGGGATAAGAATGATAGAGAAAGA	1174753	1175011	259	58.718
FHS741	A01	CGTTTCCCTCCAGACCATAA	GAGGAAGAAGAAGAAGGACAGAGA	1178931	1179138	208	59.7925
FHS742	A01	CGTTTCCCTCCAGACCATAA	GAGGAAGAAGAAGAAGGACAGAGA	1178931	1179138	208	59.7925
FHS743	A01	CTCATTCTCTATCTCTCTACCTTTTTG	tgtaatgaaatttgaaggagagagg	1179157	1179424	268	58.826
FHS744	A01	CTCATTCTCTATCTCTCTACCTTTTTG	tgtaatgaaatttgaaggagagagg	1179157	1179424	268	58.826
FHS745	A01	AATGCGCAGTAGGCCTGTAT	TTGGTATTCCACTTGCACGA	1182220	1182417	198	59.9345
FHS746	A01	CACTTATCCATTGAAAATGATTCAGA	GGCCGTGAGTGTTTTATCGT	1183737	1183959	223	60.28
FHS747	A01	CATCATAGCACAATATAATTGCACA	AAGGCTATTGAAATAGAGTAAAATCAA	1184341	1184614	274	58.24
FHS748	A01	TACGAGAAATGGCTGTTCCC	CCCCCTTTGACTCTCCAAAT	1193175	1193407	233	60.186
FHS749	A01	TACGAGAAATGGCTGTTCCC	CCCCCTTTGACTCTCCAAAT	1193175	1193407	233	60.186
FHS750	A01	TCAGATATCGATTTGGTCTTGC	GAAATGGAGGTCATTTTTGTCA	1197330	1197552	223	59.057
FHS751	A01	GACAAAAATGACCTCCATTTCA	AAAATATTCTTGGCCATTGATAAAA	1197532	1197764	233	59.09
FHS752	A01	GACGGTTATCAATAAAAAGACGAAA	TTTAAAACCTACCGCAGCGT	1198357	1198475	119	59.797
FHS753	A01	TGCATAATAATGATGATGACAAGTG	TCCAATGTGGGTGTGTTTGT	1198746	1199024	279	59.3265
FHS754	A01	TGATCTTTGTCCCTTTTATGGA	AACGATTAAAAGAATTGACCAAAA	1202135	1202287	153	58.4055
FHS755	A01	TTTTTGGTCAATTCTTTTAATCG	acgagtagcatttttcctattga	1202263	1202487	225	57.3475
FHS756	A01	CTCCATGAATGAACTCAACCAA	GCCTCCTCCTCTTCCTATGC	1203246	1203349	104	60.1425
FHS757	A01	ACGGTCACATATGAGGAGGG	CAAATCTACAAAAACCGGATTAAC	1203511	1203662	152	58.979
FHS758	A01	AACAACGAAGCCAACCAGTC	CATCACCGGCCTTAATTAGC	1204361	1204570	210	59.8625
FHS759	A01	CACTTCCAAGTTCCAAATCCA	ATCCGTTTTGTCACCGCTAC	1204730	1204945	216	59.978
FHS760	A01	GCACTTAGCCACTTATGTTTGAGA	CGCCAAACTAGCCTCTTTTT	1206688	1206967	280	59.253
FHS761	A01	GCACTTAGCCACTTATGTTTGAGA	CGCCAAACTAGCCTCTTTTT	1206688	1206967	280	59.253
FHS762	A01	AAAAGAGGCTAGTTTGGCGG	ACCATCCAGACGAGATCAGC	1206949	1207192	244	60.481
FHS763	A01	ATGTTGGTAGCACGTGTGGA	GACGCTCTTGTATTTTATGTCTCTTTT	1207304	1207520	217	59.864
FHS764	A01	TCGGTGAAATAAAGAAAGAAAGA	AAACGGTAACAAATTAATTATAAATGG	1207433	1207711	279	57.341
FHS765	A01	GGGATCTCTCATGGTCAAACA	TCTAGAAGCCCAGAATTCGC	1211726	1211980	255	59.7345
FHS766	A01	CGGGATTTAAAGTTTCCGGT	CGCATAGAGCAGACCGTGTA	1212891	1213160	270	60.106
FHS767	A01	ACCAACACCTCAAACCCTCA	TGAACCTTATGCTAGTTGCCG	1213479	1213729	251	60.335
FHS768	A01	AATATGGACCCGGTTTAGCC	GCTGCAAAGGGTGGTCTATG	1214386	1214565	180	60.349
FHS769	A01	AGGTCATCTGACATTCCCCA	TGGCCGAACTCAATGATACA	1214581	1214859	279	60.1995
FHS770	A01	CTTATAGCCCTTGGTGGACG	GGTTGGACAAAGCAGACACA	1215168	1215373	206	59.6565
FHS771	A01	GGATATGGCAGGGAGCATAA	CGGTTTAACCCACCATTTGT	1216055	1216306	252	59.736
FHS772	A01	CAGGATACACTTGAAATTGGACA	CGTCCGACGGTAATTTTCAT	1218166	1218432	267	59.415
FHS773	A01	TGGAGTCAAAATCGAAATCGT	GATGAGGGAGAGTCCGTGAG	1218726	1218946	221	59.676
FHS774	A01	TGGAGTCAAAATCGAAATCGT	GATGAGGGAGAGTCCGTGAG	1218726	1218946	221	59.676
FHS775	A01	CCCATCATCATCATCACAGC	GGTGGAGGTAGTGCAACGAT	1218894	1219125	232	59.9395
FHS776	A01	TGATGGAAAAAGTTGAAGATGAAA	aagctgattctatggtatgactatttt	1219544	1219823	280	58.643
FHS777	A01	TGATGGAAAAAGTTGAAGATGAAA	aagctgattctatggtatgactatttt	1219544	1219823	280	58.643
FHS778	A01	TGATGGAAAAAGTTGAAGATGAAA	aagctgattctatggtatgactatttt	1219544	1219823	280	58.643
FHS779	A01	AAAAAGAAGAGTCTATTGGCATCA	TTGAATTTTAAATCGAACCGC	1221574	1221841	268	58.8145
FHS780	A01	AAAAAGAAGAGTCTATTGGCATCA	TTGAATTTTAAATCGAACCGC	1221574	1221841	268	58.8145
FHS781	A01	TTTTTGACTTTTAGTCCTTCTGAGC	TCGATTATTGGATTTTGAAAACTT	1223033	1223189	157	58.8685
FHS782	A01	TTTTTGACTTTTAGTCCTTCTGAGC	TCGATTATTGGATTTTGAAAACTT	1223033	1223189	157	58.8685
FHS783	A01	AAAAAGTTTTCAAAATCCAATAATCG	TCAATTGAACCAACCCAATTT	1223163	1223378	216	59.5925
FHS784	A01	AAGTTTTCAAAATCCAATAATCGAG	TCAATTGAACCAACCCAATTT	1223166	1223378	213	59.1105
FHS785	A01	AAGTTTTCAAAATCCAATAATCGAG	TCAATTGAACCAACCCAATTT	1223166	1223378	213	59.1105
FHS786	A01	TGGTCAGTTCACTCGTTTGC	TGTGACACAGTTTCAAGGGC	1223592	1223868	277	59.803
FHS787	A01	TGTTGACATACATCCCTTATTTTACC	TTCACGTGTTGGTGGTCATT	1224466	1224738	273	59.678
FHS788	A01	TTTTGTAGTGGACAAATCTGCATT	TTCAATTGTGCGGATGGTTA	1226000	1226176	177	59.9345
FHS789	A01	TAACCATCCGCACAATTGAA	TTCGACACGAGGAACCATTA	1226157	1226394	238	59.5265
FHS790	A01	GAGGATAAAGCACACAAGGCTC	tgatgaaggtaagaaactaggaattg	1227861	1228089	229	59.7285
FHS791	A01	GAGGATAAAGCACACAAGGCTC	tgatgaaggtaagaaactaggaattg	1227861	1228089	229	59.7285
FHS792	A01	TTGCACACCAATATTAAACACTAAAA	CAGGCAGCTCCCTCAGTAGT	1228276	1228528	253	59.326
FHS793	A01	TTGCACACCAATATTAAACACTAAAA	CAGGCAGCTCCCTCAGTAGT	1228276	1228528	253	59.326
FHS794	A01	TGCCATTATCATGGATCAGC	CTGGTGTGAGTACGTGCGTG	1228606	1228878	273	60.4415
FHS795	A01	TGCCATTATCATGGATCAGC	CTGGTGTGAGTACGTGCGTG	1228606	1228878	273	60.4415
FHS796	A01	AAGCACGCACGTACTCACAC	TAGCGTGAAGATGCACCAAG	1228856	1229032	177	59.994
FHS797	A01	TTTTTATCAAAGGCTCCCAA	TGGCTGGTTGGTTAAAATAAAG	1229373	1229628	256	57.812
FHS798	A01	TTTTTATCAAAGGCTCCCAA	TGGCTGGTTGGTTAAAATAAAG	1229373	1229628	256	57.812
FHS799	A01	GCTGAAACTGACGTTTGGGT	TTCTAATTTTAACACGTTTTTCATGC	1230711	1230964	254	60.0105
FHS800	A01	TCAAACAAATATCCTTTGTCGCT	CAGTAAAGGCATCACCGGAT	1231863	1232130	268	59.986
FHS801	A01	TCAAACAAATATCCTTTGTCGCT	CAGTAAAGGCATCACCGGAT	1231863	1232130	268	59.986
FHS802	A01	ACGGGGAAGACCTCTACAAAA	GCCGGCGTCTAATCATAAAA	1233243	1233392	150	60.0225
FHS803	A01	TCCGCAAATGTGTGCATAGT	ATGCACAACACAGCGAAGAG	1234601	1234783	183	60.099
FHS804	A01	GCGTCTCATTCGTTGGATTC	GTTTCATGAGTGGCGTGTTG	1236416	1236642	227	60.3865
FHS805	A01	CCACTCATGAAACTCGCAAT	AAATTGGATTACACTTGTTTTCTTC	1236630	1236909	280	57.9035
FHS806	A01	AGGGTTTAGTTAAGGATTGATTGA	TCATGACATATACCAATTAAAGGGA	1239609	1239851	243	58.085
FHS807	A01	TGTTAAATATATTCTGTGAGGCTTTTT	CCCCTTTTATGAGATAAAGAAAGAA	1239863	1240121	259	58.24
FHS808	A01	TGTTAAATATATTCTGTGAGGCTTTTT	CCCCTTTTATGAGATAAAGAAAGAA	1239863	1240121	259	58.24
FHS809	A01	TGTTCTCCCTTTGGCTTGTT	TGTCTTCGTTCCAAAAATATAGTTAAA	1242796	1243075	280	59.236
FHS810	A01	CCCTCATAAAAGTAATGCCCA	AATAATAATATGTCTTCGTTCCAAAAA	1242827	1243085	259	58.405
FHS811	A01	TGACACCTCATTCTGTCCAAA	caagtaacgaaagtgtggaagtg	1243116	1243282	167	58.997
FHS812	A01	TGACACCTCATTCTGTCCAAA	caagtaacgaaagtgtggaagtg	1243116	1243282	167	58.997
FHS813	A01	GAAATTCACATGGAGTTATCTTCG	GTCGCATTTTCGGATCACTT	1243774	1244031	258	59.5705
FHS814	A01	ATGTGCACTTATGACACATGC	GCTGGCAAAATAAATCTTAAACG	1244352	1244625	274	58.1545
FHS815	A01	TGATGTTGATACCATGTTTTTGTG	AGCTCCTTCAATACCCCCAT	1245930	1246146	217	59.729
FHS816	A01	TGATGTTGATACCATGTTTTTGTG	AGCTCCTTCAATACCCCCAT	1245930	1246146	217	59.729
FHS817	A01	TTTTGGGAGCGTTTACGAAT	ACTACGCCGCCAAGTAAAAA	1247633	1247770	138	59.6825
FHS818	A01	TTTTGGGAGCGTTTACGAAT	CAACTTGTTTCATTTGCGGA	1247633	1247855	223	59.646
FHS819	A01	AATTCCGTTGGCGTTTAGAA	TGGATCCTGTTCAAATCCAT	1253230	1253508	279	58.6805
FHS820	A01	CCACCACACTCTAGCCCTTC	TCAAGAACATCATCAACATCATTG	1254048	1254217	170	59.794
FHS821	A01	TTTGGGTGTTTATCCAAAACATAA	TGCGAGAGTTTAGTGATAAtCCA	1255116	1255318	203	59.2325
FHS822	A01	TTCGTGTGATTATTTGAAAATGG	TGCGAGAGTTTAGTGATAAtCCA	1255203	1255318	116	58.908
FHS823	A01	TGGaTTATCACTAAACTCTCGCAA	TTTGATCTAAATTTTTGTGGCAA	1255296	1255549	254	59.4275
FHS824	A01	TGGaTTATCACTAAACTCTCGCAA	TTTGATCTAAATTTTTGTGGCAA	1255296	1255549	254	59.4275
FHS825	A01	ACGGTGGAGGAGACATCAAC	CGGGCATCCTTTAGAACTGA	1257525	1257699	175	60.0875
FHS826	A01	CAAAAATAATATCATTATGCATGTCG	AAATAGAGCTCCTTCCCCCA	1261402	1261530	129	59.443
FHS827	A01	GCCTCCTGTGTGTTGAACCT	GTGGATCCAAATTCGGTTGT	1261788	1261972	185	59.906
FHS828	A01	CCAAAACACAAGAAATGACGG	TTTTAAGAGAGTATGGCTATGCGA	1262146	1262423	278	59.93
FHS829	A01	GAGACAAGCCGACAAAATCC	CAAAATCGAACCTATAAACAACACA	1262740	1263013	274	59.538
FHS830	A01	AGCAGCAATCAAGAGGTGGT	GGATTTAATTATTTATGATTTGCAGAG	1263967	1264105	139	58.9005
FHS831	A01	AAAAGCCCCCTCCCAGTATT	GAGGTGATGAGTGCAACTTCC	1264559	1264824	266	60.3675
FHS832	A01	AAAAGCCCCCTCCCAGTATT	GAGGTGATGAGTGCAACTTCC	1264559	1264824	266	60.3675
FHS833	A01	TCATCCACAGAGACCCTTCC	TCTTTGGGGCTCCTATGATG	1270859	1271005	147	60.0385
FHS834	A01	AGACAAAGTTGGAGCGGCTA	ATGGAGCAACTCAAAGGTGG	1273211	1273376	166	60.063
FHS835	A01	GCATGTAGGCCGAAAGACAT	AAATGTTAATCTAAATCAACGCAA	1273585	1273848	264	58.6195
FHS836	A01	ATCACTTCCTATTTCAGTCATTATCTT	AGGGTTTAGGGTGGTTGAAT	1274963	1275242	280	57.2875
FHS837	A01	ATCACTTCCTATTTCAGTCATTATCTT	AGGGTTTAGGGTGGTTGAAT	1274963	1275242	280	57.2875
FHS838	A01	CGGAGACACTAACAAGGAACA	ATGCAGAGACGTTGTCGCTA	1276177	1276442	266	58.746
FHS839	A01	AAAATATGCGTTTCATCGTGC	GCAGGGGCAGAACTAAATGA	1276490	1276757	268	60.099
FHS840	A01	GGGGGTAACGATCTTCCCTA	CTAATTCAAGCAGGGGCAGA	1276609	1276766	158	60.2445
FHS841	A01	GGGGGTAACGATCTTCCCTA	CTAATTCAAGCAGGGGCAGA	1276609	1276766	158	60.2445
FHS842	A01	AAAAAGTCACTGCAAGGAACA	CATGAGGCGTACGAAAAACA	1276817	1277086	270	58.6285
FHS843	A01	AAAAAGTCACTGCAAGGAACA	CATGAGGCGTACGAAAAACA	1276817	1277086	270	58.6285
FHS844	A01	TTGCCGTGTTTTTaaatttttg	TCGACGTATACCTTAGAAACCAA	1277714	1277939	226	58.5035
FHS845	A01	TGCCCTTAGTGCAAACAAAT	CTCTTCGCAGGAACAAAACA	1277860	1278122	263	58.6705
FHS846	A01	GTGTTTTGTTCCTGCGAAGAG	TGTTCTTTCCCCCAGAATACA	1278102	1278355	254	59.6605
FHS847	A01	CACATTTGTTCCCGTTGTCA	TCATTCCCAAAGCAAACACTT	1280034	1280144	111	60.0025
FHS848	A01	TCCTCTCTTCGATCACCTTCTC	CGACGCCATAGTGAGACAGA	1280503	1280648	146	59.9825
FHS849	A01	TGCGTTTCAGAGAGTGTCGT	TGGTGACATTTCTTCTCCCC	1280726	1280985	260	59.7625
FHS850	A01	TGCGTTTCAGAGAGTGTCGT	TGGTGACATTTCTTCTCCCC	1280726	1280985	260	59.7625
FHS851	A01	TGCGTTTCAGAGAGTGTCGT	TGGTGACATTTCTTCTCCCC	1280726	1280985	260	59.7625
FHS852	A01	GCTCGAGAGACTTCCGCTTA	CCAAAAATCATGTCCTGGCT	1282455	1282713	259	59.896
FHS853	A01	AAAAGTGGCTTCTCCTTTAATAAAAAT	GGATCCAAAAACATGGAGGA	1283236	1283511	276	59.611
FHS854	A01	AAAAGTGGCTTCTCCTTTAATAAAAAT	GGATCCAAAAACATGGAGGA	1283236	1283511	276	59.611
FHS855	A01	AAAAGTGGCTTCTCCTTTAATAAAAAT	GGATCCAAAAACATGGAGGA	1283236	1283511	276	59.611
FHS856	A01	CCTCCATGTTTTTGGATCCTC	ACTTGCTTAGGCTCAGGGGT	1283493	1283724	232	60.473
FHS857	A01	GTCAGACACGGAGCAAATGA	CTTCCAAGACCTGCACCATT	1283824	1283935	112	59.974
FHS858	A01	AGGAAAGTGGCTTCGGAAAT	AGTTCTGGCATGATTCAGGG	1284926	1285135	210	60.0735
FHS859	A01	TTTCTCTAGCAATGTCTGTTGGA	TCCGAATCACTAATGTCCCAT	1287965	1288214	250	59.145
FHS860	A01	TTTCTCTAGCAATGTCTGTTGGA	TCCGAATCACTAATGTCCCAT	1287965	1288214	250	59.145
FHS861	A01	CAGGATGCAAGCCAAACTCT	CCCGCAAACTTTGTCAATCT	1289628	1289787	160	60.2535
FHS862	A01	AAGGACTCCATAGGCTGGCT	ATCTTGATAGCACATGGGGC	1290324	1290563	240	60.078
FHS863	A01	GGTCGATCTTCCAACCAGAA	TCTAAACGCTAATTATCATAAAATCAA	1290949	1291227	279	58.5535
FHS864	A01	AAATGTAATTTCTAAAAGTTTGACGAT	CACGTCTTTCCCTAAGTCTGCT	1292417	1292678	262	58.6145
FHS865	A01	AGGGAAAGACGTGAGAATGAA	TCCGTCCTTAAACATTTGGC	1292666	1292945	280	59.358
FHS866	A01	TCTTGGCTCTTTCCGTTTGT	ATATGAGGGGATCGAGAGGC	1309356	1309549	194	60.125
FHS867	A01	GCCAATGCTATCAGGAAGGA	GGAAAACCAACCTCGGTGTA	1312091	1312292	202	60.0035
FHS868	A01	TCTTGATGTTTAAGTGAGGATACCA	AAAAACAATAAATCCTAACAATCCAA	1312384	1312620	237	58.8
FHS869	A01	TTGGATTGTTAGGATTTATTGTTTTT	CATACTTTTAACCAGACGAATGACA	1312595	1312820	226	58.996
FHS870	A01	CCAATTCCAATTCCAATTCCT	CCAAGTTACACTCACACATGACC	1313078	1313333	256	59.72
FHS871	A01	ATGTTGTTGCGTTAGGGAGC	GGTGGCTGACTTTATTGTCGT	1314103	1314341	239	59.6275
FHS872	A01	ATGTTGTTGCGTTAGGGAGC	GGTGGCTGACTTTATTGTCGT	1314103	1314341	239	59.6275
FHS873	A01	GGATGAATACCACCCCACTG	TATGACACGACGGCTCAAAC	1315115	1315342	228	59.886
FHS874	A01	TCCGAATTTTCCATCTTTGG	TCAAAATAAGAACGATAACATCAATC	1315401	1315604	204	58.8595
FHS875	A01	AATCTATGTGTTCTTCTCCGCA	TGATTTGGGCCATGAATTAAG	1315541	1315820	280	59.321
FHS876	A01	AATCTATGTGTTCTTCTCCGCA	TGATTTGGGCCATGAATTAAG	1315541	1315820	280	59.321
FHS877	A01	AATCTATGTGTTCTTCTCCGCA	TGATTTGGGCCATGAATTAAG	1315541	1315820	280	59.321
FHS878	A01	TCGAGATTGATGTTATCGTTCTT	TGTGATTGTTATTCAGAGTCTTCAAA	1315575	1315854	280	58.583
FHS879	A01	TCACCAAAAGAAGTCAATCCAA	tcatttcatttctaaccatcctca	1316144	1316376	233	59.7155
FHS880	A01	TCACCAAAAGAAGTCAATCCAA	tcatttcatttctaaccatcctca	1316144	1316376	233	59.7155
FHS881	A01	ccttgcatgaagaaaaggaaa	ACAACTTCTTTGGGTGAATCAT	1317267	1317463	197	58.4515
FHS882	A01	TTAGGGTCGATGTTATCGGG	GAAAGAAAAATGCAGCAGCC	1318693	1318908	216	59.8725
FHS883	A01	GGTGGTGAGGCTCTTAAAGGT	CATAGCCGCTACAGCATGAA	1319264	1319541	278	59.8145
FHS884	A01	ATGGGGTTCCCCTACGTAAA	TGAACATGCCTTGTGGACAT	1322961	1323150	190	60.195
FHS885	A01	ATGGGGTTCCCCTACGTAAA	TGAACATGCCTTGTGGACAT	1322961	1323150	190	60.195
FHS886	A01	TAAAGGCGCTCCCAGATAGA	CGTCACACTTGATGTCGTCC	1324251	1324514	264	60.05
FHS887	A01	CAACTAAGGATCTAACAGAAGAAGTTT	CCAATCCATGTATTCAGCCAA	1328807	1329056	250	58.955
FHS888	A01	ATTGACTTACCTTCGCACGG	GAAAGGCCCATTTTACGGAT	1330742	1330974	233	60.141
FHS889	A01	GAGGCTTACAAACTCAGACATTCA	GAAGGTTGCTTAGTCGGTCG	1332559	1332817	259	59.85
FHS890	A01	TCTTTTACTGGAAGTGCATGTGA	ACCACCTTCATTAGAATTATTTATCTG	1333203	1333427	225	58.646
FHS891	A01	TGCAAATAATCATTTAACCTTACACTT	CGATATTCTGGTGTCCCAGG	1333351	1333568	218	59.501
FHS892	A01	CTTGATCGAATTGATCGGGT	CATCCGAGATAGCAATGGGT	1333752	1333957	206	59.9055
FHS893	A01	GGCATTGGATTCTCACCAAC	ATAGCTCACTGATTGGCGCT	1347954	1348146	193	60.1665
FHS894	A01	AGATCAAACTGCCAAATCGG	TCCAAGACTTTAAATTGTAAATAGGAA	1349366	1349607	242	59.06
FHS895	A01	CTCTAATTCAAGCAGCATCCG	GGACAAACAGCGACAGTGAA	1349996	1350250	255	59.9345
FHS896	A01	GAAAGAAGCTGCCTCTACGC	CCCTCTCTCCTCTGCTCCTC	1350323	1350532	210	59.995
FHS897	A01	TTTTAGTGGTCTCAATTTGAACTTTG	TGCACTATGCGAAAAATAAAAA	1351810	1351987	178	58.8125
FHS898	A01	TTTTTATTTTTCGCATAGTGCAT	AAAAATGGCTCCTAGAGTTAAAAA	1351966	1352229	264	57.515
FHS899	A01	TTTTTATTTTTCGCATAGTGCAT	AAAAATGGCTCCTAGAGTTAAAAA	1351966	1352229	264	57.515
FHS900	A01	TTTTTATTTTTCGCATAGTGCAT	AAAAATGGCTCCTAGAGTTAAAAA	1351966	1352229	264	57.515
FHS901	A01	CCCAACTTAATTCATTTAAAGACCA	AACATGGACCGTCCGAGTAG	1352560	1352747	188	59.8425
FHS902	A01	CGGACCGTGTGTCTTGTATG	CGGATGGTGAGTATGGGTCT	1352705	1352857	153	59.914
FHS903	A01	TGCCCAACATTAAGACCCAT	TTCTTTGGCTATCACCCTGC	1352826	1352951	126	60.203
FHS904	A01	GACCATCGAATCCAGTGTCA	TCCACAACAATAATAATTAACCACC	1354545	1354666	122	58.872
FHS905	A01	AAAAATTGAGCCACAATAATAACA	TCAATGCTTAGATTGGCCTTT	1355355	1355598	244	57.926
FHS906	A01	GCAAGAGGGACTCGAAAATC	TTGATCCATTTCTTTCAGTTGG	1355649	1355863	215	58.964
FHS907	A01	GCAAGAGGGACTCGAAAATC	TTGATCCATTTCTTTCAGTTGG	1355649	1355863	215	58.964
FHS908	A01	TTGCAACATCTTCTTTATCCTGAG	TTTTTGCGGAAAAGGAATTT	1356007	1356278	272	59.2545
FHS909	A01	TGCCACTTAAATTAATCATCCAAA	TGGAATTCCTATGAGTGCATGT	1356526	1356710	185	59.6075
FHS910	A01	GTCAAGTCCCGACAACATCA	ATTATTGCTCACACCCCCAC	1356808	1357039	232	59.6005
FHS911	A01	GTCAAGTCCCGACAACATCA	ATTATTGCTCACACCCCCAC	1356808	1357039	232	59.6005
FHS912	A01	GTGCCAAATTCTACCTCCCA	CCACTCCGTTTAGTATGAGTAGTTGA	1357109	1357209	101	59.971
FHS913	A01	GTGCCAAATTCTACCTCCCA	GGGTGTTATAAAGCCTATCAGTCTC	1357109	1357254	146	59.3295
FHS914	A01	CTTAAATGCATGTCAACGAGC	gacaaaagcattaaatttctatcttgg	1357431	1357704	274	59.151
FHS915	A01	ggaatgtcatttttgttcttgaaa	CCATTCATGTAAAAAGAAACTCAAAA	1357934	1358145	212	59.6255
FHS916	A01	CAAAATGTTGAATCAAACTTCCA	TACCATGGTTGCGGTTGTAA	1358235	1358358	124	59.4345
FHS917	A01	AAAGTGGAAAGGTGACACGC	CATATGCATTGGAATGTGGG	1359976	1360155	180	59.889
FHS918	A01	CAGTGCAACTTGGTGGAAAC	TCAAAATGGGACTCTGCTCA	1360031	1360257	227	59.278
FHS919	A01	TCTGGACCAGCAATAAAATGG	CCAGTGGTAAGGCACAAACA	1361474	1361721	248	59.7775
FHS920	A01	AATCGTCTACACCAAAGGCG	CCGGTACTGCTGGTCAATTT	1361888	1362163	276	60.0625
FHS921	A01	GCTTATTTTCTTCATCGGGC	GTGGCTATGGGACTTGTGGT	1365366	1365630	265	59.319
FHS922	A01	TTTTTGGATGCATACAGTGGTT	TGATCGACCCATCTCACAAA	1366986	1367248	263	59.716
FHS923	A01	CATGAATAATACTAAAGGGCCAA	CATGGGCTAAGGTGGAAGAG	1367272	1367527	256	58.5205
FHS924	A01	CACTCTTCCACCTTAGCCCA	GGGGGAAAGAAGCATAGTCA	1371315	1371540	226	59.686
FHS925	A01	TGATTTATTCTTGCGTCCATCA	CATCACATGGGCTTGACATT	1371589	1371830	242	59.915
FHS926	A01	ACAAAATTAGCAATCAAAAGCC	TGCAGTTAGTTTTACCGCTGC	1372041	1372197	157	58.9945
FHS927	A01	ACAAAATTAGCAATCAAAAGCC	TGCAGTTAGTTTTACCGCTGC	1372041	1372197	157	58.9945
FHS928	A01	AATTTGTCACCAAATAAAGGATAAA	TCAGTCATGATTAAAAGCCTTCTC	1372474	1372743	270	58.1485
FHS929	A01	TGGTGGTTTATTCCCAAACAA	GCGAGATTTATACCGTCGGA	1372841	1373055	215	60.067
FHS930	A01	CGATCCCATCGATTGAATAAA	GCTTGGAGTGATGTGAAAAATG	1373416	1373610	195	59.679
FHS931	A01	CCTTAACAACCTAAATCAAAAGGC	tgcacgtttttatctgtgtga	1373825	1373968	144	58.667
FHS932	A01	GAGCACTGCTAAGTTTTTAAGGC	TTTGAAAAACCAAACATACCCA	1374400	1374627	228	59.042
FHS933	A01	GCCCATTGTCTCCTTAGTCCT	TGCAGCAACATATTAGTCAACG	1375234	1375448	215	59.252
FHS934	A01	GCCCATTGTCTCCTTAGTCCT	TGCAGCAACATATTAGTCAACG	1375234	1375448	215	59.252
FHS935	A01	CGGTTATAATAGTAACACAAAACGTG	TGAAATCCTCTATGACAAAACCAA	1376556	1376800	245	59.06
FHS936	A01	TCGGCTTTTCATAGACGGAC	TTTCATTTTCTTTTAATTTGTTTGC	1377326	1377527	202	59.127
FHS937	A01	GGAGAAAACAAAGAAAGAGTGTTGA	caataacgacagcaaCGACG	1378425	1378670	246	60.25
FHS938	A01	CGCTTTCTCTTTATACGCAGG	caacaataacgacagcaaCG	1378564	1378673	110	58.5135
FHS939	A01	GGGACAATTTTCCTCTGCAC	AATGAGGGAGGCGCTAAAGT	1379214	1379477	264	59.88
FHS940	A01	GTACCCGCCCCGTAAATATC	AATGAGGGAGGCGCTAAAGT	1379285	1379477	193	60.318
FHS941	A01	CGAGAGACTATGGTTTCAGGG	GGACCCGTATCTGTCGAGAA	1380117	1380390	274	59.437
FHS942	A01	CGAGAGACTATGGTTTCAGGG	GGACCCGTATCTGTCGAGAA	1380117	1380390	274	59.437
FHS943	A01	TCACATAACGAACGTCCACA	TCACGTAGAATTATTTTAGCAACTCG	1380757	1381023	267	59.319
FHS944	A01	TCACATAACGAACGTCCACA	TCACGTAGAATTATTTTAGCAACTCG	1380757	1381023	267	59.319
FHS945	A01	CGAGTTGCTAAAATAATTCTACGTG	TCCTTGGAATAGGAGAGAGATCA	1380998	1381229	232	58.954
FHS946	A01	TCTCATTTTTAGCATAGGCATCA	CACACACACCTGAAAGTTCAAAG	1387081	1387299	219	59.317
FHS947	A01	CAAATAGGTGTTGAAATGTTGCAT	GCAAAAAGATACTTTGGCGG	1387605	1387830	226	59.9435
FHS948	A01	TGCCGCCTGACACTACAATA	TGGAATAATTGGGGAGGTGA	1388592	1388863	272	60.203
FHS949	A01	CAAAGGGTATAGATAGCTGCAAGA	TCATCATTGCACGTTAAGGG	1393848	1394113	266	59.285
FHS950	A01	GGATTGGAGGGCATATTGAA	CCAGAATTTTGGTGTCGTCC	1394496	1394763	268	60.0375
FHS951	A01	TCTTTCCACGGCTGGATAAT	CCATTGAAGAGCCACTATTGC	1394986	1395226	241	59.625
FHS952	A01	TGTGGGGATCGGACTCTAAT	GGGGTTCAAATTCCACTCAC	1405870	1406149	280	59.3
FHS953	A01	TGTGGGGATCGGACTCTAAT	GGGGTTCAAATTCCACTCAC	1405870	1406149	280	59.3
FHS954	A01	GGACCATCACGACCACTCTC	CAATCACCAATCAAATAAAAACACA	1406505	1406784	280	60.2845
FHS955	A01	CACTCTCATTTATTACATTTCATTCCA	TGAACAATCACCAATCAAATAAA	1406518	1406788	271	58.428
FHS956	A01	TGTGTTTTTATTTGATTGGTGATTG	TGTATGCGCGAGGTTTAATTT	1406760	1407022	263	59.8345
FHS957	A01	TTAAACCTCGCGCATACAGT	CGTGTTCGTTGCTGATGAGT	1407005	1407230	226	59.185
FHS958	A01	GCTACATCCCCATGTTGCTT	CATTCACATCGGTGCATAGC	1407470	1407642	173	60.033
FHS959	A01	CTAAGCGAGCGCTCTACCAT	GATTTGTGTTCTCGATCGCC	1407446	1407719	274	60.194
FHS960	A01	CCCCGTATTATTTCGGAGGA	TAGTCGGCCTTATGCTCGTT	1408256	1408441	186	60.4295
FHS961	A01	CCAGGGATACAGAGAGGTCG	GAAACTGATCTGGGCGGATA	1409827	1410056	230	59.8545
FHS962	A01	CCACAAGGAAGCCAGACAAT	CAAATAGGTCGGCACTGGTC	1410485	1410756	272	60.314
FHS963	A01	GAGCCCAAAGAATTTCCTCC	GGTTCTGCCCTGCAGTTTTA	1416827	1417097	271	60.133
FHS964	A01	GAGCCCAAAGAATTTCCTCC	GGTTCTGCCCTGCAGTTTTA	1416827	1417097	271	60.133
FHS965	A01	GGAAGGAAGTGAGGGAGAGG	CCACATGGCTAGAAAAAGTTCC	1418581	1418814	234	60.0935
FHS966	A01	TACACAGTGGGAAGGGGGTA	TCTTCCGTATTTTTGCACATTTT	1419846	1420002	157	60.061
FHS967	A01	AAATCCCTCCTGGACCTGAG	TTTTGTTTGCAATCTATGCTTCA	1420822	1421078	257	60.1145
FHS968	A01	GTTCCAGACAACCGTCAGGT	CACTATCGTCGTCCTCAGCA	1424631	1424862	232	60.0085
FHS969	A01	TTTATTGGTTTGGTGATTGGTTT	CATAGTAAGGGCAAGGCCAA	1425125	1425299	175	59.8085
FHS970	A01	TTGGCCTTGCCCTTACTATG	GCTTTTCATTGTAAACTCGGTG	1425280	1425557	278	59.45
FHS971	A01	TCATCATGTTCACGAGTCCC	TTGGTGTTCGTCACCCATTA	1425836	1426083	248	59.647
FHS972	A01	ACGAGTCCCACAATAACCCA	TTGGTGTTCGTCACCCATTA	1425847	1426083	237	60.024
FHS973	A01	AAAATTTTGCTGACCTTTGAAT	CCAGACCAATATATCCAacatga	1426736	1427015	280	57.8695
FHS974	A01	tttcctgtaactaccctcaaaaa	TTAATCATTTCGTCATTTTCAATTA	1426963	1427098	136	57.071
FHS975	A01	CACATATCTGCTGTATTCAATTGTG	TCTAACAAATTATTTTTGACAACCAA	1428220	1428487	268	58.4505
FHS976	A01	TGTCCCGTATCCGTACATCA	AACCAATCATTGAACTGCCC	1429133	1429340	208	59.798
FHS977	A01	CGAGACATTTAATTTTCAATAACCTTT	TTTGACATGTGAATATTTATCGGG	1429497	1429729	233	59.6705
FHS978	A01	CACGGATTCGAGTTTCACTCT	AAATTTCTGGTTCCGCCACT	1429869	1430021	153	60.0995
FHS979	A01	GGATCCGCCACTGGATACTA	CATCACATATCAGCGTGTTCAA	1431486	1431731	246	59.7655
FHS980	A01	TTGAACACGCTGATATGTGATG	CCACTCCCGTTTTCTGCTTA	1431710	1431971	262	59.9275
FHS981	A01	AAAAAGAAATGACCAAATCGAA	CCGCTTGAAGAATGTAAAAACT	1434938	1435205	268	57.727
FHS982	A01	AAAAAGAAATGACCAAATCGAA	CCGCTTGAAGAATGTAAAAACT	1434938	1435205	268	57.727
FHS983	A01	TCTTTGTGTTTGAACTATTGGCA	ATTTTGATTTTGAGCAATTTCC	1435268	1435546	279	58.5045
FHS984	A01	CATCTACTTTACATTATTTTTCCAACA	TGGCATCGGTAACTGGTGTA	1435478	1435700	223	58.584
FHS985	A01	TACACCAGTTACCGATGCCA	CGATACGTGAGTGATACGGC	1435681	1435937	257	59.583
FHS986	A01	AAACAAAACCACATCCCCAA	GTCGGTTGACACTGAAGGCT	1436546	1436800	255	60.1865
FHS987	A01	TCCCTAACTGTCCCGTAACCT	CTGCCATTTCCAGGACCTTA	1438896	1439153	258	59.969
FHS988	A01	CAACCGGTTCAGTCCAACTT	TAGGCAAGCCCAATTAATGC	1455922	1456191	270	60.033
FHS989	A01	GTCCATTTCTTGTTGCGTCA	CCTATCGAGTAAAGAGACTCCCA	1457913	1458176	264	59.3105
FHS990	A01	CACCCAAACCATGGAGTGAT	TGCTCGTAGTATCCCATCCC	1458738	1459009	272	60.2755
FHS991	A01	TGACAGAAGAATTTTAAATGTTCCA	CGTTGCAATAACTGCATCAAA	1458843	1459067	225	59.4375
FHS992	A01	TAATTCCAACCCAAATCGGA	CATTGTCCCTAGCGAGATCC	1459818	1460095	278	59.8885
FHS993	A01	TAATTCCAACCCAAATCGGA	CATTGTCCCTAGCGAGATCC	1459818	1460095	278	59.8885
FHS994	A01	GGTGATACTAGGCAAGCGTTTT	TCTTTACTATGAATACAATTTTTGTGC	1460844	1461099	256	58.4945
FHS995	A01	GGTGATACTAGGCAAGCGTTTT	TCTTTACTATGAATACAATTTTTGTGC	1460844	1461099	256	58.4945
FHS996	A01	GTATCAAAATTTGTGCTATTAATCAAA	CAATCGAGTCAAATACGTGCAT	1461377	1461559	183	58.6165
FHS997	A01	AAAATCATCAATTTACGTTTTCAAC	AATTTAGGGTGTGTGGTCGG	1461903	1462166	264	58.735
FHS998	A01	AAAATCATCAATTTACGTTTTCAAC	AATTTAGGGTGTGTGGTCGG	1461903	1462166	264	58.735
FHS999	A01	TTATAATTCCCCCGACCACA	CAAAGCGACAAGATAACCGA	1462136	1462383	248	59.463
FHS1000	A01	GCCATTTGAACAATGACCCT	GGTTGCTCTTTTCTCTTTTATTCAG	1466488	1466764	277	59.4385
FHS1001	A01	GCCATTTGAACAATGACCCT	GGTTGCTCTTTTCTCTTTTATTCAG	1466488	1466764	277	59.4385
FHS1002	A01	GCCATTTGAACAATGACCCT	GGTTGCTCTTTTCTCTTTTATTCAG	1466488	1466764	277	59.4385
FHS1003	A01	GTGCGACAACAAAGTGATGC	GGAGAGAAAAAGGAGGCACC	1467133	1467403	271	60.2545
FHS1004	A01	GTGCGACAACAAAGTGATGC	GGAGAGAAAAAGGAGGCACC	1467133	1467403	271	60.2545
FHS1005	A01	GCCTTACATGCCACGTTTCT	TCAACACCAATGATGCCACT	1467328	1467567	240	60.0535
FHS1006	A01	CCAAAAACCGCAAAGGTAAA	TCATGGATGGTGTCGAAAGA	1468071	1468318	248	60.01
FHS1007	A01	CTCTTCTGTTCCCGCCTATG	TGGTTTCCACGTTCATCTCA	1468436	1468623	188	59.959
FHS1008	A01	TGAGATGAACGTGGAAACCA	TGAGCACAATCTCTTTACACACG	1468604	1468806	203	60.2205
FHS1009	A01	TGAGATGAACGTGGAAACCA	CATTCATGTATCATGAGCACAATC	1468604	1468819	216	59.729
FHS1010	A01	GGGGTCTCTCTCTACGTGCT	GGCGGAATTTAAACATCCAA	1470182	1470448	267	59.1335
FHS1011	A01	GTTTAGATTCGCCACGGATT	ACCCTGGCAAGTTAATTTCTGA	1470495	1470768	274	59.5235
FHS1012	A01	GTTTAGATTCGCCACGGATT	ACCCTGGCAAGTTAATTTCTGA	1470495	1470768	274	59.5235
FHS1013	A01	AATTGATTGGTGCAATTGAGG	TATTCACAAAGGGCTACGGG	1471915	1472141	227	59.884
FHS1014	A01	CACTCATGAGCGCATTGAAA	CACGAAAATGTCCAACCGTA	1472833	1473064	232	60.1985
FHS1015	A01	AGTTTTTCGAGCAATGTGGG	TGATAGCATCGACAGTTGGC	1473540	1473790	251	59.97
FHS1016	A01	TGTTGTTCCTGTTGATGACGA	TTCTTTCTCTTCTGCCACTGAA	1474647	1474875	229	59.691
FHS1017	A01	TGTTGTTCCTGTTGATGACGA	TTCTTTCTCTTCTGCCACTGAA	1474647	1474875	229	59.691
FHS1018	A01	TCTCTCTTTGAATGACTATTTGGG	TGATTCTACGACACTTCAACCAA	1478006	1478165	160	59.2425
FHS1019	A01	TTGGTTGAAGTGTCGTAGAATCA	CACTTCTTGTAATTCTTTATGTTCGG	1478143	1478379	237	59.6065
FHS1020	A01	TTGGTTGAAGTGTCGTAGAATCA	CACTTCTTGTAATTCTTTATGTTCGG	1478143	1478379	237	59.6065
FHS1021	A01	CCGAACATAAAGAATTACAAGAAGTG	GGCTCGAAAAATGACTCTGG	1478354	1478515	162	59.6815
FHS1022	A01	CCAGAGTCATTTTTCGAGCC	CAGGCACAAGCACTGGACTA	1478496	1478663	168	59.931
FHS1023	A01	CCAGAGTCATTTTTCGAGCC	CAGGCACAAGCACTGGACTA	1478496	1478663	168	59.931
FHS1024	A01	CATGCAACCTAGGCAGAAAA	CAAAACAAGTGGTCGCAATG	1479868	1480113	246	59.533
FHS1025	A01	CATTGCGACCACTTGTTTTG	TCACAACTATGTACCTCCGCC	1480094	1480351	258	60.0785
FHS1026	A01	AGGCCTAACCCAATAGTCCA	tggaaaagaggagtgaagaacc	1480495	1480744	250	59.1285
FHS1027	A01	AGGCCTAACCCAATAGTCCA	tggaaaagaggagtgaagaacc	1480495	1480744	250	59.1285
FHS1028	A01	AGGCCTAACCCAATAGTCCA	tggaaaagaggagtgaagaacc	1480495	1480744	250	59.1285
FHS1029	A01	GACCACCAGAATTGGTTGCT	TGGATCAAGCTACATAACCAGG	1482389	1482642	254	59.542
FHS1030	A01	TCCTGGTTATGTAGCTTGATCC	TTGaTAATTGTTCGGGTTGAA	1482620	1482899	280	58.109
FHS1031	A01	TGCTTTCAAGTCTTTTGGTGG	TGGTAAAACTCTATGACGCCAA	1484066	1484336	271	59.958
FHS1032	A01	GTTCGATCTACCCCTGGTCA	AATTCCATCTTCTTGCTCCC	1484711	1484932	222	59.057
FHS1033	A01	AACTGTCTCATGTCAGCCATTC	TTCTTTGGGATCAACTTGCC	1487711	1487976	266	59.6335
FHS1034	A01	CTGGTCTCCCTACCAAATCG	TCATATTCAAAACATCGATTATCACA	1488295	1488474	180	59.604
FHS1035	A01	AGCAACCTAAAGTTGTATTGCAC	CCAAGGACCCCTGATTCTCT	1488483	1488753	271	59.028
FHS1036	A01	CCCTAAACGCTCAAGTCTCG	TCAAGCCACCTAAAATGCAG	1489321	1489539	219	59.4625
FHS1037	A01	TTGCAAAACTGTGTGCTGGT	GCAATTAACACAATATGGTCTCG	1491928	1492196	269	59.463
FHS1038	A01	TGTTAGTTGTCATTCCAAAAAGTTG	GGGCTTCCGGATTAACTCAT	1492862	1493140	279	59.902
FHS1039	A01	TGTTAGTTGTCATTCCAAAAAGTTG	GGGCTTCCGGATTAACTCAT	1492862	1493140	279	59.902
FHS1040	A01	GGATGGACTTTGGCGAAATA	CGCTCCAAACACTATCCCAT	1493179	1493329	151	59.928
FHS1041	A01	ATGGGATAGTGTTTGGAGCG	TGTTAGGTGAACACAAAATTTCA	1493310	1493562	253	58.6275
FHS1042	A01	AATTGAAATTTTGTGTTCACCTAAC	ATGATTTCACGCTCACGTTG	1493537	1493815	279	58.73
FHS1043	A01	CCACAACAAATACATAGCACCAA	CGAATCAACTTGAAGAGGTTTG	1495064	1495342	279	59.344
FHS1044	A01	CCACAACAAATACATAGCACCAA	CGAATCAACTTGAAGAGGTTTG	1495064	1495342	279	59.344
FHS1045	A01	GATTGAATTCACCCTGGTTCA	TTTCTCTGCATTCTCCGTGA	1495355	1495576	222	59.652
FHS1046	A01	TTGATACTTTTGTTGGATCCCT	CCTTAAGGACGACCGTGAAT	1495714	1495978	265	58.33
FHS1047	A01	ATTACTCCACCAGCCACGAC	CAAATCGCATGAAGTTGCTC	1500483	1500642	160	59.711
FHS1048	A01	TGATCCATTCGTCTTCCAATC	TTTTTCCAGCGAGAAGAAAAAT	1502018	1502266	249	59.6405
FHS1049	A01	TGATCCATTCGTCTTCCAATC	TTTTTCCAGCGAGAAGAAAAAT	1502018	1502266	249	59.6405
FHS1050	A01	TGATCCATTCGTCTTCCAATC	TTTTTCCAGCGAGAAGAAAAAT	1502018	1502266	249	59.6405
FHS1051	A01	CGTGTGAAATGGGTGAAGTG	TGAAATGAGTCCACTAACGTGC	1502951	1503156	206	60.0885
FHS1052	A01	GCACGTTAGTGGACTCATTTCA	TTCTTTTCTGATTTTTCGCAGA	1503135	1503376	242	59.648
FHS1053	A01	TGGATTCTTTTAATTGACGGG	GCATATTAAGAAAATGGGGCA	1503443	1503678	236	58.94
FHS1054	A01	TTTGGTTTTGAGAATAGAATAAGGC	TTTGTATTATTTCTAACGAGAAGAACA	1504388	1504659	272	58.1265
FHS1055	A01	TTTGGTTTTGAGAATAGAATAAGGC	TTTGTATTATTTCTAACGAGAAGAACA	1504388	1504659	272	58.1265
FHS1056	A01	TCGTATAGGGAATATGAAAACACG	TCCATCGTATCAAATGCGAA	1504745	1504896	152	59.685
FHS1057	A01	GGCTTATGGTGATAACGGGA	GTTGTATGAGGCGGACAGGT	1505070	1505345	276	59.8905
FHS1058	A01	TAGAAGTGACGGCTTCGTTG	AATTCCGATGAGCGTCAAAA	1508935	1509077	143	59.8285
FHS1059	A01	AGCCTCTCTGTGAAATCCGA	AGTCATGCCCAGTATGGTCC	1512955	1513156	202	59.88
FHS1060	A01	TATTTTAGGCCGTGTTTGGC	GCATGAATCCTTAACTGCCC	1514556	1514834	279	59.7485
FHS1061	A01	GGCCAGTCTTCTACATAACCACA	TGATTGAGGCACCATACTGCT	1515334	1515559	226	60.5455
FHS1062	A01	GAGGGTGCAGATGAGTCACA	GACCGACTTCACACGGGATA	1517617	1517777	161	60.3755
FHS1063	A01	GCATTTTTCCTACGACACATCT	GCCTTTTCAAAGAGTGGCAA	1517999	1518278	280	59.3145
FHS1064	A01	TGTAATGCTTTGGTTGCTATGAA	AGCCTTTTCAAAGAGTGGCA	1518038	1518279	242	59.8335
FHS1065	A01	CAAATCTTACCAGTGATCCCG	AGATGTTTCGTTGCCGATCT	1524434	1524630	197	59.569
FHS1066	A01	GCCAACTTTGTTGCCATCTC	TTGGAGCAATATTAGATGAGGAAA	1529903	1530130	228	59.9095
FHS1067	A01	CAAAGGATTAAGGCTTTCATGG	tttgtccgtaactgaAGGATATGA	1530307	1530572	266	59.9315
FHS1068	A01	CAAAGGATTAAGGCTTTCATGG	tttttgtccgtaactgaAGGAT	1530307	1530574	268	58.883
FHS1069	A01	AAATGTTCAATTCACTAGGTATACGA	TCTTTCCAACCTTATTTTACACCA	1532712	1532961	250	58.238
FHS1070	A01	TGGTGTAAAATAAGGTTGGAAAGA	GGGAAAATCGTGTGGATGAC	1532938	1533161	224	59.5925
FHS1071	A01	ATACAAACTGGGAGAGGGCA	TCCTGTTTGCAGACGAACTG	1537185	1537439	255	59.7875
FHS1072	A01	CACGGTTTTGCTGATTTTCC	TTCGTGAATAGATTTATCAGCATT	1540975	1541216	242	58.802
FHS1073	A01	TTGAAATTGGAGAAGTGGTGG	CTCCACTTTTGTGTTGAGCCT	1542194	1542408	215	59.671
FHS1074	A01	GCAATTTCCTCGCCTTGATA	GTATTGGTGCAGGCTAGGGA	1546204	1546406	203	60.1355
FHS1075	A01	TGTCCATCCATTTCCTTGTG	TTGCGTTTATACGGTACCCC	1548065	1548342	278	59.5315
FHS1076	A01	GACTCCTCTTTTCGTGGGGT	CCGAGAAGCGTATCGAAGAC	1548308	1548506	199	60.2335
FHS1077	A01	TCTTCGATACGCTTCTCGGT	TTTCTCGCGAAACACCTAGC	1548488	1548728	241	60.2505
FHS1078	A01	CACCTATTCACATCTTTTGACATC	CCTTTGGACAGAACGTGGAC	1548748	1549023	276	59.116
FHS1079	A01	TTTGGGTGGAATTGAGCATT	AATTTTGCCGCTACTACGGA	1549244	1549474	231	60.0255
FHS1080	A01	TTTGGGTGGAATTGAGCATT	AATTTTGCCGCTACTACGGA	1549244	1549474	231	60.0255
FHS1081	A01	TTCCGTAGTAGCGGCAAAAT	tcgtaattttaggcatttttgtca	1549454	1549659	206	59.826
FHS1082	A01	TTCCGTAGTAGCGGCAAAAT	tcgtaattttaggcatttttgtca	1549454	1549659	206	59.826
FHS1083	A01	CGATAAAATAATCTTTAAAGGACTGAG	ATTCAGCGCCATAACCAAAG	1551129	1551350	222	58.7845
FHS1084	A01	GTTTCTTCCACCCTCATGGA	GAAGCAATGGATGGGTCCTA	1554087	1554202	116	59.8985
FHS1085	A01	TGACCTGCAACCCTTAGCTT	CCTCGCAATTTCAAGAGAGC	1554253	1554496	244	59.9855
FHS1086	A01	TTGCGAGGCACTGAAATGTA	TCGAATCGCCAAGGTTAAAG	1554489	1554758	270	60.3015
FHS1087	A01	ATTTTCAACCCAAAACAGGG	AGGGAGGAGTTGACGTTCTG	1555297	1555449	153	59.0425
FHS1088	A01	AAAACAGAAAATACTTTCGTAAACCA	GGGAACCCATCCTTTTGATT	1556319	1556485	167	59.3745
FHS1089	A01	CTGCGATAGTCTTTAGGGCG	CGTTTGGTTTGGTGTCAGAA	1559744	1560008	265	59.7905
FHS1090	A01	GTTTACCGGACAAAGGCAAA	CCAAATTGGTACTAGAGTATGCCA	1559776	1560042	267	59.7245
FHS1091	A01	CAATCATACAGAAATTAACATCCAATG	AAATGCACCACGTCAGCATA	1560088	1560345	258	60.0355
FHS1092	A01	CAATCATACAGAAATTAACATCCAATG	AAATGCACCACGTCAGCATA	1560088	1560345	258	60.0355
FHS1093	A01	TGCTGATGTGTCATTAACCG	AAAAGTGATATGTTAAGGGGGTT	1564947	1565140	194	57.653
FHS1094	A01	TCAATAACCCCCTTAACATATCA	GCAATTTCAATATTTCATTCACCA	1565113	1565379	267	58.783
FHS1095	A01	TCTCCGATAAAACTCCGGATA	GCACACGAGGAAAAGGAGAG	1565749	1566003	255	59.3235
FHS1096	A01	GCGAAATACGAAACCGTCAT	GTGGAAGAGGCAAAACTGGA	1566383	1566535	153	60.0995
FHS1097	A01	ATTAAAATGTGCCCGTCCAA	GATAAAATCTTCGAATACATGAACAA	1567485	1567760	276	59.0175
FHS1098	A01	GAAGTTGAATTTTATATGGATCGAA	CGTGACTTCTCTCTCCCTCG	1567793	1567996	204	58.958
FHS1099	A01	TTGGACCTAACTGCGAGCTT	GACAGCTGGCTGAAGTTTCC	1567955	1568192	238	60.006
FHS1100	A01	ACGTTCTCTGGGGTGACTGT	CTGGTTTAAGAGGCCCATGA	1569076	1569315	240	59.835
FHS1101	A01	AGAAAACTTGCGAGGACAGC	ATATAACTCCGGTCCCCGAT	1572583	1572777	195	59.568
FHS1102	A01	AGAAAACTTGCGAGGACAGC	ATATAACTCCGGTCCCCGAT	1572583	1572777	195	59.568
FHS1103	A01	AGATACGTACGCATGTCCCC	TAGGCGAGGAGTGAATTTGC	1573308	1573536	229	60.0975
FHS1104	A01	TTGGTAACGCAAAATAAAAGTAACA	TCGTCAATGAACATTAAAAGGAA	1573727	1573994	268	58.899
FHS1105	A01	TTGGTAACGCAAAATAAAAGTAACA	TCGTCAATGAACATTAAAAGGAA	1573727	1573994	268	58.899
FHS1106	A01	AATGTTCATTGACGAGTAAAAACTT	CCACGTGAAGAGCATATTGAA	1573980	1574258	279	58.1595
FHS1107	A01	AACACAAGAACTTTGGCGCT	TTCTTTGTCGCGTGCTATGT	1576298	1576463	166	59.7065
FHS1108	A01	TGCGCACTCCATAATCCATA	AAAAGATGCTTCCACAGTCACA	1579516	1579754	239	59.919
FHS1109	A01	GGGGAGGTGGAAACCTAGTC	GGTAGCGGTGAGTAAGACGG	1580145	1580386	242	59.776
FHS1110	A01	CAATGAACTACTACATATGTTTGGCA	CTCTTCCTCCTCCTCCGTCT	1584762	1584879	118	59.6885
FHS1111	A01	GGAGAAAGAAAATGTGTGAAGTAAA	GATTCATTCTTAGCCTCTTAAGTTTC	1584900	1585178	279	57.7775
FHS1112	A01	TGACATCATGTTAGAAACCTAAAAA	catgaatgtcatgtcagaacaaaa	1585199	1585458	260	58.497
FHS1113	A01	TGACATCATGTTAGAAACCTAAAAA	catgaatgtcatgtcagaacaaaa	1585199	1585458	260	58.497
FHS1114	A01	CAAATCCTAAGCGGCATCAT	TCGCTAGGTCTGATTCCACC	1586006	1586261	256	60.139
FHS1115	A01	TCCTCTCCAGGTGATGTTGC	TTAACCATTTGCTCCGGAAT	1587089	1587226	138	60.3205
FHS1116	A01	GAAGGCTGAATCTGAATGGC	TGTCCTTTGCTGGACATCAC	1591005	1591137	133	59.731
FHS1117	A01	AGAGGCTCCACGAGTCCATA	AAAAAGGGAAGAAAGGCAGC	1591167	1591399	233	59.831
FHS1118	A01	AGAGGCTCCACGAGTCCATA	AAAAAGGGAAGAAAGGCAGC	1591167	1591399	233	59.831
FHS1119	A01	TGGACTTTCTTTGCTCCCAT	CATTGGGCAAGGTTATGGAC	1597884	1598123	240	59.931
FHS1120	A01	ATTGGGCTTGGAAAAGAGGT	ATTGTTGAGACGATTGGGCT	1602340	1602601	262	59.748
FHS1121	A01	ATTGGGCTTGGAAAAGAGGT	ATTGTTGAGACGATTGGGCT	1602340	1602601	262	59.748
FHS1122	A01	CCAATCTTCAACTCTGGGGA	AAACCCATCGTGACTTCGAG	1609271	1609542	272	60.0765
FHS1123	A01	CGAAGTCACGATGGGTTTCT	TTCCAAACCTGGAGGTTCAC	1609525	1609798	274	60.027
FHS1124	A01	CGGTTTTCAGAACCTTGCTC	TCGAGTGAGACTGAGAGGCA	1612274	1612541	268	59.8495
FHS1125	A01	ATCATCGCCTACGCTGTCTT	TGCATGCAACATAACTACAAAGAA	1616250	1616513	264	59.795
FHS1126	A01	ACCTAATATGCTTGGCGTGC	TTAGAATCCACCGCTGAACC	1617735	1617968	234	60.099
FHS1127	A01	CGGCTGTCTATTGCAACATT	GGGAATAGACCTGTGAAGGCT	1618683	1618948	266	59.1945
FHS1128	A01	TGTCGAAAGTTGTTTTCCCC	GTTCTCTTGGCCCATCTCAC	1622835	1622934	100	59.8045
FHS1129	A01	TTGGGTGTGTCATGTGTGTG	GGGAACCACGGAATTTATCA	1625224	1625450	227	59.75
FHS1130	A01	AACCATTAAATCACTTAGTAAAATTGG	GCCAAGTAGTAGATGGTCGAAAA	1627320	1627598	279	58.587
FHS1131	A01	CGACCATCTACTACTTGGCTCA	CCCAAAGAGTGTGTCCATGTT	1627580	1627784	205	59.6385
FHS1132	A01	CATGGACACACTCTTTGGGA	CCAAGTATGAATTTAACGTGAGAAAA	1627766	1628020	255	59.6865
FHS1133	A01	GGTAGGGACGGGTTTACCAT	CCCAACGCGGTAAATAAGAG	1630382	1630609	228	59.7715
FHS1134	A01	GGTAGGGACGGGTTTACCAT	CCCAACGCGGTAAATAAGAG	1630382	1630609	228	59.7715
FHS1135	A01	CTTATTTACCGCGTTGGGAG	AGAGTTTATCAAAGATCGAATACCA	1630592	1630802	211	58.583
FHS1136	A01	TTTCCAAACTTGGCCTTTATG	GTCTGTGATGGTCAAGGCAA	1631831	1632095	265	59.3945
FHS1137	A01	TTTGCCTTGACCATCACAGA	TGTATGGGACATTAGGTCATGTGT	1632075	1632285	211	60.3265
FHS1138	A01	TTTGCCTTGACCATCACAGA	TGTATGGGACATTAGGTCATGTGT	1632075	1632285	211	60.3265
FHS1139	A01	CACATGACCTAATGTCCCATACA	TCCTATCACTTTGTTTTACCCGA	1632263	1632532	270	59.7545
FHS1140	A01	ATTTCGAGGCAAGATGATCG	ATTGATGGGACGTGAAAGGA	1636573	1636726	154	60.247
FHS1141	A01	ATCGAGTTTAATCCGCCTCA	AATGTGATGGGTCTGGCAAT	1638471	1638718	248	59.9355
FHS1142	A01	TCTCACACTTTCTATTTTCAACTCTTG	TTTGGAGCGTTTTAGCGAAT	1639638	1639870	233	59.658
FHS1143	A01	ATTCGCTAAAACGCTCCAAA	GGTATTGGAAAGATTGAGAAGGG	1639851	1640087	237	60.0195
FHS1144	A01	CTTTCTCTGCGACTTCCAGC	AACGGATCGGGAAGAAAAAG	1641011	1641272	262	60.35
FHS1145	A01	GGTGAGAGTGTATTTGATTTGGG	CATCATTTAATTTGAACAATTGGTATT	1641331	1641603	273	59.2305
FHS1146	A01	ACCAATTGTTCAAATTAAATGATG	CATTGCAGATTTCTTAGTTGATTGA	1641580	1641851	272	58.409
FHS1147	A01	ACCAATTGTTCAAATTAAATGATG	CATTGCAGATTTCTTAGTTGATTGA	1641580	1641851	272	58.409
FHS1148	A01	CTTGGGTTAGCACACAACCA	AGCTCAGGCACTCAAAGCTC	1642142	1642311	170	59.7535
FHS1149	A01	GATCACCTCGGTTACTCCCA	CATTGGGGTTGGATGGATAG	1643239	1643384	146	59.9665
FHS1150	A01	AGATCAACGGAATGCAGGAG	AGTGTACCCGGGTGTCAGAG	1643390	1643640	251	60.122
FHS1151	A01	GAACAAAGCAGCCGTACCTC	AACCCGTCGTGCTAGTTGTC	1643995	1644211	217	60.0305
FHS1152	A01	CCACAATGGTGATCATGGAA	ATTGCTGTCGAAGATGGAGG	1644254	1644520	267	60.1975
FHS1153	A01	TATAATTCCTAAAAATCCGAGGTC	TGCATGCTGAGACTTTTTGC	1644885	1645027	143	58.587
FHS1154	A01	AACCGTATCGACTTTTCTTTGAA	AAAGAGGGATATGAGTTTGTGATTTT	1646268	1646508	241	59.466
FHS1155	A01	CGCATAGCGTCTTCATACCA	GACAAGCGACGATCACTAAGG	1647959	1648235	277	59.873
FHS1156	A01	TCTCCGACCCAAAGCATAAT	CCGACATGTAAGCTCACGAC	1648391	1648627	237	59.423
FHS1157	A01	TCTCCGACCCAAAGCATAAT	CCGACATGTAAGCTCACGAC	1648391	1648627	237	59.423
FHS1158	A01	TTCAACACTTTCTCCCAAAAGA	TGAAGGGTAACAAAGCCCAA	1649538	1649672	135	59.664
FHS1159	A01	TCCCCAATGAGATCCCTAAA	AAAGGCCCACCATACATTTG	1650613	1650887	275	59.5
FHS1160	A01	CAAATGTATGGTGGGCCTTT	TTGCTGGCCCATTAGAAAAT	1650868	1651047	180	59.616
FHS1161	A01	CAAATGTATGGTGGGCCTTT	TTGCTGGCCCATTAGAAAAT	1650868	1651047	180	59.616
FHS1162	A01	AGAAGCAAAACTGGAAGGCA	CCAACCAAAAATAGCAGCGT	1651812	1652011	200	60.062
FHS1163	A01	TTTTTCGTTGGAGAGGAAGG	CAGAAGTGCCTAGCGGTGTT	1654859	1655024	166	59.8685
FHS1164	A01	AACCAACCTCACCTTTGTCG	CCGCTTAGGTGTGCCTATGT	1656737	1656961	225	60.0795
FHS1165	A01	TTTGATGTGCACGTAACACTTTT	tggtaccaaagaataaggtgtttt	1657195	1657415	221	58.8765
FHS1166	A01	GGTTCTAATACAGAAACAAATTTACCA	CCTCCCTCCTTGGATTTCTC	1657610	1657879	270	59.1245
FHS1167	A01	AAAAAGATACTTTTCTTTGGTTTGTT	GCCCTTTTTGTTAGGGGAGA	1658209	1658488	280	58.8825
FHS1168	A01	GGCCCCAATCAATTCAGTAT	GCTAGATCCGAAAGGTCAAGA	1659648	1659927	280	58.6295
FHS1169	A01	CCTACCCACCTTTTATGCCA	TTAAGGTGGATTACTCAACATCATT	1660385	1660627	243	58.9625
FHS1170	A01	CCTACCCACCTTTTATGCCA	TTAAGGTGGATTACTCAACATCATT	1660385	1660627	243	58.9625
FHS1171	A01	GCCAAAAATAGGGTCGTGGT	ACAAAAGCCAATCCAAATGC	1660683	1660962	280	60.522
FHS1172	A01	ATGGTCTTGCTTTTTGGCAG	GTTGCTTTGGAGTGAGGGAG	1661799	1661974	176	60.0465
FHS1173	A01	ACCCTCTTCATCTCAGTCGC	TAAGCCAGCAGCGGATAGTT	1662047	1662254	208	59.7065
FHS1174	A01	GGGTGAGGCCTAAGCTCTTT	TGAGTAAATTACCAATTCTATTTTCG	1662624	1662879	256	58.544
FHS1175	A01	TTCTGATAATTCGAAAATAGAATTGG	TTAAGGCTGAAAAGGCGAAA	1662843	1663110	268	59.506
FHS1176	A01	TTCTGATAATTCGAAAATAGAATTGG	TTAAGGCTGAAAAGGCGAAA	1662843	1663110	268	59.506
FHS1177	A01	TTCTGATAATTCGAAAATAGAATTGG	TTAAGGCTGAAAAGGCGAAA	1662843	1663110	268	59.506
FHS1178	A01	GTGTTTTTCGCCTTTTCAGC	AAGCATTCAGATGTCGACCC	1663086	1663216	131	59.974
FHS1179	A01	GCCTCTCAAGTCTCATCATCAA	AACAATTATATGTGTGGATTCAATG	1663341	1663619	279	58.2325
FHS1180	A01	ACTTGTGTGTGCAGACTCCG	TGCATTTTTCACACCGACAT	1666460	1666684	225	59.956
FHS1181	A01	aaggagtctgaggtggagca	CCAATGCCTCCTTCAAGCTA	1672442	1672721	280	60.165
FHS1182	A01	TTTTAGGCTTTATGTAAACACCTATTG	GCAAAATTGAGACATTGCAAGA	1675379	1675626	248	59.335
FHS1183	A01	GGTCCCAGGGATTTGTGTTA	AAGTTGGAATGCTTAATGCCA	1676735	1677014	280	59.6235
FHS1184	A01	TTGCATCATATTCTTTTCCTTTTT	AGGTGAATATCCAATCACATTTTT	1677178	1677446	269	58.127
FHS1185	A01	CTTCACCTCGGTTTCGGTAA	TTCAACGTTTGACCCCTCTT	1677630	1677865	236	59.836
FHS1186	A01	ATCCGAAGGATGTGAACCAG	GTTAGCTTTCAGAGGTGCGG	1680840	1681092	253	59.971
FHS1187	A01	GGGCCCACTAAAGAAACCAT	TCCTTTGCTCCGCTATCATC	1681204	1681470	267	60.2525
FHS1188	A01	ATAGAGTTTGCCGACGGATG	TTGGCAATTTACGAATGTCTTG	1683141	1683395	255	60.048
FHS1189	A01	ATAGAGTTTGCCGACGGATG	TTGGCAATTTACGAATGTCTTG	1683141	1683395	255	60.048
FHS1190	A01	CAAGACATTCGTAAATTGCCA	ATTGGTTTTGGCCGTTAGTG	1683374	1683642	269	59.2745
FHS1191	A01	CAAGACATTCGTAAATTGCCA	ATTGGTTTTGGCCGTTAGTG	1683374	1683642	269	59.2745
FHS1192	A01	CAAGACATTCGTAAATTGCCA	ATTGGTTTTGGCCGTTAGTG	1683374	1683642	269	59.2745
FHS1193	A01	TGGCAGAAGTTAACAGAAATGTTG	TCCGATTGATTTTGATAATTTTGT	1684713	1684823	111	59.6935
FHS1194	A01	TGTTGTTGGTAACGTAGCGG	CCATTAGATTATTTTGTTTATCGGTTT	1684732	1684984	253	59.406
FHS1195	A01	CCATGCTAAGTTACCACATCTTCA	TCAAGCTTAATTCTTTTGCCG	1685043	1685145	103	59.958
FHS1196	A01	TGGCCTGGTTTAAAATCTGTT	TTGTCAGGCCTGTCTGAGTC	1685756	1686026	271	58.792
FHS1197	A01	TGGCCTGGTTTAAAATCTGTT	TTGTCAGGCCTGTCTGAGTC	1685756	1686026	271	58.792
FHS1198	A01	TTTAAAATTTGTTTTGTGGCGA	GCAGCTGCATGATTAGACCA	1687324	1687581	258	59.754
FHS1199	A01	TTGTGCCTTTGTCATAAATCCT	CCTTACCAGTTCGATCACCG	1690222	1690497	276	59.5685
FHS1200	A01	TTGTGCCTTTGTCATAAATCCT	CCTTACCAGTTCGATCACCG	1690222	1690497	276	59.5685
FHS1201	A01	AAAAACCAACAGTTGTACTAAGCA	GTTCGACTAGTGACCCACCG	1690436	1690546	111	58.9095
FHS1202	A01	CGGCATAGGGTTCGGTTTAC	TCAAGATTAACCTTTTGCCCA	1691179	1691452	274	60.5775
FHS1203	A01	CGGCATAGGGTTCGGTTTAC	TCAAGATTAACCTTTTGCCCA	1691179	1691452	274	60.5775
FHS1204	A01	AAATCCCCCATCTGAGGTCT	ATGTCTCCGAAAACAAACGC	1692781	1692903	123	59.9365
FHS1205	A01	CATCGTATCCAAACACAATACACA	TGAAAATAGATGGTCCAAAATGAA	1693906	1694092	187	59.709
FHS1206	A01	AGTTGATCCGTCTGTTGGCT	CCCGGTAGTCCTATCAACCA	1694423	1694682	260	59.767
FHS1207	A01	TGGTTGATAGGACTACCGGG	AAAACGAGTATCCGTTTACGAG	1694663	1694889	227	58.6765
FHS1208	A01	CACCTCCTCTTCAAACCGAG	CCAATTTTGTTTTCCGATGG	1695358	1695628	271	59.9985
FHS1209	A01	CACCTCCTCTTCAAACCGAG	AATAGCCAATTTTGTTTTCCG	1695358	1695633	276	59.0125
FHS1210	A01	GGGCTACCAGCCTACCACTT	GGGGCTGTCATAATCACCAT	1696104	1696318	215	60.076
FHS1211	A01	ATGGTGATTATGACAGCCCC	GCGGTTCACGATTCAAGTTT	1696299	1696449	151	59.8765
FHS1212	A01	CGATTTAATTACGGTCGAACCA	GCTCGGGTTGCATGATAAAT	1698243	1698357	115	60.4855
FHS1213	A01	TGCAAAAATGTTTTTATTCGTCC	TTCGATATATcCATTATTCACGTTG	1699809	1700021	213	59.7175
FHS1214	A01	AAAATACTAAACAACGTGAATAATGgA	TGGAATGACTTTCACAACAGAAA	1699986	1700211	226	59.0995
FHS1215	A01	TGTGTTTTGATTTAAACGGTGA	GGGGCTAAGCTACCACATCA	1700098	1700366	269	59.1095
FHS1216	A01	TTTTCAATTTTGAGGGCCTG	GTAGTAGCACCCCATGTGCC	1700284	1700561	278	60.226
FHS1217	A01	GCACATGGGGTGCTACTACA	AAACATTTATGTCTCCAGAGCAA	1700543	1700744	202	58.774
FHS1218	A01	GCACATGGGGTGCTACTACA	AAACATTTATGTCTCCAGAGCAA	1700543	1700744	202	58.774
FHS1219	A01	TTTATACTTTGCTCTGGAGACATAAA	TTTTTGGAATCAACTAACATTTGTC	1700714	1700984	271	58.2015
FHS1220	A01	CATTGGAGAGAGGAGGAACG	TGGATCAGGATGGAAGTACG	1702299	1702402	104	59.156
FHS1221	A01	ATTGCTTCTGTTTGGGGTTG	AAATGGTATGTAGGAACGTATGTGA	1705746	1705940	195	59.392
FHS1222	A01	CAGCCCATGAGGAGCTAAAC	CCCCTTCCCAGAATACCAGT	1714729	1714992	264	60.0095
FHS1223	A01	CATAGTTGCTTCCTCGAGCC	CACATGAAATTGACTGGACTTGA	1716938	1717132	195	60.0005
FHS1224	A01	TGATCAACAAATGAAGAACAATGA	GGAGATCAATTTCTTTCCTATCTCC	1719084	1719348	265	59.67
FHS1225	A01	TTTTTGTCCCAACACCTATAAAA	ATTTTCCCTATTAACATTCAAATTCT	1719573	1719749	177	57.38
FHS1226	A01	CAAAATAAAACTAAAGAAAGAAGGCA	AGATCATTGGTTCAGTCTGTCG	1721498	1721619	122	58.9355
FHS1227	A01	TGTGATCGACAGACTGAACCA	GGTGGGCTCTGTGTGCTAAG	1721592	1721866	275	60.578
FHS1228	A01	TGTGATCGACAGACTGAACCA	GGTGGGCTCTGTGTGCTAAG	1721592	1721866	275	60.578
FHS1229	A01	TGTGATCGACAGACTGAACCA	GGTGGGCTCTGTGTGCTAAG	1721592	1721866	275	60.578
FHS1230	A01	ACCTTGCGTTAAGCCATGAG	ACATGAATGGCTGCTTCAGA	1723060	1723337	278	59.8345
FHS1231	A01	AATGAGTCATCGATCGGAGC	TAACAGGCTGGGCCTAATTG	1727813	1728091	279	60.139
FHS1232	A01	TGTTAACGTCGGTATGCGTT	TTACGGGTGGGAGCAAATTA	1728649	1728885	237	59.713
FHS1233	A01	GCAGACATGTGCGGTGTTTA	ATTGCACTTGTTCCAGGCTT	1731441	1731707	267	60.2355
FHS1234	A01	GAACAAGTGCAATCTGCCAA	CATGACACCCAAAAAGATGTG	1731695	1731878	184	59.366
FHS1235	A01	GGGCCGAACATGTTTGTTAT	CCTTTTCATTGGTATACGGGA	1732531	1732700	170	59.2545
FHS1236	A01	CCAAAACACTCGACAACCAA	ATAATGAGGGCACTCAAGGC	1732915	1733144	230	59.3695
FHS1237	A01	AAATGTTCGTGCCAAAGAGG	AAGTGTTTTGCACCAAAAGGA	1733221	1733446	226	59.875
FHS1238	A01	TGGTGCAAAACACTTATAGGAGG	CAAAATTAAAAGCAGTTTAAAAATCCA	1733432	1733711	280	60.2765
FHS1239	A01	GCTCCCTAGCGGAATTCTTT	AAAATTTTTGGAAACTATTTTTGG	1736646	1736914	269	58.447
FHS1240	A01	GCTCCCTAGCGGAATTCTTT	AAAATTTTTGGAAACTATTTTTGG	1736646	1736914	269	58.447
FHS1241	A01	CGAGATTCAAATTCTAAATGCCA	GGGAATTTGCAAGGAATTGA	1737747	1737933	187	60.156
FHS1242	A01	CGAGATTCAAATTCTAAATGCCA	ACGACGATGTTCCATCCAA	1737747	1738010	264	60.1715
FHS1243	A01	TTTTGAATGATTCGTTTTTAATCA	TTTCAGAGAATAAAAATGACCTGAAAT	1739486	1739729	244	58.8295
FHS1244	A01	AAATTCATGCAAGCTCCACC	GTCTTCATCGTCGCAGTTCA	1739961	1740221	261	60.0365
FHS1245	A01	GGAGCTCTTATGCCCTTTCA	TGACTTCGCGAGAGGTAGGT	1741210	1741485	276	59.711
FHS1246	A01	GAACCAGGACCATTCGATGT	TCCGGGTTATATTCCACCAA	1744846	1744992	147	59.8975
FHS1247	A01	TTAAAACTATCCCACCAGGCA	TGTCGATTTGGTCGAAGACA	1745295	1745563	269	59.85
FHS1248	A01	TTAAAACTATCCCACCAGGCA	TGTCGATTTGGTCGAAGACA	1745295	1745563	269	59.85
FHS1249	A01	AAACGAGATTGGTTTGTCGC	TGCTTCTTACCCGGTCACAT	1746529	1746764	236	60.3175
FHS1250	A01	ATGGACGAAGAAGCTTGCAG	AACGTTGATTTCTTTAAAAATTGG	1747658	1747899	242	59.205
FHS1251	A01	CAACCAACTGTCGTGCTGAT	TCAATCAAGTTTGTTTGCTTCAA	1752074	1752351	278	59.769
FHS1252	A01	GAAAATTTGAGTTTATGATCAAACGA	TCCCATGACCTTCGTCTACA	1752350	1752616	267	59.4475
FHS1253	A01	AAAGAAAAGTTTAGGAATCAGCAA	TCCCATGACCTTCGTCTACA	1752449	1752616	168	58.4575
FHS1254	A01	GGGAGCCTGAGATCATCCTT	TGATTAGGGTTGCTGAAGGG	1754236	1754487	252	60.3145
FHS1255	A01	GGTGAAACTGAAACCTCACACA	TTTGGCATAACCTCCTGTCT	1755712	1755991	280	58.6595
FHS1256	A01	AGACAGGAGGTTATGCCAAA	TGCCTTGTATTAGCCTATGAGACA	1755972	1756216	245	58.7175
FHS1257	A01	TGTCTCATAGGCTAATACAAGGCA	TGCGAGATTACCAACCAAAT	1756193	1756397	205	59.13
FHS1258	A01	TCGATTGAATTTGTAAAAAGCG	TGGTGTTGCTCTCACCTTTG	1756421	1756691	271	59.5765
FHS1259	A01	TCTCCCCTCTTCCTTCCCTA	TTTATTGTTTCATTTTATGGACACG	1757122	1757384	263	59.7025
FHS1260	A01	TCTCCCCTCTTCCTTCCCTA	TTTATTGTTTCATTTTATGGACACG	1757122	1757384	263	59.7025
FHS1261	A01	CAATGCTAGGGACAGCAACA	GTGGCCTCATCGGAAACTTA	1757432	1757671	240	59.969
FHS1262	A01	TCACCTCTTTCAATCTTAGCCA	CGCTTTCCAATTACTACAACCA	1758637	1758905	269	59.0785
FHS1263	A01	TCACCTCTTTCAATCTTAGCCA	CGCTTTCCAATTACTACAACCA	1758637	1758905	269	59.0785
FHS1264	A01	GGACTGATGAAATCTCTAGTAAAGACA	GAGGATCTACTCCTCCATCAATTC	1759165	1759444	280	59.011
FHS1265	A01	GGACTGATGAAATCTCTAGTAAAGACA	GAGGATCTACTCCTCCATCAATTC	1759165	1759444	280	59.011
FHS1266	A01	TGTAACTCTGCAACCTATGCGT	TCCAATCATTTGGAACAAAAGT	1759998	1760252	255	59.151
FHS1267	A01	TTGAATCATTTTTAAAACCCTATGT	CCATGCTTTCTTTGATGTGG	1760383	1760622	240	58.233
FHS1268	A01	AAGAACGTGCAGTAACGTTCAA	CAATCAAATTTCATCAAGCCC	1762166	1762425	260	59.626
FHS1269	A01	TAACGTTCAAGCGCGCTAAT	CAATCAAATTTCATCAAGCCC	1762178	1762425	248	60.1495
FHS1270	A01	TAACGTTCAAGCGCGCTAAT	CCAATCAAATTTCATCAAGCC	1762178	1762426	249	60.1495
FHS1271	A01	TTGACTGCAATTCATTTTGTCC	CCTTCAAAAAGTAGAAAGAGACTGAAA	1764972	1765244	273	59.9375
FHS1272	A01	TTGACTGCAATTCATTTTGTCC	CCTTCAAAAAGTAGAAAGAGACTGAAA	1764972	1765244	273	59.9375
FHS1273	A01	TTGACTGCAATTCATTTTGTCC	CCTTCAAAAAGTAGAAAGAGACTGAAA	1764972	1765244	273	59.9375
FHS1274	A01	GGTTTAATTGTTTCCAAACGGA	ACAAAATTGCTGGCCCTCTA	1767480	1767673	194	59.8985
FHS1275	A01	GGTTTAATTGTTTCCAAACGGA	ACAAAATTGCTGGCCCTCTA	1767480	1767673	194	59.8985
FHS1276	A01	AGCAACACTCTCCGGAACAC	CCCAATCTTCATACCTCCTCTG	1767945	1768141	197	60.131
FHS1277	A01	TGATTGCTTAGTGTTTATGGAGAGA	CGTGAAATTTTACATCAACATTATTT	1768215	1768490	276	58.551
FHS1278	A01	TGATTGCTTAGTGTTTATGGAGAGA	CGTGAAATTTTACATCAACATTATTT	1768215	1768490	276	58.551
FHS1279	A01	TGATTGCTTAGTGTTTATGGAGAGA	CGTGAAATTTTACATCAACATTATTT	1768215	1768490	276	58.551
FHS1280	A01	AGTGGTAAAACGATCCGCTC	GGGCAGTACCGCAGTACAAT	1768820	1768996	177	59.61
FHS1281	A01	TTGATATTCAGATTGAGCACAAATA	TGAACAACTTAAAAAGAATAATTGACA	1769073	1769339	267	57.804
FHS1282	A01	TGTCAATTATTCTTTTTAAGTTGTTCA	TCAGGTATTATTTTATCGGAACGA	1769313	1769465	153	58.329
FHS1283	A01	AATGGGCAAACACCAGAGTC	GACCAAAATCGTACTTACCCCA	1785604	1785762	159	60.041
FHS1284	A01	TGGCAAAATAACAAGAGAGACG	TCTTTTTCTGGTCCTACTTGCAC	1790770	1791044	275	59.607
FHS1285	A01	TGGCAAAATAACAAGAGAGACG	TCTTTTTCTGGTCCTACTTGCAC	1790770	1791044	275	59.607
FHS1286	A01	GCTGTTTACCCAAACTGGGA	GAATTAATAACCGTTCCGGG	1791897	1792138	242	59.1415
FHS1287	A01	GCTGTTTACCCAAACTGGGA	GAATTAATAACCGTTCCGGG	1791897	1792138	242	59.1415
FHS1288	A01	ATCAAGTAAAACACCCGCGA	GAGAAAGCCCTACCAAACCC	1792608	1792727	120	60.221
FHS1289	A01	TCACGAGCGACTGACAAAAC	AGGTCCCACAGGATAGGTCC	1803936	1804215	280	60.113
FHS1290	A01	TCACGAGCGACTGACAAAAC	AGGTCCCACAGGATAGGTCC	1803936	1804215	280	60.113
FHS1291	A01	TCACGAGCGACTGACAAAAC	AGGTCCCACAGGATAGGTCC	1803936	1804215	280	60.113
FHS1292	A01	TCTCTTGAAACTTTGTTAAATTCGTT	TTTGGTGAACTATAAGACCAATAAAA	1804559	1804838	280	58.226
FHS1293	A01	TTGAAACTTTGTTAAATTCGTTAAGT	AAAATTTGGTGAACTATAAGACCAAT	1804563	1804842	280	57.384
FHS1294	A01	TTGGATTCCGACATTGCTTT	CCGCAAACTGAATGTATCCAC	1804874	1805012	139	60.414
FHS1295	A01	TGGAATAATCCGATTTATAAAGGT	TCATGACCATGGAAAGTTCAAG	1805915	1806183	269	58.6135
FHS1296	A01	CTACAGCGGCTTTCGTTTTC	ATAGAGTTTGCCCCGGAGAT	1806214	1806492	279	59.9715
FHS1297	A01	CTACAGCGGCTTTCGTTTTC	ATAGAGTTTGCCCCGGAGAT	1806214	1806492	279	59.9715
FHS1298	A01	CTACAGCGGCTTTCGTTTTC	ATAGAGTTTGCCCCGGAGAT	1806214	1806492	279	59.9715
FHS1299	A01	CCAAGAGCACATATACCACAACA	GGTTTCGTGCGTTTAGCATT	1809100	1809280	181	60.036
FHS1300	A01	TTCATGTTATATGATTGATTTTCCTAA	GAAGGAGAGAAGGAGGGGTG	1815060	1815333	274	58.79
FHS1301	A01	AACTACAGTGGTTGTAATGTTTCG	TTGATTCAATAAACGATTCGG	1816812	1817049	238	57.528
FHS1302	A01	CTTGGTGGCTAAAGCACTGG	GACCGGTAGCAGATGAGAGC	1817560	1817679	120	60.399
FHS1303	A01	CATTATCGTGTAGCCTGGCA	TCAACTCCAACGCAAATGTC	1817811	1817977	167	59.7045
FHS1304	A01	CATTATCGTGTAGCCTGGCA	TCCATCAATGTGATACGGAAGA	1817811	1818022	212	60.0215
FHS1305	A01	CAAAGTGAAATACTATGGACAAACAAA	tgCATGAATGGATTGTCTTGA	1818241	1818434	194	59.9245
FHS1306	A01	TTGTGTTCAAAAATATCCCTCTG	GATGCCCTTGTACGATACGG	1820428	1820680	253	59.2635
FHS1307	A01	TGGTATTTTTAAAGGATTTACCTAACA	AGAGGCTTCGGTTTATCGGT	1823603	1823882	280	58.998
FHS1308	A01	TGGTATTTTTAAAGGATTTACCTAACA	AGAGGCTTCGGTTTATCGGT	1823603	1823882	280	58.998
FHS1309	A01	ACCGATAAACCGAAGCCTCT	CACATAAAATGGTCCCCACC	1823863	1824115	253	60.003
FHS1310	A01	TTTCTGAAATTAAGTTTGGTGTTCTC	AAATCAAGAGCACCGAGTCA	1828244	1828467	224	58.825
FHS1311	A01	TTTCTGAAATTAAGTTTGGTGTTCTC	AAATCAAGAGCACCGAGTCA	1828244	1828467	224	58.825
FHS1312	A01	GCCCTCAATGAATGAAGGAA	GAAAATGGCATTCATATTAACCG	1829660	1829878	219	59.8145
FHS1313	A01	CCATATATTCCCAAGCCCCT	TGGGAAAGGCTGAGTTATGG	1835231	1835339	109	60.0325
FHS1314	A01	GCCTTTCCCAGTACACCTGA	GGGCGAAGATGCTGTGTATT	1835330	1835590	261	60.107
FHS1315	A01	AAGGGAAGCCAAGCCATATT	CGCTACCACCTAGCAACCTC	1836379	1836655	277	59.914
FHS1316	A01	TGTTTGAACCAGCCCCTAAG	GCTGTAGGACAAGACGGGAA	1857630	1857889	260	60.179
FHS1317	A01	CTCCCACGGACAGTCTTGAT	GAGGATCTTCACAGTTCGGC	1859830	1860071	242	59.961
FHS1318	A01	GGTTGATTGTCGAGTCGGTT	TTGTTTATGCGCTCACTTGC	1861967	1862199	233	59.997
FHS1319	A01	ACAATGTGAACAGGCGTCAG	AACCAGGTTGATGACCGAGT	1872823	1873030	208	59.5905
FHS1320	A01	TTCGAATTACTTGGGAACGC	CGATTCGAATTACACACATCCA	1874136	1874248	113	60.413
FHS1321	A01	CAGTTATCGGTGTAAAACGAAATAAA	CACGTGTTCTGTGTCGTGTC	1876082	1876361	280	59.237
FHS1322	A01	CAGTTATCGGTGTAAAACGAAATAAA	CACGTGTTCTGTGTCGTGTC	1876082	1876361	280	59.237
FHS1323	A01	TGGACACGTTAATACGTGATGG	TGAAGCGTGTCTGTGTAGCA	1876606	1876756	151	59.93
FHS1324	A01	AATTTGGTGAACGTGAATGTAAA	GCATGGTGTTCAATAAAAGCA	1876769	1877030	262	58.5795
FHS1325	A01	AAATGTGTGTTGTCGCGTTC	CCACCACAGCTCCTTCTCTC	1877834	1878074	241	59.8035
FHS1326	A01	CGCTGCCCTGAGTTGATACT	CCAATTCAATCATTTTTCCCC	1879114	1879389	276	60.387
FHS1327	A01	AGGGTGAATACTTATAGCAATGAAA	TGCATCTGAGCATGTGAAGTC	1880036	1880205	170	58.772
FHS1328	A01	TTTTTACATTACAATCCTCTTCCA	AATTGTCACCGCCCTAAAAA	1881889	1882064	176	58.2375
FHS1329	A01	CAAAGTGACCATAAAACCCCA	GCAACAACGAGGCACTATAAA	1881996	1882236	241	58.8515
FHS1330	A01	CGGTTGAACATGTGAATATGAAA	TTCTCACGATTTGTGTTATACGC	1884078	1884318	241	59.4755
FHS1331	A01	ACAAATCAAGTGAGCCACCC	ATATGCCCACGCGAAGTATC	1888126	1888274	149	59.962
FHS1332	A01	CAACGTGATCTTTTGGAGACG	GAAGGCCAAGAAAGGGATTC	1889278	1889511	234	60.3455
FHS1333	A01	TGTCCTTTTTAATAATCCTATGACCA	AAGCATGGGACTGGTGATTC	1891640	1891919	280	59.603
FHS1334	A01	GTGGTTGTTCCCCAAATCAG	CATGGCAATGCTCACAAAAC	1892446	1892693	248	60.1645
FHS1335	A01	TAACCGTCCAGTTCGAAACC	ACGCGATGACACATTGTAGG	1893262	1893403	142	59.7835
FHS1336	A01	TCGTGGATGAGAATTAAGCGT	GCCACATTTGGAAGTAAGGG	1906179	1906452	274	59.5755
FHS1337	A01	GGAGTCATCAACTTTTAGTATTTTGGA	GCAATGTTACGTGGTCAGCTT	1907231	1907503	273	60.177
FHS1338	A01	GGAGTCATCAACTTTTAGTATTTTGGA	GCAATGTTACGTGGTCAGCTT	1907231	1907503	273	60.177
FHS1339	A01	GGAGTCATCAACTTTTAGTATTTTGGA	GCAATGTTACGTGGTCAGCTT	1907231	1907503	273	60.177
FHS1340	A01	GGAGTCATCAACTTTTAGTATTTTGGA	GCAATGTTACGTGGTCAGCTT	1907231	1907503	273	60.177
FHS1341	A01	CCCTTATGACTCGAAGTGGC	AAAGCTGGCTTCTGATGTCG	1908163	1908432	270	60.116
FHS1342	A01	CCCTTATGACTCGAAGTGGC	AAAGCTGGCTTCTGATGTCG	1908163	1908432	270	60.116
FHS1343	A01	CCCAAGCCTAAAACACCCTT	TTGGTAATGACGCAATCGAA	1910646	1910918	273	60.209
FHS1344	A01	GTCTGGATTGCTATGAGCCC	GCACAAAATTTGAGACGTCAAG	1911546	1911769	224	59.7245
FHS1345	A01	GGTTTGGCGTAAAACCAAGA	GAATAGTGCACGCAAGCAAC	1911892	1912048	157	59.7365
FHS1346	A01	TGATGTGAAGTGATGTTACCAAAA	TCAATTTTCATGTTAAGTCCGA	1912322	1912601	280	58.369
FHS1347	A01	TTCCTTGGAGACCACCAGTC	GAGTCGGCAGAAATCGATAAA	1913442	1913709	268	59.699
FHS1348	A01	ATCGATTTCTGCCGACTCAT	GTGGTTTTGTGTGGTGAACG	1913692	1913952	261	59.7775
FHS1349	A01	GGTTCTCCAGCGGAATTTTT	CGGCACCTTACATGTCTTGTT	1914736	1914979	244	60.238
FHS1350	A01	GGTTCTCCAGCGGAATTTTT	CGGCACCTTACATGTCTTGTT	1914736	1914979	244	60.238
FHS1351	A01	CAAGACATGTAAGGTGCCGA	AAAAATCATGTTGTAAGTTTTCAGCTA	1914961	1915206	246	59.2965
FHS1352	A01	CACTCTATTTTTATCACAGGTTTTGG	TCCGTTTTAGGAAAATTCACA	1915246	1915512	267	58.3685
FHS1353	A01	CACTCTATTTTTATCACAGGTTTTGG	TCCGTTTTAGGAAAATTCACA	1915246	1915512	267	58.3685
FHS1354	A01	CACTCTATTTTTATCACAGGTTTTGG	TCCGTTTTAGGAAAATTCACA	1915246	1915512	267	58.3685
FHS1355	A01	TGGCAATGAATAAGGTAGGGT	GGGTTGACCGCAGGTAAGAT	1915716	1915851	136	59.8615
FHS1356	A01	CACAATCGTCGCATAAACAA	AAACAAGACCTCTCGCTTCG	1915965	1916185	221	58.908
FHS1357	A01	AACGCTCTTATCCGACCAAA	CCTTTGCTAGGCACACGAAT	1916329	1916597	269	59.989
FHS1358	A01	AACGCTCTTATCCGACCAAA	CCTTTGCTAGGCACACGAAT	1916329	1916597	269	59.989
FHS1359	A01	GGTACCCCATCCAGGAGATT	GCCTCCGACTCCCTACTCTT	1918000	1918192	193	59.9275
FHS1360	A01	TCGAAGCATTGAATTTTAGACAAA	AGTGACAAACAATTTAAACATTGATAA	1918228	1918507	280	58.794
FHS1361	A01	TCGAAGCATTGAATTTTAGACAAA	AGTGACAAACAATTTAAACATTGATAA	1918228	1918507	280	58.794
FHS1362	A01	TTTTTCCTAGCGTGACATCAAA	caaattcggttgatgattagga	1920691	1920921	231	59.3505
FHS1363	A01	TTTTTCCTAGCGTGACATCAAA	caaattcggttgatgattagga	1920691	1920921	231	59.3505
FHS1364	A01	ACTTCCTCCATGCAAATCCA	TGAAATAAGCCTCAAGACGGA	1927908	1928172	265	60.146
FHS1365	A01	TTTTATTTTGGACAATGTTGGTTTT	GGTGGGTTAAGTCTGCCGT	1930829	1931081	253	59.9525
FHS1366	A01	TTTTATTTTGGACAATGTTGGTTTT	GGTGGGTTAAGTCTGCCGT	1930829	1931081	253	59.9525
FHS1367	A01	GAGCATCTATTTTTGTGGTCAAG	AAGCAAATCATGTCGTACTCTTTT	1932142	1932421	280	58.21
FHS1368	A01	TTTGAGGGACAATGGAAACC	AAAACAAATGGACTTGCAACAA	1933181	1933386	206	59.6515
FHS1369	A01	TGGTGTTATTATTTTGATTTTTGAAG	ttggacatatcttttgtttcttga	1933491	1933770	280	57.8565
FHS1370	A01	TTTCCCATCCCAATCTCTTG	TTTTGTTGATGTTTCGCCTG	1934113	1934341	229	59.785
FHS1371	A01	AAAATTTTTGCGTTTAAGTCTTTG	TGGGATAACATTAAACTTGTTCAAAA	1935239	1935510	272	59.099
FHS1372	A01	AAAATTTTTGCGTTTAAGTCTTTG	TGGGATAACATTAAACTTGTTCAAAA	1935239	1935510	272	59.099
FHS1373	A01	TTGATTTTGATTGTTAGGATTTGAA	AAAAAGGGATGCGGATAAAG	1935633	1935877	245	58.5945
FHS1374	A01	CACAATTAGATGGACGCTCAAA	CCCTATACTTCGGCCAAAAA	1935904	1936176	273	59.603
FHS1375	A01	TGGACGCTCAAACATAATGAA	GGGGTTACGATACATGCCCT	1935914	1936192	279	60.0655
FHS1376	A01	TGGACGCTCAAACATAATGAA	GGGGTTACGATACATGCCCT	1935914	1936192	279	60.0655
FHS1377	A01	TTTTTGGCCGAAGTATAGGG	CGAACGAAACCTAGACGAGC	1936157	1936312	156	59.545
FHS1378	A01	AAGTGTCTGGATTCCGTTGG	TGCTCATTCTCTGACACTGGA	1936426	1936594	169	59.7635
FHS1379	A01	GGCGTTCGAGAGTCTAATGG	TTGTACAGGTCGGCATACCA	1937010	1937279	270	59.912
FHS1380	A01	GGCGTTCGAGAGTCTAATGG	TTGTACAGGTCGGCATACCA	1937010	1937279	270	59.912
FHS1381	A01	GGCCAATAAAATGCTTGGGT	TTGTTTTGTTGGTCTCAATCAAG	1943038	1943180	143	60.1015
FHS1382	A01	TGTTTTGACATAATTTCGGTTCA	ccatacttttcgctggatatga	1943380	1943656	277	59.2475
FHS1383	A01	tgcagtgttttgcttctattctc	TGACAGCCGTCTCTTCACAT	1943542	1943815	274	59.066
FHS1384	A01	tcatatccagcgaaaagtatgg	TGACAGCCGTCTCTTCACAT	1943635	1943815	181	59.2605
FHS1385	A01	tcatatccagcgaaaagtatgg	TGACAGCCGTCTCTTCACAT	1943635	1943815	181	59.2605
FHS1386	A01	CATCCAAGAAGAAAAATGGCA	TTTTTACCCACTTTACATACGGC	1948510	1948670	161	59.7115
FHS1387	A01	AAGAAGCCCAAACCCGTAGT	TCCCTTTTGTTCTAGCCCCT	1955017	1955291	275	60.033
FHS1388	A01	AAGAAGCCCAAACCCGTAGT	TCCCTTTTGTTCTAGCCCCT	1955017	1955291	275	60.033
FHS1389	A01	AAGAAGCCCAAACCCGTAGT	TCCCTTTTGTTCTAGCCCCT	1955017	1955291	275	60.033
FHS1390	A01	GCCAAGATTCAACCTCCATC	CGATGAACAAAACTAATTTGCTG	1956383	1956593	211	59.175
FHS1391	A01	TTTTGTTCATTTTTCTTTCATCCA	tgaatgtgaatgaaggacttgg	1957534	1957673	140	59.918
FHS1392	A01	TTGTTCATTTTTCTTTCATCCAAA	catgactgaaacaaggagatcg	1957536	1957744	209	59.7995
FHS1393	A01	AGAGTGCCATCAAGGGTCAA	ACTCAAAAGATCGGAGCCAA	1958362	1958577	216	60.2345
FHS1394	A01	AGAGTGCCATCAAGGGTCAA	ACTCAAAAGATCGGAGCCAA	1958362	1958577	216	60.2345
FHS1395	A01	TGCCGGGAACAACTAACAAT	TCTGGATCCGTCACTGCTTA	1963826	1963929	104	59.8795
FHS1396	A01	TGTAGAACCGTCCCTGGTCT	CTGCTGTTAAATTTTGCGTGA	1964722	1964939	218	59.295
FHS1397	A01	CACGAAAATTGCATGTTGTAGG	CGGGGACACACTTGTCAAA	1966037	1966316	280	60.481
FHS1398	A01	TGGTGGCTATGTCAGCATTG	AGAATGCAAATGGATCGAATCT	1967346	1967579	234	60.312
FHS1399	A01	TTGTGCTTGTCGGAGATTTG	GATCGGATATACGAATATAAATGTGA	1967363	1967626	264	58.731
FHS1400	A01	TCCAAATTAGACCTTAGTCTTTTTAAC	CGCCCCTCTAGATTCTCTCC	1968692	1968957	266	58.694
FHS1401	A01	CACAAAAATAGAGCAAATTGACG	CCAGGAATGGAGGTATGATGA	1970287	1970437	151	59.3105
FHS1402	A01	TCATCATACCTCCATTCCTGG	TTTTTCAAAATCTAAAATGGGAGA	1970417	1970533	117	59.035
FHS1403	A01	GAACGACATTTTTCCCGTTG	GGAAACGTAACTGAGCCCAA	1971394	1971652	259	60.227
FHS1404	A01	GCTCACTTGGATCCAGCAAT	GAGCTTTGGCCACAGTAAGC	1974231	1974342	112	60.124
FHS1405	A01	TTTTTCCCCTCTTGATAAGCA	AAAATACTTTTTCCACCCCG	1976257	1976472	216	58.397
FHS1406	A01	GCCGGAATTATACGCTTCAA	TCGCTTCTTACAACAAATGTATCA	1985541	1985696	156	59.4675
FHS1407	A01	CGCTTTTTAGTGGGTTCGAC	CACTACTCCGGACGTCAACA	1987245	1987514	270	59.746
FHS1408	A01	CGCTTTTTAGTGGGTTCGAC	CACTACTCCGGACGTCAACA	1987245	1987514	270	59.746
FHS1409	A01	TCGCCACCTAAACATCCTTC	CGGCTATCGACCGTCAGTAA	1989194	1989401	208	60.625
FHS1410	A01	AAGGGGACTGAAATTTTGGG	CCTTTTTGTGTCAACGACGA	1989727	1989934	208	59.9465
FHS1411	A01	TTGAAAGTTGGTTTGTGCGT	TTTTTATGGCAATGCCGAAG	1990413	1990582	170	60.0755
FHS1412	A01	CATGTAGCCCCTTGGACAAT	AAACAACAATAATTACGTTTGGTAAAA	1991299	1991513	215	59.171
FHS1413	A01	TTTGAACCATCAATTTTGGAA	TTGTTTCTGACGGGCTCTCT	1991658	1991924	267	58.9835
FHS1414	A01	CCGATGAGATTCGTGACTCG	AAAAGCTACAATCTTAATTTGTCTTGA	1992087	1992361	275	60.017
FHS1415	A01	GGAGGTTTGTCGTTTCAACC	TTCTCGGATTTCGATTTTGG	1993158	1993419	262	59.7195
FHS1416	A01	GGAGGTTTGTCGTTTCAACC	TTCTCGGATTTCGATTTTGG	1993158	1993419	262	59.7195
FHS1417	A01	CCAAAATCGAAATCCGAGAA	GAGAAAGGTGGGGGAGAGTC	1993400	1993523	124	60.0295
FHS1418	A01	CCTCTCTGTGCAAGACCGTT	ACGGAAAATGAAGGACGATG	1993523	1993726	204	60.1885
FHS1419	A01	CATCGTCCTTCATTTTCCGT	AATGATCCTGCGTATGATCTGA	1993707	1993907	201	59.7445
FHS1420	A01	AAATGCTTTCATGCCAATGAG	TCCACTGCCATAACCAGTCA	1994367	1994635	269	60.1005
FHS1421	A01	ATGGAAAACCTGGCAAGAAA	TTGGCTTGACTTGATACCCC	1996024	1996254	231	59.7395
FHS1422	A01	TATCTTTTGCGAATTGCGTG	ACCACCAAAACATCATGGGT	1998307	1998481	175	59.896
FHS1423	A01	TGATGTTTTGGTGGTTGTGG	TTTGTGTGTATGCTGCTCTGC	1998467	1998733	267	60.164
FHS1424	A01	TGGCACTTTTACAGGCAAGTT	AAACATCATAATTCCAAAGTTCCAA	1998935	1999199	265	59.901
FHS1425	A01	TGGCACTTTTACAGGCAAGTT	AAACATCATAATTCCAAAGTTCCAA	1998935	1999199	265	59.901
FHS1426	A01	TGGCACTTTTACAGGCAAGTT	AAACATCATAATTCCAAAGTTCCAA	1998935	1999199	265	59.901
FHS1427	A01	TTGGAACTTTGGAATTATGATGTTT	CCAAAGGCATTGAACCCTTA	1999175	1999342	168	59.967
FHS1428	A01	TCTTTCATGTGGCTGTTGGT	AAACTGGCAGGATAAGAAGCC	1999422	1999698	277	59.439
FHS1429	A01	TGCAATTAAATGGAAGCAACA	GCTTGCAAAACATTTACAGGCT	2000323	2000567	245	59.9275
FHS1430	A01	TCGGGGAAACAGAAGAATTG	TGCATTTACCTGATGTCCCA	2001319	2001528	210	59.984
FHS1431	A01	CCTGTTTGCAGGCACAGATA	GGAGGGAAAAGATCCTGAGC	2002079	2002241	163	60.009
FHS1432	A01	GCACCTTCTTTTCTTGCCTG	AAACAAACATTGCCTCTGGC	2002864	2003113	250	60.0555
FHS1433	A01	CCTCCCATGAGAGAGCATGT	TGTGATTTGGAGCAGATGAAA	2005381	2005561	181	59.7425
FHS1434	A01	TTGGGTTTTGAGACTATGTTCTTG	AAATTGAAATTTGGAGGGGG	2008956	2009215	260	59.7845
FHS1435	A01	ACGTAAAAGGCCATTACCCC	AACATGGGCAGAGTCAGGAT	2009180	2009335	156	59.805
FHS1436	A01	TGGATAAGAAAAAGCTGTTAAGAAGA	TGTTGGAGACCAAAACAGTAAAA	2009613	2009890	278	58.9125
FHS1437	A01	TGGATAAGAAAAAGCTGTTAAGAAGA	TGTTGGAGACCAAAACAGTAAAA	2009613	2009890	278	58.9125
FHS1438	A01	AAAGAAAGGGAAAAGTGTGCAA	GCATATTTTTGCTGCTGCTC	2010184	2010434	251	59.411
FHS1439	A01	GGAGCCGTCAACATTGATTT	GCAATTGGCAGACCATTTTT	2010806	2011049	244	59.942
FHS1440	A01	TTGGCAGTTGTATGGTCTCTTC	TTTCCGAGGAGAGAAAGCTC	2015356	2015592	237	58.9915
FHS1441	A01	AACCAAGGCCTACCGAAGAA	GTTGCAAGCAAAGTTGGGAT	2015891	2016085	195	60.5475
FHS1442	A01	ACCAAGGCCTACCGAAGAAT	GTTGCAAGCAAAGTTGGGAT	2015892	2016085	194	60.04
FHS1443	A01	ACCAAGGCCTACCGAAGAAT	GTTGCAAGCAAAGTTGGGAT	2015892	2016085	194	60.04
FHS1444	A01	CAACTTTGCTTGCAACAGGA	TTGTCAAGAGTGTCAACGCC	2016070	2016345	276	59.9535
FHS1445	A01	CAACTTTGCTTGCAACAGGA	TTGTCAAGAGTGTCAACGCC	2016070	2016345	276	59.9535
FHS1446	A01	CAAGCCTTCGCATAATGGAT	AGAAAGGGATTGATGGGAGC	2016343	2016528	186	60.235
FHS1447	A01	CGAATTCCTGCCAATGTTTC	CATTGATCCATATCCCGAGG	2016699	2016798	100	60.2795
FHS1448	A01	TCGAATCAGCTCAACTTCCG	AACATTTTTGTTGTGGTTGGC	2023391	2023532	142	60.608
FHS1449	A01	TGTTCATTTTTGTTTATGAATTTGC	GATTCGTAAAATCAAATTCCTTCC	2023529	2023800	272	59.331
FHS1450	A01	ATGCAAAGGGTTATGCTGTTG	TGAGAGAGAAATTATTTAAGGGTAGAA	2023970	2024170	201	58.753
FHS1451	A01	ATGCAAAGGGTTATGCTGTTG	TGAGAGAGAAATTATTTAAGGGTAGAA	2023970	2024170	201	58.753
FHS1452	A01	TTCTACCCTTAAATAATTTCTCTCTCA	AAAAGGTAAAATGTCAAAGTAACGAAA	2024144	2024381	238	58.649
FHS1453	A01	CCACCAAGGCAAGACTAGGA	AAATAATGGCATACTTGTGAACAATC	2024532	2024690	159	59.9335
FHS1454	A01	CCTGTACTTGAGGAGATACCCA	ATCATCTTCCCCACCAACAA	2024928	2025027	100	59.1865
FHS1455	A01	GAGGAGATCATGACTCTAATACCATGT	TGTGTTCCTTCATTCATACACAA	2025882	2026161	280	59.1155
FHS1456	A01	CGTGCTGTTCTCTAACGGTTT	AGGCTAGGTGGAAGAATCCC	2026570	2026756	187	59.485
FHS1457	A01	CTTCATCTGTGCCACCATTG	TCGATTTTGTCTCAAATCGTCT	2026866	2027137	272	59.474
FHS1458	A01	CCAAGGCTATCCAAGGTAAGCTA	TTTGGGACAAAATTAAAACAAAA	2027057	2027336	280	59.3335
FHS1459	A01	GGTTAGCCGTTAGAGTACATTTGA	TCGCCTCAAACTTTTATTTCG	2027493	2027745	253	59.0975
FHS1460	A01	TCTCTCCATTTATTGTTGCAGATT	TTCATTTGGCCGAATTTCAT	2028572	2028757	186	59.728
FHS1461	A01	TCCTAATCCATTGTAAGTGGCA	TCAAGATTTCTGATGTGCCG	2030971	2031221	251	59.6365
FHS1462	A01	TCCTAATCCATTGTAAGTGGCA	TCAAGATTTCTGATGTGCCG	2030971	2031221	251	59.6365
FHS1463	A01	TCCTGAAAAATCGTTGCTCC	TGTCTTTATTTGAATGGCTCTCA	2032263	2032451	189	59.54
FHS1464	A01	TTGCAGCCTAAAACGATTTGT	GGTATAATTTACCGAGTTTTTGGC	2032312	2032579	268	59.5235
FHS1465	A01	TGATTTTAGCCAAAAACTCGG	CGTGTAAAACAAGCGGAGGT	2032548	2032802	255	59.704
FHS1466	A01	GTGCGTAAACGAACGTGAAA	TGGCACAGAGATAAGAGAAGGA	2034677	2034922	246	59.4265
FHS1467	A01	ACGAACGTGAAAAGAAGCGT	AAATCCTAATTCTATGATGGCACA	2034685	2034939	255	59.434
FHS1468	A01	TCCTTCTCTTATCTCTGTGCCA	TGGTAAACCAAACTTTGAATTGG	2034901	2035069	169	59.6025
FHS1469	A01	ATTATTTGCACTCCGGCAAC	GACACTTTTGGCCCCTCATA	2035328	2035510	183	59.95
FHS1470	A01	AAGAAACAAGTGCACGCTCC	TTGGGTTCTTATTGCTTGCC	2036948	2037154	207	60.257
FHS1471	A01	GAACAAAAGGGGAATCAGCA	TGCTTTGCTTTTAACGGCTT	2037271	2037398	128	60.0355
FHS1472	A01	CAGCAAGATTGGATTGAGCA	AGAACACGTCCGCTCAGAAT	2037739	2037952	214	59.911
FHS1473	A01	TCCAACTAAACTGCGAACACC	AAAACCGGCATGAAGTTGAC	2038585	2038797	213	60.0695
FHS1474	A01	TCCAGCAACAAACTCCAGAA	CCTCTTCGCGTCTGTTTTGT	2039080	2039359	280	59.923
FHS1475	A01	ACAAAACAGACGCGAAGAGG	GTCATCACCTCCGAAAGCTC	2039340	2039489	150	60.1205
FHS1476	A01	TACGTGTTGAACGAATGCGA	AATCAAACAACGCTCCTCCA	2040403	2040671	269	60.9445
FHS1477	A01	AAGAGGAGGACTGGAGGAGC	AAGTCAATTTTTCATGGCCG	2040641	2040890	250	59.945
FHS1478	A01	AAGAGGAGGACTGGAGGAGC	AAGTCAATTTTTCATGGCCG	2040641	2040890	250	59.945
FHS1479	A01	CGACCAAAAGATGTGACCAA	TCTGAGGCATATAACATACACCA	2040921	2041195	275	58.3895
FHS1480	A01	TGGTGTATGTTATATGCCTCAGA	TGACCACCAACTATTCTTTCGAT	2041173	2041318	146	58.5615
FHS1481	A01	AAAACACTAGACATAAAAATAGTGCCA	TGTGGATTTGTTAAAGTACTCATGTAA	2045478	2045728	251	58.53
FHS1482	A01	TCTCTCTAGCGGGATCCAAT	CACACCATCAATAACAATTCTCTCTC	2046922	2047200	279	59.5625
FHS1483	A01	TCTCTCTAGCGGGATCCAAT	CACACCATCAATAACAATTCTCTCTC	2046922	2047200	279	59.5625
FHS1484	A01	GGAAGAGGAGAAAGAGGAGGA	TCTGTGACACATCCATACGTTTT	2049345	2049567	223	59.2115
FHS1485	A01	TTGAATTTATGATTTTGTCAGTTAAGA	tgtcgaatccaatccaaaaa	2056303	2056582	280	58.2865
FHS1486	A01	TTGAATTTATGATTTTGTCAGTTAAGA	tgtcgaatccaatccaaaaa	2056303	2056582	280	58.2865
FHS1487	A01	TTGAATTTATGATTTTGTCAGTTAAGA	tgtcgaatccaatccaaaaa	2056303	2056582	280	58.2865
FHS1488	A01	TCGTACTCTTTGAAGAGGTAGAATCTC	ACAACACAAACCACCCATCA	2057360	2057587	228	59.7905
FHS1489	A01	CCACATTAATCCTCAACGAAAA	CACCACATCCAACTCAAAACC	2057938	2058190	253	59.6245
FHS1490	A01	CCGATGTCCGGGATAAAATA	TTTTCAGTTTGAATATTAGTGACAAAA	2058242	2058510	269	58.6475
FHS1491	A01	CCGATGTCCGGGATAAAATA	TTTTCAGTTTGAATATTAGTGACAAAA	2058242	2058510	269	58.6475
FHS1492	A01	GTAAAGATCGCCCTGCCATA	TCATTCGGTCTAATACATTTTTCG	2058809	2059000	192	59.748
FHS1493	A01	CGAAAAATGTATTAGACCGAATGA	TGAGATTGAGATATTGGGATTGAA	2058977	2059236	260	59.622
FHS1494	A01	CGAAAAATGTATTAGACCGAATGA	TGAGATTGAGATATTGGGATTGAA	2058977	2059236	260	59.622
FHS1495	A01	AAAAGGGAGATGACACCACG	TAACGGCCAGAGAGTGGAAC	2062163	2062421	259	60.1105
FHS1496	A01	GCGTTGCGCGGTAATAACTA	ACCTACCACGTGGCACCTAA	2062579	2062813	235	60.7825
FHS1497	A01	CCACGTGGTAGGTTGACAAA	GAGATGAAAATGACTTATGTCTGAAC	2062801	2062946	146	58.4905
FHS1498	A01	CCACGTGGTAGGTTGACAAA	GAGATGAAAATGACTTATGTCTGAAC	2062801	2062946	146	58.4905
FHS1499	A01	TTCAGACATAAGTCATTTTCATCTCT	AATGGTGTTTACGCCGTCAT	2062922	2063199	278	58.955
FHS1500	A01	TTCAGACATAAGTCATTTTCATCTCT	AATGGTGTTTACGCCGTCAT	2062922	2063199	278	58.955
FHS1501	A01	AGAATCAGACCCTCCCGATT	CACCTCAGCAGCATTCAAAA	2065835	2066076	242	59.942
FHS1502	A01	TTTTGAATGCTGCTGAGGTG	TGTTCGATCTTTTTGTCTTTTATTG	2066057	2066331	275	59.408
FHS1503	A01	GAGTTGGCTGAACCCTCTCTT	AAATGCTTTCAAAATCTACTACTCTTC	2066199	2066389	191	58.551
FHS1504	A01	TTGTTATTGGAATTTTTCGTTATATTG	TGTTTTACAAGTCATTTCAAACCAA	2066489	2066728	240	59.346
FHS1505	A01	TTTGCCTCATGTGCGTAAAG	AACAATGTGTGTAGCATCATCAA	2067197	2067461	265	58.983
FHS1506	A01	TTGGAGTCATATCTTTCATTAATTTCA	ttcaaaatatttagcaacagtgttca	2068667	2068807	141	59.297
FHS1507	A01	TCGATGAGTGGAAACTAAGGG	CGATTTTGATTTTTACTTCGAACA	2069725	2069983	259	59.3765
FHS1508	A01	CAAATACACGTAAATAAATTGCGA	TTATTACTTGCGCGAACCAAC	2069914	2070190	277	59.2105
FHS1509	A01	TGTTCGAAGTAAAAATCAAAATCG	AAAAATTTTCTCCCCAACGC	2069960	2070223	264	59.932
FHS1510	A01	TGTTCGAAGTAAAAATCAAAATCG	GGTAAAAATTTTCTCCCCAACG	2069960	2070226	267	60.22
FHS1511	A01	AAGGTACGAGTTTATCGGATAGGA	TGGTAACCCAATCTGCAACA	2070551	2070656	106	59.714
FHS1512	A01	TCCTACTCGATCCTATCGTCAGA	GATGTGAAGAAAATGAGTGTTGAA	2071330	2071577	248	59.262
FHS1513	A01	GAATTCAACACTCATTTTCTTCACA	CATGGTTGGTAGGGGTGGTA	2071551	2071784	234	60.0295
FHS1514	A01	GTCAAATTTGCACCGTACCC	GATGGGCAGTGGTTTTCAGT	2071664	2071842	179	60.104
FHS1515	A01	ATATTTTGGGTTGGTTTGGG	TCTTCAAAAGTCAACCTACTAATCCA	2074490	2074758	269	59.0815
FHS1516	A01	TTTGAGATTGATAAAACTACACCACA	ACATGGTACAACCGTCCACA	2076268	2076460	193	59.397
FHS1517	A01	TGGATTAGACTGAATGCACCTT	GGCATTTCAAACACCCTCAC	2076918	2077024	107	59.541
FHS1518	A01	TGGTCAATTAATGGCTAAAAACC	ACGTTCCTGTTTGGAAAACG	2078504	2078705	202	59.657
FHS1519	A01	AACAAAAACCACAAAACTTATGAAC	TGAAAATGGACAAGGATCGAA	2079048	2079327	280	59.1095
FHS1520	A01	GGTGATGATGACGGTAGAGGA	GGGACAATACGATCTCGCAG	2079673	2079899	227	60.283
FHS1521	A01	CTAGGATGTTCGCCGAATTG	TACCGAAATTTATGCCGAGC	2081252	2081470	219	60.329
FHS1522	A01	CACCTCTCAACTCAGCCACA	GTATCGGGTACGCAAAATCC	2083510	2083786	277	59.6615
FHS1523	A01	CTTCCATGTGCGTGAAGAAA	TTTTGCCCCAGCATAAACTC	2089720	2089974	255	59.957
FHS1524	A01	AACAACACCGGATTTAGCGA	CGTAGTGCTTCTTTTTCCCAA	2093629	2093876	248	59.945
FHS1525	A01	ACATGAAGGCCTGAACAACC	TCCCTTTGGATTGCAGGTAG	2095519	2095749	231	60.0195
FHS1526	A01	TGCAAATAAGTGTCTAAAAGATTCAA	CAAAAGATTAGATGATTGCATAACG	2101921	2102155	235	58.8555
FHS1527	A01	TGCAAATAAGTGTCTAAAAGATTCAA	CAAAAGATTAGATGATTGCATAACG	2101921	2102155	235	58.8555
FHS1528	A01	CGTTATGCAATCATCTAATCTTTTG	GAACTTTTGGTTTCGAGTTTTGA	2102131	2102255	125	59.4125
FHS1529	A01	CGTTATGCAATCATCTAATCTTTTG	GAACTTTTGGTTTCGAGTTTTGA	2102131	2102255	125	59.4125
FHS1530	A01	CTGCATCCTGGTTTACGGTT	ATAAATTTTAGTCACCATTCACTTTTT	2102764	2102880	117	58.5825
FHS1531	A01	ATGTTGATGGACTGCGAGTG	CGACAGTGACAACACATCCC	2104673	2104809	137	59.856
FHS1532	A01	ACTGGCAAGCCACCATTATC	TCTACCACAACCGTCAGTGC	2105085	2105312	228	59.8565
FHS1533	A01	TCAGCCAACAATAGCCAACT	AGGCCATCTTCCGTGGTTAT	2105811	2106085	275	59.546
FHS1534	A01	GGTCATGTTCGGATGTTCCT	CGGACAGGTCTCAGTTTGGT	2107643	2107909	267	59.9685
FHS1535	A01	CCGTCGAACTGGTCAAGAAC	TAGTGAGCAAGGCAGCTTCA	2107859	2108112	254	60.289
FHS1536	A01	CCATTTCAATTGGGTTTGGA	GGAAACTCCAAAACATGACCT	2109515	2109680	166	59.275
FHS1537	A01	AAGATCCATTTTCTCATAAACCTG	TTTGTGGTTGTGTTGGATTCAT	2111031	2111259	229	58.974
FHS1538	A01	GAAGAAAGCTCGTTTGGTGC	TGGGTATGATGTAAACCCCAA	2115803	2116026	224	59.962
FHS1539	A01	GAAGAAAGCTCGTTTGGTGC	TGGGTATGATGTAAACCCCAA	2115803	2116026	224	59.962
FHS1540	A01	GACAGTCCCTCTGTATGCGG	GCAAGATGTGACCGGAAACT	2118474	2118737	264	60.3985
FHS1541	A01	GACAGTCCCTCTGTATGCGG	GCAAGATGTGACCGGAAACT	2118474	2118737	264	60.3985
FHS1542	A01	GACAGTCCCTCTGTATGCGG	GCAAGATGTGACCGGAAACT	2118474	2118737	264	60.3985
FHS1543	A01	TGGACCCTTGATTCACAACA	AAAACAAGAAAACAGAACTCCGA	2120444	2120695	252	59.6345
FHS1544	A01	TTGATTTGAACCCTAATCGGA	CAGAACCTAAATTAAGCCACCG	2120657	2120771	115	59.707
FHS1545	A01	GCATGCCATGATTCTTTCCT	TTATTATCGCGGATAAAAGGCT	2120857	2121055	199	59.613
FHS1546	A01	GCGTGCCTGCATTACCTTAC	CACGATCGTTGTCTTTGTGG	2121628	2121823	196	60.4095
FHS1547	A01	GGCGTTTGATTTTGTTGGTC	TTTTTATGTCGTCAATGATGTGAA	2122034	2122278	245	59.8795
FHS1548	A01	TGCAATTCTCTCTCTCTTTACTTTTT	TCACATGATCAGATTGACCGA	2129435	2129699	265	59.273
FHS1549	A01	TGCAATTCTCTCTCTCTTTACTTTTT	TCACATGATCAGATTGACCGA	2129435	2129699	265	59.273
FHS1550	A01	TGCAATTCTCTCTCTCTTTACTTTTT	TCACATGATCAGATTGACCGA	2129435	2129699	265	59.273
FHS1551	A01	GGAAGCTCCATCATTCCAAG	CGGAAAGGGAAGTCACAAGA	2130379	2130495	117	59.9265
FHS1552	A01	CCCAAAGAGGGGAAGATAGC	GGAAGAAATAAATTTAGAAACAGACG	2140319	2140548	230	59.0635
FHS1553	A01	TGGTAAGGAAGAAGGCCTCA	CCGCTACCCGCTTTTATCTT	2148394	2148661	268	60.192
FHS1554	A01	TTTCATTCGGCTCCTTTACG	TTCCCCGGAGAATGAACTC	2148767	2148960	194	60.0985
FHS1555	A01	TTTCATTCGGCTCCTTTACG	CCTTCTTATGATTGCCAACGA	2148767	2149002	236	60.1415
FHS1556	A01	TTGGCAATCATAAGAAGGCA	AAAAATTATCGGATGGTTCTGA	2148985	2149253	269	58.446
FHS1557	A01	AATGATCCGGGACGTAATCC	ACAGGACGCTTACCTAGCCA	2149815	2150048	234	60.4045
FHS1558	A01	AATGATCCGGGACGTAATCC	ACAGGACGCTTACCTAGCCA	2149815	2150048	234	60.4045
FHS1559	A01	CTCAATCTTTTCGACCTCGG	CGCTTTAACCATTCAGCCAT	2152834	2153067	234	59.9515
FHS1560	A01	CTCGGTTCCGTAGGATTTCA	CGCTTTAACCATTCAGCCAT	2152849	2153067	219	60.081
FHS1561	A01	AAATCAAGAGCACCGAGTCAA	GAGCGTTCTCGTGTGTCGTA	2155414	2155654	241	59.9615
FHS1562	A01	TGTTCCGATGGAACCTTCTC	AAATGCTAAACGAAAGACAATCA	2155759	2156011	253	59.035
FHS1563	A01	AAAATCTGGTTGCACGGAAT	CCCTGAGTAAGAACTGCTGGA	2157067	2157339	273	59.458
FHS1564	A01	GGTTCTCAGAGGGGGAGTTC	CCAGAAACCGGAGCAATAGT	2157765	2158039	275	59.6225
FHS1565	A01	CCACAACGACCGATTTCTTT	CAGGAACAACGAATCCCTTT	2158431	2158693	263	59.4995
FHS1566	A01	CCTTAGAATGCCCTTTCACG	AAATTCCACTAACTCCCCCG	2159071	2159333	263	59.941
FHS1567	A01	CCTTAGAATGCCCTTTCACG	AAATTCCACTAACTCCCCCG	2159071	2159333	263	59.941
FHS1568	A01	TGAGATCCCATCCCTCAAAC	AAATTCCACTAACTCCCCCG	2159157	2159333	177	60.021
FHS1569	A01	GTAATGGCGGGGGAGTTAGT	AACTACGAGATCGCCCCTTT	2159307	2159529	223	60.152
FHS1570	A01	AAAGGGGCGATCTCGTAGTT	ATACTCCTTTTGGGCAACCC	2159510	2159704	195	60.1415
FHS1571	A01	AAGGTTGGTCTTTTGAGCCC	TCACGTCCTGGATTACGTCC	2160628	2160875	248	60.7
FHS1572	A01	AATGATCCGGGACGTAATCC	AAATCTGAAGTTATCGGGGAAA	2160847	2161125	279	59.9525
FHS1573	A01	TTTATTGGCAAAAAGGCGAC	CGTCGTTCCGTTCCATTTAG	2161123	2161373	251	60.284
FHS1574	A01	TTTGGCCGGAACAGATCTAC	TTGCTGTAACGTTTTGGCTG	2161556	2161809	254	59.9925
FHS1575	A01	CGGATTATGGGAGTGTGCTT	AGATGTTTTTGCTGGCATCC	2162897	2163131	235	60.018
FHS1576	A01	TTCTTTCTTTACCCCACAAAGA	TTGGAATTTGCTATTCCGAAC	2164242	2164521	280	58.4915
FHS1577	A01	TTCTTTCTTTACCCCACAAAGA	TTGGAATTTGCTATTCCGAAC	2164242	2164521	280	58.4915
FHS1578	A01	TTCTTTCTTTACCCCACAAAGA	TTGGAATTTGCTATTCCGAAC	2164242	2164521	280	58.4915
FHS1579	A01	TACGACTCACCAGGACGTGA	CGAATCTATTCGAAATCCTCTATAA	2165099	2165284	186	58.801
FHS1580	A01	CAATATACCATAACAATATACCCTCCC	GGTTTCAAAGAATGCTTCTCG	2165468	2165615	148	59.087
FHS1581	A01	AATATACCATAACAATATACCCTCCCT	TCAAGCCGGGGTGTCTATAA	2165469	2165700	232	59.1595
FHS1582	A01	ACCCCTCCCTCCCTATAATG	TCAGTCCATGGGAGTCACAA	2165562	2165839	278	59.606
FHS1583	A01	AATTGTGACTCCCATGGACTG	CTAAATGGTAAATGGCCCGA	2165818	2166097	280	59.812
FHS1584	A01	CCATCAATCGAATCGCTTTT	TACCGGGAACGTACACCATT	2166725	2166836	112	60.074
FHS1585	A01	TCAATTCTCCCGAGAGGCTA	GCGCCAAATAGTGAGTTCGT	2166955	2167228	274	60.094
FHS1586	A01	TCAATTCTCCCGAGAGGCTA	GCGCCAAATAGTGAGTTCGT	2166955	2167228	274	60.094
FHS1587	A01	GACTAAGCTCAGAGGCGCAC	GAGCCTCCCATTCATTTTCA	2168261	2168471	211	60.1605
FHS1588	A01	TGATGGTCAAAGGCGTGTAG	TTCTTCCAACTTTTCGAGCC	2168313	2168486	174	59.5725
FHS1589	A01	CCGGAATGGATGGTTTTATG	CCCCTTGTCTTACCAAGTTCC	2168549	2168827	279	59.9295
FHS1590	A01	GAACTTGGTAAGACAAGGGGG	GCCAATCCCTAAAACGGACT	2168808	2169033	226	60.085
FHS1591	A01	GAACTTGGTAAGACAAGGGGG	TGAATGGGTAAGTCGCCAAT	2168808	2169047	240	60.0905
FHS1592	A01	TCCCTTCTATAGACCTGTTGCAT	CAATGGCGGTCCTTATTCAT	2169390	2169657	268	59.476
FHS1593	A01	CAAAATTCTTTCGATTGGTTTGA	CAATGGCGGTCCTTATTCAT	2169422	2169657	236	60.0535
FHS1594	A01	CAAAATTCTTTCGATTGGTTTGA	CAATGGCGGTCCTTATTCAT	2169422	2169657	236	60.0535
FHS1595	A01	CAAAATTCTTTCGATTGGTTTGA	CAATGGCGGTCCTTATTCAT	2169422	2169657	236	60.0535
FHS1596	A01	CCCTATGCCACATAATGGGT	ACCCAGATGCAGTTCTGACC	2169842	2170099	258	59.824
FHS1597	A01	CCCTATGCCACATAATGGGT	ACCCAGATGCAGTTCTGACC	2169842	2170099	258	59.824
FHS1598	A01	CATTTTGGCTGATTTGCGTA	CGATTTTGTTTTTCGCAAGAG	2170977	2171094	118	59.789
FHS1599	A01	ATTTCGGTCACTAACACCGC	GGACGGTCCGATTAGCTATG	2171325	2171555	231	59.7755
FHS1600	A01	GGTGCAAGTTTCGGCAATAA	CCACCACATCGTAGCGATAA	2175984	2176259	276	60.2825
FHS1601	A01	GATGGCTAGGTCTCCGATTG	AGAAAGAGAATGTGCGCTCG	2179859	2180116	258	60.1655
FHS1602	A01	CTCTTTCCATGCGTTTCGTC	CACGGATGAGGAGAGAGGAG	2179941	2180164	224	60.3565
FHS1603	A01	CTGGCTATTGGCTCGTGTTT	CACACACACGCACAGAGATG	2180285	2180457	173	60.1005
FHS1604	A01	TGCTCAATCCAATTTACTAAACTCC	ttttagtgatataggaattatgatcgg	2182408	2182640	233	59.0565
FHS1605	A01	GTTTCTCTAGCGTGCCCAAG	TGGAGATTGGATTCTAGTAGCTGTT	2185729	2186006	278	59.866
FHS1606	A01	TTTCATTTCGGAAGCCTTAGA	TCGTTAAGGTGATCCAATGTTTT	2185851	2186090	240	59.359
FHS1607	A01	TTCCCTCCTACCACCATCAT	TGCTGTTACCTCGTCAATGTG	2186559	2186678	120	59.493
FHS1608	A01	CAGGAACCTAGGTCTTTGCG	AAGGAGGATTGGGATTTGAGA	2188793	2189070	278	59.879
FHS1609	A01	AATATCTCGGCAATCGAAGA	CGTTGGACTTCAAAAGACACC	2191931	2192139	209	58.51
FHS1610	A01	AATATCTCGGCAATCGAAGA	CGTTGGACTTCAAAAGACACC	2191931	2192139	209	58.51
FHS1611	A01	TTCTCGGTGACGACGTAATG	TCCCTATCTCAGTGGCTCGT	2192283	2192550	268	59.7715
FHS1612	A01	TAATGGCTTGACGGGCTAAG	AAGCATGCATGTCATATAAATTAAAGT	2193952	2194162	211	59.4385
FHS1613	A01	TAATGGCTTGACGGGCTAAG	AAGCATGCATGTCATATAAATTAAAGT	2193952	2194162	211	59.4385
FHS1614	A01	ACTAAATATTAGGAAGGTAAAATGCCT	AAAATGTTTCTGGAGACGGG	2194163	2194434	272	58.351
FHS1615	A01	GAAGAAGGGGAAAGAGCAGG	CCTAGAACGACCTTTACAGCA	2195632	2195911	280	58.761
FHS1616	A01	GGGAAAGAGCAGGGACAAAG	AAAACCTAGAACGACCTTTACAGC	2195639	2195915	277	60.222
FHS1617	A01	AACCTTTGACTCTCAGTGCG	GGAAAGGGGGAGTTTAATGG	2200491	2200710	220	58.863
FHS1618	A01	CCATTAAACTCCCCCTTTCC	TTGGAACTGGTGTCCAACCT	2200691	2200965	275	60.019
FHS1619	A01	GGACACCAGTTCCAAGGGTA	CTCGTGAGGAGGTGAGAGGT	2200951	2201227	277	59.6225
FHS1620	A01	TGGAACAAAACAGCAGTCCA	CTCCCCAAACTATCTGCTGC	2228297	2228572	276	60.057
FHS1621	A01	TGGAACAAAACAGCAGTCCA	CTCCCCAAACTATCTGCTGC	2228297	2228572	276	60.057
FHS1622	A01	TGGAACAAAACAGCAGTCCA	CTCCCCAAACTATCTGCTGC	2228297	2228572	276	60.057
FHS1623	A01	AGGAGAAATGTGAGATTTGCG	ACCAATTCATATCCGCCTTG	2235219	2235468	250	59.555
FHS1624	A01	CCTTTTGAAACCTTTATGCGA	ATCCAAGTCCAACCAAGCAG	2235323	2235558	236	59.6755
FHS1625	A01	AGAAGCGGTTCTTGGCAGT	TCCAAATCATGGTGACTCTTTC	2235770	2236023	254	59.518
FHS1626	A01	CGTTATTGTCAAAGGCATGG	TTATGCAGTTTTTCACAGGTCA	2237763	2237924	162	58.6915
FHS1627	A01	GGCCACCAAACTAGCAGAGA	TTGGATCTGACTTGTCGTCG	2239050	2239302	253	60.114
FHS1628	A01	GACCTAATCTTAACCCACGCA	GACAAGCAACTCGACGATGA	2239874	2239993	120	59.5465
FHS1629	A01	TTGTCTCTGCCAGTCACGTC	GCTCCAGTGGTGGCTCTATC	2240149	2240406	258	59.932
FHS1630	A01	TGGTGGAAAGGTTGAGTGAA	GGCTTAAGCGCCAATACTCA	2245753	2245996	244	59.7365
FHS1631	A01	AGGTGTAAGAACCGGCAAAA	GGCTTAAGCGCCAATACTCA	2245810	2245996	187	59.9865
FHS1632	A01	AACGCTAATAGGGACCAGGC	AGTTATGGCTCCCGGAAGAT	2246153	2246311	159	60.198
FHS1633	A01	TTATTCCTTCATCGGGCTTC	TTCCACACACCATCATTGAGA	2252045	2252223	179	59.533
FHS1634	A01	CATCTGATGACACGTGGTATTG	TTTCTTCCTTGCGATTTCGT	2254709	2254943	235	59.3745
FHS1635	A01	GCTTAGACTGCTGGACGAAAA	CACAACAAATGCAAAGGCTG	2259298	2259521	224	59.9695
FHS1636	A01	AATCGATCACAAGCTACGGA	TTGTCATATCAACATACGATGGC	2259859	2260105	247	59.033
FHS1637	A01	TTGAAGTAGCCATCGTATGTTGA	GCTTTGATTTTCCCTCCCTC	2260075	2260333	259	59.839
FHS1638	A01	TGAATGAGTTATGGGCAAGC	TTTGGATGTTTTAAGTTTGTATCCC	2260909	2261179	271	59.1545
FHS1639	A01	GCTGGTTGGTGGTCTCAAAT	ACCAGCTGCTGAGGGTTAAG	2261727	2261905	179	59.7345
FHS1640	A01	ACCTTGGCATATTGCTACAAA	GCCAATTAATTTGGTTTTGTCTCT	2262750	2263016	267	58.577
FHS1641	A01	ACCTTGGCATATTGCTACAAA	GCCAATTAATTTGGTTTTGTCTCT	2262750	2263016	267	58.577
FHS1642	A01	AATATCCGCGACAGAAGCAG	TTTGATTTAAAAATGTCATGGTTTT	2263080	2263296	217	59.2265
FHS1643	A01	AATATCCGCGACAGAAGCAG	TTTGATTTAAAAATGTCATGGTTTT	2263080	2263296	217	59.2265
FHS1644	A01	GGTTGAAAATCGGTCGCTAA	CACATCTTGTTAAATTTGATTGACA	2274594	2274823	230	59.125
FHS1645	A01	CCAAACTACACAGTCCTCCG	TGTGGTTTATTGGGCAGAAA	2275394	2275669	276	58.614
FHS1646	A01	ACGGCTGAGTGAGAGATGGT	CCCTTTTAATTTAATCCCTAACCC	2278821	2279080	260	59.6575
FHS1647	A01	TTTCAGAAAATTCGGGGTCTT	CTCCATCCCCGTTGAAATTA	2279519	2279797	279	59.844
FHS1648	A01	TGGCCAAAAATAAATCCACA	CAATTAGGTAAAATTTATGCCATTGTA	2283255	2283497	243	58.865
FHS1649	A01	GGCAAGAATTATTTTACCATCGC	CCCTACTCACTGTTCGCGTT	2283778	2284031	254	60.6425
FHS1650	A01	GAGAGAGACGCGCAGAGTTT	GGCGGGTATCCCTACTCACT	2283829	2284040	212	60.1235
FHS1651	A01	ATTCCGCAATCCATCATTGT	TGAGTGATCTTTCAAGGACAAA	2286202	2286436	235	58.809
FHS1652	A01	TGTGGCACGTTAACTGATACTG	GTCCTTCCGTCATTTCGATT	2286553	2286821	269	58.88
FHS1653	A01	AAAAATTTTGGGACAGAAATAAGATG	TTTTGATAAAATGTGGGGGC	2287272	2287530	259	59.8265
FHS1654	A01	CCCATTGGATTGATTATCCTGT	TTCACCTGCAACATGTCAAA	2288256	2288428	173	59.292
FHS1655	A01	TCCAACTCATATTACTTGAAAAAGAA	GGTCAAAGAAGATGCCTGATG	2288650	2288898	249	58.6795
FHS1656	A01	TTCGAGCTAAAACTTACCCACAT	GGAAGTCAATTGTTTTGGGTT	2289659	2289893	235	58.5895
FHS1657	A01	ATGCATCAATATGTGGGCTG	AAATTTTATTTGTTCATCAGCACTTT	2290168	2290425	258	59.0485
FHS1658	A01	GAATGACCGGTAACATTGCTC	TCATACAGAAAATGGAACCGAA	2290735	2290963	229	59.4495
FHS1659	A01	CCATCAAATAAATGGTTCCCA	TTCTTTTTCTGTCAGGCCGT	2291208	2291420	213	59.682
FHS1660	A01	TGCTTGGGAGAAAATAGTGGA	TCACCCAAAAAGAATCTTACGAA	2291813	2292090	278	59.842
FHS1661	A01	TTTGAAATCCAATCTCCGGT	TGACATATGTTTGTCATTTTTGTATTT	2292625	2292792	168	58.705
FHS1662	A01	ACGCGAGAAACATTACCACC	CAGGGCAGGCTTGTTAAGAG	2296098	2296222	125	60.004
FHS1663	A01	TTTAACAGGCACAGGCAGG	TGCAACACCGTGACTCTCTC	2296530	2296765	236	59.9395
FHS1664	A01	TTTAACAGGCACAGGCAGG	TGCAACACCGTGACTCTCTC	2296530	2296765	236	59.9395
FHS1665	A01	CTGGCCTTTTTCCACCACTA	TGAGAGAGGAGCAAGGCTTC	2296701	2296872	172	59.965
FHS1666	A01	TGTCAGTGAGAAGAAGAATACGAAA	ATGCATTGCGTTGCATTTAG	2296903	2297179	277	59.6075
FHS1667	A01	TTTCCGAACATGTTTAGACACAC	TTCGAATAGAATGCATCGACA	2297656	2297893	238	59.1625
FHS1668	A01	TTTCCGAACATGTTTAGACACAC	TTCGAATAGAATGCATCGACA	2297656	2297893	238	59.1625
FHS1669	A01	TGATGCATATCCCAATCATCATA	TTTAATCTTTTAGATCCCCACACA	2297987	2298182	196	59.491
FHS1670	A01	TTTAATTTTAACCATACTTGCATCA	CTCAAGGTACCGGCACTGTC	2298436	2298545	110	58.911
FHS1671	A01	TTTTAAAATGTGCATATAGAGCATAAA	AACGACTGCACCTGAGATGA	2300126	2300348	223	58.5915
FHS1672	A01	TCATCTCAGGTGCAGTCGTT	TTCTTTGAGGACCAAAATGAAT	2300329	2300595	267	58.571
FHS1673	A01	CACCATCCAAACTTCCTTCG	TCTTGGTGGATTGGAGTGTG	2301615	2301724	110	60.003
FHS1674	A01	GGGACTAAATTGTCCAATCTGAA	TGTTATTTAAAAATGTGAAAGGTGGA	2302174	2302448	275	59.7025
FHS1675	A01	ccgagtatgggACAAGAAGG	AGTTGGTAGAAATTGGCGGA	2303905	2304116	212	59.557
FHS1676	A01	TGCACACACTCACTGATTCG	GCTCAATAATATTTTAAAGAAGTCCCG	2304970	2305245	276	60.119
FHS1677	A01	CTTCCTCCCTTGGCTTATCA	TGGTCTCATTTAGAAAAGTCTTGG	2306377	2306654	278	59.0645
FHS1678	A01	CTTCCTCCCTTGGCTTATCA	TGGTCTCATTTAGAAAAGTCTTGG	2306377	2306654	278	59.0645
FHS1679	A01	CTTCCTCCCTTGGCTTATCA	TGGTCTCATTTAGAAAAGTCTTGG	2306377	2306654	278	59.0645
FHS1680	A01	TAAGCAGGGAGGGGCTAGTT	CAATTTCCAAGATTCAAATCCA	2306748	2306998	251	59.57
FHS1681	A01	TAAGCAGGGAGGGGCTAGTT	CAATTTCCAAGATTCAAATCCA	2306748	2306998	251	59.57
FHS1682	A01	CAGTGTTAGTCGGCCTCGAT	TGGTTTGGTCTTCTCCTCCA	2307409	2307662	254	60.4505
FHS1683	A01	GCTTACCATTGCTCTCACCC	GGACACATGATGTTATTGAAAAGA	2308601	2308812	212	58.8755
FHS1684	A01	ATTTCTTAGACCCACCCGCT	ACAGTGACAAGCGTGGAACA	2311346	2311544	199	60.1595
FHS1685	A01	CGAATTGAGGATTCTGTCCC	GCAAAAAGAAAATCGACCCA	2312178	2312391	214	59.768
FHS1686	A01	CCAAAGGCTTCGGTTGTAAA	ATTCCAATCATGTCGACGGT	2315854	2315996	143	60.153
FHS1687	A01	CCAAAGGCTTCGGTTGTAAA	ATTCCAATCATGTCGACGGT	2315854	2315996	143	60.153
FHS1688	A01	TACCGTCGACATGATTGGAA	GGTTTTTAACTTTCGATTTACGGA	2315976	2316222	247	59.864
FHS1689	A01	AACATGTCTCCTTAAGTCACAAAA	AGAAATCTGCATTCCCCCTC	2316724	2316917	194	58.7435
FHS1690	A01	TGAAGGGAAATCCAAGCTACA	TCAACAATAATTTCTCAACAAAACA	2325569	2325673	105	58.7835
FHS1691	A01	TCGACGGTACTCAACGTTTTT	TGGGAAACCTTTCATTCTGG	2328710	2328977	268	59.783
FHS1692	A01	GCACTTGTCCGTAATAATTTTCAT	TTCTTTTGGATTAGTATTCAAGTGG	2330954	2331232	279	58.259
FHS1693	A01	GGTTAACCCCGTTACGTCCT	AAATGAAAACATGGATTGGTCA	2332174	2332296	123	59.646
FHS1694	A01	GAATGTTCAATTCAATATGTATACGG	CGGCCTCTCGAAAATTTGTA	2332729	2332971	243	59.0855
FHS1695	A01	TGCTGATGGGACTAGTGGTG	GCTATCGCATTGTTACCCGT	2334015	2334259	245	59.8445
FHS1696	A01	TGCTGATGGGACTAGTGGTG	GCTATCGCATTGTTACCCGT	2334015	2334259	245	59.8445
FHS1697	A01	CTGAGGGGCACTTTGGTAGA	GCTATCGCATTGTTACCCGT	2334071	2334259	189	60.117
FHS1698	A01	TTTCTAAAAGGAAGATATTGACAGTGA	TTTGCTACTGTGTCGAAGAACAA	2335794	2336060	267	59.434
FHS1699	A01	CAAAATCCGATCCAATCCAG	TCAAATTTTAGGCACTGCGA	2338400	2338621	222	59.8545
FHS1700	A01	TCTGGATTGCATGTTTGTCTG	CCACCAAACCCACCATAATC	2339187	2339426	240	59.8085
FHS1701	A01	TGGAGGAGGGGAACAACTAA	TATGTGGCGTCGTTTTACCA	2340436	2340712	277	59.7565
FHS1702	A01	TGGAGGAGGGGAACAACTAA	TATGTGGCGTCGTTTTACCA	2340436	2340712	277	59.7565
FHS1703	A01	GCATGCATAAGGCGAGATTC	CGAATTTTAAAAAGTGATGTATGATG	2342691	2342970	280	59.4765
FHS1704	A01	TTGTATTACCATCATACATCACTTTTT	CCTTGACATTCCTAATAAGATGATACC	2342936	2343165	230	58.4625
FHS1705	A01	TTGTATTACCATCATACATCACTTTTT	CCTTGACATTCCTAATAAGATGATACC	2342936	2343165	230	58.4625
FHS1706	A01	TTGTATTACCATCATACATCACTTTTT	ATGTTACCTTGACATTCCTAATAAGAT	2342936	2343171	236	57.19
FHS1707	A01	CATCTTATTAGGAATGTCAAGGTAACA	TGTGCACTATATAGGCCATCCTT	2343144	2343383	240	59.4555
FHS1708	A01	TTCCATGCATCGCATAGATAC	GCATACCCATGGTTTGATTACTT	2344271	2344532	262	58.898
FHS1709	A01	TCAAACCATGGGTATGCTAATTC	GGATTTGGTTATGACACATCAAGA	2344516	2344767	252	60.1025
FHS1710	A01	TCCTAATCCATTTCATCAAGCA	ATTTTGACGCGCCATCTTAT	2344820	2345010	191	59.5605
FHS1711	A01	TCTCTTCCAAATTAACACTTGCTT	TTGTTCAATTCAAACAGATAATCG	2359681	2359880	200	58.41
FHS1712	A01	TCTCTTCCAAATTAACACTTGCTT	TTGTTCAATTCAAACAGATAATCG	2359681	2359880	200	58.41
FHS1713	A01	TCTCTTCCAAATTAACACTTGCTT	TTGTTCAATTCAAACAGATAATCG	2359681	2359880	200	58.41
FHS1714	A01	TCTCTTCCAAATTAACACTTGCTT	TTAATTAACAAAAAGATTTCGATGTG	2359681	2359911	231	58.2635
FHS1715	A01	TGAATTGAACAATATTACACATCGAA	CGTCCAACTTAACAAGGCAA	2359869	2360120	252	59.258
FHS1716	A01	TGAATTGAACAATATTACACATCGAA	CGTCCAACTTAACAAGGCAA	2359869	2360120	252	59.258
FHS1717	A01	AATAACCAAATAGTAATAACGGCAA	gcccaagtaaaatagtgatttcg	2360592	2360870	279	58.283
FHS1718	A01	AATAACCAAATAGTAATAACGGCAA	gcccaagtaaaatagtgatttcg	2360592	2360870	279	58.283
FHS1719	A01	CAACAATGATTTGTGGTTGTGA	TTTTTACATCATTCTCTTTCGCA	2361673	2361948	276	59.1345
FHS1720	A01	GCAAGGGAGCTACGGTACAA	TTGAAAAATTAGAGCCCTATAAAAA	2361987	2362180	194	58.6595
FHS1721	A01	ATATCCACAGGCCACCTCAC	TCAGGTCTAGGGCCTCAAAA	2372606	2372884	279	59.8085
FHS1722	A01	TGGTATGGTCTCCCTTGTTTTT	CTACGCCTTTGCATTGTGAA	2374862	2374977	116	59.8065
FHS1723	A01	GGATTGCTGGAGATCGTCAT	GAAAAGGGATTGCGAGACAG	2378830	2379038	209	59.9275
FHS1724	A01	AGCTGTCCTCGTGAGTGGAT	AACAATTCAGCAAGTTCGGG	2386053	2386251	199	59.988
FHS1725	A01	TAATCGTTTGGTCGGTGTGA	AACCGACAAGTATCCAACGC	2387608	2387766	159	59.982
FHS1726	A01	TAATCGTTTGGTCGGTGTGA	AACCGACAAGTATCCAACGC	2387608	2387766	159	59.982
FHS1727	A01	GAGGGTAGGGGGAACAACAT	AGCGAATCCGAAGAGGTTCT	2387879	2388156	278	60.2005
FHS1728	A01	CCCTTTAAGATGGCTGACCA	TTGGCCCATTTTCCTTAGAA	2389127	2389387	261	59.793
FHS1729	A01	ACTATGCATGGTCCTCAATGG	TGCCTTTTTCCATCCAAGAG	2389330	2389450	121	60.006
FHS1730	A01	CCCGTTTGTTACAGGATGGA	TCAGAAAAATGAGGGGATCG	2390272	2390440	169	60.3755
FHS1731	A01	CCCGTTTGTTACAGGATGGA	TCAGAAAAATGAGGGGATCG	2390272	2390440	169	60.3755
FHS1732	A01	CCCGTTCTCAATCATTTGCT	AAAACAACTCTCGCCTCGTT	2391277	2391529	253	59.5285
FHS1733	A01	TTCCGATTGGGAGATACCTG	gagtgacgactggagaaggc	2398967	2399235	269	59.94
FHS1734	A01	TTCCGATTGGGAGATACCTG	gagtgacgactggagaaggc	2398967	2399235	269	59.94
FHS1735	A01	TTTACTTTGTTTTCGATACCTCG	TTGGTGCACGATATCAATCTG	2399796	2400075	280	58.5855
FHS1736	A01	TTCGACCTAGATTTGGTGGG	TTCAACTTGTTTCTCATTTAACCAA	2400841	2401055	215	59.5415
FHS1737	A01	TTCACAAAATGCAAGCTGAAA	CAACTTCTATGACTTTTGCACGA	2401631	2401771	141	59.4655
FHS1738	A01	TCGTGCAAAAGTCATAGAAGTTG	GTCAGCATGCCACGTGTTAC	2401749	2402028	280	59.8235
FHS1739	A01	TGATTGATTGGACACTTTTTATCA	TGGAGTTGACATTGAAGGCA	2402427	2402662	236	59.3915
FHS1740	A01	GCACAAACACTTATCCATTCG	GAGATGGGTTTGATGGCAGT	2406208	2406361	154	59.0475
FHS1741	A01	ACCGGCCAATCTCTACAAGA	GTTGACAACGGCGACAAAT	2409139	2409407	269	59.628
FHS1742	A01	TGTCGGATTGGGGGATACTA	TTTGGTACATGAGATGGCTTTG	2411109	2411365	257	60.072
FHS1743	A01	TGTCGGATTGGGGGATACTA	TTTGGTACATGAGATGGCTTTG	2411109	2411365	257	60.072
FHS1744	A01	CCCTCTGATGCAAGCATTTT	CTGCTCGAATAACGAGAGGC	2412468	2412742	275	60.166
FHS1745	A01	AAGGGGAGCATCTTTCCAAT	TTAGCACCATAGAGGGAGCG	2414026	2414162	137	60.134
FHS1746	A01	CGCTCCCTCTATGGTGCTAA	TGTTCTGCTAGGATTTTGGTTT	2414143	2414420	278	59.1525
FHS1747	A01	TGATGTCACGTCATTAATTTTGATT	CGCATTTTAGGGGTAAGGGA	2414560	2414837	278	60.411
FHS1748	A01	TTGGGCTTTACCCAACTTGT	TTTTTCATAGACGAACTGCGAA	2417221	2417398	178	59.6805
FHS1749	A01	CATTTCATTAATTCGCAGTTCG	AAAACAATAACCAATAGCATATTGAAA	2417366	2417627	262	59.093
FHS1750	A01	gaaagataagtggcgaatatttaaaac	AAATCAAAATATGCAATCCGA	2418744	2419008	265	58.1185
FHS1751	A01	gaaagataagtggcgaatatttaaaac	AAATCAAAATATGCAATCCGA	2418744	2419008	265	58.1185
FHS1752	A01	TTGCAATGAGGGAGTGACAT	TTTTTGTAGGTTTTTCTTTGACATC	2419432	2419702	271	58.5275
FHS1753	A01	CAACTCTAACAATAGCCGAAAAA	GACCGTGCGATACGTGAAAT	2420244	2420516	273	59.3345
FHS1754	A01	ACGTATCGCACGGTCTCAGT	ATTTGTTGCCTTCCACAACG	2420502	2420755	254	60.8335
FHS1755	A01	TAGAAGCTGGCGGCAATAAT	AGTAAGGGAATATTGTTTTACCAGAT	2420773	2421050	278	58.4465
FHS1756	A01	AACAAATCAAAATATGTCATCCGA	aaaaatagaaaatgagagaagcagaga	2422226	2422362	137	59.5895
FHS1757	A01	TGGCAATTTATCCAACGATT	TGAAAATTGAGCAAACCATCA	2425670	2425873	204	58.555
FHS1758	A01	AACAACTCAATAAAGTGGTTAATGAAA	AATAATATCAGGGACAAAAATAAATCA	2429447	2429719	273	58.176
FHS1759	A01	AAAAGCACTTAAATTTTACCGACAA	CCAAGTTTCCTCGACCAGAA	2429995	2430145	151	59.891
FHS1760	A01	TTTTATTTCTTTCGTGGCGG	TTCTCACTCCAGTAGCTGCG	2435887	2436055	169	59.7035
FHS1761	A01	TGGGAATGGGAGAAAAAGAA	AATGTATTTGAGTAATTGAGTGGACA	2435999	2436268	270	58.8205
FHS1762	A01	CTAATGGGCTGGCTTCTTTC	CCGGTTTGAAGGATGTGATT	2436378	2436534	157	59.359
FHS1763	A01	TTTCTTGAAAAATTGGTAAAGTTAATG	TGATGCCACCACCTTAAAAA	2437385	2437625	241	58.6965
FHS1764	A01	AAGGGGATGGATGGTGAACT	GGGTGATTCGCGTAAAATTG	2438244	2438514	271	60.449
FHS1765	A01	ACGCGAATCACCCAAAATAA	gctatccgagtaactAATCACCCT	2438502	2438780	279	59.734
FHS1766	A01	ACGCGAATCACCCAAAATAA	gctatccgagtaactAATCACCCT	2438502	2438780	279	59.734
FHS1767	A01	CCATTGGGAACCAATACGTC	CCAGCAACGATTTAACTGGA	2439369	2439639	271	59.411
FHS1768	A01	TTGAGAACCAAGTTTTCCATGA	CCATGGAGTGAGCTTCAACA	2439489	2439754	266	59.709
FHS1769	A01	CTCCAGTTAAATCGTTGCTGG	CCATGGAGTGAGCTTCAACA	2439619	2439754	136	59.793
FHS1770	A01	TTGTTATTTGGTAGATTTGACGATA	GCACCGTTTAATTCAACCACT	2446102	2446381	280	58.016
FHS1771	A01	GGTTTTGAGTTGGATGTGGTG	TTAAAAAGATGCATTCCCGT	2446857	2447001	145	58.7585
FHS1772	A01	TGATTAATCCAGGAAAGGGG	CTTTGCCACCTAATAGCCCA	2464985	2465160	176	59.4595
FHS1773	A01	CAGGCCTGTCCGACACTAAT	TCGAGAGCTTCGTCAAAAGC	2466655	2466889	235	60.465
FHS1774	A01	GAACCCATATGCTTTTGACGA	TTTCGAACTGTAAAGGGACATC	2466860	2467057	198	59.0955
FHS1775	A01	CCCCTTCTCATAATGCTTGC	AAACACCAGCCCAAACTCTA	2467267	2467464	198	58.4995
FHS1776	A01	TTTTGGGCGTTAGACTGCTT	CAAACAAGGAGCAAATCAAGG	2467584	2467819	236	59.808
FHS1777	A01	CGACAAAATCTTCTTGACCAAA	GGAGATCTCATGATCCCTTCA	2467983	2468117	135	59.1375
FHS1778	A01	CCCAAATACAATTTTTCAAATAAGG	ACATGGCCAAAGCATAAACC	2468575	2468804	230	59.5005
FHS1779	A01	TCATAAATCGTGACAACCTTCTT	TGGCCGAAAATTTTGATTTC	2469791	2470010	220	58.85
FHS1780	A01	CAAAGGTCGACACCGAAAAT	TTGAGTGAAAATTTGATTGTTTATTCT	2473595	2473834	240	59.3385
FHS1781	A01	CAAAGGTCGACACCGAAAAT	TTGAGTGAAAATTTGATTGTTTATTCT	2473595	2473834	240	59.3385
FHS1782	A01	TGGCAGCTAGTCTGAGCAAA	ATACAACCCCATCCCACTCA	2476767	2476974	208	59.969
FHS1783	A01	TGAATCCACCCAAATCAACC	TCTTTCAAGTGGTCATTCAATGTT	2480149	2480420	272	60.2365
FHS1784	A01	GCTTCTTCTGGCCAATACCA	GGCATTTCAACAACTCAGCA	2484697	2484968	272	60.0305
FHS1785	A01	TGCTGAGTTGTTGAAATGCC	GAAATTTATTTCCTCGCCTGC	2484949	2485149	201	59.951
FHS1786	A01	TCGCGGACTCAGTAAAGGTT	GCACTCTCAAGACTTTGGGG	2485435	2485619	185	59.8595
FHS1787	A01	GAGCGTTGCGCTTTTAATTT	GGCAATTACTACGGTGTAGAAAAA	2487004	2487219	216	59.1295
FHS1788	A01	GAAGTCGTAATACCACACCACC	AAGTGTTTAATTTTGGCCATCTAAA	2487106	2487318	213	58.891
FHS1789	A01	TTTTAGATGGCCAAAATTAAACA	ATGTTAGACATGTTAATACGTGATGAT	2487293	2487517	225	57.55
FHS1790	A01	TTTTAGATGGCCAAAATTAAACA	ATGTTAGACATGTTAATACGTGATGAT	2487293	2487517	225	57.55
FHS1791	A01	AAACGTGATAAAGTGTACATTCGTG	CGAACTTGCTCCAAACACAA	2488357	2488618	262	59.6605
FHS1792	A01	AGGGTTGACTGTGGGAACTG	GGGGCGGGCTACTATATCAT	2490919	2491021	103	60.0795
FHS1793	A01	CTGTGGCCGAATTAGCTACC	TTTCCAACCGGATAATCCAA	2491851	2492122	272	59.927
FHS1794	A01	TGGATTATCCGGTTGGAAAG	GAACACCAGGACCTGCATCT	2492104	2492361	258	59.938
FHS1795	A01	TGGATTATCCGGTTGGAAAG	GAACACCAGGACCTGCATCT	2492104	2492361	258	59.938
FHS1796	A01	AGGGCACATCTCCACTATCG	CAGAATGTGGGTGGATGTTG	2494501	2494751	251	59.951
FHS1797	A01	AGTCTGCCAGCAATTTGGTC	TTGTTTCATTTGAGTTGATTATGG	2495488	2495705	218	59.1895
FHS1798	A01	TCATAATTACATGAGCGTTTGACA	TCTCTTTAATTCGTCAATTTCAGG	2495992	2496202	211	59.21
FHS1799	A01	TCATAATTACATGAGCGTTTGACA	TCTCTTTAATTCGTCAATTTCAGG	2495992	2496202	211	59.21
FHS1800	A01	CTGCACAAAACTCTTTGCACT	TCTCCACTTGGAAAGTGCCT	2498850	2499004	155	59.036
FHS1801	A01	AATCCACCTCTTCCTGGTCA	ATGATCTTCACAGGCCAACC	2499603	2499761	159	59.7195
FHS1802	A01	CATAAGGGAAAAATAGAAAATGACAA	CCAAGAGATTTAGGTCCAAATAAAA	2501196	2501435	240	59.0135
FHS1803	A01	CATAAGGGAAAAATAGAAAATGACAA	CCAAGAGATTTAGGTCCAAATAAAA	2501196	2501435	240	59.0135
FHS1804	A01	ATAAGGGAAAAATAGAAAATGACAAT	CCAATAAACAAAAAGGAAAAACTAGAA	2501197	2501476	280	58.274
FHS1805	A01	AAGCTGCCAATGAAGCAAGT	AAACAATTAGCCGGAACAAAAA	2503232	2503386	155	59.9535
FHS1806	A01	TATGGATGCACCTGCATTGT	TGCACCTCCGATCTTAAACC	2505953	2506117	165	60.0145
FHS1807	A01	CATTCTAGTGGTGGTTCGGG	GCGGCCTCTCATTGTTATTC	2507735	2507940	206	60.02
FHS1808	A01	AAAAATCCAGTGCGGTTGAC	TGGTGCAGACTTCATTGAAAC	2508262	2508426	165	59.3705
FHS1809	A01	CTGAAACAACGAGGATGATGAA	AAACATACCCGATTTGTCCTTT	2509953	2510200	248	59.456
FHS1810	A01	TCGTTATAAAGGACAAATCGGG	TCTACAACGCGTATAATGGGG	2510172	2510422	251	60.0275
FHS1811	A01	ACTGCACTTTCCTGCCTCAT	TCTGACATACCCGTTATTCACATT	2510478	2510712	235	59.773
FHS1812	A01	AGTATCGTGAACCGTGGGAG	CGAGGTTGTCTAATTTATCTAACAAAA	2510619	2510893	275	59.2275
FHS1813	A01	ATGTTTGGGTTAAGGAGGGG	TTCATCCTGCTTGTCAGTCG	2511379	2511557	179	60.015
FHS1814	A01	TTGAATGTTGGGCTGAAACA	GCTCAAGACTGTGTGCTCCA	2511789	2512029	241	60.1375
FHS1815	A01	AGAGCTGGGCCACACTAAGA	GCTCAAGACTGTGTGCTCCA	2511839	2512029	191	60.0995
FHS1816	A01	CAGAATTTGGGGTCAAGGTG	ATGAAACAGCAAGGGACCTG	2512738	2513010	273	60.228
FHS1817	A01	GGACTAGTTCGTCCCACCCT	TGATTTATGCATCATTTACAGCAA	2518910	2519178	269	59.9545
FHS1818	A01	GGACTAGTTCGTCCCACCCT	TGATTTATGCATCATTTACAGCAA	2518910	2519178	269	59.9545
FHS1819	A01	CATCATAAATTAAGTGAACCATAGACA	TGCAAAATTAAGGGGGAAAA	2519228	2519441	214	58.6065
FHS1820	A01	CGCTGTTTGTTCTTTTAACCCT	TGTCGAGAAAAACGTGATGAA	2519825	2519935	111	59.505
FHS1821	A01	TTGCAATACTAGCGGTTAAATAGTTG	TCCATATCAGTTTTTGCGTCA	2520765	2521041	277	59.588
FHS1822	A01	TTGCAATACTAGCGGTTAAATAGTTG	TCCATATCAGTTTTTGCGTCA	2520765	2521041	277	59.588
FHS1823	A01	CATGGTACGTTTACAGTAATAGATTCA	TCGCGAGTTTGACAACCTTA	2523688	2523912	225	58.6695
FHS1824	A01	AAATTGAGAATTGATCATTTTAACAC	CCAGAGTGTGGGGCAAGTAT	2527352	2527538	187	58.4965
FHS1825	A01	ACTTGCCCCACACTCTGGTA	ATGCACCCCATCCAAAATAA	2527521	2527720	200	60.2915
FHS1826	A01	GGAAATTCCAAGGACTGCAA	GCAAAGAGAGAGATGTGCCC	2527916	2528119	204	60.004
FHS1827	A01	AGCATCAACATTCGGTGTCA	AAGCCTCTTGCATGCGTAGT	2529085	2529280	196	60.082
FHS1828	A01	CCCAAGCTTTACAGGGATGA	CGTTTACGTGAGCGTTACGA	2534605	2534818	214	60
FHS1829	A01	TGGTGTCCCTATAGCAGTTTTTC	ACGCACCATGTGGTAAAAGG	2536956	2537158	203	60.1795
FHS1830	A01	CCACCACAAAAGAGAGCATTT	CGCTACAAACAGACCCACAA	2540869	2541142	274	59.493
FHS1831	A01	GCAGTGGGTAGTGAGGGGTA	CATCATCTGACACTGGGCTG	2542860	2543006	147	60.1295
FHS1832	A01	TCCTTTTTGAAGTGCATTCCT	AAGACATTCCTGTTGGGTCC	2558454	2558627	174	58.8325
FHS1833	A01	CCAAGGCTACTGCCTTTCAC	TTGTCCTCTTTTGCGCTCTT	2558777	2559009	233	60.0035
FHS1834	A01	GGGCTATGTTGCTATCCTTGC	CAATGTTAAGAGTTTCTTCCCTGAA	2559958	2560141	184	60.504
FHS1835	A01	GGGCTATGTTGCTATCCTTGC	TTGTCAATGTTAAGAGTTTCTTCCC	2559958	2560145	188	60.448
FHS1836	A01	GGGCTATGTTGCTATCCTTGC	TCCAAGAATTTTGTGTCCTATGAT	2559958	2560215	258	59.947
FHS1837	A01	TTCTCCCAATCATGAGACCC	CCGGCCTCTGTTCCTATGTA	2560801	2561050	250	59.975
FHS1838	A01	TTCTTGCACACCATTTTTCAA	CATGGAATCAGTGCTTTTCTCA	2561896	2562080	185	59.7205
FHS1839	A01	CATTGTTGGCAATAAGTTGACAC	CCATCACAATTTGTTGTTTTTGA	2563358	2563559	202	59.602
FHS1840	A01	TCCATTGATATCCAAGAGAAAGG	TCATCTTCAAATTCTTCGTTCG	2564409	2564661	253	59.394
FHS1841	A01	TCCAAGAGAAAGGTGAAATCC	TCATCTTCAAATTCTTCGTTCG	2564419	2564661	243	58.7825
FHS1842	A01	ATTACGTGCCTCTTTGTGGG	GAACAGTCTGATGGTTTTAGTATTCA	2564873	2565007	135	58.9645
FHS1843	A01	AAGTTTTTAAATTTTGGCAAATGA	GCTGCATTAATAGTACGAGGGC	2565489	2565699	211	59.2245
FHS1844	A01	AAGTTTTTAAATTTTGGCAAATGA	GCTGCATTAATAGTACGAGGGC	2565489	2565699	211	59.2245
FHS1845	A01	TGGTGGTGGAAGGTAACTACG	ACAGGTCCTCATTGCTTGCT	2566090	2566348	259	59.8865
FHS1846	A01	CACGCATTTGCCACTTTTTA	TGAATAATCCAAATCTCGTCCA	2567193	2567466	274	59.5765
FHS1847	A01	TTTTCTTACTGCAAAAGAGAATTAAAA	TTGAGTTTTGTTAAAATTGAGTTGA	2576834	2577092	259	57.8245
FHS1848	A01	TTTTCTTACTGCAAAAGAGAATTAAAA	TTGAGTTTTGTTAAAATTGAGTTGA	2576834	2577092	259	57.8245
FHS1849	A01	TTTTCTTACTGCAAAAGAGAATTAAAA	TTGAGTTTTGTTAAAATTGAGTTGA	2576834	2577092	259	57.8245
FHS1850	A01	GCCATTTGCAAACATCAGG	CCAAACGAACTTCTCTTGTCG	2580877	2581124	248	59.982
FHS1851	A01	TGAAAGTTTGCAAATGGCCT	CTCAGAAGTCACAACTATGCAAAAA	2587225	2587428	204	60.246
FHS1852	A01	CCTCTTATTGCTTTTTGCTTCTC	CTGGATGTAGGTCACCTTGC	2587280	2587558	279	58.4635
FHS1853	A01	TTCGATGCTTGTAGGAGGAGA	GGGTTTAAATCGCAGAAGAAA	2588288	2588449	162	59.168
FHS1854	A01	GGAGCACGATAAGCACCAGT	TGCAAAAAGTTTTGACTTGCC	2590959	2591214	256	60.278
FHS1855	A01	ATAAATGCCCAGTCACCTGC	TGGGCGGATCTCAATTTTAT	2594615	2594870	256	59.6655
FHS1856	A01	GTTGGTTGGATCGGAGAAGA	CAAGTTGAAATGTGGGTTGTG	2595313	2595550	238	59.492
FHS1857	A01	AACTGGATTCTGCTGGTTGG	AGGAGAAGTAAAGCTCCCGC	2598753	2598992	240	60.047
FHS1858	A01	TCTCTTGAGACCAAACTCGGA	TGTTCCTGAACGCATCGTAA	2602027	2602221	195	60.1155
FHS1859	A01	TCTCTTGAGACCAAACTCGGA	TGTTCCTGAACGCATCGTAA	2602027	2602221	195	60.1155
FHS1860	A01	GGTGCTTGTAGGAGGAGAGC	CGTGAAGAAACCACAAAAGGA	2603121	2603324	204	59.5875
FHS1861	A01	GGTGCTTGTAGGAGGAGAGC	CGTGAAGAAACCACAAAAGGA	2603121	2603324	204	59.5875
FHS1862	A01	AACGGCTTATACATTTGATCTGAA	TTCGTTCAACTCCTGCAAAT	2603789	2604048	260	58.7325
FHS1863	A01	TCTGAAAAGGATTTTGGACACA	TGTGAAAGAAAATGGCAGAAGT	2604240	2604486	247	59.2345
FHS1864	A01	TTTACACGTTAGGGGCTTGC	GCACCGTGATATATTGTATCTGGA	2604904	2605103	200	60.1265
FHS1865	A01	TGTTCTCATCCAAATGTTGTCA	CGTTGGTTTCATCAAATACACTT	2606613	2606892	280	58.569
FHS1866	A01	CCTCTAAACCCAATGCTCTCC	AATGGAACAGGATCAAACCG	2607581	2607688	108	59.936
FHS1867	A01	ATTGTGCTGCTTTCTTCGGT	TTCCCCACAAGACTGGTAGC	2607653	2607922	270	59.9965
FHS1868	A01	AGACCAGAGGTGGAGAGCAA	TCCTGGACTTGTGAGAACGA	2609354	2609545	192	59.687
FHS1869	A01	GCTAAACGCCAGAAGTGAGG	CACTTTCGGGAGAACTGAGC	2614969	2615186	218	60.002
FHS1870	A01	GCTAAACGCCAGAAGTGAGG	CACTTTCGGGAGAACTGAGC	2614969	2615186	218	60.002
FHS1871	A01	TGAGGGAAAGGTGGGTATTG	TTTGAAAGGTACAAAGACTTGAAGG	2618800	2619062	263	59.9305
FHS1872	A01	TTTTTGGACGTTTCGAGTCC	TCTTGCGCGTCTAGAAACAA	2620000	2620270	271	59.92
FHS1873	A01	TTCGTGGATTTTATGCTGAGG	TATTGCACTGTGCCGAAAAA	2628999	2629231	233	60.166
FHS1874	A01	ATCATCTGGGCTCACACACA	TTGAATCGAACATCTCTAAACCC	2629390	2629635	246	59.807
FHS1875	A01	TCCATTAGCTCTCTCGCAGAA	TCCATCAACATATACTATCACGAGAA	2629795	2630070	276	59.626
FHS1876	A01	TCCATTAGCTCTCTCGCAGAA	TCCATCAACATATACTATCACGAGAA	2629795	2630070	276	59.626
FHS1877	A01	AAATTGGTAAAATGATAAGGTAAGAGA	ggcaaaaagtgagtcccAAA	2630916	2631150	235	58.665
FHS1878	A01	atgcatacgaaaaacacgca	AGCAACTTTTAAATATTCCCGA	2631580	2631830	251	58.6205
FHS1879	A01	TCCGGAATAAAACCGTACCA	CAAAAGTTAATTTAAAGGGTGAGTGA	2631724	2631964	241	59.6575
FHS1880	A01	TCCGGAATAAAACCGTACCA	CAAAAGTTAATTTAAAGGGTGAGTGA	2631724	2631964	241	59.6575
FHS1881	A01	TTTTCAACAACGAGCCATGA	TGAAATTCTCTTGCACTGTTCG	2632118	2632393	276	60.327
FHS1882	A01	TGAAAAACGATAATGATAGGGAGA	CCAAGCAGAAGAAGCCAATC	2632748	2633019	272	59.502
FHS1883	A01	TGAAAAACGATAATGATAGGGAGA	CCAAGCAGAAGAAGCCAATC	2632748	2633019	272	59.502
FHS1884	A01	TGAAAAACGATAATGATAGGGAGA	CCAAGCAGAAGAAGCCAATC	2632748	2633019	272	59.502
FHS1885	A01	attgaaattgtgccatgcaa	AGCAGCGCGCTCTATCTCTA	2635245	2635441	197	60.2445
FHS1886	A01	TCCAACATTATTTATCTTTGTGGC	TCCGTATGGGTGTGTCCTTT	2637304	2637552	249	59.775
FHS1887	A01	TCTTTGTGGCCTATTTTTATTGG	TTGACATGTCCGTATGGGTG	2637318	2637560	243	59.832
FHS1888	A01	TCTTTGTGGCCTATTTTTATTGG	TTGACATGTCCGTATGGGTG	2637318	2637560	243	59.832
FHS1889	A01	TTGCCATGGATGAAAGAAAA	ttcaaaccatcgttaaagagacc	2639058	2639218	161	59.309
FHS1890	A01	TTGTGCTGTCTCCTCCTCCT	GAAGCATTTACCATATGCAAGC	2640292	2640459	168	59.3875
FHS1891	A01	CAATGTTTTTCACACAATCTGACA	CATAGGCATCCCGTGTAACTT	2641811	2642081	271	59.4635
FHS1892	A01	AAGTTACACGGGATGCCTATG	aaaaatttgataaatatgcaggatg	2642061	2642296	236	58.3715
FHS1893	A01	AAAAATCAATTCAAAAACATCATCA	TTTGATAAGAATTTCGCGGTG	2644483	2644720	238	59.4755
FHS1894	A01	AAAAATCAATTCAAAAACATCATCA	TTTGATAAGAATTTCGCGGTG	2644483	2644720	238	59.4755
FHS1895	A01	CGGGAACTGCTCCAAATAGA	TGGATGGAATATGAACAGCG	2649203	2649440	238	59.8525
FHS1896	A01	CCCCGAAAAATGGGACTCTA	TAGCAACACAGTGTCGGAGC	2649774	2649960	187	60.609
FHS1897	A01	GCTCCGACACTGTGTTGCTA	AAAAATCAATCTTTAGGTCTCTTTTCT	2649941	2650157	217	58.96
FHS1898	A01	GAAAATGCTATCTGTTATGAAGTGTGA	TGAGTTTCTGTGGGGAGACA	2652601	2652872	272	59.605
FHS1899	A01	GAAAATGCTATCTGTTATGAAGTGTGA	TGAGTTTCTGTGGGGAGACA	2652601	2652872	272	59.605
FHS1900	A01	TGAATGTTAAAATTGATCCCCC	GGCGGGTATAGAATCGGTTA	2663582	2663843	262	59.4085
FHS1901	A01	TGAATGTTAAAATTGATCCCCC	GGCGGGTATAGAATCGGTTA	2663582	2663843	262	59.4085
FHS1902	A01	TCCGTAGCAGAAGCATCAGA	TGTCAATTTTTCTTGATATGGTGTG	2665527	2665731	205	59.9255
FHS1903	A01	TTGGCCAATCTATTTTGAGAATC	AACGAAACCAGTTCGACCAT	2668865	2669058	194	59.4645
FHS1904	A01	TAATGAATGCTAACGGTGCG	GCCCAGAATAAGAACACCCA	2673343	2673572	230	59.829
FHS1905	A01	TAATGAATGCTAACGGTGCG	GCCCAGAATAAGAACACCCA	2673343	2673572	230	59.829
FHS1906	A01	CCGCTTTTAACATATACAAATGAA	TCCTGTCCTACCCTGTTTCAA	2674150	2674393	244	58.5365
FHS1907	A01	TCAATACAAGAGGGATGCTATTAAA	CCAACCCGACAGGTTAAAGA	2674325	2674587	263	59.1655
FHS1908	A01	CCTTTTAAGTGTTATGTGAATGAGTG	GGATTAAGGTGGACAACATACG	2674761	2674930	170	58.3565
FHS1909	A01	CCTTTTAAGTGTTATGTGAATGAGTG	GGATTAAGGTGGACAACATACG	2674761	2674930	170	58.3565
FHS1910	A01	GGAATTGTCTAATTCACTTCACAAAA	GGATTAAGGTGGACAACATACG	2674820	2674930	111	59.1055
FHS1911	A01	CGGATTGGGAGATACTGTGG	AAAGCATTTTGTTAGGTAAACCG	2675452	2675673	222	59.5295
FHS1912	A01	TGCTGAAAATAGGTGGCACA	TGGACTCCCAAAAACAGTCC	2675894	2676064	171	60.1
FHS1913	A01	TTGAGTAATACAGAAAGAAGCAGC	GCGGAGTGAAAGAGTTACGC	2678253	2678517	265	58.595
FHS1914	A01	TCACAGCCATAGAGACATCATAAA	TGAGCTAGCGTCAACGAAAC	2687268	2687398	131	59.0065
FHS1915	A01	ATCCGGTTCAAATGCTCAAT	gccaaatcgttgtgcgata	2688411	2688686	276	60.0085
FHS1916	A01	GGAGATTGAGGGGTAGTTTGAA	CAAACCAAATGCACCCTAAAA	2692868	2693050	183	59.6575
FHS1917	A01	CCAAATGCACCCTTAGTTTCA	GCTTCCTTAGTGAAAGGGGG	2693189	2693409	221	60.025
FHS1918	A01	CCAAATGCACCCTTAGTTTCA	GCTTCCTTAGTGAAAGGGGG	2693189	2693409	221	60.025
FHS1919	A01	TTTGGGTTACGGACTTACGG	GAGAAATTTGCCATACGTTGTTT	2697588	2697756	169	59.652
FHS1920	A01	AACAACGTATGGCAAATTTCTCT	CATTTTACTTTTTCAAACGAAATTCA	2697735	2697970	236	59.4775
FHS1921	A01	AACAACGTATGGCAAATTTCTCT	CATTTTACTTTTTCAAACGAAATTCA	2697735	2697970	236	59.4775
FHS1922	A01	AATGGCGTCGTTTGATTCAT	TCGCGCTAATGAACAGTTTG	2701164	2701431	268	60.1765
FHS1923	A01	GGTAGAACAACCCCCTCACA	CAGATGAGACTCGTCAGGCA	2703709	2703931	223	59.979
FHS1924	A01	CCATTGGACAGTCCCTCTGT	CTTACCTCGCGCCATAAAAA	2703970	2704145	176	60.09
FHS1925	A01	GGTTTGGAACCGGCTATGTA	GCCACGCCTATTGTAGTGAAC	2710157	2710420	264	59.737
FHS1926	A01	ATCCCGTTAGACAGTTTGCC	TTGGAATAGGCAGAACCCAC	2713969	2714216	248	59.4945
FHS1927	A01	CCGAAAGAAATTTGGCTTCA	TATGATGCCTAACGGCAATG	2718285	2718502	218	59.862
FHS1928	A01	GCTCAGTTAGATCATTGCCG	GCTGATCCGCATCTGTCATA	2718471	2718673	203	59.1325
FHS1929	A01	CCCCGTTATGTTTTGGTTGT	GAATGTGATCACGAAAGTCCG	2719397	2719671	275	60.049
FHS1930	A01	CCCCGTTATGTTTTGGTTGT	GAATGTGATCACGAAAGTCCG	2719397	2719671	275	60.049
FHS1931	A01	CCCCGTTATGTTTTGGTTGT	GAATGTGATCACGAAAGTCCG	2719397	2719671	275	60.049
FHS1932	A01	GGTTTCATTTTTCCAACGGA	CCAACAAACAGCATTACTCACA	2721218	2721432	215	59.264
FHS1933	A01	TGTGAGTAATGCTGTTTGTTGG	TAGGTGGACAAAAGGGTTGC	2721411	2721679	269	59.3605
FHS1934	A01	TTGGACTATCTCACAGGCCTAC	CATACATCCTACGTTGCAAGAGA	2722880	2723127	248	58.8235
FHS1935	A01	CTAAAACCGCCGCAAATAAA	TTTTTCTTTTTCCTTTTAGCCG	2724439	2724714	276	59.542
FHS1936	A01	CACTAAGGTGTTCGACGCAA	TCCAAGTGGTATTTATCTGTCTGAA	2724503	2724771	269	59.507
FHS1937	A01	TTGATTAAGTCAAATCAACAGTCG	GCGCATTCGTACTATCGAAAA	2725369	2725614	246	59.3055
FHS1938	A01	TTGATTAAGTCAAATCAACAGTCG	GCGCATTCGTACTATCGAAAA	2725369	2725614	246	59.3055
FHS1939	A01	AAAGAATATGTACCATGCACAAGA	TTCTTCACTTGGACGACGGT	2727792	2728069	278	59.2395
FHS1940	A01	GGTCCATAGAAGTCTAACAAATCCA	TTCTTCACTTGGACGACGGT	2727918	2728069	152	60.2445
FHS1941	A01	GGTCCATAGAAGTCTAACAAATCCA	TTCTTCACTTGGACGACGGT	2727918	2728069	152	60.2445
FHS1942	A01	ACCGTCGTCCAAGTGAAGAA	TGTGTTGCATAGGTAAATGATTTTT	2728050	2728298	249	59.8205
FHS1943	A01	GGAAACTACGTGCTCTGCAA	TCTCAAATCTCAACCATCAACTTT	2734824	2735003	180	59.1265
FHS1944	A01	AAAGTTGATGGTTGAGATTTGAGA	TGAAATTGTTGTTGAATCGG	2734980	2735258	279	58.1075
FHS1945	A01	AAAGTTGATGGTTGAGATTTGAGA	TGAAATTGTTGTTGAATCGG	2734980	2735258	279	58.1075
FHS1946	A01	ACCATCCCAATTGCAACCTA	CAACGTCTTGTAGCGGATGA	2735497	2735747	251	60.028
FHS1947	A01	CTCACGGTGCCCATAATCTT	CTTACGTGGTGACTCGGGTT	2735571	2735775	205	59.9915
FHS1948	A01	CGCTCAGCTTCCAATAGAGG	GGAGTGGCGATAGGAGCATA	2746089	2746258	170	60.1545
FHS1949	A01	TATGCTCCTATCGCCACTCC	TCCTGGGCAATTTTCTGAAC	2746239	2746475	237	60.125
FHS1950	A01	TATGCTCCTATCGCCACTCC	GGACCACATTCATTTCCTGG	2746239	2746489	251	60.186
FHS1951	A01	GTTCAGAAAATTGCCCAGGA	TCTGAAAATAAAACCCATGACAAA	2746456	2746607	152	59.907
FHS1952	A01	GGCAAGAATTCAACCCCAAT	GAAAACGACGAATAAGAGGAGG	2747559	2747813	255	60.1585
FHS1953	A01	GGCAAGAATTCAACCCCAAT	GAAAACGACGAATAAGAGGAGG	2747559	2747813	255	60.1585
FHS1954	A01	TGGCAAGAATTCAATCCAATAA	TGATGATAATAATGATAACGGTGTTG	2748002	2748268	267	59.2875
FHS1955	A01	GGCTCTTAATATGAAATTGGTTTTTG	AGGTGGGAAAAAGAGGGTGT	2748695	2748970	276	60.1305
FHS1956	A01	GGCTCTTAATATGAAATTGGTTTTTG	AGGTGGGAAAAAGAGGGTGT	2748695	2748970	276	60.1305
FHS1957	A01	TTTGCCAATAAGGCTTAGCA	ACAGTTGGCAAATAACCTAAAAA	2749106	2749379	274	57.8375
FHS1958	A01	TTTGCCAATAAGGCTTAGCA	ACAGTTGGCAAATAACCTAAAAA	2749106	2749379	274	57.8375
FHS1959	A01	GTCAGCAGGGACGTTATGGT	AATAGAAAAGCGGCTCAGCA	2749956	2750066	111	60.057
FHS1960	A01	ttgcatttatattttggtttataggaa	TGAACAGGCACTTTCAGCAG	2753873	2754051	179	59.3695
FHS1961	A01	ttgcatttatattttggtttataggaa	TGAACAGGCACTTTCAGCAG	2753873	2754051	179	59.3695
FHS1962	A01	CGACGGCATCATTACACATT	CACTTTTCAATTTTTGGAAGTGA	2761684	2761939	256	58.8795
FHS1963	A01	CGACGGCATCATTACACATT	CACTTTTCAATTTTTGGAAGTGA	2761684	2761939	256	58.8795
FHS1964	A01	CGACGGCATCATTACACATT	CACTTTTCAATTTTTGGAAGTGA	2761684	2761939	256	58.8795
FHS1965	A01	CCAATTTCACCCTATATCAGCA	cgacccaggttggttaaaga	2762708	2762893	186	59.465
FHS1966	A01	AGTCACTAAAATCAGCCACCAA	GGTGTTTCAAGAATATTTGATGAGG	2769384	2769565	182	59.4435
FHS1967	A01	TTCAATACAACAAGATGGAACG	TTGGCTGGGAAGGAATTAAA	2770880	2771080	201	58.606
FHS1968	A01	TCTACCCAAAAGGTGCGTTC	AAGGAAGTAGGGTGCAACTGT	2772999	2773258	260	58.984
FHS1969	A01	AAAGCAAATTAGTTGTTAATCCTTTTT	AAGGAAAAACTTTGCCGATTT	2777400	2777654	255	58.8075
FHS1970	A01	TTAACGGTTTGGGATCGACT	GGATCAGATACCCGTTGGTC	2779822	2780079	258	59.3235
FHS1971	A01	TTGGTGACCCGTAATGGTTT	GAAAAAGGGTGTCGGCAGTA	2782213	2782461	249	60.099
FHS1972	A01	TTGGGCCTGTGCCTATTTTA	ATACTTACCCCGTATCGCCA	2784043	2784142	100	59.884
FHS1973	A01	TAGGCAGGGCAGGCTAGAAT	TTATGAAGGTCGCTGAGCTG	2785665	2785814	150	60.201
FHS1974	A01	CCGTTAAATTTACGTTGTTGTAGG	GACACGTCAACTCAGCGAAA	2788121	2788397	277	59.514
FHS1975	A01	TCTCATCTACCTCTCTCCATTTTTC	tttgaaatttattcgctttggtt	2788995	2789260	266	59.2105
FHS1976	A01	tctttctctcccttttcctca	TTTACATTTAATTTGGTGTTAAATCTG	2789172	2789418	247	57.6255
FHS1977	A01	tctttctctcccttttcctca	TTTACATTTAATTTGGTGTTAAATCTG	2789172	2789418	247	57.6255
FHS1978	A01	ATACCGCTCTTTTCTTTTACGA	caacaaaaaccaagttccaca	2798278	2798557	280	57.949
FHS1979	A01	ATACCGCTCTTTTCTTTTACGA	caacaaaaaccaagttccaca	2798278	2798557	280	57.949
FHS1980	A01	CTTGAAAGCATACACGTGGC	TGCACACCTAATAAATTAAACATTCA	2815554	2815817	264	59.17
FHS1981	A01	TCCTCTGATATGCTCTATACAACCA	GCTAGTGAACATTTTTCTTTTCTCA	2816218	2816488	271	58.7485
FHS1982	A01	ACAACCAACATGATTAAAAATACATC	CACAACTTTTTGGTACAACTCTAGC	2816236	2816511	276	58.057
FHS1983	A01	CTTATCTCACACGCGGTTCC	CACATGCATGCGTGATCATT	2828126	2828380	255	61.107
FHS1984	A01	AATTCCCATGCGACTTGAAC	TCCAAAACTTTTAATTGATTTACCC	2828642	2828817	176	59.397
FHS1985	A01	TTGGAAACGAAGTGTTGATCC	TTTGTATGGTGTGTAAATTTTGAGAG	2828705	2828979	275	59.311
FHS1986	A01	TTGGAAACGAAGTGTTGATCC	TTTGTATGGTGTGTAAATTTTGAGAG	2828705	2828979	275	59.311
FHS1987	A01	AATTTACTTAATCCAGTCACATAACCT	TTTTTGGCAATACTGGGTTAAT	2831300	2831565	266	57.385
FHS1988	A01	TGCTGACGACCTTCACAAAA	TGTCGATAACTTGATGAATTTGACT	2831655	2831865	211	59.77
FHS1989	A01	GAAATCTTACCAAAATTTGACGTTT	ATTGGTGACTAACTGTAGTGGCT	2831813	2831997	185	57.9965
FHS1990	A01	GAAATCTTACCAAAATTTGACGTTT	ATTGGTGACTAACTGTAGTGGCT	2831813	2831997	185	57.9965
FHS1991	A01	AGCCACTACAGTTAGTCACCAAT	TTTTTGTTGTCCTGATTTATTAACG	2831975	2832196	222	57.8325
FHS1992	A01	CATTTTGAGCTAATGAAGCTCTG	TCTGTGATGGACATTCTCGC	2832366	2832638	273	59.0765
FHS1993	A01	GAGAAAGCGGGGTCTAGGAT	GTGATGGACATTCTCGCAAA	2832462	2832635	174	59.664
FHS1994	A01	TCTAACAAATTATTTTTGACAGCCA	CCTCTTGTTGCTGACATTGG	2833068	2833343	276	59.228
FHS1995	A01	CTTCTCCACATAAAGGGCCA	TGATCCCTGGTTACTTTCGG	2836259	2836522	264	59.996
FHS1996	A01	GCACTTCCATCTTCGGAGTC	GGGCGAGAACAATACAAAGC	2836910	2837109	200	59.7615
FHS1997	A01	GAACCGAGATCCCATCTCAA	TAACACCAGTCAGGGAAGCC	2837486	2837749	264	60.061
FHS1998	A01	TAAATAATGCCCTCCCACCA	AACCATGGAAATTCGCACTC	2838139	2838350	212	60.0425
[truncated: 229,740+ more rows]
