# Supplementary material for: Genome-wide identification of microsatellite markers from cultivated peanut (Arachis hypogaea L.)
Source: BMC Genomics. 2019 Nov 1;20:799. doi: 10.1186/s12864-019-6148-5 (PMC6824139; doi:10.1186/s12864-019-6148-5)
Supplement: Supplementary file 4 — Additional file 4: Table S4. Summary of SSR markers in subgenome A06–A10. [file 12864_2019_6148_MOESM4_ESM.xlsx]

## Sheet: Sheet1
Table S4. Summary of SSR markers in subgenome A06-A10.
ID	Chromosome	FORWARD PRIMER (5'-3')	REVERSE PRIMER (5'-3')	SSR marker start (bp)	SSR marker end (bp)	PRODUCT size (bp)	Tm (℃)
FHS231739	A06	GCCAATACTCTTCTGGCAGG	TGTCATCGGAGTGTGCATTT	26467	26718	252	59.978
FHS231740	A06	CCCCAAATTCACTGATTGCT	AACCAATATTCTCCTCCGGG	37031	37191	161	60.039
FHS231741	A06	CAGGTTGGAGGTTTCCAAAA	CATGCTTTCCTGGTACTCCA	37405	37626	222	59.332
FHS231742	A06	GGTTGGGTTCGTCTTTTTCA	ACCAACAAGCTTTGTTCTCG	37475	37702	228	58.978
FHS231743	A06	CAACCATATGCACTTGGAACA	CCTTTGCCATGTTGGAGATT	38190	38423	234	59.6935
FHS231744	A06	ACCGGCTACCTCAATGTGTc	ATCTGCAATTTTTGGATCGG	39355	39548	194	59.949
FHS231745	A06	TCTGCGAATCTGCATACCTG	GATATATCCGCATAATTGAACTTTTT	39645	39898	254	59.0755
FHS231746	A06	GGATCCGACATTAGAAAATACGG	ACATAAGCCAACGGATCGAC	39923	40137	215	60.4175
FHS231747	A06	GCGAATCAGATCAAATTTTCG	ATAAGCCAACGGATCGACAG	39979	40135	157	59.885
FHS231748	A06	ATGAAAATGTGAAGGCTCCG	TTGAAATAACTCAATTAAAACGGTTC	40590	40826	237	59.545
FHS231749	A06	TTTTTGAAACCACTGCTCCC	CGTTGATTTAGTTGCCCAATTT	41640	41844	205	60.16
FHS231750	A06	GGAGGGCTCGAGGACTTTAG	TGGCTGTGTGTCTATATTTTTCA	45432	45679	248	58.876
FHS231751	A06	GGAGGGCTCGAGGACTTTAG	TTTTTATGGCTGTGTGTCTATATTTT	45432	45685	254	58.943
FHS231752	A06	GTAACACGAGGACTGGAGGG	GGGAAAATATAGGACCGGGA	46487	46643	157	59.776
FHS231753	A06	GGCTCGTTGTCATAGCAAAA	CCATTGGTTCTCAACTCGGT	54225	54348	124	59.443
FHS231754	A06	AAAAGAGTGAGTCAACCGAAAAA	TTTCGTAACAGAAAACTAAGTGCG	54553	54805	253	59.6115
FHS231755	A06	AAAAGAGTGAGTCAACCGAAAAA	TTTCGTAACAGAAAACTAAGTGCG	54553	54805	253	59.6115
FHS231756	A06	CCAATAATTTTAGTGCAGATCGAA	atgggacagttgcccaaata	54692	54971	280	59.8745
FHS231757	A06	GCACCCGTGGTTTTTATCAT	CCGAGTCTCTGAGGGGTTTA	55929	56076	148	59.4855
FHS231758	A06	TCCTCCTCAATGTGGTGACA	CAGAGGAGGTTTTTGATCGG	56767	56917	151	59.8765
FHS231759	A06	TCTGCACCAGAGCAAGACAT	TAGTAGGGTCGGCGTGAAAC	58129	58329	201	59.8545
FHS231760	A06	ACAACCCTTAGCGTCACTGC	TGGCCATAGGGTAGGTATGC	93835	94044	210	60.064
FHS231761	A06	TCCAACCCTCGTAAGCTCTC	TCCTGTCCATAGATCCCGAG	96151	96407	257	59.7285
FHS231762	A06	TCCAACCCTCGTAAGCTCTC	TCCTGTCCATAGATCCCGAG	96151	96407	257	59.7285
FHS231763	A06	CTCGGGATCTATGGACAGGA	ACACACACTCAGCTCATCGG	96388	96647	260	59.962
FHS231764	A06	CTCGGGATCTATGGACAGGA	ACACACACTCAGCTCATCGG	96388	96647	260	59.962
FHS231765	A06	CTCGGGATCTATGGACAGGA	ACACACACTCAGCTCATCGG	96388	96647	260	59.962
FHS231766	A06	AAAAATTTTCGAACCCACCC	CGTGCACCAGTCTTGGATTA	117367	117611	245	59.875
FHS231767	A06	CCCTCGGTTTCCTCCACTAT	taatgggctgggcttaaatg	140377	140643	267	60.1205
FHS231768	A06	GCTGCTGCCGTCTACTCTTT	AGGGTGGAACATAAGCAGGA	142490	142691	202	59.668
FHS231769	A06	TCCTATTTGTGCATGTATCCG	CAGCGGTCGGATGAGATATT	145472	145678	207	59.2895
FHS231770	A06	CTCATCCGACCGCTGATAAT	TGCTGACCAGCTTTTTACAAT	145664	145899	236	58.8225
FHS231771	A06	GCTGGTCAGCATTTTTCTCA	ACGATGGCCGTAAGAACTTG	145889	146024	136	59.567
FHS231772	A06	CCACCAAGCCAATGTAGCTC	GTTAGAATTATTGATTGAATTGTTTGA	146030	146308	279	58.8805
FHS231773	A06	CCACCAAGCCAATGTAGCTC	GTTAGAATTATTGATTGAATTGTTTGA	146030	146308	279	58.8805
FHS231774	A06	CACAATTAAAATTTTGCCGC	AAAAGGAGGGATCTCATCGC	146409	146596	188	59.3855
FHS231775	A06	CGGTTCGGTCCAAACTTCTA	AAGCATTGCAATTTGGTGGT	146760	146936	177	60.2385
FHS231776	A06	AACTTGACCGGTTCGATCAC	GGGAATTTAGAGTTTGGGTGG	147409	147628	220	59.8315
FHS231777	A06	AACTTGACCGGTTCGATCAC	GGGAATTTAGAGTTTGGGTGG	147409	147628	220	59.8315
FHS231778	A06	ATGGGATTGAGGCTTGATGA	TAAACCACCTTGACGGGTTC	148667	148900	234	60.128
FHS231779	A06	CAGGGGTACAAAATCGATGC	TCAATTAATTTTCTAAATGCGCT	150768	151005	238	58.83
FHS231780	A06	CAGGGGTACAAAATCGATGC	TCAATTAATTTTCTAAATGCGCT	150768	151005	238	58.83
FHS231781	A06	CGGGACATACTGCAAAGACTC	GGGGTTAGGGTCAAGGTAGG	151267	151477	211	59.717
FHS231782	A06	TGATTTGCTTTATCCTATGGCA	CGACACGCATTTGTTTAGGT	154653	154930	278	59.1435
FHS231783	A06	TGTCCCCTATATCAACCGGA	CGCTGCTTTTTCTTTTACGG	155010	155269	260	60.081
FHS231784	A06	TTGAAGTTGACCTGCAACGA	CCAAGCAATCTGATACCACCT	155361	155587	227	59.7465
FHS231785	A06	CTCTGGCGGGATGAAGATTA	GCCAACTCCCTGTAGGTGAA	156731	156959	229	60.1405
FHS231786	A06	GGAACAAATAGGCCAGGTGA	TTCATTGGCTACCAACAAACC	160375	160622	248	59.893
FHS231787	A06	GGTTAGTTTAACGCGCAAGG	TTCGTTTAATTTTAATCACTATCCCA	160880	160982	103	59.5365
FHS231788	A06	TAGTTTAACGCGCAAGGGTT	TTTCGTTGTTTAAATTTGAGAAAGTC	160883	161161	279	59.505
FHS231789	A06	GAGGAGAGAGCTTTAAGTTTGTGG	GGACAAGCCCCTCTCACTATC	172633	172890	258	60.021
FHS231790	A06	GAGGAGAGAGCTTTAAGTTTGTGG	GGACAAGCCCCTCTCACTATC	172633	172890	258	60.021
FHS231791	A06	GGAGATGACACAGGGTTGCT	AAAAATCAGAGTAAACCGATCAAA	179550	179794	245	59.223
FHS231792	A06	GGAGATGACACAGGGTTGCT	AAAAATCAGAGTAAACCGATCAAA	179550	179794	245	59.223
FHS231793	A06	AAAGATTTGATCGGTTTACTCTGA	ATGAGTTTCGAGCCGTGAAT	179766	179936	171	59.05
FHS231794	A06	ATTCACGGCTCGAAACTCAT	GGAAGGAACGCATCAACGTA	179917	180156	240	60.366
FHS231795	A06	CCCCACCTTTTGTGAGGATA	GGCCAAAACAGTATTACGCCT	180450	180725	276	60.0805
FHS231796	A06	GGCGTAATACTGTTTTGGCCT	TTTGATTTTGTGCCAGTGGA	180706	180897	192	60.2325
FHS231797	A06	TGTAAGACATTCCGTTAGGCG	GGGGTTCAGCACCAGAATTA	181025	181247	223	60.0355
FHS231798	A06	TGCAATGGACACAAAAATCAG	GATTTCAAAACTTCAAATAAACAAACA	181916	182050	135	59.3095
FHS231799	A06	GAAGTTAGTTTCATGGAGACGACA	TGACACTCGTTTAACAGGCG	183155	183416	262	59.8
FHS231800	A06	GAGACTTGACTCTTGTAAATCTCGAA	CTGATTTGGTCCGTTGGTCT	183833	184012	180	59.744
FHS231801	A06	GGGTTTTGAATTGGCAACTG	cgttcaaaacttcaaacttcca	185301	185486	186	59.815
FHS231802	A06	GCGATAAGCATCAAAGAAGCA	TTCACATTCAAGTAAAAACCATGAA	188295	188491	197	60.15
FHS231803	A06	CGGTATTGTCCCTAGCTCCA	CAAAAGGCTGAAATTTTGGAA	188982	189186	205	59.653
FHS231804	A06	CCAAAATTTCAGCCTTTTGTG	TCCCACTTTGTACCAAACAGAA	189168	189320	153	59.562
FHS231805	A06	TTTTCACACCGTAAAATATTCAAAA	AGGGACCATTATGGGGTTTC	190288	190560	273	59.421
FHS231806	A06	TGAGTCGACTTGATTAGCTTGG	GAGCTCAATTTGAAGGGTGC	190491	190632	142	59.6685
FHS231807	A06	CGGAGATGCAAACGGATTAT	CACTTTGGATCCCATTGACC	1728277	1728549	273	60.048
FHS231808	A06	CGGAGATGCAAACGGATTAT	CACTTTGGATCCCATTGACC	1728277	1728549	273	60.048
FHS231809	A06	caagtcacgaagcagcaaaa	GCGTCCCTCTATTGATCTGC	1737536	1737791	256	59.9875
FHS231810	A06	caagtcacgaagcagcaaaa	GCGTCCCTCTATTGATCTGC	1737536	1737791	256	59.9875
FHS231811	A06	CAATAGAGGGACGCAGAAGC	AAGCTCCTGGCACAACCTAA	1737778	1738054	277	59.9265
FHS231812	A06	TTAGGTTGTGCCAGGAGCTT	GAAAACACTTCGAAGGCCAA	1738035	1738273	239	60.051
FHS231813	A06	TTGGCCTTCGAAGTGTTTTC	TCCGCTCATCACCATTGTAG	1738254	1738372	119	59.95
FHS231814	A06	ATCATGTTTTTGGCACCGTT	GCCAAAGGTAAGTTATTTTCCG	1740058	1740322	265	59.662
FHS231815	A06	CGGAAAATAACTTACCTTTGGC	TGAATGTCAAGATGAACACCAA	1740301	1740580	280	59.0565
FHS231816	A06	aaaattcaagcgggtacatct	TCCTTGCCGTAACAAAAATG	1749872	1750149	278	58.2175
FHS231817	A06	aaaattcaagcgggtacatct	TCCTTGCCGTAACAAAAATG	1749872	1750149	278	58.2175
FHS231818	A06	GAGCTATATCCTTCATCGGGC	TTGCATTGGATATCATCTTTGAA	1753771	1753959	189	59.743
FHS231819	A06	GACGCGAGGTAAATCTTAGGC	ATTGGAGAACGAGGATGTGG	1753873	1754076	204	60.0825
FHS231820	A06	CTTAGATATTGCTTTAATGGTCTTGA	CGATGAAAAAGTTTAATATTCGGA	1756525	1756726	202	58.039
FHS231821	A06	AATTTTCATCAAAaCTTCATGCT	TGATCCACAAGTACAGAAAACACA	1757649	1757884	236	58.312
FHS231822	A06	GATGGCCCGGAATGATAATA	TGGAATCATACCCCTGGTTC	1759415	1759676	262	59.593
FHS231823	A06	AATCCGGTGCCAATTTAATG	GTGACAGGGCGGGTAGTAAA	1761276	1761499	224	59.8265
FHS231824	A06	GCTGGAGCTACGGGCTAAG	TCCATCACCCTCACTCCTTC	1762988	1763263	276	60.0865
FHS231825	A06	TGAGGGTGATGGAGACACAA	TAGGGGTGACAGGAGAACCC	1763251	1763455	205	60.6835
FHS231826	A06	TGAGGGTGATGGAGACACAA	TAGGGGTGACAGGAGAACCC	1763251	1763455	205	60.6835
FHS231827	A06	CTCCACTTCTGTGTTTCACCA	AAATAAAAGCGCGGTTGATG	1763885	1764093	209	59.4285
FHS231828	A06	AAACGTAGGCGTCGTTTTGT	TGTATCGATTTTCATTGACTCCA	1764166	1764406	241	59.571
FHS231829	A06	AAACGTAGGCGTCGTTTTGT	TGTATCGATTTTCATTGACTCCA	1764166	1764406	241	59.571
FHS231830	A06	TTCCAATGCACAGAGACCAA	TATTGGTCAGAAACAGGGGG	1764843	1765094	252	60.012
FHS231831	A06	GGCCACTAATGACTTTGACCC	GGTTCCTACATCCCATCCAA	1772335	1772465	131	60.1715
FHS231832	A06	GGACCCCACTTCCTTAAAAA	GGGATCCACATAATGAGATGGT	1772276	1772484	209	58.965
FHS231833	A06	TGAATGGATATCAATCGGGAA	GAGTGGTGTTGGCTGGACTT	1774766	1774878	113	60.131
FHS231834	A06	TCCTGAAGTGCAACCTCTAGC	TTGGATATTTCAAGGCACGG	1776142	1776383	242	60.2285
FHS231835	A06	ATAAAGAAACCCACCGGCTT	TGGTTACACGCACGTTGAAG	1779394	1779652	259	60.294
FHS231836	A06	GATTGTTTGATGCACATCCG	ATGGTCAACACAGCGTACCA	1780569	1780684	116	59.9815
FHS231837	A06	TGTTTCTTTTGAGCATCGGA	ATtaaacccatcaccaccca	1788910	1789131	222	59.6525
FHS231838	A06	tttgtatgtggtgggtggtg	AGAATGTCATGCTTTCGGCT	1789101	1789332	232	59.9855
FHS231839	A06	tttgtatgtggtgggtggtg	AGAATGTCATGCTTTCGGCT	1789101	1789332	232	59.9855
FHS231840	A06	TTCCTTCCAACTAGATCGCATT	ACAAAAGCATGAATGTGGCA	1790207	1790394	188	60.107
FHS231841	A06	AGCTTGGGTTGAAAAATTGG	AACATGGGTTAAGGGTTTAGGA	1795892	1796155	264	58.932
FHS231842	A06	TCCTAAACCCTTAACCCATGT	TGGCTATGAGAGATCGGGAG	1796134	1796314	181	58.899
FHS231843	A06	AATGACGTCAGGACCAGGAG	TGCAGCGTAAGAGTATGTTGAA	1796691	1796968	278	59.3845
FHS231844	A06	AATGACGTCAGGACCAGGAG	TGCAGCGTAAGAGTATGTTGAA	1796691	1796968	278	59.3845
FHS231845	A06	AAATCCATTTCGAGTGCAGG	cctttttatatgttttgttactttcca	1802853	1803066	214	59.182
FHS231846	A06	AATGCAGAAAAACACTGGGG	TCCCCTTTTATACCTAATCCGA	1822571	1822800	230	59.4255
FHS231847	A06	AATGCAGAAAAACACTGGGG	TCCCCTTTTATACCTAATCCGA	1822571	1822800	230	59.4255
FHS231848	A06	CACAAACAAGCCATCGCATA	CAGCCCTAAGCCAACTCAAC	1857645	1857789	145	60.27
FHS231849	A06	ACCCATGAGCACCCTTAGTG	TGCCTTGATGTATCACCCAA	1888094	1888340	247	59.9565
FHS231850	A06	TCACTTGGGTGATACATCAAGG	AAATGGGATCTGGAGATGGG	1888317	1888577	261	60.45
FHS231851	A06	TTGGGTGATACATCAAGGCA	AAATGGGATCTGGAGATGGG	1888321	1888577	257	60.4855
FHS231852	A06	AAATCTGCCGTTCGAGAGAA	AACTCCACCAACCTGGACAC	1889471	1889750	280	59.907
FHS231853	A06	AAATCTGCCGTTCGAGAGAA	AACTCCACCAACCTGGACAC	1889471	1889750	280	59.907
FHS231854	A06	GTCCAGGTTGGTGGAGTTGT	GGATGGAGATCCACTGGCTA	1889733	1889878	146	59.9465
FHS231855	A06	CGGATGTTATCAACAACGGA	GCTTCAATTCTAAACGCCGA	1890225	1890455	231	59.869
FHS231856	A06	AGGGTCGATGTCGTATTTGG	CACTAACAAGCCTAACCGGC	1892062	1892187	126	59.791
FHS231857	A06	CCGGTTAGGCTTGTTAGTGC	CCTTTATTCCAGGGGAGACA	1892169	1892325	157	59.3735
FHS231858	A06	TGGGCATAGCGGATGATAA	AGGGTCGAACTTCTGCTGTG	1892507	1892779	273	60.2245
FHS231859	A06	GAAACAGTGGTCCTGCCTCT	AACCCAGAAGATTCAATGCG	1893098	1893351	254	59.6895
FHS231860	A06	CAATGTTTTCTTTAAAAGCACGG	GGACGAGAAAGCTTGTGGAG	1894845	1895085	241	60.017
FHS231861	A06	GCCGAACAGGGTGAACTAGA	GCTGGAAGCAAGAAGCTACG	1896215	1896399	185	60.2735
FHS231862	A06	AGCCGACGTGTTGAGAAATC	GTCCGAACTCAACCCACTGT	1899536	1899744	209	60.136
FHS231863	A06	TTGGGCTTTCCTGTGACTTC	AAAAGGAAGCGAAACGGTCT	1914842	1915116	275	60.237
FHS231864	A06	TTCAAAAATTTCTCCCTCTCTCA	CAAACACAAGGGCATGGATA	1962223	1962334	112	59.377
FHS231865	A06	AGTTGGATGGCTCTGATGCT	CGCCAATAAATAATTACCGACAA	1994755	1994963	209	59.9675
FHS231866	A06	CGAATTCGCTAATTATCGTTGA	CCGTCAGGTTTATTGTCGGT	1994962	1995105	144	59.5575
FHS231867	A06	GCAAAACTGTGAGCAACTCG	GACTCAGATGGCATCACCAG	1995655	1995933	279	59.426
FHS231868	A06	ATTCCAATCTCAATCGTGGC	CCATCAAAAATCCAATCATCAA	1996277	1996556	280	59.769
FHS231869	A06	CTCGGTGCATGCATAGAAGA	GGCTTGAAAGTGAATCGAGC	2008168	2008425	258	59.967
FHS231870	A06	CTCGGTGCATGCATAGAAGA	GGCTTGAAAGTGAATCGAGC	2008168	2008425	258	59.967
FHS231871	A06	AAATAGAACATAGGCGGGGG	CTTTGAAAAACCCAAAACCG	2008352	2008583	232	59.8145
FHS231872	A06	AGGTGACAGCGGTAATGGAC	GAGGAGCTTGTTTCCTCCCT	2008684	2008888	205	59.907
FHS231873	A06	CATCATTAAAAGTTTGCAATTCG	TCTTTTACAGTGGTGTGGTGTG	2010034	2010243	210	58.6665
FHS231874	A06	CTATTGCTCTCAGCGTCAGC	TAGGGTGAACCCACCCCTAT	2011404	2011660	257	59.6815
FHS231875	A06	CTATTGCTCTCAGCGTCAGC	TAGGGTGAACCCACCCCTAT	2011404	2011660	257	59.6815
FHS231876	A06	TATACTCCGAGGCGGATAGG	GGAATGTTCGGCTTTGACAT	2011626	2011882	257	59.5485
FHS231877	A06	GTAATAATCCGCCCCAACCT	TATGGCTTGCAACTCATGGA	2011729	2011954	226	60.1305
FHS231878	A06	AAGCCGAACATTCCACCATA	ACGTGATGCAATGTCCAAAA	2011869	2012080	212	60.1515
FHS231879	A06	TGAAAAGATCCCTCGAATGAC	ACGCTAAACACCGAATCTGG	2015084	2015306	223	59.6235
FHS231880	A06	TGAAAAGATCCCTCGAATGAC	ACGCTAAACACCGAATCTGG	2015084	2015306	223	59.6235
FHS231881	A06	TCCCTCAATCAGGTGGTCTC	GCCCAAAGGGCTTATTCTTT	2016804	2016978	175	59.81
FHS231882	A06	CACTGTTCACTTGATACATTCAGG	CTGTTTGAATCGTTTGCATGA	2018034	2018277	244	59.2095
FHS231883	A06	GGAAAGGAATGTTGGGGTCT	CATTTAACCCCTCTTTCCCC	2019634	2019911	278	59.904
FHS231884	A06	GGGGAAAGAGGGGTTAAATG	GTGGACACCACACCCTTTTT	2019892	2020057	166	59.68
FHS231885	A06	AGGACTTGTCGGGTTTCCTT	CGTAATACCTCACCACCCTTG	2034375	2034570	196	59.668
FHS231886	A06	GCTTCCTGTTTCCAGCAGAG	AACCACACAATTCAGCTCACC	2045221	2045371	151	60.081
FHS231887	A06	AGGACGTGAGCGTATGCTTT	AATACATCAGAGGTTGCGGC	2072436	2072662	227	60.0035
FHS231888	A06	TCAAAAATTTGAAGTTTGTTACTTTC	ctcgccctatatcctctccc	2080131	2080305	175	58.674
FHS231889	A06	CTAACAATTAATGTGATTGATTCAAAA	tgagaacaagataagatttaagggaaa	2123120	2123322	203	58.889
FHS231890	A06	CTAACAATTAATGTGATTGATTCAAAA	tgagaacaagataagatttaagggaaa	2123120	2123322	203	58.889
FHS231891	A06	TGCGAGGTTTAAAGTGTCGAT	ATGCATGCTGGAGACTTCCT	2133107	2133363	257	59.7975
FHS231892	A06	TTTGTGCCATAAGTCACCCTC	AATGGGTTGAGATGGATTGC	2135125	2135385	261	59.8705
FHS231893	A06	CGCGTGACAGGGGTTATATT	ATTAGCACAGCCCCATGAGT	2161933	2162093	161	59.712
FHS231894	A06	TTGGAAGCTGGGTTGCTTAC	TGAAAATCTGCTACTGCACCA	2162553	2162804	252	59.8635
FHS231895	A06	CACGTGACAAGACAACAGGG	CCATAATACCTCCTTGGCGA	2162930	2163147	218	60.055
FHS231896	A06	AGTGGTATGGAGTCGAACCG	CGGTTTGACAGGGTTTTACA	2163480	2163635	156	59.2575
FHS231897	A06	TAAGCGTAAAAGCGCGAAAT	TGGAACCCTCATCTTTCACC	2163759	2164016	258	59.956
FHS231898	A06	CACTCCAGCCCTCTCGTTAG	GAAGGAGGTCACTTTGCTGC	2185423	2185681	259	60.001
FHS231899	A06	CACAACATTGAAGACCACGG	CAAACCTCGGTAGCTCAAGG	2194045	2194324	280	59.935
FHS231900	A06	CACAACATTGAAGACCACGG	CAAACCTCGGTAGCTCAAGG	2194045	2194324	280	59.935
FHS231901	A06	CTTCCCAAGAGCCCCATAAT	CGATTGATAACTTGGCCGAT	2195489	2195660	172	60.1005
FHS231902	A06	TAAAACAGGGATGGCATGGT	ATCGATCAGAGTTTGCGCTT	2196969	2197113	145	60.0885
FHS231903	A06	TCCAATATGGGTACGGTTGG	GAAAGGAAAAACAATTCTTATGAACA	2200010	2200275	266	59.76
FHS231904	A06	TTTTATTTGGTGTTTGGATGTG	CCCCATATGTCAAAAGAGGAAC	2200653	2200928	276	58.596
FHS231905	A06	ATCCGCTTGAAGATGAAGCA	AGGAAGAATTGCTTCGGGAC	2201715	2201941	227	60.731
FHS231906	A06	GAAGGCCTCTTCCCACCTTA	GAAGTGGATCATTGGGCTTG	2201994	2202222	229	60.515
FHS231907	A06	CCTTGCTCCACAGAATGTCA	CGAATTGAAACCAGCAAAAAG	2203016	2203142	127	59.7875
FHS231908	A06	GTGAAGCCACATCTCATCCA	GGCGATATCGTCAAAAGGAA	2203828	2204045	218	59.8375
FHS231909	A06	ACTTGGGGGATAAAGATGGG	GAATGGCAATATAATGGCGG	2207323	2207491	169	60.074
FHS231910	A06	TTAATAAAAACCGGTCGGGTC	TTAGGTGGGTTCCAATTCCA	2221543	2221729	187	60.112
FHS231911	A06	GCTGTAAGTTGAATTTGATGCTG	TCCTTTCCCTTCAAACCCTT	2222634	2222912	279	59.435
FHS231912	A06	TTCATGAACAATGCGATACAAA	TTGTGATGTTTCGCGACTTT	2226720	2226926	207	59.1995
FHS231913	A06	aaaattttaaaacccaacaaaaaga	TGGGTTAGTCAATTTTCTTCTTAATTT	2227385	2227617	233	58.8375
FHS231914	A06	CACCAAACAGAATACAAAAACACAA	AGAACAAGCATCTCCAAGGC	2228545	2228715	171	59.8255
FHS231915	A06	CGAACCAAAAGACAAGAAAGAAA	AACAAAGAATGGTCTCCTCTTTT	2256543	2256780	238	58.667
FHS231916	A06	CTCTTTGGGCAGTAACTCCG	GCGAAATTCACCTTTTGGAT	2257994	2258273	280	59.4455
FHS231917	A06	GGGCAATTCATGAGATGTCTTT	GAGCACATCTTGAGCAACCA	2259285	2259479	195	60.1595
FHS231918	A06	AAACGCACCAGGTGGTAAAC	TTTGAAAATATCTAAACCCCTTCG	2260991	2261168	178	59.8325
FHS231919	A06	CGAAGGGGTTTAGATATTTTCAA	TCAAAATCTTCATTTGACTTTTTCTC	2261145	2261326	182	58.9445
FHS231920	A06	GGGCATCACTTATCAAAATGC	GCCTAGGCATTAACGTGAAAAG	2264750	2265005	256	59.788
FHS231921	A06	TTCTCTCTTTTCACGTTAATGCC	GGTCCTTGGTTTTGGGTCTT	2264978	2265221	244	59.995
FHS231922	A06	TTTTTAGGGCTCTGCAGCTT	ACTGTCTCAGTTCGCCAAGG	2266657	2266800	144	59.846
FHS231923	A06	TGTTTGATGCCTTGACTGCT	GGCAAAGCATAAGACGGCTA	2267720	2267926	207	59.9045
FHS231924	A06	GCATGCACTTCAATTATTAGAGGA	TTACAGGTGCAACATGCCAC	2310749	2311007	259	60.127
FHS231925	A06	CCTTTTCAAACCCTCTCCAA	AGGAGGGAGGCCAAATGTAG	2368739	2369007	269	59.799
FHS231926	A06	CCTTTTCAAACCCTCTCCAA	AGGAGGGAGGCCAAATGTAG	2368739	2369007	269	59.799
FHS231927	A06	GGCTAAGAAAGCCATGACCA	AACCGGTTTAGAACCAATTTTT	2380264	2380442	179	59.1435
FHS231928	A06	TGCGTAGAGGCATAGTCACAA	GATTACCTGGCAACTCCCAA	2381993	2382173	181	59.7175
FHS231929	A06	ACCGGGTTTTACAGGAAAGG	TCTTTCATTGCTCCCGACTT	2400631	2400894	264	60.0135
FHS231930	A06	GGTACCTGCAGGAGACTTCG	CCATAGAGGCAAAACAAGGC	2428880	2429123	244	59.7875
FHS231931	A06	TTTGGGGTGCATTTAGCTTC	TCCAAAAGTCCAAAGGAACG	2429409	2429687	279	60.0775
FHS231932	A06	TTTGGGGTGCATTTAGCTTC	TCCAAAAGTCCAAAGGAACG	2429409	2429687	279	60.0775
FHS231933	A06	GGGCTTCTGTTTATTTCCTCG	GCTGTCAAACAGGATACCCG	2429976	2430136	161	60.2995
FHS231934	A06	CAACCTTAGTGGGGCCTTTT	TGCCATATGTGCGGGTATAA	2442499	2442772	274	60.074
FHS231935	A06	TGAAAATTTCTGCTACTATTTTCCC	GTGGGAGCCTCTACATCAGC	2492761	2492990	230	59.501
FHS231936	A06	CCCTTCCAACCAAGTTTTCA	TGCTCCTCTCCTCGATTGAT	2496366	2496602	237	59.926
FHS231937	A06	CCACACCCCTCCTGATTCTA	ATCACGGACAGGGGatttct	2505419	2505691	273	60.317
FHS231938	A06	CTTCCCAAAACTTGTCACCG	CACGGACAGGGGatttctta	2505461	2505689	229	60.223
FHS231939	A06	CCACACCCCTCCTGATTCTA	ATCACGGACAGGGGatttct	2505419	2505691	273	60.317
FHS231940	A06	TGTCTCATGTGTTGCTCACTG	TTGGGGTGTTAAGCTGTTCA	2506199	2506363	165	58.793
FHS231941	A06	GGACAACCAAGGAAGTAGCG	TGGCGTCTAGATTCTGGGAA	2508721	2508998	278	60.234
FHS231942	A06	CCATGCATATATGTTGGTGCC	TCTTCTTGGTCGAACCCCTA	2592948	2593086	139	60.3255
FHS231943	A06	ACGTCGGAGGTTAGCAACAG	AACCTGTGACCAAAAGGGTG	2593264	2593437	174	60.0865
FHS231944	A06	AACGTCGGAGGTTAGCAACA	CGTGAAGAAAATTCGCTGGT	2593263	2593464	202	60.469
FHS231945	A06	CATTTGCTGTCATTTCACCG	TTTAATGGACGTGGTGACGA	2593593	2593801	209	60.0375
FHS231946	A06	TTTGGAATCGAGTAGGTCTGTTT	CCCCTAACTTGATGAGAACTCG	2594463	2594740	278	59.655
FHS231947	A06	TGTCCTCCCCATTGTCTAGG	TCAAATTGGCTATGAAGTGTCG	2600194	2600441	248	60.0255
FHS231948	A06	GCAACGTATACATAAAATAATCACTTG	GCAGACAAGTCCATGAAAAGG	2600846	2601102	257	58.6285
FHS231949	A06	GCAACGTATACATAAAATAATCACTTG	GCAGACAAGTCCATGAAAAGG	2600846	2601102	257	58.6285
FHS231950	A06	CCAAGAAGAGGAAGAGAAAGGAG	CCTTGTTAGTTACTTGTTTGTTCCA	2603020	2603244	225	59.386
FHS231951	A06	TCCATCTCAGAGTAGAGAGGTCC	CAAATCTCTTTCAAATCTTTCCTTG	2603045	2603264	220	59.324
FHS231952	A06	AAAAATTTGAAAAAGTCAAGAGAAA	TGGTGTCCATCAAGTGTTCTTT	2603453	2603723	271	58.273
FHS231953	A06	TGAAAAAGTCAAGAGAAAAGGAAGA	GAAGTTTGGTGTCCATCAAGTG	2603460	2603729	270	59.7115
FHS231954	A06	TGAAAAAGTCAAGAGAAAAGGAAGA	GAAGTTTGGTGTCCATCAAGTG	2603460	2603729	270	59.7115
FHS231955	A06	CCTTTCAAAAGGGTTCCTCC	TTCTTAGCACAGCCTTGCCT	2607455	2607701	247	60.033
FHS231956	A06	GGCAAGGCTGTGCTAAGAAG	AGCCAAGTCCCACATGATTC	2607683	2607825	143	60.044
FHS231957	A06	AGATGTTGTAGCCACTGGGG	TGGTTCCGATTCACGTACAA	2609409	2609634	226	59.9765
FHS231958	A06	TGACAAAACTTCTTCAAAGTCTGC	GCTGAATACCGTGGACAGTG	2620428	2620632	205	59.5665
FHS231959	A06	TAAACCTCCCATATCTGCCG	CAATCAATCCATCGAACAACA	2620886	2621149	264	59.6505
FHS231960	A06	TAAACCTCCCATATCTGCCG	CAATCAATCCATCGAACAACA	2620886	2621149	264	59.6505
FHS231961	A06	CAAGGAGGAGATTGTTGAATTTG	GCAATCTTTTCGACATGAACC	2623493	2623716	224	59.776
FHS231962	A06	TGTGATTTGATTGAACGTGCT	CAATCTTTTCGACATGAACCA	2623593	2623715	123	58.8995
FHS231963	A06	GGTTCATGTCGAAAAGATTGC	CATTCAAACGTGTAGTGTGTGG	2623696	2623862	167	59.2935
FHS231964	A06	TCAATTGTCAAACCAATCCTT	CCCTCCCCTATAAGCTCACC	2665205	2665450	246	58.484
FHS231965	A06	TCCAAGGTTCTCGAAGAAAGA	AAGAGGATGACATGGAACACA	2698572	2698807	236	58.5115
FHS231966	A06	CTGTTACGCCCTCTTTCCTG	TTTTCAATTTACTCATCGAGACTTG	2699712	2699941	230	59.3915
FHS231967	A06	TTTGCGAAGGCTCATTATTAAA	ATTAGCGGACAACTTGCGAT	2703059	2703292	234	59.3335
FHS231968	A06	GCTCCACGTTACCCACCTTA	TTTATGTTTGTCGAGCGTGG	2704126	2704259	134	59.861
FHS231969	A06	TGGGTTAGCACCAAGACGTA	TTCGATTGCCTTGTGCTATG	2707304	2707489	186	59.514
FHS231970	A06	CCTCTAGACCCGATGCAAAG	ATAAGGCCACTGTTGGTTGC	2732913	2733192	280	59.915
FHS231971	A06	CCACAAATCAAGCCCCTTTA	AAAAAGACGCACGAAGGAGT	2741486	2741745	260	59.457
FHS231972	A06	CCACAAATCAAGCCCCTTTA	AAAAAGACGCACGAAGGAGT	2741486	2741745	260	59.457
FHS231973	A06	TTTTCAAAATCTTTGGATTGACTT	CAGTGGGATAAAATCCGTCG	2744912	2745168	257	59.313
FHS231974	A06	TTTTCAAAATCTTTGGATTGACTT	CAGTGGGATAAAATCCGTCG	2744912	2745168	257	59.313
FHS231975	A06	TCCACTTTCCTGAGTTTGGC	TATCTGGTAAATGGGCGAGG	2777973	2778147	175	60.074
FHS231976	A06	CCTCGCCCATTTACCAGATA	TTTGGTGAGGGAGGAATCAC	2778128	2778348	221	59.9095
FHS231977	A06	CCTCGCCCATTTACCAGATA	TTTGGTGAGGGAGGAATCAC	2778128	2778348	221	59.9095
FHS231978	A06	AGCCTCTTTGCTCACATGGT	TGCTGCAATTGTTAGGATGC	2779462	2779666	205	59.8565
FHS231979	A06	CAGAACCATGAGAGATGCAGAG	GTCTCTTCGGTTTTAGCCCC	2780645	2780846	202	60.043
FHS231980	A06	AAGAACATCAAGCAGGACCG	CACTCTTTGTCGATGGCAGA	2780703	2780971	269	60.1195
FHS231981	A06	GGGGCTAAAACCGAAGAGAC	CACTCTTTGTCGATGGCAGA	2780827	2780971	145	60.029
FHS231982	A06	GGGTGCGACTGTAATGGAAT	CGCATATAGGTGCCCTTCTC	2780933	2781205	273	59.7555
FHS231983	A06	GGGTGCGACTGTAATGGAAT	CGCATATAGGTGCCCTTCTC	2780933	2781205	273	59.7555
FHS231984	A06	CCAATATTTTTGGCTGAGCA	AAACGGGTGCCTCTTTTTCT	2782091	2782261	171	59.4395
FHS231985	A06	TTCTTGTAGTGCTTCTGTTGTCA	CCAATAATGGAATTTCGACCA	2784087	2784315	229	58.7045
FHS231986	A06	GGGCTAAGACCTACAATCCACA	TATCCGTGTCAATGTCCGTG	2784760	2785022	263	60.3815
FHS231987	A06	TCCGACACATGAATCCGATA	TGCTAGGTTAGCATTATATTAGTCCC	2785392	2785622	231	59.1505
FHS231988	A06	TGTGGACTGGATCGGACATA	CAACCATGGTGGTTAAAACG	2785887	2786154	268	59.356
FHS231989	A06	TTTTCAAGTTTAACTGTCAACAACA	ACCCCCTCGTTTTAATCCTG	2789663	2789847	185	59.1075
FHS231990	A06	TGTGAGGTCCAGGCTCTCTT	TTGGATTCTTAAAGGGTGCG	2791026	2791298	273	60.0265
FHS231991	A06	TGTGAGGTCCAGGCTCTCTT	TTGGATTCTTAAAGGGTGCG	2791026	2791298	273	60.0265
FHS231992	A06	GAGGGGAGGTTAGAAGGTGG	TGGGCAAGTTAAAGATCCACT	2791975	2792131	157	59.3175
FHS231993	A06	TTGTGTTTTCTAAAGAATTTTGCTTC	AGTAGCCATCAGCAGCAACC	2792212	2792491	280	59.8865
FHS231994	A06	GGTTGCTGCTGATGGCTACT	AAACATTCCAACAAACACTTGC	2792472	2792657	186	59.736
FHS231995	A06	GGTTGCTGCTGATGGCTACT	AAACATTCCAACAAACACTTGC	2792472	2792657	186	59.736
FHS231996	A06	TTTTTGTCATTTAGGAAAAGTTTGA	GGCCAAAAATAATGATCCGA	2792731	2792995	265	59.072
FHS231997	A06	TTGTAACTGTGCACGCCATT	TGAACGAAAACAGCCAAACA	2793523	2793727	205	60.2255
FHS231998	A06	GCTTTTACCCTGCTGATTGC	GATCGTCATAAACCTCCCGA	2793850	2794126	277	59.8725
FHS231999	A06	CATTCGGGAGGTTTATGACG	TCAGGTCGGACAGGACTTTT	2794104	2794278	175	60.01
FHS232000	A06	CCCTTACCCAATTACATCCCA	GGAACATTGCGCTTTCAAGT	2794538	2794816	279	60.5175
FHS232001	A06	AAAAGCCAAAAAGTGCATCG	AAATGCCCATCCTATTTCCC	2796266	2796436	171	60.114
FHS232002	A06	AGCTCTTTGCAGTGAACGTG	CAAGATTGAATCGAACGGGT	2797714	2797970	257	59.586
FHS232003	A06	ACTTTACCGTAGCATCCCCA	GAAATAAGAGCACCCAGGAAAA	2830467	2830589	123	59.5305
FHS232004	A06	TTTTCCTGGGTGCTCTTATTTC	tccttcctagtctgttgtggg	2830568	2830798	231	59.401
FHS232005	A06	TTTTCCTGGGTGCTCTTATTTC	tccttcctagtctgttgtggg	2830568	2830798	231	59.401
FHS232006	A06	CAAACTTTTAAACGGTAAGAACCTC	TGTTTAGCTGGTTTCATTTTGA	2831156	2831386	231	58.1675
FHS232007	A06	ATAATTGAATCACCGCCGAG	ATCCGTAACGTGAATCACCC	2831469	2831613	145	59.7995
FHS232008	A06	TCATCAAATTAAAAATGATAAGAATCG	CCTGAAGTGCAAAGAATTGTCA	2832456	2832725	270	59.633
FHS232009	A06	AGGTCTCCAGACACTTGACCA	ATAGTGGCCCTGACATGGAG	2837999	2838230	232	59.8455
FHS232010	A06	TGCCTTGAATTTAACCCATGA	TGCCTCTTCAGATACTTAACAGAATTT	2839480	2839694	215	60.1985
FHS232011	A06	CACAATAATAACAACGTCACACCA	TGAGAAAGTAGAAAATTAGGGTTTTCA	2839871	2839999	129	59.8435
FHS232012	A06	TGATGTGAACCGAAGAAGAGAG	TTGGTTACGTTGACAAATTGGA	2842832	2843080	249	59.865
FHS232013	A06	AACGCACCTCTCTGTTTTCC	TGTAGTAGTGACTTGATTTGTTGGT	2843666	2843863	198	58.1845
FHS232014	A06	AGAGACCAGGAACCTGCAAA	GCCATCAAGGCAATACAGGT	2844536	2844722	187	59.903
FHS232015	A06	AAGTTTGAACGTGACTCGGC	TCGTGTACGTCCATCGGATA	2844925	2845150	226	60.1235
FHS232016	A06	AAGTTTGAACGTGACTCGGC	TCGTGTACGTCCATCGGATA	2844925	2845150	226	60.1235
FHS232017	A06	GAAAGGTTGATTGCTTGGTTT	CAGAAAGAAGATTACCCGAGC	2852882	2853096	215	58.1555
FHS232018	A06	TTTTGGCCAAGAGGATAGC	GTGTTCTCCTGCATCGTGTG	2858194	2858425	232	59.11
FHS232019	A06	TTTTGGCCAAGAGGATAGC	GTGTTCTCCTGCATCGTGTG	2858194	2858425	232	59.11
FHS232020	A06	TTTTGGCCAAGAGGATAGC	GTGTTCTCCTGCATCGTGTG	2858194	2858425	232	59.11
FHS232021	A06	CACACGATGCAGGAGAACAC	TTGGTCTGCTCTTTATGTTCCA	2858406	2858593	188	60.033
FHS232022	A06	TGCATTAATAAATTGACACGATGA	GGCTATTTTTGGCCCAGTTT	2891982	2892258	277	59.8615
FHS232023	A06	AATAGCGCGATCGCTAAAAA	TCAAATTAGGAAATAGGTTCAGGC	2937010	2937156	147	59.9275
FHS232024	A06	TTTCCCCACAATAATTAGGCA	TACGGCGTCTGGTATTTTCC	2937356	2937631	276	59.6345
FHS232025	A06	TTCCTTGTTTGACACTCGCA	ACAAGATTAAATGAAATCTAGCAGC	2955509	2955714	206	58.93
FHS232026	A06	TTCCTTGTTTGACACTCGCA	ACAAGATTAAATGAAATCTAGCAGC	2955509	2955714	206	58.93
FHS232027	A06	AAAAGGAAAGATTCGGACAAAA	TGCATGCTACTCGCTTGTTC	2957879	2958095	217	59.653
FHS232028	A06	GCCCAAAGAAGGAAAACTCTC	CACTGATGTGATTGAGAGGGA	2959820	2959964	145	58.9975
FHS232029	A06	GCCCAAAGAAGGAAAACTCTC	CACTGATGTGATTGAGAGGGA	2959820	2959964	145	58.9975
FHS232030	A06	TTTCTCTCCTAAACCAAACAACAA	TTGGTGTGGATGAGTTATAGGGT	2960297	2960566	270	59.4435
FHS232031	A06	AGATGCAGGCTACAACCCAC	TCTGGAGATGGCCTTAGAACA	2969986	2970224	239	59.982
FHS232032	A06	TTGTTCTAAGGCCATCTCCAG	TGCCAATATTAAAGCTGCCC	2970203	2970455	253	59.6915
FHS232033	A06	CCCAAATCACATCGGTTTCT	TCAACACAATCTAGCGGCAA	3006244	3006482	239	60.0955
FHS232034	A06	CCCAAATCACATCGGTTTCT	TCAACACAATCTAGCGGCAA	3006244	3006482	239	60.0955
FHS232035	A06	TAACCGGTTCGACCAGTGAC	CTCGGCTTTAGGGGTACCTT	3007200	3007318	119	60.282
FHS232036	A06	TTGACGTTCACGTGCATAAAA	tcaaatgctcaaacataatgtca	3007624	3007824	201	59.194
FHS232037	A06	CGGCTATGTGAGGGTGAGTT	GCATTTTTGCTCCCCACTTA	3028742	3029007	266	60.104
FHS232038	A06	TTTCAAAAATACCTCCCTATTGTTTT	GGTGAGGATAAGGGCAATGA	3060403	3060590	188	59.7595
FHS232039	A06	GAATGAGGGACGACTTTCCA	AAAAGGGAACATGGCAACTAAA	3068538	3068774	237	59.964
FHS232040	A06	ATTGAAAGAGACTGCCACGC	GGGGACTATTTAAACACCTTTGG	3070542	3070723	182	60.2005
FHS232041	A06	AAATCCCTAAAAATACTACTCAACAAA	CAACAACTCAGAAGGCCCAT	3070916	3071109	194	58.7
FHS232042	A06	CGATAAAGAAACTGCCACCC	TCCTTCTAAAGAGCATCAACTACA	3180258	3180529	272	58.5025
FHS232043	A06	TAACTTGTTTCACCCCGACC	TTACGGACTCAAAAATCCGC	3268345	3268516	172	59.952
FHS232044	A06	ACGAGTTGGGAACACCTCTG	GCACTTGCCCTTGTGGTAAT	3271323	3271572	250	60.0755
FHS232045	A06	TCGCACGTGAGTTGGTTTAG	CTTCGACGACAACACACGAC	3271699	3271963	265	60.1305
FHS232046	A06	TTCTTGTGGGCTTGTTTATGC	CTTCGGCAATCCGCTAGATA	3279755	3280016	262	60.2235
FHS232047	A06	ATAGGCCAGACCCCAGAGAT	GCCTTTAATTGAGTTAAGACAACTCG	3315786	3316032	247	60.373
FHS232048	A06	ATAGGCCAGACCCCAGAGAT	GCCTTTAATTGAGTTAAGACAACTCG	3315786	3316032	247	60.373
FHS232049	A06	AGCATGCATGAATAGTGCCA	TTTAGTATTTGTGTTGGTTCGTAGA	3316463	3316625	163	58.71
FHS232050	A06	TTCTACGAACCAACACAAATACTAAA	TTATTTTGAGATAACAAACGAACATAA	3316600	3316872	273	57.9955
FHS232051	A06	TTCTACGAACCAACACAAATACTAAA	TTATTTTGAGATAACAAACGAACATAA	3316600	3316872	273	57.9955
FHS232052	A06	TTCTACGAACCAACACAAATACTAAA	TTATTTTGAGATAACAAACGAACATAA	3316600	3316872	273	57.9955
FHS232053	A06	GGCGCATGTGTGTCTCATAG	GGGATGCGTAGCTTACGTATATT	3330571	3330850	280	59.493
FHS232054	A06	GGCGCATGTGTGTCTCATAG	GGGATGCGTAGCTTACGTATATT	3330571	3330850	280	59.493
FHS232055	A06	ACGTAAGCTACGCATCCCAC	GTTCTTGATCCGGTGACGTT	3330833	3331090	258	60.0675
FHS232056	A06	ACGTAAGCTACGCATCCCAC	GTTCTTGATCCGGTGACGTT	3330833	3331090	258	60.0675
FHS232057	A06	TGGTCATCTGAGCCTATCCA	CGGAGCTTTCTTAGCTCCAA	3333039	3333293	255	59.4585
FHS232058	A06	TGTTTCAGAGACCAGCATCG	GCAGTGGCAAACAGAGCATA	3336548	3336757	210	60.0015
FHS232059	A06	AGAAGCTCGGCCATATTTGA	AGTGCTTTTTGCAGGTGCTT	3340983	3341212	230	59.933
FHS232060	A06	CTGATGCATGTACTCAGTGCC	AGCGTTGAAATGAAGAAATGG	3341804	3341931	128	59.2745
FHS232061	A06	TCTTATCAAGTGCTAAATTGCCA	CCACGGTCGAATCTTCATTT	3342547	3342769	223	59.441
FHS232062	A06	AAATGAAGATTCGACCGTGG	GGGGATTAGCTAGCAGGGAC	3342750	3342870	121	59.9965
FHS232063	A06	GTCCCTGCTAGCTAATCCCC	AGTGGTCAGGGAGTGATTGC	3342851	3343061	211	60.09
FHS232064	A06	ACCCACCAAAGTTCATCGTC	CGTAGTCCATCAGAGGAGTGG	3343712	3343858	147	59.7785
FHS232065	A06	CCATGGGAGCTTCCAAGTAT	TGGGAGAAGTGACTTATGACAATG	3344849	3345126	278	59.7055
FHS232066	A06	CCATTGGCTGAACGAAAGAA	AGTTGGCAAATATGCTGTTGG	3346195	3346474	280	60.574
FHS232067	A06	AAGAGTTGGCAGAAGTTGGC	TTTTTCTATTAGTTTGTGGATGTGA	3346677	3346926	250	58.284
FHS232068	A06	AAGAGTTGGCAGAAGTTGGC	TTTTTCTATTAGTTTGTGGATGTGA	3346677	3346926	250	58.284
FHS232069	A06	TAGGGCTTTGAATGGGTCAG	TGCCCAGACTAAAGTCCACG	3349338	3349564	227	60.645
FHS232070	A06	TTTGCTCTGAAGGAATAGATACACA	TTGTTGCCTGGAGTCTTCCT	3351104	3351383	280	59.603
FHS232071	A06	TTTGCTCTGAAGGAATAGATACACA	TTGTTGCCTGGAGTCTTCCT	3351104	3351383	280	59.603
FHS232072	A06	AAGCCTCACCGAAGTGGTTA	TCTGCATCTAAAGAACATGAACC	3352130	3352305	176	59.0625
FHS232073	A06	TTGGGAAGGGCCTCTTCTAT	TCACCTGATCACGACAGAGC	3384062	3384309	248	60.01
FHS232074	A06	GCAAAAAGTGGCTTGCTTTC	AGTTCAAGTCCTCGTCGTGC	3451649	3451877	229	60.228
FHS232075	A06	TCCTGGAAACAATCTGAGCC	AGCTGGTGTATGAGGCCTGT	3472617	3472888	272	59.973
FHS232076	A06	TCACCAATTCAATTACACCCAA	CGTGCACCAATGAACTTTGT	3500521	3500792	272	59.852
FHS232077	A06	TTTGGTGTGTGGTCAAAAGC	TATTGCATGGGGTTGGGTAT	3530512	3530791	280	59.746
FHS232078	A06	TCGTGCACCAGTCATTTGAT	CGCAGTAAAATCATTTCCTTGA	3547417	3547671	255	59.6865
FHS232079	A06	TGATAAAAAGATAGGATTGAAAAAGAT	TTtttcgaaattatgacctaacaa	3609203	3609382	180	57.2015
FHS232080	A06	CTCACCCAAACAAGCCCTTA	TGAAATGGATGAATCTCCCAG	3628551	3628788	238	59.991
FHS232081	A06	TGCTAAGCATTGATCCACTCA	TGTTAAATAACGGATTTGGATTCTT	3628886	3629159	274	59.3495
FHS232082	A06	ATTTGGGCATGTCTTGAACA	TTAAAGGAGGCCAATCATGG	3629560	3629682	123	59.435
FHS232083	A06	CCTTTTGTGCAAAACACCCT	CTCTCCACCGCACTCTTCTC	3630238	3630497	260	60.0715
FHS232084	A06	TATTCAGCGGGAGGAAAGAA	AATTTTGGGGATAGCTGCCT	3633210	3633423	214	59.854
FHS232085	A06	TATTCAGCGGGAGGAAAGAA	AGCTTCGTTCCAGTCGAAAC	3633210	3633472	263	59.628
FHS232086	A06	GGGATGTTAGCATTCGGAGA	TGCTAGCGATAAACAACCTTGA	3635329	3635544	216	59.9735
FHS232087	A06	GTTCTGGAAGTGAACGGCTC	GGCCAGTTACAAGCATCCTC	3635951	3636121	171	59.7755
FHS232088	A06	GTTCTGGAAGTGAACGGCTC	GGCCAGTTACAAGCATCCTC	3635951	3636121	171	59.7755
FHS232089	A06	GCCGAGAGGATGCTTGTAAC	CTCGGCAAACCAAATAGCTC	3636097	3636279	183	59.844
FHS232090	A06	CTCGGGAAGTTGTGGATGTT	AGTTGTTCCTCAATGCCCTG	3636481	3636688	208	60.0385
FHS232091	A06	CTATAAAGCGCGGAATGAGG	CAAGGAGAAGCCACGAGTTC	3659239	3659499	261	59.9105
FHS232092	A06	TCTTGTTGAAGTGCAGGGTG	CGAAAGAAGCTGAGAACAACAA	3687333	3687584	252	59.772
FHS232093	A06	CAAATGCAAATTCACTTGGAAA	CCTTTTTGACCATGTTCCGT	3687510	3687740	231	59.9045
FHS232094	A06	TCCACAACCTCTTTGGTTCC	AGGAGGAGGGATATCTCGGA	3688303	3688556	254	59.9675
FHS232095	A06	TGTTGGGGAACACAGAAACA	TGGAAAATCATAAACTCACCCA	3696849	3697048	200	59.6455
FHS232096	A06	TGTTGGGGAACACAGAAACA	TGGAAAATCATAAACTCACCCA	3696849	3697048	200	59.6455
FHS232097	A06	CCTTCTTCGATTCCGCATAC	TGCAATCCTGCAGTTGCTAT	3697243	3697491	249	59.5585
FHS232098	A06	CCCCACAAGTACCAGAAAGC	TCAAGTCCAAAGGAAGACTGC	3701328	3701600	273	59.5275
FHS232099	A06	CCGTGAGTATTCTGCTGGGT	AGCTGACTCTGACGCTGACA	3702923	3703082	160	60.028
FHS232100	A06	TGTGTGAATTTGCTTTTGGG	CAAAATTGCCCGAAGGAGTA	3703119	3703307	189	59.814
FHS232101	A06	TGTGTGAATTTGCTTTTGGG	CAAAATTGCCCGAAGGAGTA	3703119	3703307	189	59.814
FHS232102	A06	AAAAGCGTAGCCGTTGAGAA	AAATTCACATCCAAACAAGCG	3704886	3705106	221	60.0035
FHS232103	A06	ACGGTCACCTAGACACGAGG	TGAAGCTTTTAACAACCTCCTTTT	3706172	3706411	240	59.952
FHS232104	A06	TGGTTGAGAGGATCAGACATGA	TTTTCTTCTTTTCCTTCTTTCACAA	3706789	3706917	129	60.236
FHS232105	A06	TGCATGAAAATTTCGGTATCA	TTTTCTTCATCTTCTTTTTCGGTT	3706858	3707137	280	59.348
FHS232106	A06	GAGAACCGGACCGATCAATA	TGGTGAGTGGCTATTACCGA	3743896	3744140	245	59.521
FHS232107	A06	AACTTGTTGCAAAGGTTCGG	ATGCCATTCATCTGGGAAAA	3752407	3752667	261	60.2105
FHS232108	A06	GCCTTCACCTTCACCCATAA	ACACTGAGGAAGACGTCGCT	3753623	3753798	176	59.995
FHS232109	A06	GTGCATGATTGGATGCAAGA	TGTTCTGCATAGCCGCATAC	3754271	3754449	179	60.2515
FHS232110	A06	CCAAATGCCCAGTTTGAATC	CCGTAAGTGCACCGGTATCT	3754570	3754760	191	60.162
FHS232111	A06	CCGGTTACCCAACGTAACAC	AAATTTGTGTCTCATCATTTTATTGAA	3768111	3768310	200	59.7245
FHS232112	A06	TAACGTTGAGGCTCGGAATC	CTGCAATAGTGGCTTTCACG	3769137	3769408	272	59.851
FHS232113	A06	TAACGTTGAGGCTCGGAATC	CTGCAATAGTGGCTTTCACG	3769137	3769408	272	59.851
FHS232114	A06	AATCTTCGTCGCATGGTAGG	TGCAACCTTGTTACACCTGC	3769472	3769679	208	59.93
FHS232115	A06	AATCTTCGTCGCATGGTAGG	TGCAACCTTGTTACACCTGC	3769472	3769679	208	59.93
FHS232116	A06	TGCCAGTTGCCACTCTTGTA	TGGCGGCTTTTATTACGAAC	3774463	3774665	203	60.272
FHS232117	A06	ATATGGAAAGGGAGCCGAAG	CATCTTCAATTGGGGTCTCG	3776121	3776376	256	60.4315
FHS232118	A06	CACCTCTGGGTCGATATTGC	CATTACAGGCATCAGGAGCA	3777323	3777569	247	60.153
FHS232119	A06	CACCTCTGGGTCGATATTGC	CATTACAGGCATCAGGAGCA	3777323	3777569	247	60.153
FHS232120	A06	GATGCAGAGGTAGGGATGGA	TTCAGAGATTAGCGGGGATG	3781187	3781367	181	60.102
FHS232121	A06	GATGGGGAGTAAATCTGGGG	CCATCAGTTAGGTGGGCACT	3782011	3782234	224	60.253
FHS232122	A06	TCCAGAATTGAAGGCAACCT	GAAAAATTCAAGGGTTGCACA	3783895	3784169	275	59.8185
FHS232123	A06	TGGTTCAGAGAAAAGACAAACAAG	TTTTCAAGCAGATGAACCTTTTC	3785280	3785539	260	59.8
FHS232124	A06	GGAGAACCCCTCAAAGCAAT	CCCGTTCTTCAAGTTGTGGT	3786152	3786412	261	60.224
FHS232125	A06	GGAGAACCCCTCAAAGCAAT	CCCGTTCTTCAAGTTGTGGT	3786152	3786412	261	60.224
FHS232126	A06	TTTGCTCAACACCAAGCAAG	ATGAAGGGCGAAACGATCTA	3808027	3808240	214	59.8475
FHS232127	A06	ATCCCTTCCTATCCCACTGC	CCACCTGATGAGGTTGATTGT	3809116	3809368	253	60.064
FHS232128	A06	ATCCCTTCCTATCCCACTGC	CCACCTGATGAGGTTGATTGT	3809116	3809368	253	60.064
FHS232129	A06	TACCGAGTACCGAATGTCCC	AGCAAGGGGTTCCTGTTCTA	3810805	3811063	259	59.301
FHS232130	A06	TTTTGAAAACGGGGTCTGAG	TTTGCTTCACAAATCGCAAG	3813440	3813574	135	60.0365
FHS232131	A06	TATCCGCTCATCAGTCCCTC	GGAGGAGCTAGCGTCACTGT	3820143	3820258	116	59.9045
FHS232132	A06	ATTGGTGCCACAACCTTTTT	TGATATAGCAAACACCCTCTTTTT	3821928	3822184	257	58.842
FHS232133	A06	TGTTAGTTGAAATCCACAATTTTCA	TGATAATGAAGTAAATTACCATTAGGG	3822203	3822422	220	58.963
FHS232134	A06	TGGTAGATTCCATTTGTGAATAAAG	ACTGGCGAATATAACCGACG	3822829	3823108	280	59.2725
FHS232135	A06	GAGGCTGAACTGGAAGATGC	TACCAAACCGCCTTATGAGC	3835767	3836040	274	60.0265
FHS232136	A06	TGATTAAATTGGGGTGATGGA	TGGATGCGGATAATAACGTG	3852621	3852895	275	59.7015
FHS232137	A06	TCCTATTGACACATTTACTGCCTC	AAACAACTGACTTTGAAACTTGAGA	3879820	3880048	229	59.0835
FHS232138	A06	CTCCTTGAGACCCTGACGAG	CATTGTGTCACGGCATTAGG	3881159	3881278	120	59.983
FHS232139	A06	GATTCCTATTGCACGACCCT	TTGACACTCATTTCAGGGGA	3882217	3882444	228	59.034
FHS232140	A06	GATTCCTATTGCACGACCCT	TTGACACTCATTTCAGGGGA	3882217	3882444	228	59.034
FHS232141	A06	CAGAGAGGGTTGGGAGAGAA	AACATGTTTGTTGACACTCGGT	3901171	3901447	277	59.4
FHS232142	A06	CAGAGAGGGTTGGGAGAGAA	AACATGTTTGTTGACACTCGGT	3901171	3901447	277	59.4
FHS232143	A06	TAGGACACTTCATGTCCGCA	TGAAGAATAATGTAGGACACACGA	3903567	3903737	171	59.481
FHS232144	A06	ACACCACACACGACACTCG	AAAACATTTTAAACTACCAGTAATCCG	3903698	3903947	250	59.219
FHS232145	A06	ACACCACACACGACACTCG	AAAACATTTTAAACTACCAGTAATCCG	3903698	3903947	250	59.219
FHS232146	A06	AAGGAAGAGGGGCAAAGAGA	GGGGTTTTCCAGGGGTTAAT	3908666	3908869	204	60.7125
FHS232147	A06	CTGCTAGGGACCAGGGATTT	TTTTAAGAGTTTGGTCAAATTAAAAGT	3910599	3910807	209	58.941
FHS232148	A06	CTGCTAGGGACCAGGGATTT	TTCTTCCTATTATTTAAAATGTACGGT	3910599	3910864	266	58.8405
FHS232149	A06	TGAAAGCAGATAAGTGCATCG	AACCTTATCCCAGACAGAAGTCA	3910886	3911007	122	59.1165
FHS232150	A06	AGGGGGTTCCGTTCTTTTTA	AAATGCAAGGTGTCAGAGGC	3911307	3911560	254	60.0355
FHS232151	A06	AAACAGAAGCTAGGCGGTCA	TTGCAAAAGCAAGAGGTTGA	3920057	3920267	211	59.8
FHS232152	A06	AAGCAAATATGTGTCCAAAGCA	ATCCATGTCAGGTTGCTGGT	3925081	3925306	226	60.0235
FHS232153	A06	TGGGGCATTATGACAAAATATG	CCGAACTCTCTACAATGTGTTCC	3960782	3961061	280	59.806
FHS232154	A06	AATAGTGGGCATAACGGTGC	TTTTACACGTATCTCGTTTACATTG	3961628	3961862	235	58.6905
FHS232155	A06	CAATGTAAACGAGATACGTGTAAAA	AGTGGCCCATTTTCCTCTCT	3961838	3962050	213	58.802
FHS232156	A06	CAATGTAAACGAGATACGTGTAAAA	AGTGGCCCATTTTCCTCTCT	3961838	3962050	213	58.802
FHS232157	A06	AAAACCGGAAGGTGCTGTCT	AAACTTGCTCGCCTAAACCA	3961970	3962228	259	60.465
FHS232158	A06	TCAATTAGGTTCCAAACAGGA	AACACTCATGCATTGTCCCA	3964417	3964529	113	58.586
FHS232159	A06	CAAAGAAGTTGAAGGGCTGC	TGGTACGTGTTTTGACGCAT	3965897	3966119	223	60.014
FHS232160	A06	GCTTCGCGCTTTGTATCTCT	TCTAGTGCGCATTTTTATTCAGA	3969004	3969281	278	59.4185
FHS232161	A06	TTCCTAGGCGAGATACCCCT	GCCCAAGATTAACGGTCTCC	3970073	3970289	217	60.4395
FHS232162	A06	GCATTATCATCTCAGTTCACGC	AAAGGACGACAAAGCGTCAT	3972744	3972984	241	59.741
FHS232163	A06	GCACAACAATTATCTTCCCACA	AGCCAAGGAGCCTCTCTTCT	3975649	3975754	106	59.7945
FHS232164	A06	GCACAACAATTATCTTCCCACA	CCTGAACATATCTCCCTTCCA	3975649	3975828	180	59.4295
FHS232165	A06	tttggctttgaaaatgggaa	CCCGTATATTTTTCAATTCCAC	3977123	3977332	210	58.9385
FHS232166	A06	TGGTGAAGGATTGAACACGA	GGCGAATTTTTCCTACGGTAT	3977843	3978122	280	59.7285
FHS232167	A06	ATGGCCAAACCGATCAATAC	CGCTATGTCAATGAGTTATAGTTCAAA	3978446	3978694	249	59.823
FHS232168	A06	TTTGAACTATAACTCATTGACATAGCG	GTTGCAACCATTGTGCTTGT	3978668	3978883	216	59.808
FHS232169	A06	CCAAATGACAAGCACAATGG	AGGAGTATGGAATCCGTCCC	3978857	3979059	203	60.059
FHS232170	A06	ATCCACCAACATTCACTGGT	CAACCGGCGCAAGTAAAAT	3983622	3983859	238	59.3405
FHS232171	A06	CCGGTTGGAATCAGTCAAAA	TCAAAAGATCTAAACGTCCTTCTCT	3983853	3984002	150	59.9565
FHS232172	A06	ATTTTTCGCATCCTCTCCAA	TTGGTGTTACATAACCGGCA	3984213	3984353	141	59.747
FHS232173	A06	GGGGAACCTTCCAAGGTAGA	TGTTGCGCTTTCAAGATACG	3993780	3993972	193	60.156
FHS232174	A06	TGGGTGGAAAAATAGCCAAA	AAAAAGAGGAGCTTAGGCGG	4008623	4008840	218	60.137
FHS232175	A06	TGGGTGGAAAAATAGCCAAA	AAAAAGAGGAGCTTAGGCGG	4008623	4008840	218	60.137
FHS232176	A06	TTGCTATTTGGCGGTCCTAA	TATTCGCTCATCAGTGCCAG	4009279	4009529	251	60.276
FHS232177	A06	TGAATTTCGAATCTTTTGCAACT	TTTTCAAAAATTGAGAGACGAAG	4012285	4012470	186	58.9375
FHS232178	A06	CTTTTTCGGGTTTTCAGGGT	TGACAATGTTTACACCAAGGGA	4034831	4035077	247	60.293
FHS232179	A06	GGCTAACTTTGTTTCCCCCA	CCGTTCCCGATCTTCAGTTA	4035241	4035449	209	60.6325
FHS232180	A06	TGGTTAATGACTTAACGCATTTTT	ATAATTTTGGCCGTGAATCG	4035803	4036023	221	59.4275
FHS232181	A06	TGGTTAATGACTTAACGCATTTTT	ATAATTTTGGCCGTGAATCG	4035803	4036023	221	59.4275
FHS232182	A06	ACGGTTTGGAGAGACACAGG	AACGTGGTTCGAGCTGACTT	4037180	4037334	155	60.0325
FHS232183	A06	AAATCTTAACTTTACGGATTGAAATTA	TTTTGGACTAATTTTAAATCATATGCC	4037488	4037712	225	58.616
FHS232184	A06	GGCATATGATTTAAAATTAGTCCAAAA	TGGAAGACCATGACCACTCA	4037686	4037833	148	60.0015
FHS232185	A06	CTGGCCGAAGCTCACTAAAG	AGCAGCCAGTGAGTCAGGAT	4085374	4085593	220	60.082
FHS232186	A06	GCCAAATGCCAAGAATGAGT	ATCAAAGGGGCTCACCTGTA	4086416	4086690	275	59.8155
FHS232187	A06	GCAATTGAAATCCTTTAGGAAAAA	CGTCGGAAATATCCGTCTGT	4090660	4090934	275	59.9115
FHS232188	A06	GCAATTGAAATCCTTTAGGAAAAA	CGTCGGAAATATCCGTCTGT	4090660	4090934	275	59.9115
FHS232189	A06	GCAATTGAAATCCTTTAGGAAAAA	CGTCGGAAATATCCGTCTGT	4090660	4090934	275	59.9115
FHS232190	A06	TTGTGTGTTCTGGAATGAGAGTG	CAAAATCAACAGAGCTGGCA	4095298	4095516	219	60.094
FHS232191	A06	TTAACTCCGCCAATACTCGG	TTGTGATGCGAAGTCATCATT	4097231	4097468	238	59.615
FHS232192	A06	GCCTATACCACTGCAATCCA	CGACGACCCAGAACTTGAAT	4101012	4101258	247	59.3555
FHS232193	A06	ACGCATGCTTTTGTATCCTTG	CGAGTTGACCGTGAAAAACC	4101604	4101875	272	60.337
FHS232194	A06	CGAAAGCATAATTAGAAGTTGAATACC	CCACCACATCATTCTCATGC	4102459	4102684	226	59.896
FHS232195	A06	AAAGCAATTGATTCCATCGT	CGAAATTATGTGTGGTAATTGTATTG	4103461	4103720	260	57.9645
FHS232196	A06	AAAGCAATTGATTCCATCGT	CGAAATTATGTGTGGTAATTGTATTG	4103461	4103720	260	57.9645
FHS232197	A06	ACCAGTTCAGTTCGGACCAA	TCCAAAAGCCCGTAATTTGT	4104182	4104418	237	59.998
FHS232198	A06	TTCAAATAATGGAGCTCATGATACA	TCTATACTGCAAACGCCGC	4104494	4104766	273	59.9375
FHS232199	A06	TTTTGTTACGCATTGAGTTGTTC	TTGACTTTTTAATTTTTATAGCCACA	4105195	4105468	274	58.466
FHS232200	A06	TTTTGTTACGCATTGAGTTGTTC	TTGACTTTTTAATTTTTATAGCCACA	4105195	4105468	274	58.466
FHS232201	A06	TTTTGTTACGCATTGAGTTGTTC	TTGACTTTTTAATTTTTATAGCCACA	4105195	4105468	274	58.466
FHS232202	A06	AAAATTTTTAATGATAGATTGTGGC	CAACACATGCGTTTGGTAAAA	4105424	4105577	154	58.286
FHS232203	A06	CACCTCTTTGTCTAACATCACCA	TCCAAATGGAACTGAGACCA	4146962	4147165	204	59.1075
FHS232204	A06	CCTCCTCATATTCTTTATCCAGC	TTCTTGTATTATGGTTTGGTTTGA	4148900	4149125	226	58.013
FHS232205	A06	CCTCCTCATATTCTTTATCCAGC	TGTTTCTTATGTTTCACTTTTTATCCA	4148900	4149169	270	58.8825
FHS232206	A06	ATCCGTATGCGAAATGTTCC	TCAATAGACCAATATCAATATTACGAA	4150205	4150464	260	58.604
FHS232207	A06	TTCGGTTATAAGCGTTACAACATT	AAAATGGCCGATATGCTCAG	4151580	4151818	239	59.57
FHS232208	A06	ACCGCCGTTATGCTATGTTC	GTTAGGCACCTGCAAAAGGA	4152094	4152358	265	60.1185
FHS232209	A06	ACCGCCGTTATGCTATGTTC	GTTAGGCACCTGCAAAAGGA	4152094	4152358	265	60.1185
FHS232210	A06	ACCGCCGTTATGCTATGTTC	GTTAGGCACCTGCAAAAGGA	4152094	4152358	265	60.1185
FHS232211	A06	ATAGGAGAGCTTTCCCTCGC	TTGAGCCTCGGGATTGATAC	4155675	4155867	193	59.9915
FHS232212	A06	AACTATTGCATCACTCCGGG	GCCTCAATCCAGTTGGAAAA	4156677	4156812	136	60.003
FHS232213	A06	AGACGAAGTCCGAGCACCTA	CGTTGCAACCCTTATTCCAT	4158621	4158848	228	59.9175
FHS232214	A06	GTCTTCCTCCCACGAAATCA	AATGGGGTTTATCATGGTGG	4159248	4159401	154	59.7065
FHS232215	A06	TCACAATTTCGTGCACCATT	TTTTGAAAAAGAGGGAGGTGAA	4172950	4173211	262	60.027
FHS232216	A06	CAAAACCACCTATCCACTTTCC	GGAAGAGGGGGTTTGAATTT	4173150	4173395	246	59.501
FHS232217	A06	CAAAACCACCTATCCACTTTCC	GGAAGAGGGGGTTTGAATTT	4173150	4173395	246	59.501
FHS232218	A06	GGAAATTTCTTGCCGAGATG	TATGTTTCAGGCGAAGGGAG	4183193	4183363	171	59.9255
FHS232219	A06	ATCGACGTTCCCACTCAAGA	AAGTCCAGCTATGATCGCGT	4184722	4184944	223	60.261
FHS232220	A06	TGGTTTTCCTCTTTGGTTGC	ATACTCATCGGTGGACGAGC	4193597	4193783	187	60.096
FHS232221	A06	AAGCTCCAACTTTTCTCTTGGA	TTGCATTAAAAGTAAACAAGAATTCAA	4215957	4216160	204	59.5465
FHS232222	A06	TGTTGTGTTAACCCAGCCAT	CATTCACAACAACTGATGAAGGA	4216646	4216904	259	59.4615
FHS232223	A06	TTCAATGATGGGTTGCGTTA	CGGGTTTTACAAGATGGGTC	4217526	4217772	247	59.609
FHS232224	A06	TTCAATGATGGGTTGCGTTA	CGGGTTTTACAAGATGGGTC	4217526	4217772	247	59.609
FHS232225	A06	GGAGTGGAGATCACATCGCT	CACCAACCTCGGAACCTAAA	4232237	4232490	254	60.0975
FHS232226	A06	GTCGTGCGTACACATGGAAG	CCAAACAGGATTAAACTAACCCA	4233318	4233527	210	59.7495
FHS232227	A06	TGCTTGAGGTTTCTTTTGCC	AAGAGTCAACATGTCATCAAGGAA	4234224	4234468	245	60.2025
FHS232228	A06	AGGTCGAGCAACCAGAAATC	TCCAATCACAACTAAAAGCTAAAGA	4246327	4246600	274	58.9575
FHS232229	A06	TGAGGGATAGTTCGATTGCC	TCAAGAAAGACAAGAACAAGGG	4247753	4248015	263	59.2605
FHS232230	A06	TTCGAAAATTTCTCCCTCCC	CACAAGGGTGAAAATAGAGTTCG	4276590	4276809	220	60.206
FHS232231	A06	AGGGCCAACTTGATACTCCC	TTTGGGGTCCATATCTTCTCC	4313050	4313299	250	60.233
FHS232232	A06	TGCAACTCTCTGGTTCTGGA	CCTTGATATGCAGCCACTCA	4313308	4313572	265	59.684
FHS232233	A06	TGAGTGGCTGCATATCAAGG	TGCACTTGGTATGGTCGTGT	4313553	4313720	168	59.9275
FHS232234	A06	ATAAGGGCACAAACTTCCCA	TCTGAGTTGAACCGTGTCTGTT	4359394	4359514	121	59.619
FHS232235	A06	TGGCTCTAGGAAAAGTGTATGATG	TTTTTATGCCCAGAACTTTGTC	4360909	4361185	277	58.993
FHS232236	A06	TGGCTCTAGGAAAAGTGTATGATG	TTTTTATGCCCAGAACTTTGTC	4360909	4361185	277	58.993
FHS232237	A06	AAAGTGAGAGTTTAAGGAGTAAAATGG	TCATTCGACACTGGTCAAGC	4361490	4361749	260	59.3625
FHS232238	A06	CGTTTTCAGTTGGGGTCAGT	ACAGGCAATGGCATCTTAGG	4362094	4362370	277	60.0505
FHS232239	A06	AGCATTTGGTCATGTGATGC	TCCCTATGGACCCAGATTTT	4366985	4367103	119	58.92
FHS232240	A06	AAAATCTGGGTCCATAGGGATA	TGACCTTGGGTAAGGCAAAT	4367084	4367361	278	59.0705
FHS232241	A06	GAGGAGTAGCACCTGCACTGT	TCATTTCGAGATTTTAGAGGGG	4369001	4369274	274	59.5525
FHS232242	A06	CAGCAGTTTCTCCCTCAAGC	AGGAGAGATCCGAGAGAGGG	4371488	4371745	258	60.02
FHS232243	A06	ACCACAAACAAAATCCCATGA	CAACAATGGATAAGAACGGGA	4372828	4373063	236	59.945
FHS232244	A06	AATGGTTTTGATCTAACCTTTTCA	GAAGGAATGAGCAAGCAAGC	4373376	4373605	230	59.1515
FHS232245	A06	TTGCTTTATCTTGTTTTAATTTTGAAG	TGTCACAGTATAGGGAGTTCCG	4390852	4391106	255	58.8605
FHS232246	A06	TGAAGGAACTGACCGTCAAAC	CGCACATCAAACACCCTCTA	4393372	4393608	237	59.9285
FHS232247	A06	AGAAAAGAAAAGCGTGGCAA	actggagcacgatcctctgt	4449367	4449598	232	59.931
FHS232248	A06	GCAATGCACCCTAAGAGGAT	GCTAAGTTCATATGTGGCGGA	4491717	4491963	247	59.632
FHS232249	A06	GGCCACTTCATGGAAGGATA	TGGTGGGTAAACGAAGGGTA	4492044	4492261	218	60.057
FHS232250	A06	CACCATCCATTCTCACCCTT	AAGGTGGTAAGCCGGGTAAG	4492209	4492482	274	60.072
FHS232251	A06	CACCATCCATTCTCACCCTT	AAGGTGGTAAGCCGGGTAAG	4492209	4492482	274	60.072
FHS232252	A06	TTGTTTTTCCACTGCTTTTTCA	CCAAAAGTACTGGTGCTCCC	4506709	4506841	133	59.683
FHS232253	A06	GGAAAGATATGGGTGTTGACAAG	AAGGGAAGTGGTGTTCAACG	4537867	4538139	273	59.88
FHS232254	A06	GTTGAACGTCAGTTGGGGAT	AGTGAAAACCGAACACCCTG	4537996	4538214	219	59.916
FHS232255	A06	GTTGAACGTCAGTTGGGGAT	AGTGAAAACCGAACACCCTG	4537996	4538214	219	59.916
FHS232256	A06	GGCTCAAGAAGCACCAAATC	GCTGCAACTTGGAGGCTATC	4583902	4584165	264	59.9025
FHS232257	A06	GGCTCAAGAAGCACCAAATC	GCTGCAACTTGGAGGCTATC	4583902	4584165	264	59.9025
FHS232258	A06	TTTTGTGGATTTCCACTTTGG	TTTTCTTTTTATATTTTTCGGAAACC	4600699	4600962	264	59.5755
FHS232259	A06	TGACAAGAAAACACCAAAGTTAGAA	TCATCATTTTCGAACTCATTAGG	4600833	4601095	263	58.777
FHS232260	A06	CCTCACATTATTCCCTCACCA	GCCCAAACGGGCTTACTAAT	4603105	4603339	235	60.0655
FHS232261	A06	CCTCACATTATTCCCTCACCA	GCCCAAACGGGCTTACTAAT	4603105	4603339	235	60.0655
FHS232262	A06	AAAGATAGGGGCAAATACCCA	AAGCAACCTGTGAGCGACTT	4603746	4603970	225	59.873
FHS232263	A06	ACGAATTTTTGTACCGAGGG	AAATGGGTGAGGTTTAATGGC	4604208	4604472	265	59.5085
FHS232264	A06	TACTTCGGGGTTTGAAGTCG	GCTAAATGCCTTGACTTGGC	4605705	4605899	195	59.977
FHS232265	A06	CCTCCACCTCCTTCCTAAGC	AATTTGACGACGGTGAGAGG	4607667	4607945	279	60.1575
FHS232266	A06	GTCTCTGGCACCCTCTGAAG	TCTTTTTATGAACTAAGTCCAACCA	4607887	4608133	247	59.1835
FHS232267	A06	GTCTCTGGCACCCTCTGAAG	TCTTTTTATGAACTAAGTCCAACCA	4607887	4608133	247	59.1835
FHS232268	A06	AGGTCAATCAACCGATTTGG	TATTCCATACCGAGGACCCA	4613552	4613749	198	59.969
FHS232269	A06	TTAACAGTCGGCACTCACCC	CACGACAGTTTGATGGCAAC	4614927	4615106	180	60.628
FHS232270	A06	GAGAACAGGGAGAGCAGACG	AGACGCTCTTCCTTCGTGAC	4614996	4615275	280	59.8695
FHS232271	A06	GAAGGGTGACAAAAGTCCGA	TCAAATTCAAATACGTCATCTTCTC	4616152	4616428	277	59.4185
FHS232272	A06	AAAAGTTCGGGGGTCAAAAT	GGGAATTCCTTGCTTAAAATTG	4651455	4651641	187	59.355
FHS232273	A06	GGGTGCTAGCTTAGGGGAGT	TGCGACATAGCATTCCTCAA	4652764	4652977	214	60.0505
FHS232274	A06	AAGATGGGACCATGAAGACG	TCTCGCCATTACGATCACTG	4653484	4653676	193	59.875
FHS232275	A06	TTTTAAAAAGTTCAGGGTCAAAA	TTTCATTACCTTACACACCCCT	4658061	4658303	243	57.361
FHS232276	A06	TGCTTGGTAGAGGCCTGACT	ATCACACAATTATGCGCAGG	4658604	4658846	243	59.792
FHS232277	A06	CAAGCCAGATCCTGTGACAT	TGTTCGTTGTTAACAGCTTGTG	4659397	4659671	275	58.8065
FHS232278	A06	TCAGGAGTCAGAAGGGGTTC	TTCTTTTCTTTTACCCTATCCCC	4667334	4667612	279	59.094
FHS232279	A06	GCAAAAAGCCCTTCCTTAAA	TTTTTCATTCAACTCTACTCAATCTTC	4667428	4667643	216	58.5325
FHS232280	A06	TTACACAACTCCCCTCCCAC	GCGTGGATTGGGTGTAAGAT	4685651	4685834	184	59.82
FHS232281	A06	TTACACAACTCCCCTCCCAC	GCGTGGATTGGGTGTAAGAT	4685651	4685834	184	59.82
FHS232282	A06	TTTATCTTCAATTGGCTGCG	AAACGCGGCCTATAATCCTT	4705087	4705327	241	59.434
FHS232283	A06	GGTTGGGTGAATCCACACTT	GGCCAAGGAGAACCTTACCT	4706546	4706658	113	59.6275
FHS232284	A06	TTTGCCAAGCAATAAAGGCT	CCAAATTGGGTTTTGACACA	4709427	4709669	243	59.5605
FHS232285	A06	GAGGCCGTGTGAAATCTTCT	TTCAGTCCCTCAACAAACCC	4719268	4719524	257	59.6155
FHS232286	A06	CTCCCCTTTGTTAGCGACAG	AAAGAAGAAGGGGAAGCAGG	4721677	4721791	115	59.845
FHS232287	A06	GGCATGAGACAACAAAGAAGC	TTTTGCACCGTGTGAACATT	4724055	4724286	232	59.9425
FHS232288	A06	GTGGCTCCCTTTCGTGTATC	CAGAATCAGGGAAGATGGGA	4743690	4743949	260	59.7795
FHS232289	A06	TCCCATCTTCCCTGATTCTG	AAAACCCTACCCGGTAATCC	4743930	4744080	151	59.5355
FHS232290	A06	CAAATCACTGCACTTGACCC	TTATGGGTGCACTGCGAATA	4744590	4744763	174	59.6175
FHS232291	A06	TCATCAACCAGTGAACCCAA	AGCCTTTTGCTCACCTCTCA	4744952	4745159	208	60.0345
FHS232292	A06	TGGGGGAATGTTAATAGGCA	TGCTCTCCGTGTGACAAAAG	4746516	4746748	233	60.0855
FHS232293	A06	CTTTTCAAAGCCATCCTTGC	CGTTAAAAGAGCACTTGTTTGG	4756784	4757055	272	59.404
FHS232294	A06	TTCTCACCCACATCTTTGGC	GGTATCCAACCGAGAGGTGA	4757428	4757667	240	60.4865
FHS232295	A06	GTCATGCCTTGGCGTAAACT	GGTATCCAACCGAGAGGTGA	4757507	4757667	161	60.0335
FHS232296	A06	AGTTGCATCATAGAGCCATGTTT	GGGTGTATAAGGAAAGCATCGT	4782090	4782369	280	59.7195
FHS232297	A06	ACTGGGCTTGGTCTCTTGAA	CAAATGTTGGTCTCGGTGTG	4785297	4785545	249	59.9225
FHS232298	A06	TCCTATGACCAAGAACAATTTGG	ACTTCCAGGGAAGATGTTGG	4786764	4786966	203	59.606
FHS232299	A06	GGCTCAAAATCTTACTGGGTTG	GGGTTTGTCAGTCGGTCAGT	4791301	4791567	267	60.005
FHS232300	A06	AAAGGGTTGATTATTCGGGG	CCTCCGCACACATTACAAGA	4864731	4864934	204	59.8645
FHS232301	A06	AGAAGTTGGCTGCAGGGTTA	CCTGCACCTTCTGCTAGGTC	4869159	4869290	132	59.9435
FHS232302	A06	AAATACGGGTAGGCTCGGAT	CGCTGTTGACAGTGAGTTGC	4911576	4911722	147	60.241
FHS232303	A06	TCTTGGAGATGAAGCACGG	TCGCCAATAGATCTCAGTTTACA	4913408	4913686	279	59.419
FHS232304	A06	GAAGCACGGCTTGAATATGA	GGAAGAACACCTCGCCAATA	4913418	4913697	280	59.473
FHS232305	A06	GACTCCGACGCTCAAATCAT	CCAGTTAGCACAATACCCCG	4914470	4914735	266	60.302
FHS232306	A06	TCATAATGATGTAAGTATGCGAATGA	ATGTGATACAGTAAAAGAGTACATTGC	4915294	4915555	262	58.5035
FHS232307	A06	TGGGTGTGACCAAAACAATG	CCAAATAAAAGAGGAAATTACGTG	4915726	4915996	271	59.266
FHS232308	A06	AATTTCTGAATCCCTCGCTG	AAGGTTGAAAGAGGTGCGAC	4918017	4918124	108	59.301
FHS232309	A06	ATCCCGAAGATGAAGAGCCT	TTTCTTCCCGATCTGTTTCG	4919489	4919709	221	60.18
FHS232310	A06	GAAATTTAAAACCGCCGACA	CCTGATTAAGATTCCGGTTCA	4919768	4919983	216	59.4865
FHS232311	A06	TGCCATCCTTCAAGGGATAC	TGGGAAATGACTCTATGATTGAAA	4921430	4921632	203	59.869
FHS232312	A06	GCTTACGGAATAGAGGTCAGGA	AATCTTTTGACCATTCGGGA	4924897	4925174	278	59.555
FHS232313	A06	AGCAGAAGTCTTCGGGTTGA	TTCAAGAGCATGTGGTCGAG	4926375	4926557	183	59.9865
FHS232314	A06	ATGGGGACAACAGTAACCCA	TGGAATTCCTTCACCAGACC	4927042	4927248	207	59.9955
FHS232315	A06	GGAGTTGACCAGGATTCCCT	TTAAGATCCGAGCCATGGAG	4927349	4927567	219	60.242
FHS232316	A06	AGGAAAGGGCACGTTAAACA	TTTCCTAGGGATTCACGCAC	4928621	4928874	254	59.8415
FHS232317	A06	TAATTGCTTCCGCGAATCTT	GTGCCGCTTGTTCAAGTTTT	4929179	4929457	279	60.054
FHS232318	A06	TTTGGATGAGCTATGTAAAACGA	cttttattttatttatttttgaggcac	4929850	4930105	256	58.1025
FHS232319	A06	TTTGGATGAGCTATGTAAAACGA	cttttattttatttatttttgaggcac	4929850	4930105	256	58.1025
FHS232320	A06	AAATTTTCCTGCCTGGATGA	TCTCTCCGAATAAATGCATCG	4930588	4930836	249	59.843
FHS232321	A06	GCCAGCTATTGAAACGCAAT	TTGTTGGTGGATCGTTGAAA	4931067	4931309	243	60.0895
FHS232322	A06	CTGAGCAATAAAAGGACCGC	CCCCTGGTTTATGGGAGATT	4933033	4933294	262	59.928
FHS232323	A06	TCAATACATGGAGGGCTGGT	TTGCTCCCAGAATTCCTTTG	4953905	4954074	170	60.262
FHS232324	A06	GAAGCTAAGTCCATGCGAGC	GCGACCCAAACTGAATGTCT	4977574	4977852	279	60.122
FHS232325	A06	TTAAAGCCCACATACCCCTG	ATCTGAAGATCCCCACTCCC	4977995	4978246	252	60.0475
FHS232326	A06	TTAAAGCCCACATACCCCTG	ATCTGAAGATCCCCACTCCC	4977995	4978246	252	60.0475
FHS232327	A06	ACTTTGGAGGGCCAGAAGAT	CTCAAAAGTGCGATGATTCG	4981318	4981561	244	59.747
FHS232328	A06	GGAGTCTCAAGACTTCAGGGG	CACTTTCTTAGCCATTGCAAAAC	4983250	4983489	240	60.205
FHS232329	A06	GGAGTCTCAAGACTTCAGGGG	CACTTTCTTAGCCATTGCAAAAC	4983250	4983489	240	60.205
FHS232330	A06	GGATTTTCCTCTGGAAGGTTG	TAAGAGGTTGCAGGTTTGGG	4985782	4986049	268	60.0145
FHS232331	A06	ACGATGGTTCACAGAGAGGG	TGAAGAACGAAACTCAATTCTTG	4988960	4989168	209	59.3315
FHS232332	A06	GTTGCGGGGATTAACTGAGA	GTGTTCCAATGGATGAGGCT	4989771	4990038	268	60.004
FHS232333	A06	GAATGAGACACTGGATGCTTGA	ATGTCCCAAGCCCAACACTA	4991416	4991692	277	60.319
FHS232334	A06	TTATCGGGTGATGAAGCACA	GGATGATCTTCCAAAAAGGGA	4992679	4992917	239	60.162
FHS232335	A06	CACTGCTTCAAGAGTTGGACA	ACACCTTCGATAACTCCCCC	4992827	4993068	242	59.6305
FHS232336	A06	AAGATGATGAAAGCATCCGC	ATGCCCTTGCCTATGATGAG	4993456	4993651	196	60.122
FHS232337	A06	GGAACTTCTGGGGGTCTTTC	TCCAAAGGCTACAAAAGCAGA	5011577	5011825	249	59.958
FHS232338	A06	GCTTGTGTTCCAAATGCTGA	GGCATTGAACACCATGGATA	5012334	5012447	114	59.526
FHS232339	A06	TGCACCATGTGGAAGAAAGA	GGTGCAGTCGGGATTAACTG	5013178	5013324	147	60.3785
FHS232340	A06	AATCACTTGAATTCGGGCTC	GGACAATTCTCAAGGCCAGA	5014208	5014485	278	59.662
FHS232341	A06	CACCTTTAAAGCGTAGCCACA	GACGCTTTTCTTTGTGAAAGG	5029915	5030191	277	59.6555
FHS232342	A06	CACCTTTAAAGCGTAGCCACA	GACGCTTTTCTTTGTGAAAGG	5029915	5030191	277	59.6555
FHS232343	A06	TTGGAGTCCACGATTTTCAA	GTGTCTGTTGTGCAGGTTGG	5038626	5038903	278	59.65
FHS232344	A06	CTTGGGTTCCCAAATCTCAG	TTGGGGGTTTTAGCTTCTGT	5039475	5039745	271	59.1075
FHS232345	A06	CGCTTTCCACACATCACCTA	AAGAAGAGTCGAAGGAGGGG	5082708	5082958	251	59.7635
FHS232346	A06	AACAAGCCATGCGAAATAGG	TCCCCCTAAAGGGTGAATCT	5090827	5091087	261	59.9285
FHS232347	A06	AACAAGCCATGCGAAATAGG	TCCCCCTAAAGGGTGAATCT	5090827	5091087	261	59.9285
FHS232348	A06	TGGTTAATCTTGCACATCAGG	TATTCTTTCGCCACTCGCTT	5093811	5094069	259	59.3095
FHS232349	A06	CAAATTTCTTGACACCTAATCCTC	GGGTTAATGTATGCTGTTAATGC	5094341	5094542	202	57.9805
FHS232350	A06	TGCATTAACAGCATACATTAACCC	TTGAATATCTTGTTAATTCTGATTACG	5094519	5094689	171	58.701
FHS232351	A06	TTTTTAAACTGGTGCACTTTACATATT	GAGCGCATAAATATAGAAAATATGAGG	5094597	5094868	272	59.271
FHS232352	A06	TAATGGACGTGTGTGCATCC	CACACGAGTGGGTGTACTGG	5094903	5095166	264	60.2315
FHS232353	A06	TTGCATTATCACGTGCAACA	TTTTGGGGGTTTCATCCTAA	5095040	5095279	240	59.481
FHS232354	A06	TGATGAGCTAATTCAAACCACG	AAAGAGATTTTTGAAAGCATCTACG	5095742	5096006	265	59.7715
FHS232355	A06	AAAAAGGATAACATGGTGAATAATGA	CCACTCCAAATTACTTCCTAAACC	5096201	5096475	275	59.26
FHS232356	A06	CCTTTTTCAACCATTCACAAAAA	CAATCATGGAATGTGCTATGC	5097098	5097377	280	59.6195
FHS232357	A06	ATGCCACAAAGAACGGAGTC	TCAGATGATGAAAGCGATGC	5097661	5097814	154	60.0165
FHS232358	A06	ATAAATGGTCCCTCTCCACG	TGTTGAAAACAAAAGACCATCAA	5098571	5098818	248	59.1915
FHS232359	A06	ATAAATGGTCCCTCTCCACG	TGTTGAAAACAAAAGACCATCAA	5098571	5098818	248	59.1915
FHS232360	A06	TGTTCATTTTTGATGGTCTTTTG	TAATCCCAAAATCGACGGAG	5098787	5098892	106	59.457
FHS232361	A06	ATGACTTGGAGATGCAATGTT	GGACTTGTGATTTCGGAAAAA	5099389	5099660	272	58.088
FHS232362	A06	ATGACTTGGAGATGCAATGTT	GGACTTGTGATTTCGGAAAAA	5099389	5099660	272	58.088
FHS232363	A06	ATGACTTGGAGATGCAATGTT	GGACTTGTGATTTCGGAAAAA	5099389	5099660	272	58.088
FHS232364	A06	AACTAATTTTGACACAAAAACTTGAA	TGAGCCTGTACCAGCAACAC	5100139	5100365	227	58.775
FHS232365	A06	TTTGGTGTTGCTGGTACAGG	GGAAAGGCAATATGCCAATG	5100342	5100598	257	59.949
FHS232366	A06	TGGTTGCATTATTAAAAGAGGGA	TGAGATAGTAACAATAAACAAATGCAA	5101230	5101472	243	59.1305
FHS232367	A06	TGGTTGCATTATTAAAAGAGGGA	TGAGATAGTAACAATAAACAAATGCAA	5101230	5101472	243	59.1305
FHS232368	A06	TGGTTGCATTATTAAAAGAGGGA	TGAGATAGTAACAATAAACAAATGCAA	5101230	5101472	243	59.1305
FHS232369	A06	TGGTTGCATTATTAAAAGAGGGA	TGAGATAGTAACAATAAACAAATGCAA	5101230	5101472	243	59.1305
FHS232370	A06	CAGAACTCCCTCCCCTCAAT	GAAAGGGGTTCAAATGGGTT	5108868	5109116	249	60.2395
FHS232371	A06	CAGAACTCCCTCCCCTCAAT	GAAAGGGGTTCAAATGGGTT	5108868	5109116	249	60.2395
FHS232372	A06	CAGAACTCCCTCCCCTCAAT	GAAAGGGGTTCAAATGGGTT	5108868	5109116	249	60.2395
FHS232373	A06	AAGCATGTGATTCTTGAGCCT	TTATTTGATCAACGGCAACG	5134144	5134420	277	59.256
FHS232374	A06	CGCGTGGGTTAGGGTTAATA	TCACAATGATTTCGGATAAGTCC	5162538	5162723	186	60.022
FHS232375	A06	AAGACTTAGCGCCGACCTTT	GTCTCGGTCGAGCTTCAATC	5198171	5198324	154	60.175
FHS232376	A06	AATTCGTGCGCGTTAGTAGG	CAGATGCCCTGTTCCAGAAT	5198707	5198980	274	60.179
FHS232377	A06	TCGTGCGCGTTAGTAGGATA	CACAGATGCCCTGTTCCAG	5198710	5198982	273	59.8715
FHS232378	A06	ATGCATGGATTGCAGAATGA	TCTTAACCTCACTGCCCCTG	5221553	5221662	110	60.1435
FHS232379	A06	CAGGATTCCTTTCAGAAGCG	TCCAATGAATTTCTCCCTGTG	5243157	5243373	217	59.933
FHS232380	A06	TCACCAAACAGGGTTCCAAT	TTCTCCGCCTACCCACTATG	5253521	5253721	201	60.149
FHS232381	A06	GTGGAATAAAAAGCAGGGCA	CATTCTCCGCCTACCCACTA	5253566	5253723	158	60.081
FHS232382	A06	CAGACTTAAGAACGCAGGGC	GGTAAGCATGAACCCTTGGA	5279518	5279758	241	59.974
FHS232383	A06	CCGGGTTCACATTTTACTGG	TCCGCATAGATAGGTTGCATT	5287839	5288012	174	59.9015
FHS232384	A06	GCCAGAAGCACTCCAATTTC	TGGAGTGAGAAATCCCGAAC	5308531	5308771	241	59.935
FHS232385	A06	CAAATCGGCCAGAATAGGAA	AAGGCTAGGGTTAGGGCTTTC	5312508	5312676	169	60.0665
FHS232386	A06	GGCAAATACACGGATGACCT	TTTATTCCTTGCCGTTTTGC	5312862	5313052	191	59.9475
FHS232387	A06	CCGGGAATTGTTCCAGTTT	CAAAGATTAAACACAGAAAGCTAATGA	5315769	5316046	278	59.5735
FHS232388	A06	TGGAGGAATCAAGAGGGTCA	CCAAACAATCAATTGCAAGC	5317834	5318085	252	59.8755
FHS232389	A06	ATCCAAACGTCGAGAGAGGA	TGAATGATGCGTGAAGATCC	5336383	5336593	211	59.7065
FHS232390	A06	GCTCCATGTCTGGGCTCTTA	AGACACCATGGCCAAGTAGG	5337652	5337901	250	60.1755
FHS232391	A06	CCGTCTCACCTCTGCCTTAG	CCACCAAACCTCGTACCATT	5338167	5338376	210	59.858
FHS232392	A06	AATGGTACGAGGTTTGGTGG	AAGCATGTGTGTTGCCAGAG	5338357	5338593	237	59.808
FHS232393	A06	TCTGGCAACACACATGCTTT	AAAATAATGGCCCACGTGAT	5338575	5338853	279	59.736
FHS232394	A06	TTTTATTTACATAGGATCAGACCACG	AGGCTTTTGGGTTTAGCGAT	5342506	5342624	119	59.911
FHS232395	A06	CAATTTTTGGATAGTTGAATTTGG	ATGCACTAGTACGCACACGC	5344951	5345167	217	59.4205
FHS232396	A06	GCGTGTGCGTACTAGTGCAT	GGCTTATGGTGGCTCAGAGA	5345148	5345375	228	60.1635
FHS232397	A06	CTCCAACCACCAGAATCACC	TGGAGGCTACGATAGTTCGG	5345398	5345669	272	60.295
FHS232398	A06	TCTCCTCTCCTCTGCTACCG	GTTGGGTGGTCACTGAAGGT	5345527	5345785	259	59.778
FHS232399	A06	CCGAACTATCGTAGCCTCCA	GTTGGGTGGTCACTGAAGGT	5345650	5345785	136	60.043
FHS232400	A06	CCAAACCCTAACCCCTCTGT	AGAAGGGTAATGTCGCGATG	5345864	5346100	237	60.157
FHS232401	A06	CCCTTCTTTTCACTTGGGTG	AAAGAAGGAAGGAGCATTGTT	5347826	5348074	249	58.3335
FHS232402	A06	GACATTTTGCTCTTAATTTTGGC	CTTGATCGGTGAAATTCCGT	5348555	5348833	279	59.57
FHS232403	A06	ACGGAATTTCACCGATCAAG	TCAACAGGGATGTCAAGGCT	5348814	5349088	275	60.2945
FHS232404	A06	ACGGAATTTCACCGATCAAG	TCAACAGGGATGTCAAGGCT	5348814	5349088	275	60.2945
FHS232405	A06	ACGGAATTTCACCGATCAAG	TCAACAGGGATGTCAAGGCT	5348814	5349088	275	60.2945
FHS232406	A06	TGAAGTGGAGTCCGGAGAGT	CTAGCCGGATTGAAGACTCG	5351777	5351979	203	59.903
FHS232407	A06	TTGAGAAGAGGATGAAAGAGGG	CGTCGGTTACGCCGTATTA	5352884	5353114	231	59.7075
FHS232408	A06	GAATGATGAAACTCCAACGGA	AGCCAAGGAACAGCAGAGAG	5370088	5370269	182	59.835
FHS232409	A06	GAATGATGAAACTCCAACGGA	AGCCAAGGAACAGCAGAGAG	5370088	5370269	182	59.835
FHS232410	A06	CAACCATAGGGTAAAAGTGGGA	TGGTCAAATGGTGTAACCACA	5370663	5370928	266	59.9135
FHS232411	A06	TCCATTCTTGTGTGCTGCTC	CGCTTAAAGGTAGTGATGCG	5370934	5371159	226	59.2995
FHS232412	A06	TTTGTTTGCCACTTTGAACC	ATGAGCATGTACCCCCAAAT	5371090	5371314	225	58.889
FHS232413	A06	AAATCGTCAAACGACCGAAC	AAAAACTGGGTCAAAATGCG	5372144	5372255	112	59.9765
FHS232414	A06	CAAGGCAATGCTCGGTTAGT	GCATGCTATTGAGGCTGACA	5374355	5374548	194	60.1245
FHS232415	A06	GCTCGGTTAGTGGAGTGAGC	GCATGCTATTGAGGCTGACA	5374364	5374548	185	59.9995
FHS232416	A06	TTCTCACATCACCTGGCAAC	CCGTTGGGAAATTAGGGTTT	5377275	5377534	260	59.865
FHS232417	A06	GTGCCTCGCTTGTCTCTACC	CCAACTTGGGGGACATTTTA	5377769	5377908	140	59.8385
FHS232418	A06	CCAAGTTGGAAACTGTGCCT	CAAGCCTTAAGAAAGGAAAAAGAA	5377900	5378154	255	59.821
FHS232419	A06	CCAAGTTGGAAACTGTGCCT	CAAGCCTTAAGAAAGGAAAAAGAA	5377900	5378154	255	59.821
FHS232420	A06	AAGTGGTTTTGTTTCGTGCC	ACTACCATGAGCTGCCATCC	5378455	5378691	237	60.0595
FHS232421	A06	AAACAAGACAACCCAGTGCC	ACCCGTTAGCAAGGCTTACA	5382534	5382714	181	59.8905
FHS232422	A06	CCAGGTATTGCGATTGGAGT	AAGCCCTTGTCCTCACCTCT	5384829	5385022	194	60.1035
FHS232423	A06	AAGTTCGGTGTCCGTCTAATGT	AACGGGACATCAAACCTTAAAA	5387979	5388091	113	59.84
FHS232424	A06	TTTTAAGGTTTGATGTCCCGTT	tgaaatgttttgaaattggaaatg	5388070	5388312	243	59.9205
FHS232425	A06	TTTTAAGGTTTGATGTCCCGTT	tgaaatgttttgaaattggaaatg	5388070	5388312	243	59.9205
FHS232426	A06	caaactcatttccaatttcaaaac	TGAAAGGAAGACTAAAGAAACACCA	5388283	5388528	246	59.7515
FHS232427	A06	TCTCAATTGATTTTCTCTTTCCAA	CACCAAACTTAAAATGAAgcaga	5422104	5422342	239	58.8795
FHS232428	A06	TCAATTTCAAAAGTTGGTGTTATCTT	TGTGTTTTCCTCTTTTGTTCCA	5422540	5422816	277	59.523
FHS232429	A06	TTGTGTTCGGATACCACCAA	GTCCAGGACTTAGCGTCAGC	5428101	5428334	234	59.918
FHS232430	A06	GCTAGCAACCTTAATCGCCA	GCTGGGTTAAGATTCGGACA	5431157	5431383	227	60.219
FHS232431	A06	CACAAAATTCTCCGTCATCG	ACCATGTGGCAATCACTACG	5432900	5433077	178	59.284
FHS232432	A06	ATCGGTGCCTTGACTTCATC	TGATTTGTTTAATTTTTAAAACCTTCG	5433104	5433304	201	60.0665
FHS232433	A06	AATTTGTCGGTACTCATAAATAATCA	CTATTTCCCCAAATCATCGC	5433851	5434087	237	58.373
FHS232434	A06	AATTTGTCGGTACTCATAAATAATCA	CTATTTCCCCAAATCATCGC	5433851	5434087	237	58.373
FHS232435	A06	CCATCCAAGCCGTTTAACAT	CAAAACACCGACAGTCCCTT	5435794	5436044	251	59.914
FHS232436	A06	GTGTGAATCCGTGTCTGGTG	TCATTACCGTCCCCCTTACA	5436189	5436423	235	60.0945
FHS232437	A06	CTCATTTCATTCAGTGCCCC	CACAATGCGTAAATTGGTGATT	5437777	5437958	182	60.1125
FHS232438	A06	TCACCAATTTACGCATTGTG	TGAAAATGCCCTTGAGTCCT	5437939	5438183	245	58.858
FHS232439	A06	TCACCAATTTACGCATTGTG	TGAAAATGCCCTTGAGTCCT	5437939	5438183	245	58.858
FHS232440	A06	TCAGAAATTCAACGCTTAGGAA	GGTGCGACAAACTTGCTCTA	5438353	5438629	277	59.043
FHS232441	A06	TCAGAAATTCAACGCTTAGGAA	GGTGCGACAAACTTGCTCTA	5438353	5438629	277	59.043
FHS232442	A06	TTGGAGAACGGAGTGCAATA	CTGAATGGGATCGACAACCT	5438676	5438911	236	59.5995
FHS232443	A06	TCTCATGTACCACAGCAGGC	CACCCTGTAGGATATGGCGT	5439336	5439599	264	59.849
FHS232444	A06	CAGGCAACTCGGAACAAAAT	GATGGAGCAGTAGTTATTGGGG	5439792	5439986	195	59.983
FHS232445	A06	CTTTACGGACATCGGAGGAC	GTTTAGGCAAAGTTCGCTGC	5440548	5440732	185	59.7875
FHS232446	A06	TTTTGAGCATTTCACCTATTTGTT	CCTCACGGTGGGACTACATT	5440848	5441106	259	59.4875
FHS232447	A06	AAATTTATTACTCCAATGTTTGATTTC	GAAAAATAAATCTAAACCAATTTAACG	5441545	5441801	257	57.3515
FHS232448	A06	TCACATTGAAATTGCTCTTAGGAT	GGCCCTTAGCATTCCTCAAT	5442094	5442370	277	59.8035
FHS232449	A06	GGCACGTTACAAGAAAATCGT	AGAGCCGGTACTGCTGTCTT	5442839	5443118	280	59.1315
FHS232450	A06	GGCACGTTACAAGAAAATCGT	AGAGCCGGTACTGCTGTCTT	5442839	5443118	280	59.1315
FHS232451	A06	CAAAGCACGGGTCGTGTAT	TGCACAATGCAACAGTATATTCC	5443753	5444029	277	59.745
FHS232452	A06	GCATGAGACACTTGTCGAGC	TGCTGCACTATGAAGGTTTTG	5444526	5444736	211	59.2805
FHS232453	A06	CCCTATGAATTCTCCAACCG	AAATTGGTGACCTCTTCTTTTGA	5447585	5447853	269	59.2735
FHS232454	A06	TCTTCAAAAGAAGAGGTCACCA	TATGTTATGGGGAAGCATGG	5447828	5448093	266	58.6315
FHS232455	A06	TGCAACGAGAATTCATTTGTG	GGAGAACCTGAATGTTTCGG	5456224	5456490	267	59.623
FHS232456	A06	CATGGTGTCTGGTTCGTGAC	CTCCTCCGAAGACTCCTCAGT	5457044	5457200	157	60.002
FHS232457	A06	TTGGAGGTTGTCCAATCCAT	CCTAATAGGCAAGTTAAACACTCAA	5460049	5460293	245	59.153
FHS232458	A06	CCTATTAGGCTCAAAATAAGAGAATTA	TTGGTTTAATGGTCCGCAAT	5460285	5460548	264	58.6965
FHS232459	A06	TGTATTGTGTGTTTTACCACTTAAAAA	TTGGTTTAATGGTCCGCAAT	5460382	5460548	167	59.22
FHS232460	A06	ATGAACCCCTGTTGTTGCTC	GGATCATGGGGTCATACAGG	5464676	5464949	274	59.992
FHS232461	A06	CAAGAGCTTGAGGATGTTGC	TCAATTTGTGTTGTGCATAGTTTG	5485064	5485255	192	59.282
FHS232462	A06	CAAGAGCTTGAGGATGTTGC	TCAATTTGTGTTGTGCATAGTTTG	5485064	5485255	192	59.282
FHS232463	A06	TAGTATTGGCGGGTAAACGG	TTTGGTAAAGGTTTCTCCCA	5486056	5486315	260	58.5195
FHS232464	A06	TCGTATGAATACAATAACACGAATACA	TTTATGCATGAGCGGGTATG	5488156	5488424	269	59.225
FHS232465	A06	TTTAAAAACCGCTCCTACGG	TGTGTGGACAGCCACAAGAC	5488594	5488842	249	60.022
FHS232466	A06	TTGTGGCTGTCCACACAGTT	GATGGGACATGGAACGAAGT	5488826	5488949	124	59.9945
FHS232467	A06	TGCAAAGGAAACTGATCCAA	GCCTCGAGTCAAAACTACGG	5489017	5489282	266	59.561
FHS232468	A06	GGTCGAACAACGGAAGACAG	GCCTCGAGTCAAAACTACGG	5489044	5489282	239	60.2825
FHS232469	A06	TTGTCTCCGTAGTTTTGACTCG	AAGCCATAAATTTAAACCCCG	5489257	5489474	218	59.342
FHS232470	A06	CAAAAGGTTTAGAGAACGGGG	CAATGTTGTGGCCGAGATTA	5489438	5489693	256	59.7615
FHS232471	A06	CAAAAGGTTTAGAGAACGGGG	CAATGTTGTGGCCGAGATTA	5489438	5489693	256	59.7615
FHS232472	A06	CAATTTCCGTCACGTCACAC	TCACAGAGATAAGCAATGCGA	5491707	5491900	194	59.7945
FHS232473	A06	AGTTCATCAAGAGTGAGGCCA	GGAGAGTTTGCGACCTTTTG	5496685	5496934	250	59.856
FHS232474	A06	CCATTTAGGTTGTCCAAGTGC	ATCTGCAACAAGGGGTGCTA	5497103	5497363	261	60.071
FHS232475	A06	CCATTTAGGTTGTCCAAGTGC	ATCTGCAACAAGGGGTGCTA	5497103	5497363	261	60.071
FHS232476	A06	AAAAATGGCGTTGCAGAGAG	CCCAAGCCCAAGTTAGTTCA	5500250	5500508	259	60.2445
FHS232477	A06	TGTTCCAATTTGTTTGGGCT	GTCGAATAGCAAGTCTTGATGC	5500606	5500883	278	59.6735
FHS232478	A06	TTCACTCTGTGTGTGTGAGAGAGA	TTGCTATGATGTGTAAAAGTTGTGTC	5507159	5507420	262	59.8445
FHS232479	A06	GGGAATGTCACTGGGTTTTG	TTCATGTAATCGAAGTTTGGTTATTC	5508117	5508392	276	59.9615
FHS232480	A06	GGGAATGTCACTGGGTTTTG	TTCATGTAATCGAAGTTTGGTTATTC	5508117	5508392	276	59.9615
FHS232481	A06	catgaaggattaagtttctccga	TGGTGTATTTTTCAAACTAAGGTGA	5508885	5509153	269	59.3365
FHS232482	A06	AAAGTTGGCTGAAAAGATGAGC	GTCACGTCACATGCGAAAAG	5511284	5511505	222	60.104
FHS232483	A06	AAAGTTGGCTGAAAAGATGAGC	GTCACGTCACATGCGAAAAG	5511284	5511505	222	60.104
FHS232484	A06	TAAGGATTTGCAACAGCGAC	GCGGAGCTTTAATTTCACCA	5511443	5511568	126	59.5645
FHS232485	A06	GTCAAATATGCTGGATGGTCAA	ACACCCTCTTCATTCCTCCC	5512089	5512351	263	60.0715
FHS232486	A06	TTTTCATTCTCTCCGTAATGGAA	GGGTGGCATCTATGGTGTCT	5512472	5512728	257	59.8835
FHS232487	A06	TAACTTTTTAGCATAATTTTCGATCA	AACGTTTGGGGACAAAAATG	5512848	5513052	205	58.7425
FHS232488	A06	TAACTTTTTAGCATAATTTTCGATCA	AACGTTTGGGGACAAAAATG	5512848	5513052	205	58.7425
FHS232489	A06	CCCTGAGGCTCTTGTAAGACA	CCTCCACTTCCCAACCCTAC	5513704	5513909	206	60.109
FHS232490	A06	GTTGGCTCATGCTTTCCTTC	GGGAGGAGCCCTGTTAAATC	5518973	5519193	221	59.8615
FHS232491	A06	TAGGGAGACTCGCTGCCTTA	GGCCTTTTCACTTTTTCCCT	5521243	5521503	261	59.8405
FHS232492	A06	CCAAGCTTCGATAGCCAAAG	TATCCGAATTGGTTGCAGTG	5521536	5521805	270	59.7585
FHS232493	A06	AGCAAATTAGGAGGGCCATT	GTTGGTGGGCTTGTCTCATT	5523319	5523544	226	59.9515
FHS232494	A06	AGCCCACCAACACCTTTGTA	TAAGATTGCGATATGCGTGG	5523534	5523730	197	60.0475
FHS232495	A06	AATACTCCACGCATATCGCA	GCCTAGGAATTTTGAATGATGC	5523705	5523841	137	59.5535
FHS232496	A06	CCACGCATATCGCAATCTTA	TGATTTGTCTTTGAAAATTGGAA	5523711	5523990	280	59.1625
FHS232497	A06	GCAAGTCGAGTCCCTGGTTA	TTCAGAGTTGGGTGATGGGT	5524527	5524754	228	60.309
FHS232498	A06	GCCATTGGAAAATCAACAGG	CATAGCCCTCAAACTGAGCC	5526004	5526239	236	60.0725
FHS232499	A06	AATCAATGCACAGCCCATTC	TAGCTGGCCTATAACGTGCC	5526029	5526291	263	60.5625
FHS232500	A06	GGCACGTTATAGGCCAGCTA	GGGCACCTGCAAAATGATAC	5526272	5526510	239	60.295
FHS232501	A06	GAGCTGTATCAGCCAGAGGG	GCACTGGCAGGTTGACATAA	5543015	5543186	172	59.8475
FHS232502	A06	AGGAGATGGTGGATTAAGCG	GTTTTTCACTCCCGGTTTTT	5544790	5544932	143	58.611
FHS232503	A06	GCGAGAAGATGGTACATAACCG	GATCCAAGTGAACAAAAAGATCAA	5545095	5545315	221	60.1955
FHS232504	A06	GAAAATCCACACCACTCTCCA	TCTTCTAAAATTAACAAACTCCCTCTC	5583740	5584009	270	59.451
FHS232505	A06	ATCCACTAACCCAACCGATG	GGGAGAGAATAGGTGGGGAA	5612405	5612626	222	59.967
FHS232506	A06	CACTAACATTACTCGCCGCA	AAGCCATAAATCGTGCCAAG	5631126	5631395	270	59.9955
FHS232507	A06	GGAAAAACTCTTTAATTTTGGAGAAA	TGAGCTTGATAATTTGTGTTATGAGA	5631781	5632060	280	59.3955
FHS232508	A06	TTCTGGAGTTTATTATCGTCGGA	TTCTGGGTTCTGTCTGGTCA	5632225	5632471	247	59.6035
FHS232509	A06	TTCTGGAGTTTATTATCGTCGGA	TTCTGGGTTCTGTCTGGTCA	5632225	5632471	247	59.6035
FHS232510	A06	GAGGCTGCCATACATGTGAA	AAAATGTCCCTAGACATAACCCC	5660922	5661043	122	59.599
FHS232511	A06	AAACAATACAAAAGCTGAGTCACA	AAAACACCATTTGGGACCTG	5661189	5661443	255	58.877
FHS232512	A06	GACTTCCAAAACTTCGCAGG	GGAAAGCTTCAAAGGCAACA	5662538	5662655	118	60.109
FHS232513	A06	GGGACAACCAAGTAAAGGCA	CCTAGTGTTTGGCTCGGTGT	5671382	5671614	233	60.071
FHS232514	A06	CCAGAGAACATCCAAGGAGC	AACAGGTAGGAGGGGTGCTT	5671790	5671978	189	59.8985
FHS232515	A06	AGCAGCTTCCTTCTTGTCCA	GGTGGCTTATGTGGTAGGGA	5685150	5685320	171	59.9735
FHS232516	A06	ATGGCCCATAAGCATGTAGC	CAGCCTCGAATTAGAATCGC	5685542	5685707	166	59.948
FHS232517	A06	GCCACAAAGAGAGGATGGAG	TCTTGGAGGACAAGTACAGTGG	5686705	5686881	177	59.528
FHS232518	A06	AGGGGATACCAAGGAGGTTG	GGTGTGTGCCGAAAAACTCT	5688688	5688931	244	60.1695
FHS232519	A06	CCTTGGAAAAGTTGCTTACTGG	AAACCCCAATCCATTGGTAA	5689160	5689386	227	59.575
FHS232520	A06	CCTTACTACCCGCCACTCAA	TGCCTCCTAGCTGCAAATCT	5690296	5690530	235	60.1215
FHS232521	A06	TGGATGTTGCAAAAATTAAGACA	GATAGAGGCCAATCCAATGC	5690879	5691061	183	59.5075
FHS232522	A06	TGGATGTTGCAAAAATTAAGACA	GATAGAGGCCAATCCAATGC	5690879	5691061	183	59.5075
FHS232523	A06	TGGGTTATCAAAGAATCAGAATCA	AAATTCAACTTCTTCCGGGG	5690981	5691165	185	60.0675
FHS232524	A06	ACCATGCTCCTAGTGCCTGT	TTGTTGCCAAAGGCTTTCAT	5691369	5691644	276	60.184
FHS232525	A06	TTGAGAGTGCAATTCAGAAAAA	CAAGGGTCAAACTAAAGGGGT	5732295	5732514	220	58.534
FHS232526	A06	CCTTGTCTGGTGGGATGAGT	CAATGTTTCGGTTTAGCCCA	5745142	5745416	275	60.409
FHS232527	A06	GGCGAAGTGACGGATCTAAA	GGATAAAGGTGCAAGGGTGA	5746073	5746277	205	60.0735
FHS232528	A06	TGCACGAGTCCATAAAAAGGT	ACCACCAATGCTCTTTTTCC	5746308	5746549	242	59.327
FHS232529	A06	AAAAATTGTATGCCAACCTACAAAA	AGGCCATGAAAACCCCTAAC	5747749	5747916	168	60.1205
FHS232530	A06	CTGTTTAAAAGCATGGGCGT	GACGTGGCCAAAATCAGAGT	5748388	5748579	192	60.125
FHS232531	A06	CCAATCACAACCATTGGACA	ACTATCGTCACCGTTGGTGG	5771838	5772099	262	60.5245
FHS232532	A06	ACAAAATTGGGAAATGGCAA	CTTCTGTTTCCGCCTAGCAC	5774677	5774929	253	60.091
FHS232533	A06	ACAAAATTGGGAAATGGCAA	CTTCTGTTTCCGCCTAGCAC	5774677	5774929	253	60.091
FHS232534	A06	GTGCTAGGCGGAAACAGAAG	CGAGAAACTTAGCCATTCGC	5774910	5775151	242	59.9985
FHS232535	A06	GTGCTAGGCGGAAACAGAAG	CGAGAAACTTAGCCATTCGC	5774910	5775151	242	59.9985
FHS232536	A06	TGAATGGAAAGAAAATGGAAAGA	CGTCCACCAGGGACATTAGT	5922937	5923214	278	59.8905
FHS232537	A06	TGAATGGAAAGAAAATGGAAAGA	CGTCCACCAGGGACATTAGT	5922937	5923214	278	59.8905
FHS232538	A06	AGTCACGCAAAAGTACGGCT	ACCGCTTGTATTGCCAGTTC	5948230	5948414	185	60.0415
FHS232539	A06	CGGTTGGACCAATAAACCAG	CTTCTAGCACGAGTCCAGCC	5950465	5950628	164	60.188
FHS232540	A06	CATTCTAAATCACCCAAAATTCAA	CACCCCACCATGGTAAAAAC	5959326	5959597	272	59.6205
FHS232541	A06	TCAGAGTTTGAAACGGAGAAAA	TGAGAAAAAGAGAATGCTCCAA	5964721	5964965	245	59.0405
FHS232542	A06	GCGGTTTTAGACACCAGACC	AACCAACCTTGAAGCAAAGC	5967207	5967372	166	59.4785
FHS232543	A06	TGCACCAAGAATAAAAAGGGAT	CCCATGTATGGGATCTTTGTG	5967868	5968067	200	59.9515
FHS232544	A06	CCCATACATGGGAGAGAGGTT	GGTCTGTTTGGCAAAGGAAG	5968056	5968206	151	59.954
FHS232545	A06	TTCAGCATATCCTTCTCAAATTC	AGGGGAGGACATTGAAATCC	5968618	5968852	235	58.834
FHS232546	A06	GGATTTCAATGTCCTCCCCT	GGTGGGTTCCATGTCCATAA	5968833	5969096	264	60.286
FHS232547	A06	CTCTCTGCCATTGTGGTGAC	AGCCTCTGACTCTTGCCTCT	5968989	5969137	149	58.815
FHS232548	A06	CCAACCCAAACCTAGGGGTA	GGAGTGTGTGCATGGATGAT	5969096	5969357	262	60.1485
FHS232549	A06	GCCTCCACCATATCCAAAGA	CGGCAAGACAGAACTCATCC	5969945	5970194	250	60.3475
FHS232550	A06	AACGCATTGAAGTAACTCGCT	TTTTGACGGCCAATATTTATCA	5970524	5970803	280	59.202
FHS232551	A06	AAATGACACAACAAAGGCTTATCA	TTGTTAGAGAGAAGGCGTGGA	5971814	5972061	248	59.97
FHS232552	A06	TCGCACCTGTAGCTGAAAGA	CAGCCATAGGACAGACATCG	5982738	5982979	242	59.5035
FHS232553	A06	ggcttctgccaattcttcct	TCGTCATACCTAATTGCTCTTG	5984347	5984626	280	58.9105
FHS232554	A06	ggcttctgccaattcttcct	TCGTCATACCTAATTGCTCTTG	5984347	5984626	280	58.9105
FHS232555	A06	ggcttctgccaattcttcct	TCGTCATACCTAATTGCTCTTG	5984347	5984626	280	58.9105
FHS232556	A06	AACTTCAATGCAGAAAAATAAAACA	GCACACATGAATCCGTTGAG	5985208	5985367	160	59.2755
FHS232557	A06	CTCAACGGATTCATGTGTGC	TTTGAAGTGAACAACGACCG	5985348	5985576	229	59.927
FHS232558	A06	CTCAACGGATTCATGTGTGC	TTTGAAGTGAACAACGACCG	5985348	5985576	229	59.927
FHS232559	A06	CCCAACTTGGTTTCATTGTTG	CAAAATTTTTATGAAGATCTTTTGGA	5989545	5989803	259	59.659
FHS232560	A06	TAGTGTTGTGTCGTCGGAGC	AATCCCTCGCTAGTCCTCGT	5989945	5990142	198	60.069
FHS232561	A06	TAGTGTTGTGTCGTCGGAGC	AATCCCTCGCTAGTCCTCGT	5989945	5990142	198	60.069
FHS232562	A06	TGTGGAATGTGACCACTCGT	GAGGCTGAGGAACATTGGAG	5991045	5991306	262	59.904
FHS232563	A06	GAGAGAACGGGATTGAGTCG	CAAAAATGCCCTTCATTCGT	5992187	5992386	200	59.8705
FHS232564	A06	CCCATTAACACAGGCCGATA	ACGCAAAATCGTAGGTGGAA	5993031	5993216	186	60.607
FHS232565	A06	AGCGGAAATGAGATGAGCAC	TGGAGACCCCATTCCTATCA	5994671	5994894	224	60.321
FHS232566	A06	AGCGGAAATGAGATGAGCAC	TGGAGACCCCATTCCTATCA	5994671	5994894	224	60.321
FHS232567	A06	AAAACATTTGGCTGCTGTCC	TATTTTAACAGGCCCAGGCA	5997616	5997861	246	60.283
FHS232568	A06	AAAACATTTGGCTGCTGTCC	TATTTTAACAGGCCCAGGCA	5997616	5997861	246	60.283
FHS232569	A06	GAGTTTCGTGCTGATAATGTGC	GGATGCCCATTTCCAATGTA	6010015	6010269	255	60.1565
FHS232570	A06	GAGTTTCGTGCTGATAATGTGC	GGATGCCCATTTCCAATGTA	6010015	6010269	255	60.1565
FHS232571	A06	GGAAATGGGCATCCACATAA	TCAGATAATAAGGGGCTTTGAA	6010256	6010493	238	59.22
FHS232572	A06	TAGAAATCCCAACAGGGCAG	CGCTGCAGCATAAAAAGTTG	6011635	6011819	185	59.857
FHS232573	A06	GGGTGGATGTAGCACCAAAC	CCAGCGAATTGATCCTAACC	6014216	6014492	277	59.884
FHS232574	A06	CCATTGGAACGAATCTGAGG	TAAGCAACACTGCCAAGTGC	6015555	6015810	256	60.255
FHS232575	A06	CGCAACAGCTTACTGATCCA	TGATCTTGTGATGTGATGCAAT	6018142	6018384	243	59.508
FHS232576	A06	TTGAACAACTTCGATGCATTCT	TCCAAAACGAACATAAACATGG	6019198	6019309	112	59.744
FHS232577	A06	TTGAACAACTTCGATGCATTCT	TTGCACTGAAAATTTGTACAGGA	6019198	6019475	278	59.7145
FHS232578	A06	CCTGTACAAATTTTCAGTGCAAG	TCGTAGGTTTACATCAGGGGA	6019454	6019717	264	59.152
FHS232579	A06	TTTCTAGCCCATCAACGCTC	TGCCATTGACTTAAATCCGTC	6022976	6023229	254	60.152
FHS232580	A06	TCAAATCCCTCAATACACATGC	TCTTTCCATTTTCAATTGCG	6024400	6024604	205	59.2865
FHS232581	A06	TCAAATCCCTCAATACACATGC	TCTTTCCATTTTCAATTGCG	6024400	6024604	205	59.2865
FHS232582	A06	CAGTTGCACGAGTACGTGTTT	CCAAACAAATCTTAATACAAGATTACA	6024820	6025097	278	58.047
FHS232583	A06	CAGTTGCACGAGTACGTGTTT	CCAAACAAATCTTAATACAAGATTACA	6024820	6025097	278	58.047
FHS232584	A06	TGTAATCTTGTATTAAGATTTGTTTGG	TATTCGACCCGAATGTTGTG	6025071	6025346	276	58.2875
FHS232585	A06	TGTAATCTTGTATTAAGATTTGTTTGG	TATTCGACCCGAATGTTGTG	6025071	6025346	276	58.2875
FHS232586	A06	GAAACCAAATTAAAATTTACTCCAAA	TTTGGCATTAACAACTCCACA	6025828	6026082	255	58.646
FHS232587	A06	CGCCACTTTGGGTGATTTAT	GCTTCCAATTCATGATTCTTCG	6026608	6026854	247	60.3765
FHS232588	A06	TCGCAATGTGTGTGGATAGC	TTGGACATGCCTCACGAATA	6039120	6039281	162	60.385
FHS232589	A06	TATTCGTGAGGCATGTCCAA	CTCGACGCATGTAAAATCGTT	6039262	6039473	212	60.109
FHS232590	A06	GAAAAAGAACAATGTCTGAATTATGAA	CGTTTCGAACAGGCATGATA	6053081	6053355	275	59.39
FHS232591	A06	GAAAAGAAGTTCACGACCCG	TCCTCTTTTAGCTCTTTCCTAAAAA	6053531	6053810	280	59.093
FHS232592	A06	ACCCTTTTGGTTCCTTAGCA	TCCTCATTAATTTATTTTTCTTCCAAA	6055579	6055856	278	59.198
FHS232593	A06	GAGGAAAAACGGAATCACGA	AGCTTTTAACACGCGAGACG	6058040	6058235	196	60.313
FHS232594	A06	TGCGCTTTTTCTAAATTCACAC	TGATAATGATAACGATAATGGCAA	6058474	6058642	169	58.9485
FHS232595	A06	TCCCTAAATCGTTCAAACCAA	TTTATCTAAAATTCGGCCTTTCA	6060286	6060397	112	59.3135
FHS232596	A06	AAAAGTTATTACAAAGATTTGAGGGT	AGAGGAGGCGAGTAGTGGCT	6060935	6061153	219	58.876
FHS232597	A06	TGGACAAATGAAGGAGCACA	CAAACAAACTTTTTCATATTTTGGG	6061480	6061660	181	60.135
FHS232598	A06	TGGACAAATGAAGGAGCACA	CAAACAAACTTTTTCATATTTTGGG	6061480	6061660	181	60.135
FHS232599	A06	TGGACAAATGAAGGAGCACA	CAAACAAACTTTTTCATATTTTGGG	6061480	6061660	181	60.135
FHS232600	A06	TTGTTTCAAGACAAAATTGTAAAAGA	GAGGTAACGATTTCTCCTCACA	6061904	6062175	272	58.3905
FHS232601	A06	TTGTTTCAAGACAAAATTGTAAAAGA	GAGGTAACGATTTCTCCTCACA	6061904	6062175	272	58.3905
FHS232602	A06	ACAGATGGCACATTGCAGAA	TTAGTTTCTCTTCGATGCATAATTT	6062247	6062515	269	59.0155
FHS232603	A06	ACAGATGGCACATTGCAGAA	TTAGTTTCTCTTCGATGCATAATTT	6062247	6062515	269	59.0155
FHS232604	A06	AAAATAAATTATGCATCGAAGAGAAA	AGGCCTGTTATCTCTAAAAACAAA	6062486	6062749	264	58.258
FHS232605	A06	CTTAATCTGTCCATGCGGGT	TATCCGTTCTGTACTGGGGC	6063724	6063998	275	59.955
FHS232606	A06	CTTAATCTGTCCATGCGGGT	TATCCGTTCTGTACTGGGGC	6063724	6063998	275	59.955
FHS232607	A06	ACAGATTCGGGTGGTATTGC	CGAGTTTGATTAGTTAATGGAGTCA	6064037	6064314	278	59.3155
FHS232608	A06	AGCACTAACCGCTTGATAGGA	TGGCTTTTCGATTCTGTGTG	6064349	6064484	136	59.425
FHS232609	A06	GCACCTTCCATAAACCCTCA	GGGGCCTTTTTGTTGAAAAT	6069127	6069281	155	60.0485
FHS232610	A06	TTGTCCCAATCTCGTGAAGA	TGGTTGTTATCAATGCAAGC	6071484	6071709	226	58.219
FHS232611	A06	TTGTCCCAATCTCGTGAAGA	TGGTTGTTATCAATGCAAGC	6071484	6071709	226	58.219
FHS232612	A06	GAACTAGAATGTCGGTAAATTATCCAT	AAAAACATGCTTTCACAAGAACA	6072929	6073202	274	59.035
FHS232613	A06	TTGGCAAAAATAGAGTGGTTGA	gcgtcttaattttataagagcatca	6074420	6074583	164	58.923
FHS232614	A06	CTAACCTCCCGGTGGATGTA	TGCGATTTATTGGTAGAAAAAGG	6075595	6075770	176	59.676
FHS232615	A06	CCTTCATTCTTAAACTTAGCAAATTC	TGGACAAGAGACTAATCTTGGTTG	6076434	6076646	213	58.95
FHS232616	A06	CAACCAAGATTAGTCTCTTGTCCA	TTATTTTTGGTGCTTCCGCT	6076623	6076774	152	59.705
FHS232617	A06	ACTTAGTCTGGGGACCCACC	CGAGAATACAACAAATAAAGAAGAAA	6091753	6091972	220	58.829
FHS232618	A06	CGTGATAACAAACCAAATAAAAGTCA	AGCGCTTTGTTCATTCACCT	6092138	6092304	167	60.193
FHS232619	A06	TGCCCTTCTCTACGAGCAAT	CACCAATTGAAGCCCATTCT	6093974	6094193	220	59.9555
FHS232620	A06	TGCCCTTCTCTACGAGCAAT	CACCAATTGAAGCCCATTCT	6093974	6094193	220	59.9555
FHS232621	A06	TTGTGATCATAAGCGGATTCTC	AACTTGGGGCAATTTGTTTG	6104478	6104738	261	59.5125
FHS232622	A06	TAATTGGCCCAAGTTTCAGC	GAAGCATTATGAGACCTCGGA	6104921	6105151	231	59.6785
FHS232623	A06	GCGATTAGGCTAGTCACTCAA	AAGTGACCAAAGAATTGGCAG	6107858	6108137	280	58.258
FHS232624	A06	CCACTTTTCTCTGCTCTCCTTT	GGTGGTTGAGTTCCTTTTCG	6124331	6124519	189	59.3675
FHS232625	A06	TTGCTGTTGGCGTCTTCTTA	CAAAAATTGTGTGCTTAATTCCC	6127871	6128139	269	59.692
FHS232626	A06	GGGGTTTAGTTGCTCATAACTCA	CAAGTGCTCCACGGAAGAAT	6128962	6129185	224	59.9035
FHS232627	A06	ACGGCTCTCATTGTGGATTT	CGCACTGGAAACCTATGGAT	6147263	6147471	209	59.7555
FHS232628	A06	TGTGCACCTCGCAAATAGAG	GCTCTGCTTGCGAAATAAGG	6148187	6148369	183	60.064
FHS232629	A06	AAGGGAGAGGACTGAGGGAG	GAAACCGGTCAATCTAGCCA	6151131	6151346	216	59.9375
FHS232630	A06	TCGGATTGGCTAGATTGACC	GAACCGATGGTCTTCCTCAA	6151321	6151571	251	60.043
FHS232631	A06	TGGTTGTGCATTTAGCTAAGGA	CATTTTCATGCAAACGTTCA	6151764	6151971	208	58.976
FHS232632	A06	TTTTATCAGATTGTTGAGTAAGAAAAA	atgtttgcactcttttgtacattt	6154585	6154862	278	57.06
FHS232633	A06	TTTTTCAAACTGGGGACCAA	AAGAAGCACTCCTTTTGGGA	6158492	6158688	197	59.6115
FHS232634	A06	TTTTGTCTTTAATGTACCAAACTTTTT	TGCTGACTAAGTGCCGACAA	6159286	6159561	276	59.3065
FHS232635	A06	GGATTAGATTAAAATAGACCGTGACC	TGTAGGTTCCTTTTCCGTGG	6161154	6161433	280	59.7835
FHS232636	A06	GGGCTATTTTGTCCTCCGTT	TGTGCAAAAATTATAATGGACAA	6170065	6170331	267	58.7885
FHS232637	A06	GCACATTTAGTCGTACCTAAAGCA	TTTACATGATAAAATGCGATCTCT	6170327	6170581	255	58.441
FHS232638	A06	GCACATTTAGTCGTACCTAAAGCA	TTTACATGATAAAATGCGATCTCT	6170327	6170581	255	58.441
FHS232639	A06	GCACATTTAGTCGTACCTAAAGCA	TTTACATGATAAAATGCGATCTCT	6170327	6170581	255	58.441
FHS232640	A06	TTGGGCAAAAACTGAAAACC	CAACCAAAGCCACAGTGCTA	6170985	6171099	115	59.9285
FHS232641	A06	CGAAGCTAAGTCCACCGAAA	GGAGAGCTTCAGTGCCAGTC	6171397	6171663	267	60.2605
FHS232642	A06	CGAAGCTAAGTCCACCGAAA	GGAGAGCTTCAGTGCCAGTC	6171397	6171663	267	60.2605
FHS232643	A06	CGAAGCTAAGTCCACCGAAA	GGAGAGCTTCAGTGCCAGTC	6171397	6171663	267	60.2605
FHS232644	A06	GGCACTGAAGCTCTCCTGTC	ACGATAACGACGACCACTCC	6171648	6171857	210	60.07
FHS232645	A06	TGAATTTGTTGGTCCTGTTGA	CAGTTAGGTAATGATTTTCAGGGAA	6172085	6172331	247	59.406
FHS232646	A06	AGGCGAAGGTTGACAAGGTA	TTTGTCCCAGATAGGATTGGA	6173115	6173387	273	59.5535
FHS232647	A06	AACCCTTGCGTTGAATCACT	TCAAGCAAGTTGGAAGCTGTT	6174951	6175086	136	59.8215
FHS232648	A06	ACCGTATGAGGCTTGTGGTC	GGAAAAATTATCGGGTTTGGA	6181189	6181431	243	60.003
FHS232649	A06	GAAATTCGATTCTTCGAGCG	GGGAAGTCGAAACTGTAACACA	6205625	6205847	223	59.5345
FHS232650	A06	AATTTGCATTTCAACTTTCAAGC	CCAAACTCAAAAAGCTTGCC	6208731	6208978	248	59.769
FHS232651	A06	TTTTTGCTGAGTTTACTTTTTATGTGA	TGATCGACAAAAATACCCTGAA	6209395	6209660	266	59.5755
FHS232652	A06	CGCCGTCAAATCTGACTACAA	TTCATAGTGAGCCTCTGCGA	6209750	6210005	256	60.448
FHS232653	A06	TTTTTAATTGGATTTTCATATTGGA	CAATTTATTAGTTTTGGCCATCAT	6210899	6211170	272	58.2525
FHS232654	A06	TTTTTAATTGGATTTTCATATTGGA	CAATTTATTAGTTTTGGCCATCAT	6210899	6211170	272	58.2525
FHS232655	A06	TCACTTCGGTGGTGTCACAT	CCCCGTCTAGGGGAATAAAC	6211838	6211972	135	59.833
FHS232656	A06	GAGGCCAATGAACAGGTCAC	CGCCACTCATTTCAACACAG	6212329	6212467	139	60.4105
FHS232657	A06	TTGAATAAGGCTCTGTGCCC	AGACCTTGGGGACGAAAAA	6213716	6213955	240	59.863
FHS232658	A06	GGGGTGGGGTTTTATTTGTT	CAAATGGTTTCTTATTTTATTTAGGGA	6215369	6215575	207	59.5195
FHS232659	A06	GGGGACGATTTTGATTTTGA	CCCGATGCTAATGTGTATTTACC	6215498	6215742	245	59.698
FHS232660	A06	GGGGACGATTTTGATTTTGA	CCCGATGCTAATGTGTATTTACC	6215498	6215742	245	59.698
FHS232661	A06	CTCCGTGGATGGTTAGTAGCA	GCATGCTTCTCTAAACCGGA	6217093	6217372	280	60.2455
FHS232662	A06	GGTAGATTTTGCGTTTAGGATTG	TGGTTCTTTTTAATGGAATCAATAAT	6217476	6217739	264	58.7755
FHS232663	A06	GGTAGATTTTGCGTTTAGGATTG	ATTTACTTGGTTCTTTTTAATGGAAT	6217476	6217746	271	58.1075
FHS232664	A06	TTTTGAAAAGTGTAATCCAATCAA	CAGTGCACTTGCTGGTCAGT	6217979	6218148	170	58.9545
FHS232665	A06	CAATGGTGAGGATAGAGGCAA	TCTCATCCTTTTTCAAGAATCC	6264796	6264999	204	58.745
FHS232666	A06	GGTTTGGAAAGGGAAAAAGC	GTTGGGGATCCAAACCATAA	6268480	6268725	246	59.7025
FHS232667	A06	AGGAGGCTCTTTTAGTCGCC	CAAACATGTGACCGATCCAA	6269087	6269303	217	60.175
FHS232668	A06	ACAGGCCGATCCTGAAAATA	TTTGGAAAATTATGCCGAGG	6301391	6301573	183	59.7145
FHS232669	A06	TAAATCGAAACTGGGTGCCT	GGGGGTTGGAATTTGGTAAA	6303686	6303881	196	60.1615
FHS232670	A06	AACTAGACAATAGAAGTTTAGCAAGGA	ATAAAAGATATTGCAACCCTAAATCT	6304150	6304411	262	57.4295
FHS232671	A06	TGTTGGTTGCAGTTTTGATTG	TCACAAAATCGTTTGTCCGT	6305723	6305956	234	59.321
FHS232672	A06	CAAAACCCACAAATCATACCG	AAGAGTGGCGAACAAGTCGT	6307544	6307773	230	60.005
FHS232673	A06	AAAGATGCTAATGGTTGGGTAA	CAAGTGTAAATGGCGTGTGC	6332421	6332667	247	58.9465
FHS232674	A06	GTGGAGGTTGAGGTGGTGTT	GCCATCGCTGCCTAGTAAAC	6335382	6335582	201	59.866
FHS232675	A06	GTGGAGGTTGAGGTGGTGTT	GCCATCGCTGCCTAGTAAAC	6335382	6335582	201	59.866
FHS232676	A06	GTTTATCATGCCCGCAACTT	CCGATTTTACATAGGCTCCTTC	6336380	6336586	207	59.556
FHS232677	A06	TTCTCGCTGTTGTATGCTGG	AGCTTAAAATCCGATTGCGA	6339540	6339800	261	59.9135
FHS232678	A06	AATGTTTGGAAAGCAGCCAC	CCGGCCAGTCTGTTGTATTT	6352404	6352585	182	60.0555
FHS232679	A06	AGGGTTGCGCTTTTGAGTTA	TGCCTCTTGAACTTGCTATTGA	6359278	6359482	205	59.9505
FHS232680	A06	TCAATAGCAAGTTCAAGAGGCA	TGATGCTTGGATTGTGTGTGT	6359461	6359629	169	60.021
FHS232681	A06	GCCATGTTTGCAAAACCTTC	ATCATCTCCTGCAATCGTCC	6366901	6367063	163	60.266
FHS232682	A06	TTTGAAAGGAATAATTTTTATGTGTC	TATTAGGCATCGGTTTTCCG	6367906	6368057	152	58.508
FHS232683	A06	CGGAAAACCGATGCCTAAT	CGGAAGAAATTGTCATGCCT	6368038	6368269	232	59.991
FHS232684	A06	AACCCGTTCTTTTTGTGTCG	GAAGTCGAAGATGCGAGGAC	6370254	6370451	198	59.9825
FHS232685	A06	GTCCTCGCATCTTCGACTTC	TGGCGACGGATACTTCTACC	6370432	6370612	181	60.0265
FHS232686	A06	GAGCTTAAAGCGTCACCGTC	TGGCGACGGATACTTCTACC	6370481	6370612	132	60.059
FHS232687	A06	CCACCTCCGTCTTCGTTAAA	CCCATTTACATCCAGCCATC	6370655	6370919	265	60.129
FHS232688	A06	CCACCTCCGTCTTCGTTAAA	CCCATTTACATCCAGCCATC	6370655	6370919	265	60.129
FHS232689	A06	GGTGTTTGATATGGTTGGTGG	CTGCGACGAGTAACAGGGAC	6370918	6371194	277	60.4085
FHS232690	A06	ATTATGTGTGGCAAGGGAGG	AAAACCATTGCCAAAATTTGTT	6371218	6371491	274	59.7285
FHS232691	A06	CAATGCACGATGGAAACAAC	AAGATGGGTACCAGGTGTGC	6372242	6372381	140	59.9115
FHS232692	A06	TCAAAATCTTTTTCCTATTTTCACC	gatatgattaaagatatgattgcaaaa	6389825	6390049	225	58.072
FHS232693	A06	GGATGAGATTTCGAAAATTGAGA	GTCTTATTTTGTTGGCCTTTTCA	6412506	6412685	180	59.556
FHS232694	A06	TGACACAAGATTTAACCAAAGAAAA	TTGGTTTGAGTTGTACATGTTCCT	6413271	6413497	227	59.4985
FHS232695	A06	CCATTGCTAGGAATTGTTCG	TTGGGAAAACTTGGTTAAATCG	6449254	6449526	273	59.2235
FHS232696	A06	TTTTGCTGATGACCAGAACG	GCGAGAAGTTGTCCCTATGC	6450630	6450829	200	59.8415
FHS232697	A06	TTTAATTTTCAAGAATCTGGAGTCA	GTTGCCGGACTTGTGTCTCT	6451538	6451723	186	59.373
FHS232698	A06	TTGGAGGAGAATTGAGGTGG	CGAATTTATCCGCCAACAGT	6451824	6452003	180	60.001
FHS232699	A06	TGTCCACTCAATCTCCCATGT	TGCAATATATAGAGCAACTCACCT	6452412	6452674	263	58.813
FHS232700	A06	TTGAAAGATCATGATTTAGGAGGTC	TTTTTGTTGGGAGTCTCGTTG	6453062	6453327	266	59.9995
FHS232701	A06	AAAAATCTCGTTGTCTTTCAAAAT	AATCGCTTGTATGCGAAGAA	6453480	6453705	226	58.0545
FHS232702	A06	TGCCATAGCAACACCATTACC	TTTGATATTTCGATATGTTATTTCTCA	6460135	6460332	198	59.14
FHS232703	A06	CGATGTGTCCACCAGTTTTC	GAGTTTCGAATTGACGATTTTT	6460975	6461253	279	58.2105
FHS232704	A06	TGCTCTGAATATAAACATATCCCA	TGCAAAGTCAAGTTCTTCCAA	6461603	6461882	280	58.1505
FHS232705	A06	CCACAAAATAAGACACTACAATCATTT	TTTCGATGAATTCTAGCCGC	6461675	6461925	251	59.624
FHS232706	A06	CACTTGTTGTTGCTTATGCCT	TGAGAGAGGGTAGAAGTTGAGAAGA	6462517	6462714	198	59.0185
FHS232707	A06	TGCCTATCAAAAGCCATTTTT	GAGTGAGAGAGGGTAGAAGTTGAGA	6462533	6462717	185	59.176
FHS232708	A06	TGCCTATCAAAAGCCATTTTT	TTGTTTTAAAAGAGTGAGAGAGGG	6462533	6462728	196	58.481
FHS232709	A06	TCTTCTCAACTTCTACCCTCTCTCA	GACCAACGGAGATTCACGAT	6462690	6462925	236	59.998
FHS232710	A06	AAATATGCTTTAAACACCCAAGA	GGATGGAGGATATGAATCGAA	6474994	6475271	278	57.917
FHS232711	A06	CTGTGGTATGGGCTGTGATG	CATGGTCCCTCTATCCCTGA	6475821	6476030	210	59.9315
FHS232712	A06	GGGAATTTCAGGGACCAAAT	GAAGAGAAGTTGCGCTCTTGA	6477055	6477320	266	59.943
FHS232713	A06	GGGAATTTCAGGGACCAAAT	GAAGAGAAGTTGCGCTCTTGA	6477055	6477320	266	59.943
FHS232714	A06	CGCTGAGCTATTTTTCAAAGC	TCGAAGCTCCTATTGGTTCG	6481321	6481502	182	59.816
FHS232715	A06	GGAGGTGCCATGAATTTTCT	CATCATCGTCATCAATGTTTCA	6481716	6481818	103	59.192
FHS232716	A06	GAGAACATGTGTCATCGTTATTCA	GCTAACACCCGGTTCTTTTG	6481867	6482145	279	59.3165
FHS232717	A06	GCTAAGCCATGTTTCTTTTCC	GCTAACACCCGGTTCTTTTG	6481909	6482145	237	58.811
FHS232718	A06	TTCCCATTTGATTGTGACGA	CCAAGGACAATGCATGGTATAA	6490671	6490942	272	59.81
FHS232719	A06	TTCCCATTTGATTGTGACGA	CCAAGGACAATGCATGGTATAA	6490671	6490942	272	59.81
FHS232720	A06	TTATACCATGCATTGTCCTTGG	TGCAAATATGAAATATGTTCCTCC	6490921	6491020	100	59.5
FHS232721	A06	CTGAATGGGCCTAAACATGG	GCATGTCGCACTCATCGTAT	6497479	6497750	272	60.0165
FHS232722	A06	AAGTGAGTTGGTGTTAAAGCAGG	AGCAAAAAGCATTTGAAAGAGT	6498016	6498256	241	58.574
FHS232723	A06	AAGTGAGTTGGTGTTAAAGCAGG	AGCAAAAAGCATTTGAAAGAGT	6498016	6498256	241	58.574
FHS232724	A06	CGCAAAATACATGCAGAGGA	AAACCACTCCAGTTCGGATG	6499374	6499489	116	59.8995
FHS232725	A06	GCGTTTTTCCCAAATTTAAAGTAAT	TTTCCAAACCCTTTAGTTCATAA	6500339	6500615	277	58.5205
FHS232726	A06	TTGATTAACAACGAAAGGAAAAA	TCACACTTTCTATTTCCAAACCC	6500506	6500627	122	58.667
FHS232727	A06	GATGCCTCATAGTTGCAAACC	TCCTCATTGTGGGCCTCTAA	6500904	6501048	145	60.091
FHS232728	A06	TTAGCAATTGGATGTGTCGC	GCCTCAAACTCCATCACCTC	6501701	6501947	247	59.6775
FHS232729	A06	TTAGCAATTGGATGTGTCGC	GCCTCAAACTCCATCACCTC	6501701	6501947	247	59.6775
FHS232730	A06	GGCATTTTCTTTTTATGCGG	CACATCACAATTCATGACCACA	6502242	6502491	250	59.926
FHS232731	A06	CAAGCATTGGACGTGCTTTA	TTTTTATGAACAATCGGCATGT	6502328	6502569	242	59.6195
FHS232732	A06	TAAGAAGCACACCATGGCTC	CCCACATTTATGTGATGCTAAAA	6502977	6503225	249	58.902
FHS232733	A06	TAAGAAGCACACCATGGCTC	CCCACATTTATGTGATGCTAAAA	6502977	6503225	249	58.902
FHS232734	A06	TTTCTCTTATATTTTCTCTCAGTCCCA	TTTGGTGCCACAAGAAGAGA	6503778	6504011	234	59.726
FHS232735	A06	TGGCATCACAAAGAAAGCAA	GGTGTAATTCAACTTAATCAGATTCG	6504234	6504421	188	59.8915
FHS232736	A06	TAGGACCCACCCCTTTTTCT	TTGCTATTAGGGTTCGGCAC	6504628	6504905	278	59.9475
FHS232737	A06	CAAACCAAACCGCAGAATTA	AAGAACGGTTTTATCGGTTTAACT	6505870	6506108	239	58.675
FHS232738	A06	TGAACCGGTAATTAAATTGGTCA	CCCTTTTTAAGTTTTTCATTTTGTG	6506018	6506297	280	59.9345
FHS232739	A06	CACAAAATGAAAAACTTAAAAAGGG	AGGCAAAACATTTGCTCCAA	6506273	6506536	264	60.0205
FHS232740	A06	TGACCCATTTTGACCGACTT	TGAATTCTGAAAATAGGATTTGAATG	6506800	6507039	240	60.0625
FHS232741	A06	TTCAAATCCTATTTTCAGAATTCAA	TTGTATTAATGATTGGTTTTGTTAGAA	6507016	6507230	215	57.906
FHS232742	A06	TTCAAATCCTATTTTCAGAATTCAA	TTTGTATTAATGATTGGTTTTGTTAGA	6507016	6507231	216	57.906
FHS232743	A06	GATTTCTAGGCTTATTCCTTTTGA	TTGATTCGATTTATTACTGTGCAA	6507872	6508056	185	58.047
FHS232744	A06	AATAATGTCAATGATCTATGCAGG	AAAAACCAAAATCGTACTTATCCC	6507968	6508170	203	58.0525
FHS232745	A06	TGTAAAGGGATAAGTACGATTTTGG	GGAGTCTTACAGCAGAGGCG	6508141	6508380	240	59.9355
FHS232746	A06	TGTAAAGGGATAAGTACGATTTTGG	GGAGTCTTACAGCAGAGGCG	6508141	6508380	240	59.9355
FHS232747	A06	AATGAGACTTTTATGTGTCCTAATTTT	TGGGGGTAGGGTTAGGGTTA	6508514	6508764	251	58.812
FHS232748	A06	AATGAGACTTTTATGTGTCCTAATTTT	TGGGGGTAGGGTTAGGGTTA	6508514	6508764	251	58.812
FHS232749	A06	AATGAGACTTTTATGTGTCCTAATTTT	TGGGGGTAGGGTTAGGGTTA	6508514	6508764	251	58.812
FHS232750	A06	AATGAGACTTTTATGTGTCCTAATTTT	TGTGTGTTTTAAATTGGGGG	6508514	6508778	265	57.725
FHS232751	A06	TAGAGAGTGAACGAACGCGA	TGTGTCTCTCACATCGGCTC	6509062	6509318	257	59.864
FHS232752	A06	GAGCCGATGTGAGAGACACA	CCCGACAGTAATTTTGGTGG	6509299	6509479	181	60.104
FHS232753	A06	TTGGTTGGGATCTTTGAAGG	TCATTCTCATCATACCCCTCG	6510105	6510354	250	59.9025
FHS232754	A06	TGCTTTAAGTTGAATAATTAGGGTTTT	GAAAGGGAAAGGAGGAATGG	6510805	6511081	277	59.4915
FHS232755	A06	TAGTCGTCGTCCGTAAAGCC	CCAAAAGGCAGAGGCTACAG	6511381	6511551	171	60.139
FHS232756	A06	CCCTTGTGGCTGTTACCACT	GTAATTCAATGCAGCGAGCA	6513324	6513550	227	60.0055
FHS232757	A06	CAGACATGACGAATTTGGCT	ATACCAAGGCAAACACAGGC	6514591	6514805	215	59.362
FHS232758	A06	TTCACTGTCTTTGTCACCGC	CAAGAAAAACCTGAGCCTCG	6516526	6516725	200	59.933
FHS232759	A06	TTCACTGTCTTTGTCACCGC	CAAGAAAAACCTGAGCCTCG	6516526	6516725	200	59.933
FHS232760	A06	AAGGACGAATTTAAATGCAAAAA	TTAAAAACAGTGCAAGGACTCA	6517030	6517282	253	58.3695
FHS232761	A06	TCAAAATACATGTGGTTAAAGACG	CACTTTGGGGATTTAGTCGG	6517330	6517581	252	58.806
FHS232762	A06	GGGATGGAATTAGTTTATTTGGG	TGTACGAGAGTGTGACTGGGA	6521564	6521841	278	59.5685
FHS232763	A06	TTGTTTAAGTTGTAACTTTAGGATTCA	CAAAACACCTTGGCTCAACC	6523086	6523310	225	58.772
FHS232764	A06	TTGTTTAAGTTGTAACTTTAGGATTCA	CAAAACACCTTGGCTCAACC	6523086	6523310	225	58.772
FHS232765	A06	TTTTGTGTACATTATGGTTGAGCC	TTTTCAGCATGAACAACCCA	6523276	6523442	167	60.1275
FHS232766	A06	GTATCGGCCAGGACGTCTAA	GCCTCATGGTTCAACGACTT	6525894	6526075	182	60.1075
FHS232767	A06	AATGGGCGTTTAGCAGAATG	AGGAGGCTGTTCTGCTCTTG	6547150	6547260	111	59.9205
FHS232768	A06	TAGAGGGGCTCTGCTCAAAA	ACAAGCAACTGACCAAGGCT	6571148	6571260	113	60.001
FHS232769	A06	GTCGGGAAAAGCAAGACTCA	GGGTTCAATAGCTCATCACCA	6590913	6591179	267	60.161
FHS232770	A06	CTAAACACACGATAGCCGCA	AACACAACTGTCCCACACGA	6595784	6595948	165	59.971
FHS232771	A06	TATCCGCTCATCAGTCAACG	TTTTCGCACAATAGGTCCATC	6602835	6603110	276	59.8875
FHS232772	A06	TATCCGCTCATCAGTCAACG	TTTTCGCACAATAGGTCCATC	6602835	6603110	276	59.8875
FHS232773	A06	ACAACCAATTGAGAGCGTCA	GAGGCTCTCTCATCTCTTTAGGTTT	6622299	6622564	266	59.6165
FHS232774	A06	ACAACCAATTGAGAGCGTCA	GAGGCTCTCTCATCTCTTTAGGTTT	6622299	6622564	266	59.6165
FHS232775	A06	ACAACCAATTGAGAGCGTCA	GAGGCTCTCTCATCTCTTTAGGTTT	6622299	6622564	266	59.6165
FHS232776	A06	TCTTGAATTGTCCATGGTCGT	CATGATTGGCAACCTCATGT	6624663	6624832	170	59.871
FHS232777	A06	ATGAGTGGGTCGGTCTTCAG	TGGTAGGATCATCAGATGGATTA	6625941	6626140	200	59.259
FHS232778	A06	TCCATCTGATGATCCTACCAG	AGTCTCCTTCCTAACACAACCTT	6626121	6626387	267	57.535
FHS232779	A06	AAGGTTGTGTTAGGAAGGAGACT	GCATCTTCGAGAAAGGGATG	6626365	6626603	239	58.655
FHS232780	A06	AAGGTTGTGTTAGGAAGGAGACT	GCATCTTCGAGAAAGGGATG	6626365	6626603	239	58.655
FHS232781	A06	TATGCAGCCTACTCAGCCAA	AGGGAGTTGATTTGTGCGAC	6626713	6626954	242	59.8545
FHS232782	A06	GACATTGGTGTCATCCTCCC	GAACCGAAAACCGAAACGTA	6627075	6627328	254	60.0795
FHS232783	A06	GACATTGGTGTCATCCTCCC	GAACCGAAAACCGAAACGTA	6627075	6627328	254	60.0795
FHS232784	A06	TTTCGGTTTTCGGTTCTGTC	TGGGGTTTCTTTGAGAGTGG	6627313	6627475	163	60.0845
FHS232785	A06	TGAAATTGCTGATTGTTGTATGG	TTATCTCCCAAGAGCTCCCA	6627923	6628110	188	59.8245
FHS232786	A06	AAATACCGCACCCGATTCTT	ACGCAAACCAACCTGAAATC	6628509	6628764	256	60.335
FHS232787	A06	TTTTGTTTGGTTCGGATGGT	TCATCCAAAACCAGGGATGT	6629044	6629183	140	60.1895
FHS232788	A06	TTTTGTTTGGTTCGGATGGT	TCATCCAAAACCAGGGATGT	6629044	6629183	140	60.1895
FHS232789	A06	TCAACAGCTCAATTTTTCCTAGC	TCGTCATTGAAAAAGTCGAAAA	6629609	6629732	124	59.824
FHS232790	A06	TGAAATTGGAAGTTGCACGA	AGTATTGTGTTGGGTGACAAAAG	6629974	6630212	239	59.1665
FHS232791	A06	TCTTTTGTCACCCAACACAA	CATTGCCTAATGTCTGAACTTTTG	6630189	6630370	182	58.799
FHS232792	A06	CATGATTGATGGTTTGCGAG	GGCCAACCAATTTTAGGCTT	6630709	6630985	277	60.1925
FHS232793	A06	GTTCGGTTTAGGTCCGGTTT	CTATGAACCGTGATGGAGGC	6634149	6634419	271	60.352
FHS232794	A06	TCATTTTGACAACCCGGAAT	CAATTACAACACTGACGGCG	6637963	6638187	225	60.171
FHS232795	A06	ACATCACGGCATCAAATGAA	CACAATTCTCATGTACGCGG	6644169	6644381	213	60.0325
FHS232796	A06	ATGCCAGTCAAACAACAACG	GACAAGGACTGGTTTTGCGT	6644792	6645053	262	59.8855
FHS232797	A06	TTTGGCCTAATACGGGTTTG	TTCAGAACTAAATGTCAAATTCGG	6645556	6645761	206	59.691
FHS232798	A06	TTTGGCCTAATACGGGTTTG	TTCAGAACTAAATGTCAAATTCGG	6645556	6645761	206	59.691
FHS232799	A06	TGCAATACAGTTTTGGTGCAA	GAATTGTCCGCGCCTATATT	6658518	6658692	175	59.6115
FHS232800	A06	TGCAATACAGTTTTGGTGCAA	GAATTGTCCGCGCCTATATT	6658518	6658692	175	59.6115
FHS232801	A06	TGAGCGTTGTTTGAAGTTTGA	CAACCTTGGAAGCATGTTACTTT	6663779	6664011	233	59.543
FHS232802	A06	TGCAAACGATTAATTACTTACGCT	aaaggctaaggttgcatttga	6664039	6664314	276	59.103
FHS232803	A06	TGCAAACGATTAATTACTTACGCT	aaaggctaaggttgcatttga	6664039	6664314	276	59.103
FHS232804	A06	gcaaccttagccttttGATGA	TGGATTCATAAGTCTTTTGCCA	6664300	6664453	154	59.469
FHS232805	A06	TGCTCCTTTTTGTGATTAACTCC	ATAGAGTTCGCTGGGTGCAA	6665327	6665578	252	60.2275
FHS232806	A06	TGCTCCTTTTTGTGATTAACTCC	ATAGAGTTCGCTGGGTGCAA	6665327	6665578	252	60.2275
FHS232807	A06	TTATCATCGACTTCCGAAAAA	TCCCGCTAAATGTACATCTTTTAT	6665795	6666070	276	57.8215
FHS232808	A06	CAAATTAATGTTGTTTACCGTTTTC	GGCATTTATTTAAGTGGATGGG	6666084	6666350	267	58.8665
FHS232809	A06	TTCCTTGCAGGCTTTCGTAT	AAAGCAATGCACACGATGTC	6666983	6667189	207	59.7865
FHS232810	A06	TTCCTTGCAGGCTTTCGTAT	AAAGCAATGCACACGATGTC	6666983	6667189	207	59.7865
FHS232811	A06	GATGACAACTGGGACTCTTCG	TTTCTCACGACACCACATGC	6667358	6667590	233	60.2225
FHS232812	A06	ACCAACACAGATTATGCAAGC	CAGACACAAGGAGAATTTCTTCAA	6668130	6668358	229	58.7835
FHS232813	A06	ACATTCCCTCTGGAAACGTG	AGATTTGGATGCATGGGAAG	6670554	6670760	207	59.93
FHS232814	A06	GGTCCATCTCCTCAGTGCAT	TGTGCTGAGGACTTCAATGG	6674006	6674225	220	59.9555
FHS232815	A06	GACGAACTTTGTCGAGGCAT	ATCAGATATTCGTAAAAGAGGAAGAT	6677866	6678091	226	58.762
FHS232816	A06	TCATTCTTGTTTGGAAGGGAA	CCTTTTATGGTAGATAAAGATGGGA	6678154	6678297	144	59.224
FHS232817	A06	TCTTTCTTGCCTATCTTACCTTTTC	TGCCATGAATGCAATCCTAC	6681202	6681403	202	59.0745
FHS232818	A06	CGATTCTCCCATTTAATGTTGG	AGGACCAAATCGAATCATGC	6683789	6683888	100	60.2195
FHS232819	A06	GGCGGATAGTAAATCGAGGA	ATACCCGGTCGAAGAAATCC	6686316	6686508	193	59.645
FHS232820	A06	GGATTTCTTCGACCGGGTAT	ACACTGGTGGTGCTTATCCC	6686489	6686668	180	60.0015
FHS232821	A06	TAGGAAAAGCCAAGTCCCAA	GTGGATTGCAGGATCTTGGT	6689007	6689135	129	59.8065
FHS232822	A06	CGGTTGCACTCAAATAACGA	TAAATTCAATAAATCAAAATTTGCC	6689757	6689976	220	58.7645
FHS232823	A06	GGCAAGACTGGCAAGTTAGTG	TCGCACACTAGGTAGTCCCA	6714348	6714620	273	59.621
FHS232824	A06	CAATTTTTCATTATGGGCGA	TCATGGGAGTACCCACCTAAA	6722678	6722928	251	58.892
FHS232825	A06	CAATTTTTCATTATGGGCGA	TCATGGGAGTACCCACCTAAA	6722678	6722928	251	58.892
FHS232826	A06	TCCAATTAAAGTGTTCTTTAAAAATG	TGTTGACAAATTCAGCCAACTC	6723811	6724083	273	58.71
FHS232827	A06	TCCAATTAAAGTGTTCTTTAAAAATG	TGTTGACAAATTCAGCCAACTC	6723811	6724083	273	58.71
FHS232828	A06	TTCTGAGGATCAGCAAGGCT	TTACTCGGGGTTTACATCGC	6738944	6739176	233	60.028
FHS232829	A06	CTCTTACGCGAGTGATGCAA	ACGCACGAGGAGTACACACA	6740374	6740623	250	60.269
FHS232830	A06	TTTGCGTGTACATCACCCAC	CTTCAATGTCCCCGAGTAGC	6741578	6741800	223	60.065
FHS232831	A06	ATTTTGGCAGAAACTCCCCT	TGTTAGAAAAATGCTTGACTGCAT	6742390	6742555	166	60.063
FHS232832	A06	TTTTTAACGGGATCAAAACAA	TTTGTTCATACCCACTCACTCG	6743928	6744200	273	58.6415
FHS232833	A06	TCCCATCTTTTATTGTCGCA	TTCAAGAAAAATCTGAAAGATCG	6744284	6744439	156	58.4065
FHS232834	A06	ACGATCTTTCAGATTTTTCTTGA	TCACTGGAGAGGAGTTGATCG	6744416	6744635	220	58.797
FHS232835	A06	CGATCAACTCCTCTCCAGTGA	TGGTCCATTTTCATAAAACCAA	6744615	6744889	275	59.8005
FHS232836	A06	GTGTTGGGATGTGTTCTGGA	TGCACTTGTCTTGGTGTATGC	6745396	6745632	237	59.573
FHS232837	A06	TGCTTGGGTTAGCATGAGTG	CAAAACCTGGATGGCTGAAT	6749756	6749986	231	59.8985
FHS232838	A06	TGATAGCCAGTGCGACATTC	AACCCTTCCCGTGAGTCTCT	6751573	6751791	219	59.9705
FHS232839	A06	TGATAGCCAGTGCGACATTC	AACCCTTCCCGTGAGTCTCT	6751573	6751791	219	59.9705
FHS232840	A06	CGGTTCTTTGCCTTCTTACG	cataccatgaaaataatcacaaaaa	6752217	6752486	270	58.5525
FHS232841	A06	CCGCAAAAATCATATACAGCA	AAAATTCAAAATCTTCATATCTCCA	6752811	6752976	166	58.0755
FHS232842	A06	TGTATGTCTCAATTTGCAATGTTT	GTTAGGGACCGAATTGAGCA	6754662	6754888	227	59.344
FHS232843	A06	TGTATGTCTCAATTTGCAATGTTT	GTTAGGGACCGAATTGAGCA	6754662	6754888	227	59.344
FHS232844	A06	GTTTGATGTTTGGGGGATTG	TTTGAATCTATTCCGGGCAC	6770981	6771137	157	59.965
FHS232845	A06	CACATACAACCCTGCGAAAA	TGCGTACATACAGAGGTGGC	6785504	6785770	267	59.6655
FHS232846	A06	AAATCTCGAGCCATCAAACG	TCCCCAAATGTAGCTCCAAC	6794393	6794668	276	60.0735
FHS232847	A06	TTGATCCCAACAGCTTTGAA	TTGAAGAAGCCAGGCAAGTT	6796326	6796580	255	59.62
FHS232848	A06	AAACTTCCTAAGAGAGTGGCACA	GATTTGGCCTGAATCTGGAA	6798098	6798285	188	59.739
FHS232849	A06	CATTTACAAAGGCTGCGGTT	TTCTTTCCCCGCTGCTACTA	6798878	6799150	273	60.053
FHS232850	A06	TTAAGCATGGTCTTGCGAAAT	TATTGCTCGGTCATGTGTGC	6803815	6804083	269	60.2155
FHS232851	A06	TTAAGCATGGTCTTGCGAAAT	CCAAACATATATATTGCTCGGTCA	6803815	6804094	280	59.924
FHS232852	A06	TGTATAACTAGTAAAGGCCGACAA	TGTAACATCCTTTCCGTAACCA	6804483	6804744	262	58.3195
FHS232853	A06	TGAACATCTTCGGTTCTTGTT	AGACCAAGATTCCATTGTCCA	6804565	6804792	228	58.3555
FHS232854	A06	GTTGGCTAATGGCAGCTCTC	CAGAATCACAGCAACGCAGT	6805021	6805200	180	60.0205
FHS232855	A06	ACGGGGTTTCTTTCCCTAGA	CTGACGCCGTTTATACCGTT	6807119	6807263	145	59.976
FHS232856	A06	GTGAGCTTTTGCACCTCCTC	TCTAGTGGGGATGACCTTGG	6807729	6807955	227	59.9585
FHS232857	A06	TGGCCTAAACCCACCTAATG	TGGTTTATCAACAGATAACGAGGA	6809849	6810111	263	59.858
FHS232858	A06	GGAATTGGGATGGACTCGTA	GCGTGACTCGGTATGTGCTA	6814542	6814749	208	59.8225
FHS232859	A06	TGCTAACAACAACAAAAATTCAAAA	ATCCATTGGCTAGCGACAAA	6822443	6822666	224	60.2865
FHS232860	A06	CGTCACCACGTCTTCTCGTA	GGCCCACACAAAGTCAAGTT	6823114	6823320	207	59.9545
FHS232861	A06	TGGTGAGTTATTACGAGACGGA	ACCAGACCGTGCCAGAATAG	6823573	6823760	188	59.883
FHS232862	A06	ACCGAGTGAGAATGTGAGCA	CGAAGCATCGGTAGCTGATT	6823789	6824062	274	59.897
FHS232863	A06	TGTTCAGCATGGGACTGAAG	TCTCTCAAACTCACCAACACTCA	6824139	6824388	250	59.8845
FHS232864	A06	TGTTCAGCATGGGACTGAAG	TCTCTCAAACTCACCAACACTCA	6824139	6824388	250	59.8845
FHS232865	A06	ATGAGAGATTTGACGGTGGG	AACATCCAGTCAGGAGGGTG	6829169	6829446	278	59.9445
FHS232866	A06	TTCCAGCACAACAGCATCTT	TTTCAAGATTCAACTGCCCC	6834164	6834424	261	59.748
FHS232867	A06	TTCCAGCACAACAGCATCTT	TTTCAAGATTCAACTGCCCC	6834164	6834424	261	59.748
FHS232868	A06	TGGCTGTACTTGTGCTTTGC	ACCCAAACATAACATTCGGC	6839136	6839320	185	59.8745
FHS232869	A06	TGGCTGTACTTGTGCTTTGC	TTGCCTAAACATTGAAACAACC	6839136	6839347	212	59.5455
FHS232870	A06	TGATGCAACCGACTACTTCG	GAGTCAGGAGTGCTGCGAAC	6839874	6840132	259	60.5155
FHS232871	A06	TGATGCAACCGACTACTTCG	GAGTCAGGAGTGCTGCGAAC	6839874	6840132	259	60.5155
FHS232872	A06	AGACATTGGGTACCACCTCG	ACTCCTTTCGTTGGGAACCT	6840889	6841052	164	59.908
FHS232873	A06	AGGTTCCCAACGAAAGGAGT	ACCTCCTAAAGTCGGCCAAT	6841033	6841244	212	59.967
FHS232874	A06	GACATTGTGACACCACGGAC	AGATGCTCGCACATCATCAG	6841308	6841505	198	59.914
FHS232875	A06	AAAGTGGTGGGTGATTTTCG	TCTTTTCAACTAGCTCTTGACTTG	6863456	6863580	125	58.5375
FHS232876	A06	CAAGTCAAGAGCTAGTTGAAAAGAC	TTGCCAATAGTTAATGTTTTGATTT	6863557	6863835	279	58.1405
FHS232877	A06	CATTAACTATTGGCAAGAATTTCG	AACAGCAAGGGGGAGGTAAT	6863820	6864072	253	59.483
FHS232878	A06	GTGGCACTAGGCATCACCTT	GCAATCGAAGTGCCTATGTTT	6866980	6867215	236	59.692
FHS232879	A06	GTGGCACTAGGCATCACCTT	GCAATCGAAGTGCCTATGTTT	6866980	6867215	236	59.692
FHS232880	A06	AAGCAACCGCAGCACTTTAT	ATGTCACAGGATCACCGACA	6868595	6868819	225	59.9365
FHS232881	A06	CCAATTTCAACTTAATTTTCAACCA	GTCATTACAGTGCCAGCGTG	6870392	6870649	258	60.3905
FHS232882	A06	GAGGAGGAAGATGAGGGACC	CCACCACCTTCTGTTGCTCT	6872575	6872846	272	60.155
FHS232883	A06	ATTCAACATGCAATTGTCCG	TTTTGTTAAAGCGGTTATTCTGG	6873164	6873430	267	59.49
FHS232884	A06	ATTCAACATGCAATTGTCCG	TTTTGTTAAAGCGGTTATTCTGG	6873164	6873430	267	59.49
FHS232885	A06	GAATCGAAAATCGGGCATTA	TCCAATAAATCAAAAATTGCCT	6873675	6873911	237	58.791
FHS232886	A06	GGGGAAGTTGAACGGTTTTT	TCACCAATTCCCAACTCAAGA	6886384	6886620	237	60.34
FHS232887	A06	ACAGCCCTAACCCTGACCTT	CATGGCACCTAGAGGATTCA	6891332	6891554	223	59.332
FHS232888	A06	GCAAGTTCAGAGCTTAGGCG	CGTTGGTGGAGTTCATCCTT	6893159	6893424	266	60.129
FHS232889	A06	AGGTTCAAGCGAATCCAAGA	TTTTTGGAAAGAGAGGCCAA	6894235	6894458	224	59.804
FHS232890	A06	AGGTTCAAGCGAATCCAAGA	TTTTTGGAAAGAGAGGCCAA	6894235	6894458	224	59.804
FHS232891	A06	TTTGGCCTCTCTTTCCAAAA	GTGAAAATATTCCAGAAAAAGAAAAT	6894438	6894698	261	58.6745
FHS232892	A06	TTTGGCCTCTCTTTCCAAAA	GTGAAAATATTCCAGAAAAAGAAAAT	6894438	6894698	261	58.6745
FHS232893	A06	CATGTACGTCCAGGAGCAGA	AAGAGAGGAGCCCGAATAGC	6895530	6895693	164	59.901
FHS232894	A06	GATATTCGCCGAAATGGAGA	CATCATGGTTGTTCCGAATG	6905632	6905876	245	59.8875
FHS232895	A06	AACCGAACCAATCATCGAAC	GCAAATCTGCACTAAGTTTTGG	6907682	6907957	276	59.371
FHS232896	A06	ATTATGAGAGGCGCGAAGAA	GAGAGAAAAGCACAGTGAACAAAA	6921177	6921355	179	59.9565
FHS232897	A06	GTCCACACCAACCATCCATT	TCGGATCCAACACTGTAACG	6922346	6922615	270	60.0315
FHS232898	A06	GTCCACACCAACCATCCATT	TCGGATCCAACACTGTAACG	6922346	6922615	270	60.0315
FHS232899	A06	ATAGCAGCTTTGTTCGCCAT	TGTGCAAGCATTACATTCGC	6931748	6931929	182	60.345
FHS232900	A06	GGTAACGCTCAATTTCCGGT	CGATCCAAACCGCTTGTAAT	6948756	6948877	122	60.594
FHS232901	A06	CTCGTGGCTTTAGAATTCAGG	TTTTGTGTTTAATAAGTTGTCTACGAA	6950893	6951162	270	58.365
FHS232902	A06	CCCCCTTCTCTAAGCCTACC	AACTGCAATTATGTAGAGTCCTTTTT	6971932	6972128	197	58.647
FHS232903	A06	CCCCCTTCTCTAAGCCTACC	AACTGCAATTATGTAGAGTCCTTTTT	6971932	6972128	197	58.647
FHS232904	A06	AAATACTTTGGTTCTTTAAAAAGATGA	TTGGATGTAACTCTCTGGAAACA	6972153	6972405	253	58.0675
FHS232905	A06	TGTAACATGGACAGTTTTCAAAAGA	TCGAGTTTAACTATGTCCAAATGAA	6972238	6972348	111	59.5495
FHS232906	A06	CCCTACCACACAGAACTTTATGC	TTTGGCAAATAACTGGTCCC	6974025	6974227	203	59.871
FHS232907	A06	ACGGTTTTGTCGCTGAATCT	GGGAGATAGTTTATTCGTTGTCC	6975737	6976016	280	58.922
FHS232908	A06	ACGGTTTTGTCGCTGAATCT	GGGAGATAGTTTATTCGTTGTCC	6975737	6976016	280	58.922
FHS232909	A06	CAAGACCTGACCGACACTTAAA	AACACAAGCACCTCTTCAAAAA	6976357	6976568	212	59.104
FHS232910	A06	TTTTGCTAAATTCCGAACCG	ATGTGCCAGCATACCGAATC	6996008	6996224	217	60.4815
FHS232911	A06	GAAGGTGGACAAGAAACCAAA	GTTCTTTTGGTCGGCAGTGT	6997610	6997759	150	59.6095
FHS232912	A06	GAAGGTGGACAAGAAACCAAA	GTTCTTTTGGTCGGCAGTGT	6997610	6997759	150	59.6095
FHS232913	A06	ACAAATGTTGCTCCGAATGC	CGGTGCATTTACAAATGGTG	6998552	6998789	238	60.446
FHS232914	A06	TTTTTATTTGAACAAGTTTATCTGTTG	AAATGTTTTAATCTTTCAGATCTCACT	7005151	7005381	231	57.335
FHS232915	A06	ATAGGATGGAGAGGGAAGCG	TCCCGGTGTACTTAAAATGATTC	7009668	7009929	262	59.9195
FHS232916	A06	ATAGGATGGAGAGGGAAGCG	TCCCGGTGTACTTAAAATGATTC	7009668	7009929	262	59.9195
FHS232917	A06	GAATCATTTTAAGTACACCGGGA	TGCACGTAACAACAATCCGT	7009907	7010147	241	59.658
FHS232918	A06	GGAACACGGTAGACCAGCAT	CTGCAGGGAGAACACCTCTC	7011391	7011513	123	59.9915
FHS232919	A06	AGGTGTCTTTGTCGTGGGAC	CAAATTCAATAAATCAAAACTTGCC	7011693	7011922	230	60.064
FHS232920	A06	TGCACGTAACAACAATCCGT	CAGTGAGCACGATAACCGAA	7045084	7045242	159	59.9495
FHS232921	A06	TGTTACTGATCTGACATGGCAAC	ACCAACCTAACGTGACGGAG	7047013	7047288	276	60.04
FHS232922	A06	TTTTACCCTCCGTAGTTGCG	TTGATTTGGTTTGATTCGGG	7047516	7047794	279	60.3975
FHS232923	A06	ATATTTGGCTCCCCTTGGTT	CGATGAATTTACATGTATCGCA	7065901	7066149	249	59.126
FHS232924	A06	ATATTTGGCTCCCCTTGGTT	CGATGAATTTACATGTATCGCA	7065901	7066149	249	59.126
FHS232925	A06	ATATTTGGCTCCCCTTGGTT	CGATGAATTTACATGTATCGCA	7065901	7066149	249	59.126
FHS232926	A06	TTGAGCACTCATTGGCTACG	TTCGGATTACATGACACTGCTC	7070287	7070511	225	60.0755
FHS232927	A06	CCGATTAAGGGTCTGGTTCA	TCCAAACTAGCACTACAATCCAAA	7071452	7071675	224	59.991
FHS232928	A06	TTTGGATTGTAGTGCTAGTTTGGA	TTATTTTAAATTTGGATAGGCTTTCT	7071652	7071894	243	58.715
FHS232929	A06	GAAGAGCACGAGTGAGGGAC	ACATCTTTGCCCATCTTTGG	7075448	7075641	194	59.963
FHS232930	A06	GAAGAGCACGAGTGAGGGAC	ACATCTTTGCCCATCTTTGG	7075448	7075641	194	59.963
FHS232931	A06	GAAGAGCACGAGTGAGGGAC	ACATCTTTGCCCATCTTTGG	7075448	7075641	194	59.963
FHS232932	A06	CCATCAGTGGCCAAAGAATAA	TGGATTGATAATCTCCAGCCAT	7077410	7077577	168	60.304
FHS232933	A06	CCATCAGTGGCCAAAGAATAA	TGGATTGATAATCTCCAGCCAT	7077410	7077577	168	60.304
FHS232934	A06	GTTAAAGGTAGTGGCGCGTG	TTCTACGGATTGGGATCCTCT	7079521	7079770	250	60.3
FHS232935	A06	GAGGATCCCAATCCGTAGAA	TCGGATCAATCGGGTAAATC	7079751	7079942	192	59.328
FHS232936	A06	TGCATTCGTTGGACTCTTTG	CATCTCTATGCCATCTCTATGCC	7082396	7082619	224	59.9675
FHS232937	A06	GGCATAGAGATGGCATAGAGATG	GACGTTGATTGTGGTTGTGTTT	7082597	7082700	104	59.949
FHS232938	A06	TGATCGTGTGCGCTAATCAT	CTAGCTGACGTGGCGACATA	7083111	7083317	207	60.143
FHS232939	A06	CCAAGGCTGCATTTGGTTAT	TGCATAAGACACAATGCACAAG	7084558	7084721	164	59.8795
FHS232940	A06	TTTTGGGTTAGGAACATGGG	AAACACACTCGCATGCACTT	7085607	7085802	196	59.513
FHS232941	A06	GTGTGGCTGACTTGGAACCT	CAAAACACCATAGACAAGCCAA	7086514	7086656	143	60.0955
FHS232942	A06	TCTGCTCATCCTAGCAGCAA	AACGCAGTTAAAGAACCAAAGAA	7087163	7087416	254	59.6125
FHS232943	A06	TGTTCTTTGGTTCTTTAACTGCG	AAAAAGCTGTTTGTACTACGACATT	7087392	7087652	261	59.195
FHS232944	A06	TGCAATCCTGTTCGCAGATA	TGGCACCTTACCTCTTTTCA	7087793	7088051	259	59.359
FHS232945	A06	GGACCGTGTTAATTGGTTCAA	TCTTTGTTATTTGCCGCCTT	7092959	7093144	186	59.718
FHS232946	A06	TTTTTATCAAAAGGTTAAGCCCA	acgtgtgttagtgccactgc	7093221	7093427	207	59.4665
FHS232947	A06	TTTTTATCAAAAGGTTAAGCCCA	ttttgacgtgtgttagtgcca	7093221	7093432	212	59.6545
FHS232948	A06	GTTTGAGCACGACGTGACAT	TGGAGGATACCTAGCGCTTT	7094128	7094401	274	59.355
FHS232949	A06	TGATCAAGGCTAATACTTGCGA	CGTTTCAGTGTAAATGAATCTCGT	7097592	7097775	184	59.7385
FHS232950	A06	AGCTACTGCGTATAATGTGTGC	CAAAACCAATTGAAGTTTCATAATC	7097676	7097950	275	57.6805
FHS232951	A06	TCTCCCTTTGTTTATTTGACACA	CAAAGTTGCATTGAGAGCCA	7098273	7098546	274	59.3255
FHS232952	A06	TCTGCAACTTAGCCACAGGA	TTTTTCCCCACAAACTGGAG	7105319	7105518	200	59.7665
FHS232953	A06	GAAGTCCAATCGACGCATTT	GGTTGCCATTGTTAGGTAGCTT	7128427	7128702	276	59.823
FHS232954	A06	CCCACAGATGGTGTCAAATG	GAAAAACTTGGCTGATAGCTTCT	7137053	7137235	183	59.056
FHS232955	A06	TGGTTACACGTTCTGTCTTGAA	TTTCGAATTACTTCGGCACC	7137534	7137706	173	59.205
FHS232956	A06	TCATTCCAAACACATGAAAATG	TGGGGATGAATATTACGCAAA	7138566	7138833	268	59.2725
FHS232957	A06	TCATTCCAAACACATGAAAATG	TGGGGATGAATATTACGCAAA	7138566	7138833	268	59.2725
FHS232958	A06	AATTCCAAATGTGTGGGCAT	TACCCTCCATCACACCACAA	7139436	7139680	245	59.9325
FHS232959	A06	TCGTATCTTTTCAATTCACCTTGA	AGCTGCTTGCTTTAATGGGA	7148681	7148942	262	59.993
FHS232960	A06	TCGTATCTTTTCAATTCACCTTGA	AGCTGCTTGCTTTAATGGGA	7148681	7148942	262	59.993
FHS232961	A06	CGTACGCACGATCTCAAAAA	GGATGTGAGTCACCGAAGGT	7162839	7163014	176	59.9205
FHS232962	A06	CGTACGCACGATCTCAAAAA	GGATGTGAGTCACCGAAGGT	7162839	7163014	176	59.9205
FHS232963	A06	CGTACGCACGATCTCAAAAA	GGATGTGAGTCACCGAAGGT	7162839	7163014	176	59.9205
FHS232964	A06	GAAGCATGGACCAAGGGATA	GGAACTAACAAAAAGAACTAAGGGAA	7165948	7166182	235	59.723
FHS232965	A06	GAAGCATGGACCAAGGGATA	GGAACTAACAAAAAGAACTAAGGGAA	7165948	7166182	235	59.723
FHS232966	A06	TCGTGGAAAATGACTCAGGA	GATAGGAAGAGGATTGGGGC	7166807	7167015	209	59.5405
FHS232967	A06	CAACGGATTCACTGCTGAAA	ACGAACAACGGCATTCTACC	7169014	7169274	261	59.92
FHS232968	A06	ATTGGATAAATACACATTCTTCTTTCT	TTTTCCTTCTAACCAGTATCTTAAAAA	7170737	7171007	271	57.3285
FHS232969	A06	TTTCCTATGTGAATTATGGTGCC	ACGGATCCCTAACAGGACAA	7171020	7171294	275	59.747
FHS232970	A06	AAAATCTTGCCATAGGGGCT	GACAGAAGCTCCTTCTCCCC	7177451	7177712	262	60.133
FHS232971	A06	TCAAGTACTTAAATCGAAAACTTTGAG	CTCCTCCCAACCGAACAG	7179955	7180226	272	58.9225
FHS232972	A06	TCAAGTACTTAAATCGAAAACTTTGAG	CTCCTCCCAACCGAACAG	7179955	7180226	272	58.9225
FHS232973	A06	AAAATGGTCTAAATAACAAATTCAATG	TATCCGATGACGACATCCCT	7180132	7180356	225	59.2205
FHS232974	A06	TGCAAATACGGTGACGGATA	ATATTGGTGGACGAGCCAAC	7181045	7181278	234	59.8865
FHS232975	A06	TGGCTCGTCCACCAATATCT	CGTATCACGCGTACATGTTTT	7181261	7181515	255	59.5645
FHS232976	A06	GGTCGACCAACAGGCTATGA	TGTAACAAATATGCTTAATAAATCGAA	7181873	7182143	271	59.358
FHS232977	A06	AAATTAGACGCCACTCCTTTTG	GAAGACGAAGGACTTGCCTG	7182577	7182856	280	59.828
FHS232978	A06	AATTCCCAAACCGATTGATG	TTCTCCCTGCTACACCATCC	7189551	7189825	275	59.8475
FHS232979	A06	TGTCCCGTGAAAGATTGAGA	TGAAAAATACCATAATCAACCAAGAA	7215327	7215564	238	59.6135
FHS232980	A06	CCTACACAAAATGGTTAGCGG	CATATCCGTTCCAAGTTCTTACTTT	7216710	7216949	240	59.301
FHS232981	A06	CCGACAGAGAGATCAGGCTT	AATTACGTTAATCCAATTTATGATTTC	7217715	7217882	168	58.457
FHS232982	A06	TTGAGGGATTTAGGCTCGTAAC	GTATTAAAGCCATGGACGCC	7219129	7219370	242	59.534
FHS232983	A06	GTTGCTCAAGATTGCAACGA	CACCATTACAGTGCAAGGCA	7267893	7268002	110	60.3575
FHS232984	A06	AAAAATCAGCAACAGGGCAT	TCACTGTCATCTCAGCGGTC	7271589	7271694	106	59.781
FHS232985	A06	GCACCTGATTCGGAAGAGAG	CTCAGGAGGTCGAATGAAGC	7279872	7280052	181	59.95
FHS232986	A06	GCACCTGATTCGGAAGAGAG	CTCAGGAGGTCGAATGAAGC	7279872	7280052	181	59.95
FHS232987	A06	GGGAGATGCCCTGTACTGAA	TCTTTGTGCTTCAATGTCGC	7280882	7281103	222	60.034
FHS232988	A06	TGGGTAAGTTTGACCTTGGG	TAAAAATTGGCTGGTTTGGC	7295688	7295860	173	59.8835
FHS232989	A06	TGGGTAAGTTTGACCTTGGG	TAAAAATTGGCTGGTTTGGC	7295688	7295860	173	59.8835
FHS232990	A06	CGTTCTTTGGCGAGTTTGTT	TGTGTTGTGCTTCAAGAGCC	7296038	7296303	266	60.158
FHS232991	A06	GCCATGGAAAATACAGCCAC	CCAAGGACACTCAAGATAAGGG	7297892	7298166	275	60.165
FHS232992	A06	TCATTCAGTCAAAGTCTCCCAA	TCTCAGGCTAAGAAGTGGGTT	7298805	7299045	241	58.89
FHS232993	A06	TCACATGAAATTTGTTTTTCACA	TGTCTAATCAAATAATGGAACGATG	7299361	7299527	167	58.718
FHS232994	A06	AAAAAGTCTTAAACATCGTTCCA	CGTGAACGAGAGGGTTTCTG	7299490	7299724	235	58.963
FHS232995	A06	GGCCGCTTTTATATTGGGAG	TTGTGCCTAATTGCTTAACTATCG	7302469	7302643	175	60.246
FHS232996	A06	ACACCCTCTTTCAATGCACC	GCTAAAGCACTTCGCCTGAT	7302969	7303201	233	59.7965
FHS232997	A06	GGGGTGTATTAGTAAAAGTGGTGA	TGTGTTGATAAATTTCAGGCCA	7308111	7308358	248	59.4005
FHS232998	A06	ACACATGACTCACCCCCATT	GGGTCAGAGTTCTCGCAAAT	7309351	7309591	241	59.692
FHS232999	A06	ACACATGACTCACCCCCATT	GGGTCAGAGTTCTCGCAAAT	7309351	7309591	241	59.692
FHS233000	A06	GGTGTGGGAAATGGCAGTAT	TCATTAATTCACCCCAAATCG	7314304	7314568	265	59.661
FHS233001	A06	AGTCGTCGGATAGTCGTGCT	CTTGAATTGTGCCACCACTG	7315575	7315789	215	60.025
FHS233002	A06	ATACCCCAATGGATTGGACA	GGGCCTAGTCCAATAACCCA	7315908	7316124	217	60.466
FHS233003	A06	GGAGACTCGAACTCACGACC	TTTTTCTTTTTCGCAAATTTATGT	7316355	7316633	279	59.1335
FHS233004	A06	TGAAATTATTGAAGAAAAGACCAAAA	GAATGACTAGTACATAAACTTGCAAAA	7316882	7317038	157	58.441
FHS233005	A06	TTGTAGTCCGAGTACTAGCGTAAGAA	ACGGAATCGCGTATGTTAGC	7318055	7318330	276	60.029
FHS233006	A06	TGATCCATAGACTCTCCGATCTC	GCGCAAAGTCCAACTTCACT	7321585	7321864	280	60.064
FHS233007	A06	TGATCCATAGACTCTCCGATCTC	GCGCAAAGTCCAACTTCACT	7321585	7321864	280	60.064
FHS233008	A06	CGTGTGTCTACGTGTTCGGT	GCCTCATTTCACCAACAACA	7336191	7336347	157	59.6065
FHS233009	A06	TAAAAAGGGGCTTGCATACG	CCATCCTCATTTATCGTCCTC	7336813	7337069	257	59.2775
FHS233010	A06	AGGTGGTGCATTATCCAATGA	ATCTCCACCCGAAACAAGTG	7338670	7338933	264	60.0865
FHS233011	A06	TTTGCAGATCGTGACTAGCG	CGGCTTCTACATTAGGGACC	7339453	7339722	270	59.414
FHS233012	A06	CCAAATAAAAGTGGGGTTCG	CGGTAACTTGGGCAATCTTC	7341200	7341476	277	59.44
FHS233013	A06	TCAATATCCAACTCGAAAGCA	ATTTGCTATGGTGTCCCTGC	7343117	7343389	273	59.168
FHS233014	A06	ACTGTTACTACCCATGCGCC	TGATCAGGTGAAGTTAGGAAGGA	7362731	7362979	249	60.069
FHS233015	A06	ACTGTTACTACCCATGCGCC	TGATCAGGTGAAGTTAGGAAGGA	7362731	7362979	249	60.069
FHS233016	A06	GATTGAAAGTCTTTTTCAAACGG	TCGTTCGCGTGTAGTTTCAG	7431584	7431851	268	59.622
FHS233017	A06	CTCTCTCCACCTTCGTCCAG	CCGGTGGTTGCATTAAGTTC	7438524	7438730	207	60.1715
FHS233018	A06	GCTTGTGTTTGCGTTTCCTT	TGTAACTACCCGGATGTAACTTG	7439620	7439817	198	59.2155
FHS233019	A06	TTCATGAAAGAAAAAGGCGG	AAATTTTATATCCAAATTGTCCCTT	7440552	7440702	151	58.8975
FHS233020	A06	TTTAAAATTTAGGGTTCAGACTTCG	CCAAAATTCAGGGACAAAAGA	7441527	7441709	183	59.1255
FHS233021	A06	TTTGCTTGTATTGAGGGGTTG	GGAAAAATGCAAGCTCAACA	7441855	7442090	236	59.4385
FHS233022	A06	AGGAGCTCGCCAAATGTCTA	TGTTGCGAAGGCACTATGAC	7475557	7475824	268	59.9245
FHS233023	A06	CACACTTTGCTCCTCCCAAT	AAGAAAGAGAGACCACGCGA	7481215	7481387	173	60.1225
FHS233024	A06	TTTTAAAAATATGGGTTGTTACCAT	GCAAACGAACGATTCCAAAT	7482020	7482244	225	58.5745
FHS233025	A06	GCTGGGTTAGACTGGGTTGA	ATTGGGGTCAGGGCCTATAA	7484815	7484959	145	60.3165
FHS233026	A06	CAACTAGCCCGGAATTATCG	AGGGTTCACAACGATCTCTCT	7487248	7487497	250	58.704
FHS233027	A06	AGAGAGATCGTTGTGAACCCT	GCTTGTCCTCGAGCAAAAATA	7487477	7487585	109	58.666
FHS233028	A06	GCTTTTCTACTTTTTCAAAATTGAGTT	TTTCAATTCCTTGGCAAACA	7488449	7488725	277	59.072
FHS233029	A06	TTTTGAATGCCCAGCTTTTT	GTCAAACACAGCGACTCCAA	7501246	7501484	239	59.7895
FHS233030	A06	TGCTAGGGTTCCAGAAGTCG	GTCGCACAGGGTTGATCTTT	7526801	7526954	154	60.2535
FHS233031	A06	TGGTTTATCAACGACCCCAT	GCCAGTGAGTTTTGTGTGGA	7537895	7538150	256	59.8885
FHS233032	A06	CTCCCCTTCTTGTGTCAAGC	GGGACCTTGTGCTAAGCAAG	7539257	7539524	268	59.8595
FHS233033	A06	TAGCACAAGGTCCCCATTTC	CAAGGAAGGAAAAAGCGTTG	7539511	7539790	280	59.894
FHS233034	A06	GCCAGATGTTCGGAAACCTA	GAGAAAATGGATTCCACCCA	7553171	7553348	178	59.9005
FHS233035	A06	CGTTCGTGCTCTAGCATGTC	GAACGACCCGAGATCCAATA	7554423	7554690	268	59.7575
FHS233036	A06	TGCTGCCAAACTAGTGCAGA	TGAACCCATAGCCTAAAAGCA	7574463	7574729	267	60.235
FHS233037	A06	TGGAATTTTTGGCTTACATGC	CATTTTTCCAAAATATCCAAACAA	7575461	7575735	275	59.577
FHS233038	A06	AAATTAGGTCAACTGGCCCAT	GGATTCGCAACGATTTCTGT	7578648	7578907	260	59.899
FHS233039	A06	ATGTCGACGTATCCGACCTC	TTTTACTCCAGCTCCGCAAT	7612286	7612554	269	59.901
FHS233040	A06	TACCAAGTTTTTGGCACCGT	GGAAGATGTAAGACTGAGAGGAACA	7613915	7614166	252	60.287
FHS233041	A06	TTTTCAAAGCATCCTTAACTTTTTG	CCAGAACATAAGCACAACGC	7614227	7614408	182	59.6975
FHS233042	A06	GAGCAAGGAGGATCAACACTG	TCCTCACTGCCGTTCAACTT	7644820	7645049	230	60.346
FHS233043	A06	GTGGTCCTCAGATATGCCGT	AGAGTTGACGGAGCCAAGAA	7700318	7700584	267	59.973
FHS233044	A06	GGTCTTTGATAACCGCGCTA	GCTGACGTATCAGTTGCTCG	7714339	7714494	156	59.9255
FHS233045	A06	TTCTTCATCGCGGAACTCTT	TTCGAGAACAAGTGACGCAG	7716122	7716240	119	60.065
FHS233046	A06	GAGTTTTAGCATGGGTCGGA	GTAATTCGCGATAGGGTGGA	7721369	7721528	160	59.9985
FHS233047	A06	GAGTTTTAGCATGGGTCGGA	GTAATTCGCGATAGGGTGGA	7721369	7721528	160	59.9985
FHS233048	A06	TCCCACCATGGTTTATGCTT	AGGCAGGGGTCTCCAAGTAG	7721609	7721818	210	60.416
FHS233049	A06	CTACTTGGAGACCCCTGCCT	GGCAAGTCTAATTGTCGAGATG	7721799	7721918	120	59.7505
FHS233050	A06	TGTCCACAGAATAGGTTGTCTTC	TTTGGAGTACGAGATTTTTCAAGA	7721996	7722203	208	58.784
FHS233051	A06	TCTTGAAAAATCTCGTACTCCAAA	TGTGTTAGGGTTTGGGTGGT	7722180	7722384	205	59.727
FHS233052	A06	GCCTTCATGAATACGAACCG	AGTGCGGAGCTAGAGGAGTG	7722675	7722934	260	60.119
FHS233053	A06	GCCTTCATGAATACGAACCG	AGTGCGGAGCTAGAGGAGTG	7722675	7722934	260	60.119
FHS233054	A06	ATCTTACAAGTGCGGCCATC	AGATTCCTGTCACACGAGGG	7723415	7723639	225	60.1075
FHS233055	A06	CCCTCGTGTGACAGGAATCT	GGGAGAGATGAGGAAGAGTGTG	7723620	7723785	166	60.182
FHS233056	A06	GTAAATACCGGGGCCAAAAA	TGCTTCATTTGTATCACCGAAC	7724757	7724863	107	60.4395
FHS233057	A06	GTAAATACCGGGGCCAAAAA	GGCTTAGGCCATAAAGAAAACA	7724757	7724996	240	60.26
FHS233058	A06	TCGGTGATACAAATGAAGCAA	TTTTCCTTGATAAACATTATGCTACC	7724844	7725070	227	59.0855
FHS233059	A06	GGTAGCATAATGTTTATCAAGGAAAA	TCGAGTTTTTGAAAATTAAATAATGAG	7725045	7725319	275	58.725
FHS233060	A06	GGTAGCATAATGTTTATCAAGGAAAA	TCGAGTTTTTGAAAATTAAATAATGAG	7725045	7725319	275	58.725
FHS233061	A06	GGTAGCATAATGTTTATCAAGGAAAA	TCGAGTTTTTGAAAATTAAATAATGAG	7725045	7725319	275	58.725
FHS233062	A06	AGATGTTATAACCACCGCCG	ACAGCAAGGGCTTCAAGAAC	7725319	7725538	220	59.6615
FHS233063	A06	AAGTGAGACGTGCGAAGGAG	TATCCGCTCATCATAGGGCT	7725416	7725621	206	60.12
FHS233064	A06	ACCCTTGTTTAGGGCTTCGT	AGAACCCATGGGAAATAGGG	7726244	7726480	237	60.0045
FHS233065	A06	ACCCTTGTTTAGGGCTTCGT	AGAACCCATGGGAAATAGGG	7726244	7726480	237	60.0045
FHS233066	A06	GGGATTCAAAAAGGGTGACA	TCTCATATTTAAATCAACCCCCA	7727938	7728180	243	59.671
FHS233067	A06	GGGATTCAAAAAGGGTGACA	TCTCATATTTAAATCAACCCCCA	7727938	7728180	243	59.671
FHS233068	A06	CCATTTATAACATGAACAATGGC	CTGGTCAGCTGCACGAAAT	7730096	7730364	269	59.16
FHS233069	A06	CCATTTATAACATGAACAATGGC	CTGGTCAGCTGCACGAAAT	7730096	7730364	269	59.16
FHS233070	A06	ATTGGGTTGTTCTCAATCCG	AAACCATGCCCATTTCTATGA	7731826	7731928	103	59.5385
FHS233071	A06	GCCCTAAGAGTATTCCTTTTATCTTT	CCATATTTTATATTTGTTACCTCTTCC	7732327	7732602	276	57.6075
FHS233072	A06	GCCCTAAGAGTATTCCTTTTATCTTT	CCATATTTTATATTTGTTACCTCTTCC	7732327	7732602	276	57.6075
FHS233073	A06	GCCCTAAGAGTATTCCTTTTATCTTT	CCATATTTTATATTTGTTACCTCTTCC	7732327	7732602	276	57.6075
FHS233074	A06	ATACCGGGCCTTGAAAAATC	TGGAAAGAAGCCATGAAGGT	7735898	7736089	192	59.91
FHS233075	A06	TGAACGGAGTTGTGAGCTTC	GAGACTTTGCCTCTCACGAAA	7747368	7747621	254	59.3085
FHS233076	A06	GAACTGGATATCCTTCTTTCGC	GAGAGCAGAGGTGATCGTCC	7747770	7748044	275	59.5895
FHS233077	A06	GAACTGGATATCCTTCTTTCGC	GAGAGCAGAGGTGATCGTCC	7747770	7748044	275	59.5895
FHS233078	A06	ATGTGATATAAATGAGGGTGTTTTT	gcttttaatttgtaaagatttgattga	7748263	7748538	276	57.8045
FHS233079	A06	ATGTGATATAAATGAGGGTGTTTTT	gcttttaatttgtaaagatttgattga	7748263	7748538	276	57.8045
FHS233080	A06	ATGTGATATAAATGAGGGTGTTTTT	gcttttaatttgtaaagatttgattga	7748263	7748538	276	57.8045
FHS233081	A06	tcgGTTTTGGCTTATTTTCC	TTAATTAACCGGGTTTTACAAGTT	7750491	7750750	260	58.23
FHS233082	A06	TCAACTCAATTGACCCGTGA	TTGCTTGGAATGATAAATGCAG	7755005	7755282	278	60.0915
FHS233083	A06	GAGACAAATTGCTTAATGGCCT	AGCAACATGGACAAACTCCC	7755347	7755584	238	59.804
FHS233084	A06	GGGAGTTTGTCCATGTTGCT	TTTAAAAGCTTACGTTTTTGTTTTT	7755565	7755692	128	58.582
FHS233085	A06	GTCGACGGTAAATGTGGCTT	GTGTGGCAGGTTGAGTCTTG	7756253	7756499	247	59.655
FHS233086	A06	CTTACTGTTGATTGCGTCCG	TTTAGGGGCTTTAGAGGTTCG	7757945	7758104	160	59.5405
FHS233087	A06	TTTTAACTTCATGAGCCGGG	ATAGAGGTGGTGAGGCGCTA	7760895	7761142	248	59.963
FHS233088	A06	CGGGACCTTGTTATCGTTGT	AACTGTAGGGTCTCTTTAACGTGG	7761282	7761452	171	59.92
FHS233089	A06	AAGGAGAAGTTATGCCGGATT	ACGACAAGCATGACAACCCT	7762320	7762585	266	59.8405
FHS233090	A06	GTTTGGAGGATACGAAGGCA	CAGAGCTGCCACGTTATCAA	7763879	7764102	224	60.0425
FHS233091	A06	ttgaaaaagagaggtttaaatcaaga	TTCGTTTTTGTCTTTAATTTGTTTTG	7785729	7785992	264	59.428
FHS233092	A06	AAATCGTTGGTAGGTCTAACCG	AGGCCTACGCTTCTACAAACA	7787422	7787684	263	59.2435
FHS233093	A06	AAATCGTTGGTAGGTCTAACCG	AGGCCTACGCTTCTACAAACA	7787422	7787684	263	59.2435
FHS233094	A06	TTCATGTAAATGACGCGAGC	GCAGCCCGAAATCTCTTCTA	7798371	7798501	131	59.695
FHS233095	A06	TCCATTTCTTTAACTTTTTGCCTT	TGGGATTTGTGCTATCCTTTG	7833828	7834063	236	59.7695
FHS233096	A06	GAGCAGAAAAGGGTGTGAGC	ATGTCTCCATCGCGGTTATC	7845966	7846244	279	59.96
FHS233097	A06	GAGCAGAAAAGGGTGTGAGC	ATGTCTCCATCGCGGTTATC	7845966	7846244	279	59.96
FHS233098	A06	TGCCAAATACAAATAACACACAAA	TGTGCCTCTTGGCAATTGTA	7847505	7847751	247	59.809
FHS233099	A06	TACAATTGCCAAGAGGCACA	CATATCTTAGATTGACAGCACAAAAA	7847732	7847994	263	59.5585
FHS233100	A06	GGGCTGACCATCAACTAGGA	TCACAAGTTGATTTAACAATTGCAC	7849489	7849679	191	60.1935
FHS233101	A06	AAACACCGCGAATATACGGA	ATGGATGAAACTAACAAAGTTAACAC	7851603	7851786	184	58.694
FHS233102	A06	CCTTCCTGTGTGGTGATGTG	CTCCCTGTGTTAAGGCTTGC	7855690	7855906	217	59.936
FHS233103	A06	AAGCTTGAGCCTGGCCTATT	AGATCTGGACTGGGCTACCA	7857486	7857717	232	60.0195
FHS233104	A06	CGCTGCATTTATTCTCAGGT	GCTTCTGTGGCTGAGGGTAG	7887613	7887855	243	59.0055
FHS233105	A06	AGTGATGTGATGCTTTTCGGT	GCTTCTGTGGCTGAGGGTAG	7887661	7887855	195	59.812
FHS233106	A06	AATGGCGGTTAGTTTTCACA	TCACCATTTTAGGTAACCTTCCA	7890998	7891253	256	58.9535
FHS233107	A06	GGTACAGGAGAAAAACGTAACCA	GGCAGCACCTCGACTCTAAC	7891133	7891325	193	59.741
FHS233108	A06	GTGCTGCCTCATGAGAAGGT	TCACTTCGGCAAATATCTCTTTT	7891318	7891560	243	59.86
FHS233109	A06	CCACTCTTATCGTACCCACCTT	CCATTGTACACATTGTCAAAAGC	7891588	7891792	205	59.4245
FHS233110	A06	GTGACGGCTCTGCTAGGTTT	TTGAGAAAATATTGGGAGCCA	7893022	7893224	203	59.517
FHS233111	A06	TTGTGAGTGAAAATACGCTTTTG	ACTAACGCACACAGACGCAC	7894018	7894297	280	59.6615
FHS233112	A06	TCTTTGATCGTCTCGGGTCT	TGTTCAATCAATTTATTCCAAAATC	7894497	7894774	278	59.1135
FHS233113	A06	AGTAAAGGTACGCTTCCGCA	TTGCAAAATAATAATGTCGTTTATCC	7899703	7899967	265	59.7575
FHS233114	A06	GGAAATTTGATTCAGAGATCTTTTT	GAAATGAAACTCCCAAGCCA	7900043	7900285	243	59.1975
FHS233115	A06	TTCGTTAGAGCTTCGTGCTG	TGAAACTTCCAAACCAAACTCA	7905023	7905260	238	59.496
FHS233116	A06	TCGTTAGAGCTTCGTGCTGA	TTCATTTATTATATGGGTGGCTGTT	7905024	7905303	280	59.893
FHS233117	A06	CACCAGATGTAAAGTCACCGAA	TGTCCAAATTACGTCGTTCA	7905377	7905629	253	58.8175
FHS233118	A06	CGTCCGAATTATGTGAATCGT	GGCACCACATTATAGGCATCA	7905932	7906144	213	60.2865
FHS233119	A06	CGTCCGAATTATGTGAATCGT	GGCACCACATTATAGGCATCA	7905932	7906144	213	60.2865
FHS233120	A06	TGATGCCTATAATGTGGTGCC	TATAGACCCAACCGGGGTAT	7906124	7906321	198	59.436
FHS233121	A06	GGCAACATTTAGACAAAAATTCA	TCAGGTAATCCTAATTTCATCTCTG	7906241	7906511	271	58.0965
FHS233122	A06	TATACCCCGGTTGGGTCTAT	TTTGTTGAGTGTCATGTCTTAATCC	7906301	7906573	273	58.8015
FHS233123	A06	TATACCCCGGTTGGGTCTAT	TTTGTTGAGTGTCATGTCTTAATCC	7906301	7906573	273	58.8015
FHS233124	A06	TGAACCAGTGAACCAGTGCT	ATCCAAATCCCTCGCACATA	7909202	7909391	190	59.803
FHS233125	A06	TGAACCAGTGAACCAGTGCT	ATCCAAATCCCTCGCACATA	7909202	7909391	190	59.803
FHS233126	A06	TATGTGCGAGGGATTTGGAT	TTCCAGTCCTAAGAAGCACACA	7909372	7909600	229	60.105
FHS233127	A06	GGAAGCTATTGAATCTACCGGA	GGTTGGACTTTGAATTTCTGATCT	7909597	7909876	280	59.74
FHS233128	A06	GGAAGCTATTGAATCTACCGGA	GGTTGGACTTTGAATTTCTGATCT	7909597	7909876	280	59.74
FHS233129	A06	TGAATTCACGTCAAATTAATCATTG	TTTGGTTGATCGGGATTTTT	7909770	7909987	218	59.6855
FHS233130	A06	CACAGGCACAGAAATCGAAA	TTCCCAAGCTTATAGCAAAATTC	7910140	7910277	138	59.3545
FHS233131	A06	CCAATCCACCAAAATGATGC	TTCAAAACAAAGGTTACCTAAATTCTC	7913221	7913461	241	60.2855
FHS233132	A06	TTCTGTCTTCCACTTTACACCAAA	TCTCAAATTCCAAAAATATCAATCTC	7913676	7913908	233	59.5375
FHS233133	A06	AAACAGAAGAGATTGATATTTTTGGAA	TGTCAAACTGTACTTGGAAGGAA	7913875	7914134	260	59.313
FHS233134	A06	TTTTTGGAATTTGAGACTTAGACTTT	GGCTTCTCAGTTCTCACTTACTTTG	7913893	7914171	279	59.089
FHS233135	A06	TGGGTATAGAAATAGCGGTTGA	CACCCATGGACAATGCAATA	7914423	7914698	276	59.425
FHS233136	A06	TGCATTCTACACCATTCTCCC	CGGTTGAAACGTGTCCAGTA	7915579	7915698	120	59.778
FHS233137	A06	GCGTTTTGTGGGTCTCAAGT	GCATATCCAAGTGGAGCCAT	7915803	7916057	255	60.0395
FHS233138	A06	CCGGAAAACAAAAACGAGTC	CCAGTAGCTAGAGCGGTTCG	7919955	7920176	222	59.8775
FHS233139	A06	CAGAGAAGGGCTGGAATGAG	TAATTCAGCGGTCAGCAGTG	7921532	7921809	278	59.977
FHS233140	A06	CACTGCTGACCGCTGAATTA	ACGCTTAGACCATTGGCTTC	7921790	7922057	268	59.6755
FHS233141	A06	GGCTCCCTACCACTACCCA	TTGGGGATAATTAATTTGGCTG	7922342	7922619	278	59.986
FHS233142	A06	AAATGCTTCGTGAATCGTGA	TTGAGGTCTTGGCTTCCTTC	7923666	7923895	230	59.3405
FHS233143	A06	AAATGCTTCGTGAATCGTGA	TTGAGGTCTTGGCTTCCTTC	7923666	7923895	230	59.3405
FHS233144	A06	TTGAGTTGGTCGAGTAGCCA	ATGATTGACGAATTGGGAGG	7924323	7924543	221	59.595
FHS233145	A06	TGTGGATTTTCAGGTTTCGTC	TGAGGTAAATCCAACTGCCC	7925213	7925390	178	59.948
FHS233146	A06	TGTGGATTTTCAGGTTTCGTC	TGAGGTAAATCCAACTGCCC	7925213	7925390	178	59.948
FHS233147	A06	CAATGACGATTGACGACGAC	TGAACAATTGCGATTTGGAC	7927273	7927482	210	59.8215
FHS233148	A06	TCAGTTATTTTAACCGTTGATCTGA	CATAACATTTCCTCGGGTGC	7927590	7927869	280	59.7355
FHS233149	A06	CTTCTATGCCGTTTGTCCGT	GATCGAGCAGAAGCACAACA	7928281	7928414	134	60.138
FHS233150	A06	CTTCTATGCCGTTTGTCCGT	GATCGAGCAGAAGCACAACA	7928281	7928414	134	60.138
FHS233151	A06	GTGCTTCTGCTCGATCTTCC	GCACTTGCAGTGGTAGGTGT	7928399	7928663	265	59.4555
FHS233152	A06	CCCCTTGAAAAAGGGATTGT	TGGCATGATATGGAATCAACA	7928663	7928896	234	59.9595
FHS233153	A06	CCCCTTGAAAAAGGGATTGT	TGGCATGATATGGAATCAACA	7928663	7928896	234	59.9595
FHS233154	A06	ATTTAGTTCGCGCCATTCAT	TGAGCGTTACATGAGGTTGC	7936228	7936453	226	59.7225
FHS233155	A06	CATTTGTGAGTCGCCAGAGA	TCAATGACTTTTTCTTCCGGTT	7936282	7936519	238	59.982
FHS233156	A06	TCATACGTACCGAAGAAAACACC	TCCGAAACCAACAAAAGCTC	7938124	7938370	247	60.2545
FHS233157	A06	TAAGGGGGCTAAACTGCTGA	TCACAGCAGCTTCATACATGC	7938879	7939076	198	59.9365
FHS233158	A06	CTAGACAGGAGCTGCAAGGC	CCTCCCAAATCATCTCTTGC	7941723	7941827	105	59.964
FHS233159	A06	TTCAACTGATTCGACCGTGT	GCTTTTTCCGGATGAGAACA	7948845	7949017	173	59.6655
FHS233160	A06	TGTTCTCATCCGGAAAAAGC	CAGACTCAGCACCAGAGCAG	7948998	7949206	209	60.0535
FHS233161	A06	CACATCAATGAACGGCCATA	GAAGACTGGCCGAGGATAAA	7953861	7954078	218	59.806
FHS233162	A06	CACATCAATGAACGGCCATA	GAAGACTGGCCGAGGATAAA	7953861	7954078	218	59.806
FHS233163	A06	GGTTTGTTTGACAAAAGAATTGG	TCAAGAAAATGGTTTGCTTCTG	7954154	7954425	272	59.5795
FHS233164	A06	CCAGATCAAGCCCACAGATT	TTGCTTCCGCTCTTACCAGT	7958585	7958702	118	60.044
FHS233165	A06	TCATGTGGAGGTGCGAAATA	CCATAAAAGCACTTCGAGGA	7959177	7959437	261	59.0225
FHS233166	A06	AGGACATCTCCTCGAAGTGC	ATCCTTCTCTCCCAAGGTCC	7959410	7959685	276	59.451
FHS233167	A06	TGGGTCATGCTCCAAGATTT	TTGCATAATAAACCTTTTCACACT	7961785	7962016	232	58.781
FHS233168	A06	TGTCCATGACAGCATCGAAT	TTTCGTGTTGTGTACCTGCAA	7963475	7963742	268	60.141
FHS233169	A06	AACGCCAAAGAGGCTAATCA	CAACCACATCTACCCACCAA	7963828	7964098	271	59.5535
FHS233170	A06	TGAGTTGTTGCTGCCATCTAA	GCAACATGATCAAAATAAAGGTGA	7990874	7991098	225	59.8585
FHS233171	A06	TTTAAGCTGCGGCAGAGAAT	TCAAAAGCATGAACTGATCCA	7991188	7991407	220	59.6895
FHS233172	A06	CCCATTTTGAACACATCCCT	ATGAAAGGAAGAAAGGGAAACC	7991469	7991583	115	59.7365
FHS233173	A06	GGACAAAAATATGACATGACACAATAC	TGATTACGCATAAGTAAGTTCAATCT	7992659	7992916	258	58.784
FHS233174	A06	GGACAAAAATATGACATGACACAATAC	TGATTACGCATAAGTAAGTTCAATCT	7992659	7992916	258	58.784
FHS233175	A06	GGACAAAAATATGACATGACACAATAC	TGATTACGCATAAGTAAGTTCAATCT	7992659	7992916	258	58.784
FHS233176	A06	ATCTGCCTTTATGCGGACAG	TGGCGCACTAATGTATCTCG	7994256	7994484	229	60.0455
FHS233177	A06	GGCACCCAAATAAGCACTATG	CATTGAGTGGGTTGGGAGAT	8003806	8004084	279	59.6335
FHS233178	A06	GGCACCCAAATAAGCACTATG	CATTGAGTGGGTTGGGAGAT	8003806	8004084	279	59.6335
FHS233179	A06	GGCACCCAAATAAGCACTATG	CATTGAGTGGGTTGGGAGAT	8003806	8004084	279	59.6335
FHS233180	A06	CAATGCCCGGATTTTTACAC	TTGGTGGACTTGGTAGCATTC	8004080	8004308	229	60.0865
FHS233181	A06	AGAATGCTACCAAGTCCACCA	CAACAATCTGAGTGGCCAAA	8004287	8004549	263	59.649
FHS233182	A06	TGTTTCAATGCGCATCCTTA	TTGTCCCTTAAGTCCAATGCT	8005615	8005860	246	59.461
FHS233183	A06	GGAGGACTTTCCAAACTCTTGA	CGACATGCATTTTCGAGTTG	8006156	8006330	175	59.993
FHS233184	A06	GGAGGACTTTCCAAACTCTTGA	CGACATGCATTTTCGAGTTG	8006156	8006330	175	59.993
FHS233185	A06	TGCACCACCATATCCATCTC	CTCGATGCCCGAATTCTTAC	8006586	8006864	279	59.4975
FHS233186	A06	TGCACCACCATATCCATCTC	CTCGATGCCCGAATTCTTAC	8006586	8006864	279	59.4975
FHS233187	A06	TAAGAATTCGGGCATCGAGT	GGGGCTATTTAAAGCCAAAGA	8006846	8007124	279	59.632
FHS233188	A06	TAAGAATTCGGGCATCGAGT	GGGGCTATTTAAAGCCAAAGA	8006846	8007124	279	59.632
FHS233189	A06	CATAACACGTTATCGGCACG	TTGGCAATGATGTTTAAGAAAATG	8007219	8007318	100	60.121
FHS233190	A06	GCATAAAGTCGGGCCTACAG	GGACGTAAATCAAAGGTGGTG	8012580	8012824	245	59.5375
FHS233191	A06	TCGAAAACAAGGAGCATTACAA	TGAGTTGAAAAGATTTTAAGAAGGAA	8026255	8026431	177	59.3705
FHS233192	A06	AAGGCTTTTTGGCCTATGCT	TCCCAAAAATGGGTTAATCG	8053399	8053562	164	59.9285
FHS233193	A06	TGAACCTGTGATTGAAGAAGATG	TGGTTGTTGCAGTATGTCCTGT	8066704	8066935	232	59.851
FHS233194	A06	TTCACCTCGACAAAGGAACC	TGCAAGGAGAAGAGTTGCCT	8068772	8069019	248	60.111
FHS233195	A06	TCCTAATCTACACCCGAACTCTG	TTATCAGCTAAACCAGGGCG	8069961	8070208	248	59.942
FHS233196	A06	TGAAAGCTAAAATCAACTGAACAAA	TCCTCTTCTCGATGACTCCG	8106495	8106767	273	59.944
FHS233197	A06	TTGTTTGGGGAAAATGTGGT	GTTCGGTTCAGTTTGCGATT	8106967	8107180	214	60.092
FHS233198	A06	TGCATGCAAGTATCTCGAGTC	TGCTCAATAATATTAAACCGGAA	8108043	8108262	220	58.4315
FHS233199	A06	TGCATGCAAGTATCTCGAGTC	TGCTCAATAATATTAAACCGGAA	8108043	8108262	220	58.4315
FHS233200	A06	CGTTGTGTATACCACTCAATTTTT	TAGCGAAACGAAAATCCACC	8108874	8109138	265	58.6895
FHS233201	A06	AATTCATTGTGATTGACCCCA	AAATACGCAGCAATTCACCA	8109680	8109868	189	59.615
FHS233202	A06	CTGGCTTCCATTCTCTCCTG	TACCCGACCTACCGAACAAG	8109987	8110184	198	59.9645
FHS233203	A06	CTGGCTTCCATTCTCTCCTG	TACCCGACCTACCGAACAAG	8109987	8110184	198	59.9645
FHS233204	A06	GCCAGGCCGTAACAAATCTA	CGTTAACAACATTAACTAGATTCAAAA	8137084	8137325	242	58.7215
FHS233205	A06	GCCAGGCCGTAACAAATCTA	CGTTAACAACATTAACTAGATTCAAAA	8137084	8137325	242	58.7215
FHS233206	A06	AAACAGGTACATGCGACGGT	GGTACAGGCTTTAGCGCTTTT	8142709	8142917	209	60.186
FHS233207	A06	CTATTGCCGGCATCATCAC	TCCAGCGTATGAACTTTCAGG	8145107	8145369	263	60.1525
FHS233208	A06	TGCATGCCCACACTATTAGA	AAATATGGGAATTATCCAACGATT	8151657	8151935	279	58.3495
FHS233209	A06	TGCATGCCCACACTATTAGA	AAATATGGGAATTATCCAACGATT	8151657	8151935	279	58.3495
FHS233210	A06	GAGCCCAAGTCCAGAAGAGA	GTGGTGACGACACACGATTC	8152464	8152602	139	59.7715
FHS233211	A06	ACACCACAACCCTGCCTTTA	GGCCAATTTAACAAAACCGA	8153070	8153322	253	60.11
FHS233212	A06	GGTTTTGTTAAATTGGCCGT	CTGTCATCTTTCTCGGGTCC	8153305	8153565	261	59.2545
FHS233213	A06	GGTTTTGTTAAATTGGCCGT	CTGTCATCTTTCTCGGGTCC	8153305	8153565	261	59.2545
FHS233214	A06	TGATGAATGGAATGGGAGGT	GTTCGTCCGTTTCACCAGTT	8153751	8153973	223	60.0735
FHS233215	A06	AATTTATTGTGGGTTTTGATTTTT	ATGGTTCAACTGGGATCGAA	8155137	8155378	242	58.762
FHS233216	A06	TGAAGAGGATCACGAAGGGT	TGACTCGAAACCGTATGCTG	8156315	8156560	246	59.7595
FHS233217	A06	TGAAGAGGATCACGAAGGGT	TGACTCGAAACCGTATGCTG	8156315	8156560	246	59.7595
FHS233218	A06	TGAAGAGGATCACGAAGGGT	TGACTCGAAACCGTATGCTG	8156315	8156560	246	59.7595
FHS233219	A06	GGGTGTTACAACCTTCCCTC	ATTAGTGGAGCTCAGCCGAA	8156653	8156927	275	59.164
FHS233220	A06	CAGATCGTGCCCGTTCTTAT	ACCAACCTTCAAGACCCCTT	8157445	8157597	153	59.965
FHS233221	A06	GGTGTCAGTGTATTCGGCCT	AACAAAACTGGGAATGGCAC	8180668	8180784	117	59.9165
FHS233222	A06	ATGCTAAGCTTGGGGGCTAT	GGGTCCTGACATTACGTTGG	8185785	8185983	199	60.157
FHS233223	A06	ACAAAGATCTTCTCCCCGGT	ATTACATGCCGATTGAAGCC	8197441	8197697	257	59.932
FHS233224	A06	ACAAAGATCTTCTCCCCGGT	ATTACATGCCGATTGAAGCC	8197441	8197697	257	59.932
FHS233225	A06	ACCCCTTGTTTCTTCTTGGG	TTGGACATAGTAGCAGGGGC	8198143	8198364	222	60.214
FHS233226	A06	GCCCCTGCTACTATGTCCAA	GCAGGAAGAGCCAAAACAAG	8198345	8198518	174	60.0445
FHS233227	A06	AAGGAATTTGGAGCGAGCAT	AATACGTGCGTGCCCTAGAC	8199261	8199450	190	60.6265
FHS233228	A06	GCCCACTATTTGGTCATGCT	TGAAAAACACCGGGCTAAAC	8206015	8206234	220	59.9685
FHS233229	A06	TGGGAGAAATAGTGAGGGAAGA	ACGTCGATAGCGTTGTGTCA	8207529	8207800	272	60.2005
FHS233230	A06	ATTGTAGTTGCCGGAGTTGG	TGACGCTTACATGTCCCTCA	8207583	8207860	278	60.128
FHS233231	A06	ATTGTAGTTGCCGGAGTTGG	TGACGCTTACATGTCCCTCA	8207583	8207860	278	60.128
FHS233232	A06	GTTGTGGAAGTTCAGGCGAT	TAGCTGGTTTGGCCAAGAGT	8207995	8208108	114	59.997
FHS233233	A06	GTTGTGGAAGTTCAGGCGAT	ATATAAGAGCGCATCCACGC	8207995	8208258	264	60.172
FHS233234	A06	TCCACCCTGTAGGGTCATTC	GGGTAGCTGCAATTGAAAGG	8208608	8208833	226	59.7435
FHS233235	A06	CGGGCCTGTAACTAGGTCAA	AGATTTCATGGGCAAGCATC	8225114	8225290	177	60.084
FHS233236	A06	TTAATAACAGACCCCGGACG	GGCCAACTCGCTAAAAAGTG	8226258	8226368	111	59.85
FHS233237	A06	CTGTCTCCAAAGCAACATAAACA	GCCTTGCGCAACTTCTTAGT	8226615	8226759	145	59.491
FHS233238	A06	TGATCCCAATTTTTCAACCC	TCAGAGGTTACAGGGTGCTG	8226804	8227042	239	59.239
FHS233239	A06	TTTGGAGCACCATGAACATC	CACTTGTTCAACTGGATTGAATG	8228929	8229165	237	59.514
FHS233240	A06	GGTGTTATTTTGTTGCTGACG	TAGGGGGTTAGTGGTAGGGG	8229583	8229860	278	59.1375
FHS233241	A06	GTTCGCTTCCACTTACGCTC	CCGTTTTGGGCTATTTTCAA	8231071	8231300	230	59.9795
FHS233242	A06	TTGAAAATAGCCCAAAACGG	GGTGACAACACCGTGATTTG	8231281	8231382	102	59.896
FHS233243	A06	TATGAATTGCTGGTTGCTGC	AGCAAAATTCAATTCAAAGTCCA	8231739	8231972	234	59.918
FHS233244	A06	TGGACTTTGAATTGAATTTTGC	GGGATTTGTCATGGCTTCAG	8231950	8232131	182	59.781
FHS233245	A06	CCATGACAAATCCCTTCCAA	AAGACAGGATCTCTCCATTGTTT	8232118	8232352	235	59.484
FHS233246	A06	CCATGACAAATCCCTTCCAA	AAGACAGGATCTCTCCATTGTTT	8232118	8232352	235	59.484
FHS233247	A06	AACACCTTTTAGTCTCATGTTGAGG	GTCGGGTACACTCCTAGCCA	8232457	8232705	249	60.057
FHS233248	A06	AACACCTTTTAGTCTCATGTTGAGG	GTCGGGTACACTCCTAGCCA	8232457	8232705	249	60.057
FHS233249	A06	CCTCACTCCCTCAGCAAAAG	GAACAGAGTCGACGCACTGA	8233440	8233637	198	60.0845
FHS233250	A06	TTGGACCAGTGAACCAGTGA	TTCGAGGTTCCGACTACTGAA	8238557	8238749	193	59.995
FHS233251	A06	TTGGACCAGTGAACCAGTGA	TTCGAGGTTCCGACTACTGAA	8238557	8238749	193	59.995
FHS233252	A06	GTCCCTCCTCTCATCCAACA	CATTTTAAAAACATCCCAAGCC	8252509	8252769	261	59.888
FHS233253	A06	CCCTACAAATTCGCCCATTA	CTTTCCAAGTGAGGCAAAGC	8253058	8253333	276	59.891
FHS233254	A06	TCCAAACTCCTTCCAATGGT	GTTCCGCCCGTATTTTTGTA	8256048	8256308	261	59.6065
FHS233255	A06	GGGTCAGCACTACCGAAAGA	GCGCCTCTGTCGAGTTAAAG	8261730	8261855	126	60.2045
FHS233256	A06	TCCGAATCTCAACCAACTCC	AGACGAATATGGCGTCATCC	8263554	8263784	231	59.9865
FHS233257	A06	TCCGAATCTCAACCAACTCC	AGACGAATATGGCGTCATCC	8263554	8263784	231	59.9865
FHS233258	A06	AGATCCATCCCGTTCCAATA	TCGGTTTTAAATTTCACTAACCTGT	8269788	8269990	203	59.3135
FHS233259	A06	AGCACCAGTACACCTCCGTT	TCTAGGCGACCTTTTCCTCA	8277027	8277272	246	59.797
FHS233260	A06	TTTCTTTGCACGTGATTTGG	ATAGGCAACCCGTTCACAAC	8282598	8282853	256	59.7825
FHS233261	A06	TGTTGCATCAGATCCCTGAG	GGCTTACTGCCATTGTGGAT	8297828	8298010	183	59.8745
FHS233262	A06	AACCATCAAGTTTTCGGCAC	TCGGAGCTGGAAGTGACTGT	8302003	8302253	251	60.4935
FHS233263	A06	AAATCCGATCGTCAGAGTGG	TGGTTCCTCCTCACCTTTTG	8305346	8305495	150	60.077
FHS233264	A06	TGGGTAATAATAGGGCACGC	TGTGTGTGTGTGTGTGTGGC	8306916	8307073	158	60.543
FHS233265	A06	TGGGCCAAAAGTCATAAATTG	TCCACTCATCCAAATGACCA	8334430	8334678	249	59.8555
FHS233266	A06	TCTTCCTTATGCCTTTATCCG	CGGGGTCTCTTCCTTCTAGC	8337152	8337398	247	59.3445
FHS233267	A06	TCTTCCTTATGCCTTTATCCG	CGGGGTCTCTTCCTTCTAGC	8337152	8337398	247	59.3445
FHS233268	A06	TTTCTGAAGCCAACAGCTCA	AAAATGGAAATGGAATTTGAATG	8339624	8339797	174	59.419
FHS233269	A06	TCTCCGATGTGAGGGTTAATCT	TGACAGATGAGGTGTGGGAA	8340279	8340539	261	60.025
FHS233270	A06	ACCTCCCCTAAACCATGGAC	GCAACCAAAAAGGCACAAAC	8343912	8344172	261	60.2875
FHS233271	A06	GCATCTCCATATTGTGCCACT	TCGAATCTGGCACTTCACAG	8344730	8344959	230	59.9805
FHS233272	A06	TGAGGACCTCGTTGAGGTTT	AATCCTTTTGTTTAACCTACTGAAAT	8345380	8345635	256	58.448
FHS233273	A06	TCTTTTTAAAGAGTTTGGCATTGA	TTGTGGTACAAAATTGTTCTTGTTT	8345693	8345796	104	59.163
FHS233274	A06	TTTTTGCAAATAAAGACGTGG	TTAACGAAGTCCACCAGCCT	8345812	8346075	264	58.8165
FHS233275	A06	GTTGGGAATCGGATCTTGAG	GAGCAAAGAACCCATTCGAT	8346016	8346227	212	59.306
FHS233276	A06	TGATTGGTTGGTGGGCTATT	AGTCCCTGACACGTCCAAAC	8346077	8346347	271	60.1005
FHS233277	A06	TTCACTCCCCAATACCCAAG	CAGAATCTGTGTTGCCGCTA	8347202	8347429	228	59.8975
FHS233278	A06	GGTCTAGCGGCAACACAGAT	AACCCATGTGGAGGTTTGAG	8347406	8347639	234	60.0525
FHS233279	A06	GGTCTAGCGGCAACACAGAT	AACCCATGTGGAGGTTTGAG	8347406	8347639	234	60.0525
FHS233280	A06	TGCTTATGATTTTATTATTTTTGTGC	TTCTTAATCACCCGGTCACTG	8349489	8349767	279	58.9845
FHS233281	A06	TGCTTATGATTTTATTATTTTTGTGC	TTCTTAATCACCCGGTCACTG	8349489	8349767	279	58.9845
FHS233282	A06	TTTCTTATCATATGACTTATACCGTGA	TCAATTACCAAATCAGTCGCA	8351624	8351794	171	58.3415
FHS233283	A06	TTTCTTATCATATGACTTATACCGTGA	TCAATTACCAAATCAGTCGCA	8351624	8351794	171	58.3415
FHS233284	A06	TTTTTCATACGATTATAGGACTGACTC	GCACACATGACATCTCACCC	8352074	8352341	268	59.1755
FHS233285	A06	TTTTTCATACGATTATAGGACTGACTC	GCACACATGACATCTCACCC	8352074	8352341	268	59.1755
FHS233286	A06	TTTTGTCATTTTAAGCCGGG	CAGGAAGAAGAAGTGTACGTGAA	8356908	8357160	253	59.2545
FHS233287	A06	TTTTGTCATTTTAAGCCGGG	CAGGAAGAAGAAGTGTACGTGAA	8356908	8357160	253	59.2545
FHS233288	A06	TTTTGTCATTTTAAGCCGGG	CAGGAAGAAGAAGTGTACGTGAA	8356908	8357160	253	59.2545
FHS233289	A06	AATAAAGCTCAGATCCGCGA	tgcatttacatgttattggaacc	8358518	8358701	184	59.3715
FHS233290	A06	ACAATACCCTAATTTTtggttcc	TTTGATCCTTTTCCATTCCTTT	8358662	8358883	222	58.243
FHS233291	A06	TGCGATTGAGACTTTAGCGT	GGATTGACATTTTATAAATCCACG	8359127	8359367	241	58.7065
FHS233292	A06	TGTGCAAATAAAGATGGTAATGG	CCTTTTACTCCTCTCATCTTAAATGTT	8359238	8359455	218	58.889
FHS233293	A06	AACATTTAAGATGAGAGGAGTAAAAGG	CGAAGTCGAAATCTTCAGGG	8359429	8359706	278	59.329
FHS233294	A06	TGGATAATTCTGTTTCATTTTGC	GGCACCATAGCATTCACCTT	8360017	8360201	185	59.075
FHS233295	A06	AAGGTGAATGCTATGGTGCC	TGTTTAATGAAGTTGCCCCC	8360182	8360435	254	59.8815
FHS233296	A06	AAGGTGAATGCTATGGTGCC	TGTTTAATGAAGTTGCCCCC	8360182	8360435	254	59.8815
FHS233297	A06	CTGAATGCCAAACAGTCACC	ATTGGTGTGTTGTGCTCGAA	8360637	8360755	119	59.6495
FHS233298	A06	CGGGAACTTCATGATTGGTT	AGAGAGTGGCAACTGTTGGA	8363607	8363864	258	59.1125
FHS233299	A06	GCTGTTTTCTGTCTTTGAATGC	TCCAACAAAATAAAACCCCATT	8364592	8364734	143	59.251
FHS233300	A06	ATTAAACCACCTCGTGCCTG	CACTCATCTCCCTTTGGTGC	8412806	8413020	215	60.3245
FHS233301	A06	CCTTTCCTTGAAAAATGGGA	CAAGTCGGATACCACCACCT	8415645	8415892	248	59.418
FHS233302	A06	ACATCCACAAGGGATACCCA	GTAACCCTCGGAACAGACCA	8432833	8433084	252	60.008
FHS233303	A06	TGACTGATTTGAGAGCAACTCC	GAGCGAGTTTGTTATTTTTGGAA	8466475	8466693	219	59.575
FHS233304	A06	GAGGCGTGTTTGAGGGTAAA	TGCGTTATCCTATCACACTATTATTT	8476982	8477239	258	58.8155
FHS233305	A06	AAATAATAGTGTGATAGGATAACGCA	AATGATTGGGATTTGGGAGT	8477214	8477468	255	57.8405
FHS233306	A06	ATTTCCGCCGAATCATTGT	TTTGGAAAGCCAAAATATACCC	8480310	8480588	279	59.772
FHS233307	A06	CAAACACATGGCTCTCATGG	TTCCAATTGTAAAGGTCGGC	8482305	8482568	264	60.025
FHS233308	A06	GTTATAAACGCGCACACCAA	TTGGTTATGAAGGGTTTCGG	8492634	8492874	241	59.713
FHS233309	A06	CGGAGCTAACTTCCCAATGA	TTTTTAAAACATGCCACGTCA	8501550	8501686	137	59.657
FHS233310	A06	GTACCCTCTTCAAGGAGCCC	TTAGGGCGAGACTGAACGAT	8503523	8503750	228	59.955
FHS233311	A06	TGACTACTCAACTAATTCAAATCGG	ACTCATTTCGTTTGTTTAAGTGAA	8505642	8505897	256	57.991
FHS233312	A06	CCCATATACTGTACGGGAACAT	TTCAATTCATTGGATTTATGTAGAGT	8505824	8505984	161	57.5865
FHS233313	A06	TCCAATGAATTGAATTTGTTTTAAT	TGAATTCTTTTATTGAACTTGCCA	8505971	8506215	245	59.0205
FHS233314	A06	GATAAATCAAATGAAGAAATTTTGAAC	TGTGTGGGAGGTGAGTGAAT	8506067	8506270	204	58.404
FHS233315	A06	TGTTGGCAAGTTCAATAAAAGAA	AACTGAACCATGAACACCCC	8506189	8506457	269	59.259
FHS233316	A06	CGTGTAGCTAGCAATTAGAAATTTTG	TACATCGGGTCGGCTACAAT	8508338	8508589	252	60.0775
FHS233317	A06	AGCTCACGGGTTCTCACCTA	TGACTAAGAACGCGAAAGGG	8510802	8511076	275	60.1225
FHS233318	A06	GGTGGTCTGGCTTGAAAGAA	AAAGGGGGTGAGGAGACACT	8512431	8512674	244	60.1
FHS233319	A06	TTGCCTCTTGCTATTCACCA	TTGAGATACATGACTTACCGGC	8514853	8515110	258	59.267
FHS233320	A06	TGAATTCAGGCCAAATAAATATAAC	AAATGGATCGGCTTATTTGA	8515564	8515841	278	57.476
FHS233321	A06	AATGTGGGGAACTTTAAGCAA	GAAGCACTTTTGTCCACAGGA	8516402	8516601	200	59.45
FHS233322	A06	AATGTGGGGAACTTTAAGCAA	GAAGCACTTTTGTCCACAGGA	8516402	8516601	200	59.45
FHS233323	A06	TGATTCAGACGAATCCATTTTG	TGTCATCCCTTAATACTCCGC	8517525	8517629	105	59.4975
FHS233324	A06	GCGGAGTATTAAGGGATGACA	TTTAAACGGTACTTAATCAACAAAAA	8517609	8517731	123	58.349
FHS233325	A06	TTTGGTCATATACAAGCACATTCA	GCTCAATTCAAAGACCCGAA	8519072	8519280	209	59.8105
FHS233326	A06	GCTAGTAGCACCCAAGCGTC	GCTCACTCGTCCCTTTAAGC	8519314	8519541	228	59.562
FHS233327	A06	TAGACCGTCCGCTCTCTGTT	TTGGATCGAGTTTGCTCTTTT	8520006	8520257	252	59.487
FHS233328	A06	TAGACCGTCCGCTCTCTGTT	TTGGATCGAGTTTGCTCTTTT	8520006	8520257	252	59.487
FHS233329	A06	AAAAGAGCAAACTCGATCCAA	AGCAACGTTAAGACGGCAAT	8520237	8520411	175	59.3685
FHS233330	A06	GGGGACTTTGCCTATGAACA	CACTGCACCAAGTCCACTGT	8558116	8558388	273	59.8575
FHS233331	A06	GGGGACTTTGCCTATGAACA	CACTGCACCAAGTCCACTGT	8558116	8558388	273	59.8575
FHS233332	A06	GTACCTACGATTGAAGGCGG	TATCATCTCCCGTTGCTTCC	8562445	8562688	244	59.814
FHS233333	A06	AGAAAACTAGCGATGCGGAA	CCCCATCAGAGCCTACAAAA	8563024	8563297	274	60.024
FHS233334	A06	AGAAAACTAGCGATGCGGAA	CCCCATCAGAGCCTACAAAA	8563024	8563297	274	60.024
FHS233335	A06	GCCATAACGAGTGGAGTGGT	TCCGTTATTGACCATCCAAAA	8566671	8566913	243	60.0855
FHS233336	A06	AGGAGGTGCACATAATGAACAG	TTTGTGTATATTTCATGTGTGGTTT	8567138	8567415	278	58.3275
FHS233337	A06	GCTGGAATTAGGAGTTAGTTTTGA	TGCGTCTGCTACTGCTCCTA	8572655	8572913	259	59.015
FHS233338	A06	GTTCGCGGATCAAAAGGTTA	TCTAGTGTGGTATTTTTGTTCCTTTTT	8573375	8573620	246	59.9345
FHS233339	A06	GTTCGCGGATCAAAAGGTTA	TCTAGTGTGGTATTTTTGTTCCTTTTT	8573375	8573620	246	59.9345
FHS233340	A06	TTCCTCTTCTTTCGATCCAAGT	TTTCACCCTCTTAATAAGCACC	8574526	8574794	269	58.407
FHS233341	A06	GCTTCTTGAACGTATTTTGTTGG	TGCAAGTCTAAAACCGATTCATT	8575046	8575314	269	60.0335
FHS233342	A06	GACCCAAGAAGGGGAGAAAC	GGTTTGCCACTTATCGTTGAA	8575405	8575670	266	59.9505
FHS233343	A06	TCCCCTTCGACATTGCTATT	TGGTTTGCCACTTATCGTTG	8575455	8575671	217	59.5565
FHS233344	A06	GAAAAACGGAGTGCCCAATA	GTTGAAACCCACTACCCCCT	8603020	8603286	267	60.013
FHS233345	A06	GAAAAACGGAGTGCCCAATA	GTTGAAACCCACTACCCCCT	8603020	8603286	267	60.013
FHS233346	A06	GTCGAATCAGTCGAACTGGG	CTCCTCCCCCTTTCTTGTGT	8603960	8604079	120	60.568
FHS233347	A06	ACGCCTTACCTTGCTTGCTA	AATTTCGTGCACCAGTAGCC	8637706	8637817	112	60.0895
FHS233348	A06	GATGGACATGCTCGTCTTGA	CTCGAGAGCAGCGCTTAGAT	8648367	8648632	266	59.908
FHS233349	A06	TATGGAGGTGTTCCCCATGT	CTTGATCGGGATGCAAGTTT	8653637	8653775	139	60.062
FHS233350	A06	GATTAAAACACTAATGGGACACCA	GCCGGTTAAGCTATGCAAAA	8654901	8655151	251	59.716
FHS233351	A06	AGTTATTTCCGCCACTCCCT	TGGACTTGATAAGGAAAGCCC	8665731	8665917	187	60.1995
FHS233352	A06	AGTTATTTCCGCCACTCCCT	TGGACTTGATAAGGAAAGCCC	8665731	8665917	187	60.1995
FHS233353	A06	GACTCATTAACTCCGCTCGC	GGACATAAATTGGGTGACGG	8666171	8666389	219	60.018
FHS233354	A06	TTGCATTGATGGTTCCACAC	GCCACAGTGCCTAATCCCTA	8707147	8707323	177	60.236
FHS233355	A06	TTGCATTGATGGTTCCACAC	GCCACAGTGCCTAATCCCTA	8707147	8707323	177	60.236
FHS233356	A06	TTGCATTGATGGTTCCACAC	GCCACAGTGCCTAATCCCTA	8707147	8707323	177	60.236
FHS233357	A06	AAAAATTTTGAGAAACTAAAGGGAC	CCGTATATCGCAGCACACAA	8708891	8709138	248	59.1625
FHS233358	A06	TGATATATTAATTATGAGCCAAGGGA	ATGGAAATGGAAAGGGAAGG	8713127	8713350	224	59.684
FHS233359	A06	CAAGTTGGGTCAATGTCACG	GGGAATCGGATCTGTTGAAA	8717448	8717640	193	59.936
FHS233360	A06	AGTTTGTTGGTCTCGGCAAG	TCATCAAGCACTTTCGATCAAG	8718234	8718441	208	60.3385
FHS233361	A06	TTGATCGAAAGTGCTTGATGA	CTTAGCTAGTGCAGGCGGAC	8718421	8718621	201	59.793
FHS233362	A06	TCAAAAATTTGAAGTTTGTTACTTTC	TGAttctaaagatatagttgggaaaag	8756361	8756504	144	57.518
FHS233363	A06	ACACAAAATCCTAGGCACGC	GGTGACACCTTGGTCTGGAT	8779283	8779501	219	59.9785
FHS233364	A06	CTTGATCCGCTTCAGGTCAT	CGGTTATCTTCATTGTGAGTGG	8781098	8781375	278	59.856
FHS233365	A06	CGGTGGCCTTATCAGAAGAG	GTGCTGTGCTGTCAGTCGAT	8781589	8781775	187	59.9465
FHS233366	A06	GCAGTGAGTAATGCCAATGTT	ACAGCTAAACTTCTTAACATAAACCA	8782660	8782939	280	57.414
FHS233367	A06	TTTGTGTTTACCGATTTCAATGTT	TTCCATGGGAGCAGTTAAGG	8783101	8783331	231	59.883
FHS233368	A06	TTGTGGTTTTTGAGGAAGATGA	CGTGGCACTCAAAGTGAAAG	8783514	8783782	269	59.536
FHS233369	A06	TTGTGGTTTTTGAGGAAGATGA	CGTGGCACTCAAAGTGAAAG	8783514	8783782	269	59.536
FHS233370	A06	AAACATTGTTGCTGGATGTGA	ACCCTCGAACATTACCATGC	8784600	8784877	278	59.4295
FHS233371	A06	GAGTGTCCCGCGTCTTTTAC	TTGATGTTGAAATATTAGTGACGC	8786017	8786276	260	59.006
FHS233372	A06	CAATTCAGGTGCTAGGGGAA	GGGTCTGGTTCATCGGTTTA	8787053	8787267	215	59.928
FHS233373	A06	TTTGCTCTATCACTGCGTGC	ttgataataatatgtgatgaaaatgga	8789108	8789314	207	59.0695
FHS233374	A06	tccTTAGCAAACACAATACTCAAAA	ATTTCGAGCGTGCATTCTTT	8789456	8789643	188	59.575
FHS233375	A06	ACCGTCGGTAAGCACTATGG	TCATAAACGTTGGCAACTCG	8793410	8793670	261	59.872
FHS233376	A06	AATGTGTTCGTCAGTGTCGC	CAAGTTTCATAAACGTTGGCA	8793446	8793676	231	59.247
FHS233377	A06	TCTGTTGAATTTGGAGCCTG	CTGAGATGTTCTAGGTTTCATGC	8793828	8794087	260	58.434
FHS233378	A06	TCTGGGCAACGACTTAGCTT	AGCCCGGATAAAGGATAAGG	8798269	8798384	116	59.7175
FHS233379	A06	GCCGACAGAGATATATTTGATGC	TGTTTCCTTTTCTTTGATTAATTCC	8798564	8798803	240	59.504
FHS233380	A06	TTTTGTCAAATTTCAGAGACAAAAA	TTAACGTCACCTGTTTTGAAGC	8798646	8798888	243	59.285
FHS233381	A06	TTTTGTCAAATTTCAGAGACAAAAA	TTAACGTCACCTGTTTTGAAGC	8798646	8798888	243	59.285
FHS233382	A06	TCAACGAAAAAGAAACAAAGTCC	TCAAATCGTCGTTGTGTTGC	8799217	8799430	214	60.192
FHS233383	A06	GCAACACAACGACGATTTGA	AATTTATTGGCCCAAAGCCT	8799411	8799658	248	60.2585
FHS233384	A06	CCTTTATGTTAGTTACAGGTTTTCCA	CTGCAGATTCGTTACGTTGAA	8799721	8799979	259	59.0085
FHS233385	A06	CCTTTATGTTAGTTACAGGTTTTCCA	CTGCAGATTCGTTACGTTGAA	8799721	8799979	259	59.0085
FHS233386	A06	CCTTTATGTTAGTTACAGGTTTTCCA	CTGCAGATTCGTTACGTTGAA	8799721	8799979	259	59.0085
FHS233387	A06	GGTTGATGATCTTCGTGCAG	AATCGGTTCAATTGTGGTCC	8800076	8800223	148	59.449
FHS233388	A06	GGTTGATGATCTTCGTGCAG	AATCGGTTCAATTGTGGTCC	8800076	8800223	148	59.449
FHS233389	A06	TGGACCACAATTGAACCGAT	ttagtgatttgacgaatgcca	8800203	8800436	234	60.17
FHS233390	A06	CCTTATGCGATGAGCCAATA	TTGTGACGTTGCTAATCGAAA	8801260	8801494	235	59.0525
FHS233391	A06	TCAACCCAGGCCTAAAAATG	GCAGGAGGTTCAGAGACGAG	8801557	8801820	264	60.033
FHS233392	A06	CATTTCCTTGGTTGCAGGTT	CCGCTGAAACATTTGATCCT	8803681	8803897	217	60.0225
FHS233393	A06	CATTTCCTTGGTTGCAGGTT	CCGCTGAAACATTTGATCCT	8803681	8803897	217	60.0225
FHS233394	A06	GGGTATAACACTCATTCAGCATGT	GATCTAGGTGATTTGAAACTGTGGT	8805045	8805320	276	59.5815
FHS233395	A06	ATCTTTCCGGTGCTCTGAAC	TTGTGATGGAAGTCATGCTAAAA	8805468	8805705	238	59.4635
FHS233396	A06	TTTTTCtGTTGATGTGTTTTTCA	TGGAATTTTGTCTTACTATGCAATC	8805925	8806168	244	58.0515
FHS233397	A06	AGATAATAAAAGAGGCAAATAACAAAA	AAGCGCACGGAAATATGAAA	8806297	8806466	170	59.008
FHS233398	A06	TTTTCATATTTCCGTGCGCT	GCTTGAGCCAACTCGTAAGC	8806446	8806691	246	60.375
FHS233399	A06	CCGGCGAACTTTATGAATTG	AATAGTTGTCATAGCCGCCG	8807551	8807736	186	60.2825
FHS233400	A06	CCAAATTTTCTTTTCTTGGATGTT	AGGAAAGGGAAGAAGGCTGA	8818562	8818841	280	60.0475
FHS233401	A06	GTATTGGTCCAAGGCACACA	GTTAGGGTTTTGCGTTTTGC	8818789	8818888	100	59.525
FHS233402	A06	ACCCAACAACAAGCTTCAGG	ACTTGGATCAGCGATTAGGC	8820221	8820460	240	59.723
FHS233403	A06	CCTCCTTTGCATACCCTGAA	GCGGCGTAGAAGATAGATGG	8820772	8820985	214	59.9475
FHS233404	A06	CAAGTGTTTGATAAAATGTTTGGC	TCCCCAATATCATAAGAAAATCA	8822624	8822860	237	58.6805
FHS233405	A06	TCAACCGAGATTTAACTGGGA	TGAAAAGAGAACATTATGTGTTTGG	8823089	8823341	253	59.5185
FHS233406	A06	GCAAACAAAATGATTCTACGTCA	GCTTGAATTTTGGCTGTTCA	8823617	8823810	194	59.037
FHS233407	A06	TGTTTGTTTCCGTCTCGGTA	TCTTTGAGATTTCATAGCCCA	8826260	8826495	236	58.3065
FHS233408	A06	TGTTTGTTTCCGTCTCGGTA	TCTTTGAGATTTCATAGCCCA	8826260	8826495	236	58.3065
FHS233409	A06	CAACATCAGCAACAGAGCGT	TTCTTTGATGTGAGGGAGGC	8826538	8826728	191	60.1255
FHS233410	A06	CAACATCAGCAACAGAGCGT	TTCTTTGATGTGAGGGAGGC	8826538	8826728	191	60.1255
FHS233411	A06	GCCTCCCTCACATCAAAGAA	aacatgGCAAGGTACCAAAGA	8826709	8826892	184	59.84
FHS233412	A06	TTGATGAAGAGGATGTGACCA	CAGCCCCCACTGTGTTTTTA	8827747	8828024	278	59.9935
FHS233413	A06	AAGGGAATAAAGGAGTGACGG	TTATTCTCAGCCCCCACTGT	8827824	8828031	208	59.5095
FHS233414	A06	CAGTGGGGGCTGAGAATAAC	CATTGCACCCATTACCACAC	8828013	8828158	146	59.6235
FHS233415	A06	ACAGTGGGGGCTGAGAATAA	TTCTCACACACCATTGCACC	8828012	8828169	158	60.065
FHS233416	A06	CCAGAATTTGTTCCATCCGT	CCAACGTATCAACAATAACCACA	8839829	8840105	277	59.7335
FHS233417	A06	TGTGGTTATTGTTGATACGTTGG	TGCATTTCATATTCAGCATATTTT	8840083	8840329	247	58.754
FHS233418	A06	TGAGTCGACAAATATTAAGTATGAGCA	ACATCTTGGCCCAAATTTCA	8840191	8840436	246	60.3605
FHS233419	A06	AAATTTGGGCCAAGATGTCA	TGCCACCTCATTAATTTCGAC	8840419	8840653	235	60.1305
FHS233420	A06	TGTCGAAATTAATGAGGTGGC	ACTGGCATCCAAGAACGAAT	8840632	8840760	129	59.754
FHS233421	A06	ATTCGTTCTTGGATGCCAGT	TCTCATGTTTGTGAATCTAGCCA	8840741	8840888	148	59.6585
FHS233422	A06	TGGCTAGATTCACAAACATGAGA	TTGCTTCTTTCTTAGCTTTCAACTC	8840866	8841058	193	59.761
FHS233423	A06	AAATGGCTTCTCTACAAATAAGGAA	gagagaaaccgagaaataagagaaga	8841140	8841352	213	59.3965
FHS233424	A06	ccgtttgacatgcttagaagttt	CCTGCAATGAGTGAAAGTGAA	8841841	8842119	279	59.314
FHS233425	A06	ccgtttgacatgcttagaagttt	CCTGCAATGAGTGAAAGTGAA	8841841	8842119	279	59.314
FHS233426	A06	ATCAATTCATATTCACTCCTCAACTT	TGCCTAACAAGATCTCCTCCA	8842034	8842157	124	59.208
FHS233427	A06	TGGAGGAGATCTTGTTAGGCA	AACAGGGTTTACACACGCTC	8842137	8842388	252	58.7755
FHS233428	A06	CCGTTTTTCAAGGCTCCTAA	AACCGTTCCACACTTGTTGTC	8845431	8845639	209	59.628
FHS233429	A06	GGACAACAAGTGTGGAACGG	TTTAAATGTTGCCAACCACG	8845618	8845871	254	60.436
FHS233430	A06	GGACAACAAGTGTGGAACGG	TTTAAATGTTGCCAACCACG	8845618	8845871	254	60.436
FHS233431	A06	TTATCGGGGATAAGTCGTCG	ACCAAATATTTCTGTTTTATCTTCAAT	8845972	8846202	231	58.52
FHS233432	A06	TTATCGGGGATAAGTCGTCG	ACCAAATATTTCTGTTTTATCTTCAAT	8845972	8846202	231	58.52
FHS233433	A06	TTATCGGGGATAAGTCGTCG	ACCAAATATTTCTGTTTTATCTTCAAT	8845972	8846202	231	58.52
FHS233434	A06	ATCCGTCTCTCTTCAGATGATTA	atgagacttgaatccgccac	8847711	8847933	223	58.5765
FHS233435	A06	TGTTCTGGATTTTTGTTGTTTCA	TGGTAAACACCTAAACGGTCAA	8848263	8848458	196	59.471
FHS233436	A06	TGATGACCATTCGTGTTATTACTT	CCTAAAATTGACTGCACCTGAG	8848730	8848997	268	58.279
FHS233437	A06	TGATGACCATTCGTGTTATTACTT	CCTAAAATTGACTGCACCTGAG	8848730	8848997	268	58.279
FHS233438	A06	GCGAATTATGTGAGGACAAGG	TCTTTGCGAAATAAAGCACC	8850207	8850389	183	58.8135
FHS233439	A06	CGCATTTGACATTTTCATCG	CAAAAGAAAATTAAACCCAAACG	8850544	8850728	185	59.549
FHS233440	A06	CGTTTGGGTTTAATTTTCTTTTG	AACTCTCCTCGGCACTTGAA	8850706	8850887	182	59.507
FHS233441	A06	TTCAGCGTTTTACTACCGGC	GGAGTGTGGTCAAGTTGGCT	8851694	8851927	234	60.2115
FHS233442	A06	TTCCGTGATACATGCTCAAGA	TTGCTGTCCTCACCAACCTA	8854265	8854469	205	59.2875
FHS233443	A06	AAGACGGTGGTTCAATCCTG	AAATTCGACACAAGATCCGC	8855158	8855427	270	60.0235
FHS233444	A06	CGGAGAAAATGACGGTGAGT	GAAAGTATAGAGAGGCCATGAGAA	8857715	8857937	223	59.1255
FHS233445	A06	CGGAGAAAATGACGGTGAGT	GAAAGTATAGAGAGGCCATGAGAA	8857715	8857937	223	59.1255
FHS233446	A06	TGTCCAATGAGCTGTCAAATG	TTCCTTTTGTATAGGGTTCCTTT	8865316	8865503	188	58.56
FHS233447	A06	AAAGGAACCCTATACAAAAGGAAT	TGTGAATTCTATGGTGCGTTT	8865481	8865660	180	57.957
FHS233448	A06	AAAGGAACCCTATACAAAAGGAA	TTTATGTGAATTCTATGGTGCG	8865481	8865664	184	57.578
FHS233449	A06	AAACGCACCATAGAATTCACA	CTAAAGTTTCGCTCCTGCGT	8865640	8865797	158	58.9075
FHS233450	A06	TTCAATTGGAAAACACTCTCCTT	TCACCCTCCTTCTCTTTCCA	8866042	8866310	269	59.469
FHS233451	A06	GGGTGAAAAGACGGAAGCTA	TAAATGCAATCTCACATTTTTGTAT	8866305	8866584	280	58.1655
FHS233452	A06	TTTGTTTGGAGACTAAAATATTCGC	TTGACATGATATTTGCTTTCATTG	8867839	8868111	273	59.488
FHS233453	A06	TGAAAGCAAATATCATGTCAAACA	CGACGAATTCAGATGCAAAA	8868091	8868357	267	59.673
FHS233454	A06	GCCAGCTTTAGAACACCATTC	CAAGACTGCTGACAGTCCCA	8897698	8897919	222	59.436
FHS233455	A06	TGGGACTGTCAGCAGTCTTG	TTGTTGGTGCTGATATAAAGGG	8897900	8898177	278	59.516
FHS233456	A06	TGGGACTGTCAGCAGTCTTG	TTGTTGGTGCTGATATAAAGGG	8897900	8898177	278	59.516
FHS233457	A06	TGAAAGGACCGCCTTATTTT	GTGACGTGCTGCATTTTGAT	8898222	8898441	220	59.211
FHS233458	A06	GGTCCATTCCTCCGCTTATT	GGCGGTTTGATTTGTTTAGG	8901100	8901370	271	59.8685
FHS233459	A06	GGTCCATTCCTCCGCTTATT	GGCGGTTTGATTTGTTTAGG	8901100	8901370	271	59.8685
FHS233460	A06	CCTAAACAAATCAAACCGCC	CTAATCAAGGCTGGTACGGC	8901351	8901613	263	59.5905
FHS233461	A06	TTCATAGCGAGGCATTGTTG	ACCTGATAGGGTTTCCGGTC	8904754	8904981	228	60.0115
FHS233462	A06	CTCTCAAAGTGGATCGGCTC	GGGCCGAATCCATCTAATCT	8905184	8905351	168	60.101
FHS233463	A06	CTCTCAAAGTGGATCGGCTC	GGGCCGAATCCATCTAATCT	8905184	8905351	168	60.101
FHS233464	A06	TGTCTGAAAGCCCATTAAAAAG	AGTTGGGCCAGAACACATTC	8905377	8905656	280	59.2025
FHS233465	A06	TGTCTGAAAGCCCATTAAAAAG	AGTTGGGCCAGAACACATTC	8905377	8905656	280	59.2025
FHS233466	A06	GGTTTTTAACGGGCACAGAA	GATAAACCCTAACCCACCCC	8905924	8906199	276	59.686
FHS233467	A06	GGTTTTTAACGGGCACAGAA	GATAAACCCTAACCCACCCC	8905924	8906199	276	59.686
FHS233468	A06	TCCCTCTCTTTTTCCAAAACAT	AAAGATTCCTGTAATGTTGTTACGG	8908845	8909091	247	59.426
FHS233469	A06	GGTCGTAAGAGATAAAAGTTTCCA	AACAAACTCCATCTTCTTCTTCTTT	8909170	8909447	278	58.0845
FHS233470	A06	ACAGGTAGAGAGAGATAGAAAATGAGA	GACATACCAAAATGTGCAATGTAA	8909376	8909515	140	58.209
FHS233471	A06	AAAGAAGAAGAAGATGGAGTTTGTT	TTCTCTCTACCGTTCGCATTT	8909423	8909581	159	58.5815
FHS233472	A06	TCTCATCCCTCCTTTGCTTT	TTTCATCAAACACCTAATAGGCAA	8919691	8919956	266	59.3825
FHS233473	A06	TAGAGACAAAAAGGGCGTGG	TTGAAATTAAATCTTTTCCTCCAAA	8927683	8927876	194	59.8455
FHS233474	A06	TCTCGAGATTCGGAACCAAC	ATCCCCCTGCTCTTGCTAAT	8929184	8929388	205	60.1275
FHS233475	A06	ACCTCCGGAAACTCACACAC	CGCCGATAATCAGTTACCGT	8936219	8936425	207	59.9955
FHS233476	A06	TAACTGATTATCGGCGAGGG	AGTGCACATCCCAAAAGGAC	8936410	8936607	198	60.013
FHS233477	A06	CAAATTTGTGATTGTTAGAAGTGGA	TCCTCAAGCACACCTTGAAA	8938406	8938666	261	59.4485
FHS233478	A06	GCAGCGAGAACTTGACAGTG	TGAGCTATGATTGACGCTATTTG	8938818	8939092	275	59.598
FHS233479	A06	ACATAGGCGGTTACTACAATAAAAA	GACGCTCATGGTGTGTCAAG	8942433	8942703	271	58.9385
FHS233480	A06	GGTTTTTAGGTTTGGGCGTT	TCAATTGGGCTGCGTTTATT	8943651	8943908	258	60.3365
FHS233481	A06	ATAAACGCAGCCCAATTGAC	GAATTAATGGCAATTGATGCACT	8943890	8944121	232	60.094
FHS233482	A06	ATTTTTCAACACCCATGGCA	CCCCACAAACTTGAATACGG	8944250	8944521	272	60.6745
FHS233483	A06	AGAACACTCACAGAGCCAAAAA	TTTCTGAATGTTGTGCCACTT	8944694	8944917	224	58.649
FHS233484	A06	AGAACACTCACAGAGCCAAAAA	TTTCTGAATGTTGTGCCACTT	8944694	8944917	224	58.649
FHS233485	A06	AGAACACTCACAGAGCCAAAAA	TTTCTGAATGTTGTGCCACTT	8944694	8944917	224	58.649
FHS233486	A06	TGCCACTAACATTTGACGGA	GTCGCTACTGTGCATGGCTA	8944965	8945170	206	60.0765
FHS233487	A06	TTACGTGCCAAGTTGTCGTC	ACTTAGGGCCACAGGACTGA	8945401	8945676	276	59.7425
FHS233488	A06	TTACGTGCCAAGTTGTCGTC	ACTTAGGGCCACAGGACTGA	8945401	8945676	276	59.7425
FHS233489	A06	TTTTACGTGCCAAGTTGTCG	CGACTTAGGGCCACAGGACT	8945399	8945678	280	60.682
FHS233490	A06	AAAAGTGTACAATGTCAAACAAAAA	GGCGTTCAACCATTTACTCAA	8947127	8947299	173	58.527
FHS233491	A06	CTAAACCCACCGTAACCCAA	AATCGGGTCTTACCGGTTCT	8956022	8956255	234	59.773
FHS233492	A06	CCCAAATTTTGTTGGCAGAT	AGACGACTCGGGACTTCAAA	8957108	8957283	176	59.8225
FHS233493	A06	AAATCCACCCGTGAGTCGTA	TGCCATGGAAATTTAGTGGA	8961767	8962030	264	59.67
FHS233494	A06	AGGTTACGGTGTTCATGGCT	AAAAAGGGCCGAAGCCTTA	8962324	8962547	224	60.2555
FHS233495	A06	TGCAGATCATAGTTTGGCGA	CGACCCATGGCTTACTCACT	8975065	8975273	209	60.25
FHS233496	A06	GTGAAGCTCGCACAATTCAA	TCTTTACGAGTCCTGGTCCG	8975337	8975576	240	60.1205
FHS233497	A06	GGCAAGGGTAAAAGTAGGGG	TGAATGGATTTGTCGAAGAGG	9008294	9008546	253	59.944
FHS233498	A06	TGGACGTTGGTCTCATTTCA	AGGAGAAGGGTAAAAGGGCA	9060507	9060701	195	60.078
FHS233499	A06	TGCCATTGTTGATTTTGTTCA	GCCCGTCACCTAGCTAACTTT	9061546	9061818	273	59.879
FHS233500	A06	TCATTTTCTTGGCCTCATCC	CAATTTAAGCCGGTACGCAT	9071613	9071885	273	59.9995
FHS233501	A06	TCATTTTCTTGGCCTCATCC	CAATTTAAGCCGGTACGCAT	9071613	9071885	273	59.9995
FHS233502	A06	TGACACTGTACACCATGAGGG	TCTCCCAAGCATCCTTGTTT	9076242	9076466	225	59.5605
FHS233503	A06	CCACGGGGAGTGACTAGTTT	AGCTTGAACCTGTGAGGGTG	9095630	9095908	279	59.68
FHS233504	A06	CCACGGGGAGTGACTAGTTT	AGCTTGAACCTGTGAGGGTG	9095630	9095908	279	59.68
FHS233505	A06	AGGAATACCTAATGCAGCCG	TTTTTGGGGGAGTAGGATTATAG	9107079	9107357	279	58.464
FHS233506	A06	GGTCAAACTCGAGGGTAGCA	CTACGTTGTGCTGTGTGGGT	9110124	9110305	182	59.9605
FHS233507	A06	CACGATCTGAATCTTCATTGGA	CCTCAAAGCCCAGCACTAAG	9114472	9114602	131	60.041
FHS233508	A06	AGGGGCAGTTTTGATGTGAG	TTGTCAGGAGTGTTTTAGGATTTTC	9114653	9114854	202	60.022
FHS233509	A06	GCTCTCATTCTCATTTGCCC	CGAAAGGACAACGAAATTCCTA	9114799	9115049	251	60.121
FHS233510	A06	GGAATTTCGTTGTCCTTTCG	TTTGCGTACCAAAAGGTTCC	9115030	9115294	265	59.7605
FHS233511	A06	GCCATCCTGGAGACTTGGTA	TGGTTGCGATAAGGTCTTCC	9115378	9115622	245	60.0735
FHS233512	A06	ATGTACAACTTTGGGCTCGG	CTATAGGTCGGGCAGATGGA	9115836	9115969	134	60.022
FHS233513	A06	GCTGGACATGACAAGCTCAA	AAGAACAGAGCATACAGCCCA	9116622	9116901	280	59.941
FHS233514	A06	GCAAGTCCTCCATAAACCGA	GCAAGACTTCAGTGCCACAA	9117081	9117304	224	60.053
FHS233515	A06	TGCTAAAAGCACTCCCGAAT	TTTTGGTCCCTAACCCTTCC	9119626	9119789	164	60.002
FHS233516	A06	CAGGTCGCGATTAGTGACAA	CGAGATGCCTGAAAAGGTGT	9121164	9121335	172	60.0595
FHS233517	A06	AGGGTGTTACACTGGGCAAA	TTGTCCCTTTTAGAGGTTGTCC	9121448	9121644	197	59.9545
FHS233518	A06	TCATCAGCATCACCAAAACAA	CATTCATGTGTACGCGGAAG	9122569	9122836	268	60.119
FHS233519	A06	ACCGATTTCATCCCTAAGCC	TAATCATCGGTGGGTGAGGT	9132475	9132710	236	60.2405
FHS233520	A06	ACCGATTTCATCCCTAAGCC	TAATCATCGGTGGGTGAGGT	9132475	9132710	236	60.2405
FHS233521	A06	AGCTAAACAACCTGCCCTCA	TCCAAAGTTCAAGCCACAAA	9133956	9134151	196	59.584
FHS233522	A06	TTTTTGTGGCTTGAACTTTGG	GGCTGCTTGGTCAATGAAAT	9134130	9134359	230	60.106
FHS233523	A06	GATTTGCCATCTCCGTAAGC	GTGAAAAGCCCTTAGTCCCC	9147604	9147850	247	59.807
FHS233524	A06	GATTTGCCATCTCCGTAAGC	GTGAAAAGCCCTTAGTCCCC	9147604	9147850	247	59.807
FHS233525	A06	TGGCACATGTATCTCTTGGC	GCGAAAACACAAGTAGAACTAGCA	9165611	9165867	257	59.845
FHS233526	A06	TGCTAGTTCTACTTGTGTTTTCGC	GGGAGTGAATTTGTTACTCTCACA	9165844	9166091	248	59.788
FHS233527	A06	TGCTAGTTCTACTTGTGTTTTCGC	GGGAGTGAATTTGTTACTCTCACA	9165844	9166091	248	59.788
FHS233528	A06	TTGCAATCAACAATTAATATAAGGG	TGCTCCAAATAATTTCAGTAGTTTCA	9166145	9166422	278	59.4475
FHS233529	A06	TGGCCATTGTAACCCATTTT	GAGCTAGAGCTAGCAACAACAGA	9168793	9169019	227	59.158
FHS233530	A06	TTGAGACGACAACAACAATATCAA	CACCAGAGCGAATTTGTTACTC	9169059	9169263	205	59.232
FHS233531	A06	TTGAGACGACAACAACAATATCAA	CACCAGAGCGAATTTGTTACTC	9169059	9169263	205	59.232
FHS233532	A06	AACAAATTCGCTCTGGTGTT	AAGTTTTTGTTAGGTTTGAATTTCG	9169246	9169422	177	58.227
FHS233533	A06	AACAAATTCGCTCTGGTGTT	AAGTTTTTGTTAGGTTTGAATTTCG	9169246	9169422	177	58.227
FHS233534	A06	CAGAGTTTGGGTACTGTATATCCG	TTTTTGGTTGGCTATATCATCA	9175484	9175731	248	58.1245
FHS233535	A06	CAGAGTTTGGGTACTGTATATCCG	TTTTTGGTTGGCTATATCATCA	9175484	9175731	248	58.1245
FHS233536	A06	CAAATATATTCGACAAAAATTGATGA	AATAGCTTTGTTGCGTTGGG	9175993	9176264	272	59.317
FHS233537	A06	CAAATATATTCGACAAAAATTGATGA	AATAGCTTTGTTGCGTTGGG	9175993	9176264	272	59.317
FHS233538	A06	AAATCCACTACGCCCTGTTG	AGTGGTGGATCTTAATGCGG	9176547	9176704	158	59.974
FHS233539	A06	GGGATCCATGGGAGAAAGTT	CCAAGTGAGAACACTTTGGGA	9178983	9179245	263	60.133
FHS233540	A06	TTCATTCATGAAAAACATAAATTCG	GAAGCAATTCATGAAGGGGA	9179864	9180133	270	59.6715
FHS233541	A06	AAAGCATGCATTTCAAGAAATATG	TGAACGAGTGTTAGGTAGCATGA	9180522	9180716	195	59.6915
FHS233542	A06	AACACTCGTTCAACTATTCAGCC	AACACATTCGGTGAGGGTTC	9180705	9180930	226	59.768
FHS233543	A06	CAAGAAAGCTTCAATTGCCC	GAGCGCTTGTCATTCTTCGT	9183078	9183276	199	60.185
FHS233544	A06	TTGAATGGCCAGTGACTACG	TGGGTTATGCTCTCCTTTTCA	9183393	9183564	172	59.7045
FHS233545	A06	CAAATCCAGCCGAATGCTAC	TTGATTTTTCTTGGCATGATTC	9185350	9185605	256	59.832
FHS233546	A06	TCAACGATGATGTGGGCTAA	TCTCTCTCTCACGCAGCTCA	9186274	9186461	188	60.1175
FHS233547	A06	GAGGATCTTGTCACGACGGT	GGTGCAAGGCTCAATTTGTT	9186933	9187199	267	60.119
FHS233548	A06	CCATCAAAAATCCAATCGTC	AAATATTTGAGATGCACCGAA	9194602	9194790	189	57.563
FHS233549	A06	CCATCAAAAATCCAATCGTC	AAATATTTGAGATGCACCGAA	9194602	9194790	189	57.563
FHS233550	A06	TCATCCGCACAATGTTGAGT	TGAAAACACCCTTTAAATCACAAA	9195189	9195440	252	59.9585
FHS233551	A06	ATCAAATCGTTTCGCGCTAT	AATGATGCAGGAAACAACGA	9195818	9196060	243	59.4185
FHS233552	A06	GTTGAGTTAGACAGCCCCCA	GAAATTTTGGTGATTGTGCG	9197188	9197423	236	59.5635
FHS233553	A06	TTTTGCATGAACAATCCACG	TTGAAGTTATGTTAATTAGGATTTCG	9212735	9212945	211	58.8705
FHS233554	A06	CACAATGTAAGCCTAATCACCA	AATTTTGTCACCATCCGAGG	9213257	9213490	234	58.7545
FHS233555	A06	TAGTTCGGTGGACCACAACA	TCGTTCGGCGAATCTAGTCT	9213563	9213760	198	59.9895
FHS233556	A06	GAGACTAGATTCGCCGAACG	GGCAAGTTCTGGTACGAAGG	9213740	9213953	214	59.856
FHS233557	A06	CCTCCAAAGCTGACCACAAT	AAAATAGCAAATGCGCAACA	9214158	9214332	175	59.733
FHS233558	A06	CTTGCATTTCTTTCTGTTCCAA	GGTATCCGATGCTTGCTACC	9216143	9216412	270	59.4675
FHS233559	A06	GGAGGATGTTTGTTTCCATGA	AAATCAGCTAAGAACCGGGG	9217177	9217354	178	60.1125
FHS233560	A06	CATAGTGTGTTATCCGGCCA	CTTTGCGTGGGAAAAAGGTA	9217782	9218037	256	59.7615
FHS233561	A06	AACAATTGGCGATAACCGAC	TATACATCCGCTGGGAGACC	9219186	9219311	126	59.873
FHS233562	A06	GGGTTGAGATTGAAGCCAGA	GGGTGGTCATCAACCACTTC	9219246	9219414	169	60.209
FHS233563	A06	GACCAAGGCTGAAGTGGAAA	GGAGAACCGGGAGGAGATAG	9219547	9219699	153	60.131
FHS233564	A06	AACAAGCTCTTCCGCGACT	TTGCTGAATGAGTGATTTTCTTG	9220631	9220888	258	59.771
FHS233565	A06	GCCATTGGCAAAGGTTACG	GCTTTCTTGTAACCCCATTTTG	9220926	9221183	258	60.641
FHS233566	A06	CATTGGCAAAGGTTACGTTTTT	GAGGGGAGAGAGTTAGGCAGA	9220928	9221207	280	60.114
FHS233567	A06	CATTGGCAAAGGTTACGTTTTT	GAGGGGAGAGAGTTAGGCAGA	9220928	9221207	280	60.114
FHS233568	A06	CAAAATGGGGTTACAAGAAAGC	GGAAGTCAAGGCACGACAAT	9221162	9221401	240	59.9985
FHS233569	A06	CAGATCATCATGGAGATTGAGC	CAATGGACCGTGGATCACTA	9221492	9221769	278	59.5135
FHS233570	A06	AAAAGCAGAAATAACAATGACAAAAA	CCAACTTTCAAATGCATATCTTG	9223968	9224185	218	59.119
FHS233571	A06	AAAAGCAGAAATAACAATGACAAAAA	CCAACTTTCAAATGCATATCTTG	9223968	9224185	218	59.119
FHS233572	A06	CAAACCCAACAATCCGAATC	GGAACAATTGGATGGGCTAA	9224507	9224732	226	59.966
FHS233573	A06	TTAGCCCATCCAATTGTTCC	CTCTCTCCCGGTGTAATTGTG	9224713	9224903	191	59.6815
FHS233574	A06	TTTGCAAGCGTTGGATACAT	TGCCAGATAACACAGCGATAA	9226744	9227021	278	59.2625
FHS233575	A06	AACAAAACGAAAATGTGCCC	AGTTCTTCATCAAAGTGATACCG	9226859	9227120	262	58.6465
FHS233576	A06	GTCCTCCACACACCACCTCT	ATCCGATCCTACCACAGTGC	9227935	9228177	243	59.9815
FHS233577	A06	GTCCTTTGCGAGTTCGTAGC	ATGATGTGTCATGTGCGGAT	9228001	9228246	246	59.9115
FHS233578	A06	GTCCTTTGCGAGTTCGTAGC	ATGATGTGTCATGTGCGGAT	9228001	9228246	246	59.9115
FHS233579	A06	CCATCGTTTAAACTCTCGGC	TCTTCCAGATTGGCTTAAAACAT	9228729	9228997	269	59.4415
FHS233580	A06	AAAAACAGGGCCTTAAAACAAA	TGCGATGACTACAACGCAAT	9233157	9233340	184	59.6975
FHS233581	A06	CGATATCCGATCCGACCTAA	TAAGAGGCGTCCCCATTCTA	9233201	9233379	179	59.77
FHS233582	A06	CAGAGCATTGTTAGAGAAAACGAA	CGGTCCCTCTTGTCCTCTTC	9235453	9235704	252	60.556
FHS233583	A06	CAGAGCATTGTTAGAGAAAACGAA	CGGTCCCTCTTGTCCTCTTC	9235453	9235704	252	60.556
FHS233584	A06	GGAAGGTACAAATGTTGTATGTTATTT	TGTGTAACTTTGGGATTTTCTTTT	9235648	9235759	112	58.1385
FHS233585	A06	AATAAAGGGATCGGACACGA	TTAATTTAGTGGGGGCAAGTG	9236711	9236881	171	59.192
FHS233586	A06	ACACGATGATTGTGAGCAGG	TTTGTGAGGGCAAAAAGTATCA	9236814	9236957	144	59.666
FHS233587	A06	CATCTCAAGGAGTTAAATAGGAGGA	CCCACAATTGGACGTCTTTC	9238709	9238962	254	59.792
FHS233588	A06	CATCTCAAGGAGTTAAATAGGAGGA	CCCACAATTGGACGTCTTTC	9238709	9238962	254	59.792
FHS233589	A06	CATCTCAAGGAGTTAAATAGGAGGA	CCCACAATTGGACGTCTTTC	9238709	9238962	254	59.792
FHS233590	A06	GACGTCCAATTGTGGGGG	CACAGCATAAATACACTAAAATGATTC	9238947	9239226	280	59.8775
FHS233591	A06	AACAATCGGCAACAGAGCTT	TCAAAATTTCAAAGTGGCTCA	9239924	9240052	129	59.141
FHS233592	A06	AGAATTAAAGTTGTTCATCATTCAGA	ttcaatgtttcggcaagaga	9240203	9240453	251	58.4975
FHS233593	A06	AGAATTAAAGTTGTTCATCATTCAGA	ttcaatgtttcggcaagaga	9240203	9240453	251	58.4975
FHS233594	A06	CAGCTTTTCCGCACACAGTA	CCGATTCCTTGGTCTCACTC	9243473	9243648	176	59.8525
FHS233595	A06	CAGCTTTTCCGCACACAGTA	CCGATTCCTTGGTCTCACTC	9243473	9243648	176	59.8525
FHS233596	A06	GCCTAACCTACTTTATCCTTGCAT	TTTTCATTCCTTACATAACACCTCC	9244523	9244734	212	59.4315
FHS233597	A06	AGGAGAGTCACTTTCTCTTAATTTGT	CCACAAGCACAACCATCAGA	9244630	9244856	227	59.099
FHS233598	A06	TCCGACGAAACTTATAGCCG	TTTTTGGGTTCGGACATAGC	9245428	9245701	274	60.0805
FHS233599	A06	TCCGACGAAACTTATAGCCG	TTTTTGGGTTCGGACATAGC	9245428	9245701	274	60.0805
FHS233600	A06	CTGGTGCGATCAATTTGCTG	AATGACACTCTAACTTTCTCTCAATTT	9245724	9246001	278	60.0695
FHS233601	A06	AAAGAAATTGAGTTAATGGATAAGTGA	TTCGGGTCGAGTTTGTAACC	9246096	9246240	145	58.98
FHS233602	A06	CGGGCCCCATTATAACCTAT	TTGGAAGAAAGGTGTAGCGG	9249948	9250214	267	60.068
FHS233603	A06	TCCTATGCACAACGGTCTTT	atccctgttgagagtgcagc	9251413	9251692	280	59.323
FHS233604	A06	TGTACGGATGATGTGCTCTACTTT	AACAAGAAGGACAATGCGGT	9252953	9253223	271	59.84
FHS233605	A06	TCTGAGAGAAGTCATTTTGTCCC	TCTATGTTTGCTTGATTGAATGG	9253644	9253832	189	59.438
FHS233606	A06	TGACCAATGCTTACTACCATTCA	TGAAATTGTGGTTTCTGGTGA	9253794	9254022	229	59.2685
FHS233607	A06	CAGCAAGAAAAATCATTCCACA	GAAGAGATGTTTTGGATGGCA	9254521	9254649	129	60.088
FHS233608	A06	CATGCCCGCGTAAAACTTAT	TCGGAGTGGGTTTCCTAATG	9255644	9255908	265	59.9555
FHS233609	A06	ACCCCATCCTCCATCTGTTA	CCGAGATGGGCTAGCAGTTA	9257008	9257246	239	59.789
FHS233610	A06	CTTCATGCAATCTCCACAGC	ACATTGCAACAGGCATTGAG	9257299	9257400	102	59.5605
FHS233611	A06	GGGAATGCACATGTCAACAA	AGGCGGAACGAGGTTTTACT	9257598	9257731	134	60.253
FHS233612	A06	TGGTTTGTTCACTCTCAAGGG	GTTTTGCAGGAAGCGACTTT	9258681	9258936	256	59.816
FHS233613	A06	TCATCCTTTCCCCAGATGAA	ACTGGTTTGCCAGGAGACAG	9259525	9259802	278	60.3465
FHS233614	A06	TCTCCCAAATAGCAGAACGG	TTGTAAGTTCAGTTGGGGGC	9261519	9261763	245	60.0885
FHS233615	A06	TTTAACAATTTTTCATTAAGGCGA	AGTTGGGTGAATGGGTGGTA	9263504	9263694	191	59.617
FHS233616	A06	TCTCTCTAAAATGAGACCGCTTT	AGTTGGGTGAATGGGTGGTA	9263533	9263694	162	59.408
FHS233617	A06	TTGAACCAATAATGACTCGGA	CACTTATCACTAAGGCAAATGCTG	9268566	9268739	174	59.1385
FHS233618	A06	AAAATTTATGATTGGATTTTGATGG	TGATTAGGTTCAAATGTAAAAGATCAA	9269258	9269465	208	59.416
FHS233619	A06	AAAATTTATGATTGGATTTTGATGG	TGATTAGGTTCAAATGTAAAAGATCAA	9269258	9269465	208	59.416
FHS233620	A06	TTGATCTTTTACATTTGAACCTAATCA	ACCGCAGGAAACTCTTCTCA	9269439	9269637	199	59.7005
FHS233621	A06	AATGAGCTGGTTTTAAATGGATAA	TTTGGCTAAAACGTTGAGGA	9271009	9271282	274	58.3225
FHS233622	A06	TTAAGATGCTAAAGACCAAATTAAAA	TTCGACCCGTAGACAACAAA	9271724	9271874	151	58.139
FHS233623	A06	gccggacaataagagaagca	GTTGGTGGTTTGGTGACTGA	9272067	9272176	110	59.8835
FHS233624	A06	gccggacaataagagaagca	GTTGGTGGTTTGGTGACTGA	9272067	9272176	110	59.8835
FHS233625	A06	ATTGGCTTGTGAGCTGGTTT	TTCACCTCAATTAAAATTTACGAA	9272866	9273145	280	58.4275
FHS233626	A06	ATTGGCTTGTGAGCTGGTTT	TTCACCTCAATTAAAATTTACGAA	9272866	9273145	280	58.4275
FHS233627	A06	TTCGTAAATTTTAATTGAGGTGAA	GGTCCCCACTATGTAAGCCA	9273122	9273388	267	58.464
FHS233628	A06	ACAGAAGGAGATCGAAGGCA	GGGTTTTTCCATATCCTAATTGC	9274598	9274851	254	59.945
FHS233629	A06	CAAAGATGAAACACGCGAAG	AAATGGTCTGATCTTATATTGGCA	9274675	9274953	279	59.206
FHS233630	A06	TTGCCAATATAAGATCAGACCA	GGAATCTTAACCTGGAGATACAGAA	9274929	9275203	275	58.198
FHS233631	A06	TTGCCAATATAAGATCAGACCA	GGAATCTTAACCTGGAGATACAGAA	9274929	9275203	275	58.198
FHS233632	A06	TCAAATCTCTTTAGTTGTTGTTCG	ACCGATTTGATCAACGGTTC	9275148	9275350	203	58.7525
FHS233633	A06	ACAGGCCATATTGCGAACTC	TTTCATCGGTGCGTTAATGA	9276979	9277203	225	60.088
FHS233634	A06	TCCAACATGACCCCCTCTTA	CTCCAGAATTGGCTGTAGGG	9277361	9277567	207	59.9985
FHS233635	A06	ATGTGACTGTGGCTATGGCA	CCTACCCATCGTAGGCATGT	9277910	9278168	259	59.99
FHS233636	A06	AAAGTGTGGGTCTTTGGACG	ATTTTATTTTGAAATATGCCGC	9279442	9279666	225	58.686
FHS233637	A06	TCAACTAATAAAAATCTAAAATGGCAA	TGGTGGGTGAAGATATGGGT	9279874	9280128	255	59.405
FHS233638	A06	TCAACTAATAAAAATCTAAAATGGCAA	TGGTGGGTGAAGATATGGGT	9279874	9280128	255	59.405
FHS233639	A06	AATGTGGAAACGAATTGGGA	CGAACATTCCAGACACAACG	9282287	9282525	239	60.161
FHS233640	A06	ATTTCTTGCATCTGTGTGCG	CATTGGACGTATTATGAATGCAC	9282930	9283167	238	59.5705
FHS233641	A06	CGTACCATGCACGTGATAAGA	TTTAAAGAATTCATAAGTCAAGCATAA	9283498	9283695	198	58.37
FHS233642	A06	TCATTCTCAAACATTTTGATTGAAC	GTACGCCATTCCACAAGTCA	9284473	9284598	126	59.5
FHS233643	A06	agcctacaatcagtcgatattttt	CATGCGTATGAAAGAGGATTGA	9286775	9287041	267	58.835
FHS233644	A06	GAATCCGTACAAATTCAGACCA	AGAAAAGGTCTCGCACATGTTA	9287570	9287802	233	58.929
FHS233645	A06	ATTGCATTGATGCACCAGAC	AGAAAAGGTCTCGCACATGTTA	9287642	9287802	161	59.2195
FHS233646	A06	AACATGTGCGAGACCTTTTCT	ttctccttattatgCACGTTGA	9287782	9288019	238	58.17
FHS233647	A06	TTCAAATATTCTTAACTACCGGTGC	TGAGTGTGTGATTGTTGGAGG	9289133	9289390	258	59.7075
FHS233648	A06	TGAAACCAAAAGGTTATCGGA	ACTTGTTGAGGATATCGCGG	9289204	9289462	259	59.767
FHS233649	A06	GGTAGGGACGGGTTTAACCTA	CAATTCACACCCGAAAGACC	9290329	9290570	242	59.802
FHS233650	A06	TTTAACCTAAACCCGACCCC	CAATTCACACCCGAAAGACC	9290341	9290570	230	60.2005
FHS233651	A06	TCCTTTTAGTTCCCTAGCATTG	TCCTCTAAAATGAACTTTTCTATTCTC	9290825	9291104	280	57.3845
FHS233652	A06	TTAGTTCCCTAGCATTGCTCTT	TGTTTTCCTCTAAAATGAACTTTTC	9290830	9291109	280	57.3475
FHS233653	A06	AGGGATCGACACGTCACCT	TTTGCGTGTGTCCTGTATGG	9291118	9291389	272	60.5585
FHS233654	A06	CATTTGGTCCACCTTAAGCA	TGTGTTCCTTGGGAAAAAGC	9297736	9297994	259	59.3555
FHS233655	A06	GCCCCTTAAATGAAATGGCT	TGTGTTCCTTGGGAAAAAGC	9297835	9297994	160	60.184
FHS233656	A06	GACTAAGACCCGTGCATCGT	AAAGAGACCAACTTCACAGGATTT	9298105	9298332	228	59.865
FHS233657	A06	GACTAAGACCCGTGCATCGT	AAAGAGACCAACTTCACAGGATTT	9298105	9298332	228	59.865
FHS233658	A06	AAATCCTGTGAAGTTGGTCTCTTT	CTCCAATTCTCCAGGCACAT	9298309	9298536	228	59.8305
FHS233659	A06	AAATTTCTGGCCACATCTGC	GTCTTCTTTTTCCCCCAAGC	9301875	9302102	228	60.067
FHS233660	A06	AAACAAGAGGAACCGTGTGC	ATGCATGGGATATTGGGATG	9302517	9302729	213	60.268
FHS233661	A06	AGCCGTTATTAAATTCTGATGTTC	CCAAGGGCAATTTCTCAAAA	9304019	9304253	235	58.976
FHS233662	A06	GGATCATCCAGTTTATGTAAGTTCA	GCTTTGCCATGATAGCTCTTG	9305165	9305375	211	59.2565
FHS233663	A06	CATATTTCGTCACGTGGCAT	TTTGAACAAACTGGTGGGGT	9317949	9318196	248	59.8355
FHS233664	A06	AACCTTTTGAAATATCTATTTGTCG	TCTAAGACAACGGTGAATATGTGA	9322193	9322326	134	57.922
FHS233665	A06	TCGGAAACCACTTTTCAAAT	CCAATGCATTATTCTTTTTGACC	9322493	9322769	277	58.4645
FHS233666	A06	TCGGAAACCACTTTTCAAAT	CCAATGCATTATTCTTTTTGACC	9322493	9322769	277	58.4645
FHS233667	A06	TGGACACTGGAACAAAATGG	ATTCTTTACGCCACACGAGG	9323245	9323500	256	59.7605
FHS233668	A06	TCTGGAGCAGTGCCAAGTAA	ATTCTTTACGCCACACGAGG	9323331	9323500	170	59.8615
FHS233669	A06	TCGTGTGGCGTAAAGAATGA	GGTCATCAGCTCCATTTGGT	9323483	9323669	187	60.0955
FHS233670	A06	CTCAGCACCGTCACCACTTA	TCCTTCAAGCTTATGTCTCACAA	9324104	9324381	278	59.464
FHS233671	A06	GCCTATGTCATGGGAAGGATT	CCGAGCTTACAACTACACCTGTT	9324449	9324658	210	59.964
FHS233672	A06	GCCTATGTCATGGGAAGGATT	CCGAGCTTACAACTACACCTGTT	9324449	9324658	210	59.964
FHS233673	A06	TGCTCAAGAGCACAACAACTC	GACAGGTCCAAGTCAGGAGC	9326211	9326487	277	59.5345
FHS233674	A06	GGCATATGATTTGTTTATGAAGGA	CCATGACATGCCAGCATAGA	9327492	9327725	234	59.9665
FHS233675	A06	AATCCTTTGACGTTTTCCCC	GTGCCGTACCACCTTCTTGT	9328902	9329070	169	60.1005
FHS233676	A06	TTGCCCTAAATTTGAATCGC	TGTTGGCGACAGAACTACCA	9333183	9333369	187	60.1705
FHS233677	A06	TCAATGGGTGTTATTGGGACT	CACAAAAGGCAGACCTTTCA	9334249	9334377	129	59.0285
FHS233678	A06	AGAGCAAATGAGATGCCCTC	CTTTCATCTTCTGTTTAGGATGC	9338611	9338890	280	58.309
FHS233679	A06	AGAGCAAATGAGATGCCCTC	CTTTCATCTTCTGTTTAGGATGC	9338611	9338890	280	58.309
FHS233680	A06	GGCAAAATTAGAAAAATGCATGA	TGATCTTGGATTCTAACTTGCTTCT	9342019	9342293	275	60.065
FHS233681	A06	TCAAAACCCTTTTCTACTTGCC	TCAACCAAGAGGAAAGCACC	9351063	9351245	183	59.939
FHS233682	A06	GGTTGCCAGTTGGGATCTTA	CACCCATGCTACCCATATCC	9351290	9351513	224	59.9845
FHS233683	A06	ATGGAATGGGTACTTTGCCA	TTGTTCGGCATATTCCATGA	9352611	9352857	247	60.0415
FHS233684	A06	TTATTTTTCCGTGATCCCCC	CAATCACTAAAATTCGAAAATCAC	9362322	9362581	260	58.9375
FHS233685	A06	CCTTAATTGATGCAAAATTCAAAA	TGCTTTTCGTTCACCTAGCC	9384917	9385166	250	59.911
FHS233686	A06	CTCAAGAAATAGGATCGGCG	ACTGAAAACTCCCCCGATTT	9390331	9390516	186	59.803
FHS233687	A06	TTTGACCGAGTTACCGAAGAA	CCATGGAAGCCATGAACTTT	9432891	9433118	228	59.833
FHS233688	A06	TTTAGATTGGGCTGAATGGG	AGTCGAACGATAAGAGCCGA	9436072	9436265	194	59.936
FHS233689	A06	TTGAGCCATTTTCTTCACGA	CCGGTCTATCAACGTCAAGG	9451283	9451559	277	59.9515
FHS233690	A06	GCCTTTACTTGATCTCAGCCC	CACAGTCTTAAGTGTTTTCATCCA	9452803	9453011	209	59.2925
FHS233691	A06	TGGATGAAAACACTTAAGACTGTG	TGTCTCTCCCTCTCTTTTCCTTT	9452988	9453266	279	59.1225
FHS233692	A06	TGGATGAAAACACTTAAGACTGTG	TGTCTCTCCCTCTCTTTTCCTTT	9452988	9453266	279	59.1225
FHS233693	A06	CAGTGGGAGGAGACGTTGAT	TCACTCTTTCAATGATGCCG	9453276	9453533	258	59.9555
FHS233694	A06	CAGTGGGAGGAGACGTTGAT	TCACTCTTTCAATGATGCCG	9453276	9453533	258	59.9555
FHS233695	A06	ACCATCGCTGCGTCTTCTAT	TTCACCATCTTCACTTGTCCA	9453571	9453703	133	59.495
FHS233696	A06	TTCCAAAAATTTTAGTGGCG	GGCAGACTCTCTTTTGGTAACG	9453773	9454026	254	59.064
FHS233697	A06	TGAAATTTTGAATCCCGAAAA	GGCAGACTCTCTTTTGGTAACG	9453804	9454026	223	59.8465
FHS233698	A06	TGACACCCTCACATAGTGTTTTG	GAGGTTGAGCACGACTGTCA	9456386	9456618	233	59.987
FHS233699	A06	TGTCCACACGTTGTGTCATCT	CCATAGCCATAGCCTTCCAA	9458035	9458311	277	60.058
FHS233700	A06	GAGATGGTCCACCGTCAGTC	AACCTGAGGAGGCAATTGAA	9458863	9459102	240	60.1035
FHS233701	A06	GCATGATGTCCAGTCCAACT	TGCTTGTATTATCAACAAAATCAAAA	9458973	9459252	280	58.8005
FHS233702	A06	TTCAATTGCCTCCTCAGGTT	CAATTTCATTGACAAAAACTGTGA	9459083	9459297	215	59.3725
FHS233703	A06	TGTTGATAATACAAGCAAAAATGGA	gaatttaaggtgggacaattaatga	9459236	9459492	257	59.678
FHS233704	A06	CATGTGAAACGAAAAAGAATGAA	TCGGTTTTGCGGTAAAATTC	9461096	9461264	169	59.548
FHS233705	A06	GACGGCAACAGTAGTAGGGG	TACTGAGCCAACCGAAAACC	9461204	9461368	165	59.8625
FHS233706	A06	GCCGATTACACCCCTAAACA	TCAGAAGTCATTTTAAGAACCGAA	9461755	9462010	256	59.5755
FHS233707	A06	TTCGGTTCTTAAAATGACTTCTGA	CCAATAACAGAATTTCAACCCC	9461987	9462217	231	59.458
FHS233708	A06	TTCGGTTCTTAAAATGACTTCTGA	CCAATAACAGAATTTCAACCCC	9461987	9462217	231	59.458
FHS233709	A06	GGAGAAAACTCTTGATTGGAATG	TTCAACCGTTTAACTCTATGCTTTT	9462720	9462994	275	59.39
FHS233710	A06	GGAGAAAACTCTTGATTGGAATG	TTCAACCGTTTAACTCTATGCTTTT	9462720	9462994	275	59.39
FHS233711	A06	GGAGAAAACTCTTGATTGGAATG	TTCAACCGTTTAACTCTATGCTTTT	9462720	9462994	275	59.39
FHS233712	A06	CAAAAAGGGGTTGTTCATCA	TGGAGGGTTATTAGTCGTATCCA	9463190	9463467	278	59.0965
FHS233713	A06	CGGAAGAGAGTAGGGGAAGA	TGGAGGGTTATTAGTCGTATCCA	9463222	9463467	246	59.108
FHS233714	A06	TGGATACGACTAATAACCCTCCA	tttttgtctaacttttgcttttctaa	9463445	9463681	237	58.541
FHS233715	A06	GAGAACTAATTTTTAATTTGTCAGCA	CGTGGAGGAAACCCTAATGT	9464199	9464475	277	58.1675
FHS233716	A06	GAGAACTAATTTTTAATTTGTCAGCA	CGTGGAGGAAACCCTAATGT	9464199	9464475	277	58.1675
FHS233717	A06	TGCTGCAAAACTTACTCAAATAGG	tgttcaacttttaaattgcataacat	9464602	9464863	262	59.0655
FHS233718	A06	GCAAAATTCCAAAGGGTTCA	TTGACGTACACATAGCGTAATCG	9465304	9465558	255	60.0025
FHS233719	A06	CGATTACGCTATGTGTACGTCAA	TTCAAATGAAGAAAAATTGCATCT	9465536	9465728	193	59.6415
FHS233720	A06	GAACACTTAGATGCAATTTTTCTTCA	TTCCAAGTTCCATACAAGTCACA	9465697	9465928	232	59.7955
FHS233721	A06	TTTAACATTTCAGCTCATAATACACTG	TTGGGCTAGAGAATACCATAGACA	9467725	9468004	280	58.649
FHS233722	A06	TTTAACATTTCAGCTCATAATACACTG	TTGGGCTAGAGAATACCATAGACA	9467725	9468004	280	58.649
FHS233723	A06	TCCACATCTTGAATTCGTTCAC	CATGGCATGAGATATGGCTG	9468278	9468426	149	60.0175
FHS233724	A06	GCTCCAAAATCTGCTTCGTC	TGGAACTTTTGCTATAACTTTTGTTG	9468964	9469125	162	59.979
FHS233725	A06	GGAATAGACACGTGTGAGTTGTT	TTGAAAATGATGGATAGACCAA	9469288	9469532	245	57.641
FHS233726	A06	TTGGTCTATCCATCATTTTCAAT	TTCTCAAAGAATTTAGATGGGATT	9469511	9469710	200	57.493
FHS233727	A06	TTTTTGAAAACTAATCCCATCTAAA	TGCTTCCTTACTTTGCCTTCA	9469675	9469933	259	58.7845
FHS233728	A06	CCGTTTTTATTTGTGCACCG	TGAATTTAAAGTCCTTTGATCACATC	9470536	9470716	181	60.529
FHS233729	A06	AAGCAGTAAAATACCTCTGATGTGA	AGGCTTGAAAGGAACAAGGG	9470673	9470932	260	59.54
FHS233730	A06	CTGTTCCCAAATGCTGGTTT	ATTGTGATCGTGCTAACCCC	9471002	9471251	250	59.8955
FHS233731	A06	AAATACCCTTTCCCCCTTCC	ggtcggggtcagtgagtaaa	9472039	9472205	167	60.162
FHS233732	A06	AATACCCTTTCCCCCTTCCT	ggtcggggtcagtgagtaaa	9472040	9472205	166	59.99
FHS233733	A06	CGAAATCGTTCAAGATGGGT	TCGGCTCAATGTTAGACCAA	9473430	9473698	269	59.6025
FHS233734	A06	TGGTCTAACATTGAGCCGAA	TTGCCAAGTTCCAGCGTATT	9473680	9473811	132	59.9545
FHS233735	A06	CCAATGAAGATTCCGCGTAT	CAATTGATCATTTCCCCCAG	9474345	9474595	251	60.0245
FHS233736	A06	GGACGAGGTAACGCGTATGT	CGGGGCCACAATCATATTTA	9488258	9488536	279	60.275
[truncated: 228,531+ more rows]
