# Supplementary material for: Genome-wide identification of microsatellite markers from cultivated peanut (Arachis hypogaea L.)
Source: BMC Genomics. 2019 Nov 1;20:799. doi: 10.1186/s12864-019-6148-5 (PMC6824139; doi:10.1186/s12864-019-6148-5)
Supplement: Supplementary file 5 — Additional file 5: Table S5. Summary of SSR markers in subgenome B01–B05. [file 12864_2019_6148_MOESM5_ESM.xlsx]

## Sheet: Sheet2
Table S5. Summary of SSR markers in subgenome B01-B05.
ID	Chromosome	FORWARD PRIMER (5'-3')	REVERSE PRIMER (5'-3')	SSR marker start (bp)	SSR marker end (bp)	PRODUCT size (bp)	Tm (℃)
FHS462268	B01	aaacgacaacatttaaccctaaaa	GAAAAATGTAAAGCATGCGGA	80189	80468	280	59.1445
FHS462269	B01	TCATCGAATTCCAACAATGC	TGGTTAAAAATGACCTAATTAAAAATC	87058	87283	226	58.4885
FHS462270	B01	TAAGCCATCGTCACATTCCA	TTGGTGGACCCATCAAATCT	87510	87668	159	60.123
FHS462271	B01	TAAGCCATCGTCACATTCCA	AAGTGGAACCTCCATGCTTC	87510	87717	208	59.607
FHS462272	B01	GAATTTAATAAGCGAGCCATTTTT	gaattttaaaaagcaaggaaacga	87976	88171	196	59.591
FHS462273	B01	ttctatcgtttccttgcttttt	TTTCGAAATTATCACACTCACCA	88143	88390	248	58.406
FHS462274	B01	CAATCACTATGAATTCAACCTCCA	ATTGACCATTCGACCAATCC	88311	88585	275	59.924
FHS462275	B01	TGATGAATCTTAGATATGTTCTCAATG	GAAAATATTCGCGGGACAAA	89268	89533	266	58.9125
FHS462276	B01	TGGACGGATTAGTCCCTGAC	TTGGGAGTGACAATTATTTTGC	89612	89837	226	59.458
FHS462277	B01	ATTAATTTATCGTCGCGGCA	TTGGCCCTTGAATCCAACTA	90287	90517	231	60.4355
FHS462278	B01	TAGTTGGATTCAAGGGCCAA	TCTAAACAACCTGAATTTGCCA	90498	90664	167	60.032
FHS462279	B01	TAGTTGGATTCAAGGGCCAA	TGTGAATCTTTTGCAAATAACTTGT	90498	90731	234	59.81
FHS462280	B01	CATTAAATAGAGAAAGAAAATCACCC	CATATTGCCACCCCTATTCG	90896	91163	268	59.051
FHS462281	B01	CACACACACACTTCTCACTTCTC	CATATTGCCACCCCTATTCG	90928	91163	236	58.8285
FHS462282	B01	GTGCCATTGGTGTCTTGTGT	AGACAGATTGTTTTTCATCATTTTT	92194	92442	249	58.4525
FHS462283	B01	GTGCCATTGGTGTCTTGTGT	AGACAGATTGTTTTTCATCATTTTT	92194	92442	249	58.4525
FHS462284	B01	CGACTAATTCAACTCGAAAAACTG	CTAACAAATGCCCACATCCC	93492	93750	259	59.7895
FHS462285	B01	GGGATGTGGGCATTTGTTAG	CAAAGCTCCAGTCATAGCCC	93731	93926	196	60.014
FHS462286	B01	TTTGAAAATGTATAAAAGAAGGGTC	CGCTAAGTCTAACTAACAACAAGCC	94491	94756	266	58.524
FHS462287	B01	GGTTTCTTGCTCAGTTTGCC	CAAAATTAAAAACAATGTAGGGACT	95770	95980	211	58.4665
FHS462288	B01	TTTTCTGACTCCTACTTTTAGACGA	TGACGATCGTGCAATCTTTC	97663	97884	222	58.877
FHS462289	B01	CACATGGATCATAAGTTGATAGCC	CGAAATTCTGATCCGTAACGA	105508	105767	260	59.922
FHS462290	B01	GGGGTGTAGTTTGTTTCCCA	AAGTTAATTTCACCGTTAACGAATTAT	106233	106502	270	59.303
FHS462291	B01	TGAGACTCAGAAGTCAGAATCCAAT	ACGTGGCACTCTAACCCTCT	106412	106691	280	59.7345
FHS462292	B01	AAAAAGCATCTTGCGTGGAT	GTGTGGACAGGTGTTCGGTA	106710	106903	194	59.577
FHS462293	B01	GGCTCAAGTCTCCCACTCAC	GAAGTTTGTCTCTCGTCGCC	106960	107182	223	59.919
FHS462294	B01	AGCACATGCATTTAGCCTTG	AAAATCTGAATGTGATTCGAGAAA	117535	117785	251	59.0555
FHS462295	B01	CAATGACTCCATCCTTCCAAA	CCCAGCATAGTAAAATGGGTG	119800	120076	277	59.633
FHS462296	B01	CTGCGGCGAAAGACTACAAT	CATGAAGAGATGGGCGTGTA	121551	121663	113	60.04
FHS462297	B01	ATCAATTACCGCGCCATCT	GGACCTGAGACATCGCCTTA	122706	122935	230	60.334
FHS462298	B01	AAACGTCGTCGTTACTTGGC	CTCCTCGACACTCCTTCCAG	124164	124386	223	60.077
FHS462299	B01	CCAAGCACAAGATTAGCAACA	CACCAAATTTCAAGCCACCT	125228	125353	126	59.4745
FHS462300	B01	AGCTTCTGAGGCTTTGGGTT	CTACAAGCCTCCTCTGCCTG	125946	126086	141	60.2655
FHS462301	B01	AAATGGGTAGGGACCTGCTT	TTGGCTGGTTTAGGAGTTGG	127189	127329	141	59.965
FHS462302	B01	TGCTACACATACAAGTCTTTTTGACA	GACTGTATTGACATTGCTTCACA	128869	129148	280	58.986
FHS462303	B01	TGCAAGGAAGAAGAGGAAGAGT	TGGACTGAGGACTGTATTGACA	128944	129157	214	58.9265
FHS462304	B01	TGAAGCAATGTCAATACAGTCC	AGACATGGTGTTTGAAGGGC	129128	129331	204	58.864
FHS462305	B01	GCAATGTCAATACAGTCCTCAGTC	AGACATGGTGTTTGAAGGGC	129132	129331	200	60.0205
FHS462306	B01	GAAATGAAAATCAAACGAATGG	TCATATAAAAACTCGGTTGTGATTAAA	129350	129606	257	58.906
FHS462307	B01	AATTATGCAGCTTTGCTTGC	AAATAATAGAAAATTTAAGGGGAAAAG	130124	130343	220	57.774
FHS462308	B01	TCTTAACTTTTCCCCTTAAATTTTC	TTTCTTAGGAGGTGATAGATTCTTTT	130311	130562	252	57.5355
FHS462309	B01	TCTTAACTTTTCCCCTTAAATTTTC	TTTCTTAGGAGGTGATAGATTCTTTT	130311	130562	252	57.5355
FHS462310	B01	TCTTAACTTTTCCCCTTAAATTTTC	TTTCTTAGGAGGTGATAGATTCTTTT	130311	130562	252	57.5355
FHS462311	B01	TCTTGTTAAAAGAATCTATCACCTCC	ATAGGAGACTCGAATCCGCA	130530	130691	162	59.108
FHS462312	B01	CGTAAGAGGTCGCAAGTTCG	TTGTCCCATATTAGACATTCTCTTTG	137531	137667	137	60.3835
FHS462313	B01	CGTAAGAGGTCGCAAGTTCG	AAAAAGTACTGAATCACTTCAACCAA	137531	137720	190	60.253
FHS462314	B01	TTGGTTGAAGTGATTCAGTACTTTTT	TGAAAATTGGCAATATAACATGA	137695	137832	138	58.3765
FHS462315	B01	GCCACAAATGTTTTTAAGAAATTACA	GGGGTATATAAATATTTTCAGGTATGC	137848	138073	226	59.203
FHS462316	B01	GCCACAAATGTTTTTAAGAAATTACA	GGGGTATATAAATATTTTCAGGTATGC	137848	138073	226	59.203
FHS462317	B01	GCATACCTGAAAATATTTATATACCCC	AAAGCACATTCATCCGAAGC	138047	138147	101	59.436
FHS462318	B01	TCGATCTACCAACGATCATCA	AGTTAACGAAATAAATGACGTAAAAAT	138556	138757	202	58.1795
FHS462319	B01	TGTTTGAGGAAACCAACAAACTT	CCCAGCTGAACTGTCGTGTA	139833	140008	176	59.916
FHS462320	B01	CTATTGGCTCCCTAGCGAAA	CCCAAATGGCATAATTTCTTT	143238	143500	263	58.728
FHS462321	B01	AATTGGCCAGACGAATTTTG	TCCACGTTCTTTTCTCTCATACA	143679	143802	124	59.4155
FHS462322	B01	TGCCATTTGAACTAAACACCC	GCCACCCCATTCTCTAACAA	144541	144799	259	59.893
FHS462323	B01	GAGTGCAAACTTGTTGGAATCA	TCATTATTGACCGTAAAATCACA	145192	145469	278	58.6585
FHS462324	B01	GAGTGCAAACTTGTTGGAATCA	TCATTATTGACCGTAAAATCACA	145192	145469	278	58.6585
FHS462325	B01	TTCTTTTGCTTGATTCTTTCTCG	caagaatggaaaaattggcg	145954	146215	262	60.2185
FHS462326	B01	TTCTTTTGCTTGATTCTTTCTCG	caagaatggaaaaattggcg	145954	146215	262	60.2185
FHS462327	B01	AAGGATGGTGTTGGACTGTTG	TGAATCCTTTCCCAGCTGAT	147694	147972	279	59.7525
FHS462328	B01	AAGGATGGTGTTGGACTGTTG	TGAATCCTTTCCCAGCTGAT	147694	147972	279	59.7525
FHS462329	B01	TGCATTATTGGCTTCCATTC	GATGATAACATCACAATGCAACAA	148030	148309	280	59.173
FHS462330	B01	TGCATTATTGGCTTCCATTC	GATGATAACATCACAATGCAACAA	148030	148309	280	59.173
FHS462331	B01	TGCATTATTGGCTTCCATTC	GATGATAACATCACAATGCAACAA	148030	148309	280	59.173
FHS462332	B01	CAAATTGCATAGCAAAAATTCAA	aaacacactcaaacactgtatcgaa	148318	148590	273	59.604
FHS462333	B01	CAAATTGCATAGCAAAAATTCAA	aaacacactcaaacactgtatcgaa	148318	148590	273	59.604
FHS462334	B01	TAATAGCCGACCAAACACCG	TGTGGGGTGTGAGAATTGAA	150788	151030	243	60.4055
FHS462335	B01	ATCGGACCCTTCGAGAAACT	GCAATATGGCTCCTAGTGTGG	154126	154318	193	59.84
FHS462336	B01	TTTGTTTTGATGCAACATGTGA	AGACCCAAATCCTGTGCTTG	154723	155000	278	60.0625
FHS462337	B01	TTTGTTTTGATGCAACATGTGA	AGACCCAAATCCTGTGCTTG	154723	155000	278	60.0625
FHS462338	B01	TCCTGTCGATACAGCACACA	CGGTTAAATTGCAGCTGGTT	157764	158018	255	59.472
FHS462339	B01	GCGACGGATTAGTTCTTGGT	TAATGGTGCCCTTAGGTGGA	158950	159214	265	59.7605
FHS462340	B01	CCTGGTTGCTGTCCTTTCTG	TTTAGCATTCATTAATTGTTGCAC	162011	162288	278	59.5745
FHS462341	B01	GGTTTAGGGTGTTCGAATTGAG	CAAACACCCATACCCAGCAT	162638	162900	263	60.2535
FHS462342	B01	GGTTTAGGGTGTTCGAATTGAG	CAAACACCCATACCCAGCAT	162638	162900	263	60.2535
FHS462343	B01	TGCTTTGTTTGAGAACTTCCCT	CTCAAATATCCAGCAACAACCA	167209	167464	256	60.1355
FHS462344	B01	TGAATGAGTTCTCCGTGCTG	TTCAAAAGTCTATCATAATCCCCA	168326	168576	251	59.454
FHS462345	B01	ACATGAGGATGGCCCAAATA	CCCTTTAATGCTACCCCCAT	168985	169147	163	60.0945
FHS462346	B01	ATGATGCCCCCATGTAATTT	AAGAGGGGGTTAAACAAGTCAA	169178	169437	260	59.01
FHS462347	B01	ATGATGCCCCCATGTAATTT	AAGAGGGGGTTAAACAAGTCAA	169178	169437	260	59.01
FHS462348	B01	ATGATGCCCCCATGTAATTT	AAGAGGGGGTTAAACAAGTCAA	169178	169437	260	59.01
FHS462349	B01	AAAGGGACAACTCATTTAACGG	GAGATGCAACCCATTTCGAT	169706	169812	107	59.6555
FHS462350	B01	CCATGGTTGGCTTCATATCC	GCGAGACATCTAAGTCTCTCCAA	171011	171284	274	60.094
FHS462351	B01	CGTCAGAAACTTATTTGTCGTTTT	GCTATCATTGCAGCCACAAA	171353	171563	211	59.341
FHS462352	B01	GGCATGTCATGTCATTAATTCG	GCTATCATTGCAGCCACAAA	171435	171563	129	60.028
FHS462353	B01	AGCATGGTTGAGTTTTGGGA	TTGTCATCTGAAAATATGGTTGC	171561	171673	113	59.7485
FHS462354	B01	TTCTCCCTTTATCTAAGCAACCA	AAGGTTACGTTTGGTTTACTTCTTT	171635	171884	250	58.658
FHS462355	B01	CAGAAAATAAAGAAGTAAACCAAACG	TTTTACTAGGTGTGCGGATGG	171852	172023	172	59.434
FHS462356	B01	AGAGGTGGCGGTAATCATACA	TGAGACTCAATTTTGTCACTCCA	173753	174030	278	59.6165
FHS462357	B01	AGAGGTGGCGGTAATCATACA	TGAGACTCAATTTTGTCACTCCA	173753	174030	278	59.6165
FHS462358	B01	TTGAGACTAACTATTGGAGTGACAAAA	TGAAACAAGCAAAATACCAGCA	173994	174182	189	60.1635
FHS462359	B01	ATGGGTTGTTTTGCTCTCCA	GCAATGCTCCTAGCCAAATG	174571	174839	269	60.6185
FHS462360	B01	TCTGTGTATTTTATGCTGCACAC	ACGCTTTATAACGAGGACGC	175021	175285	265	58.6585
FHS462361	B01	GCACAATGCTCTCCGTACCT	CAATCTAAATTTCTTTGAATCATTTG	175327	175538	212	58.93
FHS462362	B01	AAGCATATTAACATTTGTGTTTGTTTT	GCTTTTGTTTCGTAGTTTTGTTTTT	176533	176812	280	58.9385
FHS462363	B01	ACGAACTTCTTCCCCGTTTT	TGTTATAAAATGTCACCAACAAAATTC	177214	177468	255	59.7595
FHS462364	B01	TTAAATGTTGGTTCTTCCTTAAAAA	CATTTGATGTCACTGCAATCG	177805	178068	264	58.8695
FHS462365	B01	TTTTCAAAACCCTTCTGCTCA	TTTTTGTTGCAGCTCATGTGT	178080	178192	113	59.614
FHS462366	B01	AAAATGGTTGATAATACTCCTTGAAAA	AAGGTGGTTCCACCAATTACA	178618	178855	238	59.4205
FHS462367	B01	AAAATGGTTGATAATACTCCTTGAAAA	AAGGTGGTTCCACCAATTACA	178618	178855	238	59.4205
FHS462368	B01	GGCATTGATCAAGCAATAAACA	AAAAACACACCACTTCTCCACA	181180	181378	199	59.7545
FHS462369	B01	CCCCAAATCTGACCCTAAGT	GCAAGCAATCAAGGGACATT	181560	181837	278	59.028
FHS462370	B01	GGAACCATTAGATGATTTAGCCA	TCTCTTTAACCTTCCACAACTCAA	182101	182363	263	59.356
FHS462371	B01	GGAACCATTAGATGATTTAGCCA	TCTCTTTAACCTTCCACAACTCAA	182101	182363	263	59.356
FHS462372	B01	TTGAGTTGTGGAAGGTTAAAGAGA	CATGCTCAACAAAACCATTCA	182340	182566	227	59.4595
FHS462373	B01	TTGAGTTGTGGAAGGTTAAAGAGA	CATGCTCAACAAAACCATTCA	182340	182566	227	59.4595
FHS462374	B01	CACTTACCCCAAACTTCGGA	TGGATGATTCTGTTTTGGCA	183495	183656	162	60.0065
FHS462375	B01	AAATCACAATTTCCCACTATCCTT	TCCCATGTGTCTTTACTTTTTGAA	186822	187067	246	59.559
FHS462376	B01	TTCAAAAAGTAAAGACACATGGGA	TTCGATGCTAGTCTCTAACCGA	187044	187311	268	59.5235
FHS462377	B01	TTCAAAAAGTAAAGACACATGGGA	TTCGATGCTAGTCTCTAACCGA	187044	187311	268	59.5235
FHS462378	B01	TGTAAGTTTGTTTACCGTCTGCAT	CATGAAACACCATGTCTAGTCATACA	196692	196908	217	60.1065
FHS462379	B01	TTTTTCTACCCTCCTTAGTTCAGC	CCAACTTCGTTCCAACACCT	198193	198410	218	59.6925
FHS462380	B01	TTTTTCTACCCTCCTTAGTTCAGC	CCAACTTCGTTCCAACACCT	198193	198410	218	59.6925
FHS462381	B01	AGGTGTTGGAACGAAGTTGG	TCTTCAACCGTTACTGCACG	198391	198662	272	59.9545
FHS462382	B01	TCTAAGTGCTGTTATTTACCTTGGA	AACCGACCAAGACTCAAAAGA	199231	199446	216	58.676
FHS462383	B01	CCAATCAAGAGAATGGATGAGA	TGCACATTACTAAAGAACATCACA	200771	200959	189	58.3035
FHS462384	B01	TTCTTCACTCATTCATTATTGTTGG	TATGCATTGGGTCCCATTTT	201829	202043	215	59.7305
FHS462385	B01	CATCAAAATTTTCTCATATCTTTGTTA	GGACATAATTCCTCAtggtgc	202428	202699	272	58.245
FHS462386	B01	CATCAAAATTTTCTCATATCTTTGTTA	GGACATAATTCCTCAtggtgc	202428	202699	272	58.245
FHS462387	B01	CGGATACTGACACAAACATGAA	CCATCTCGTATCAGTGTGTTCG	203256	203518	263	59.5625
FHS462388	B01	GACCGAACACACTGATACGAGA	ATGGCATTGTTGGACCATCT	203494	203762	269	60.191
FHS462389	B01	CCGGTTTGAGTAGTTTGACACTT	ttgaaaggaagtTTAAGGGGAA	203944	204189	246	59.3745
FHS462390	B01	TCTAATCATGCCAATCCAGC	TGCAATGGATTAGTTATTGCCTC	204484	204726	243	59.5055
FHS462391	B01	CTGACTACTCGACCAACGCA	TTTTGTAAGGCAATATTAGACCCA	205031	205185	155	59.5335
FHS462392	B01	TGAGTTTGAATTTCACTTTGTGC	TTGAGTTATGGGCAAGGAAAA	206051	206314	264	59.438
FHS462393	B01	TGAGTTTGAATTTCACTTTGTGC	TTGAGTTATGGGCAAGGAAAA	206051	206314	264	59.438
FHS462394	B01	TGGTTTTGAAAATTTGTGATTGTC	TCTTCCCCGAAATTTCTCCT	206248	206470	223	60.0695
FHS462395	B01	CCAAAAGAAAACATTACCCCC	CGGGTGGTTTGGTCTGTTAC	213347	213625	279	59.922
FHS462396	B01	CGAACGAATGGGCTAATCAT	CGGTGGTTTTCAAAGTTGGT	216011	216203	193	59.896
FHS462397	B01	CACTTTTAATGAACATGAAGGATACA	GAAGAAGGTTGGAGAGACTGTTG	217185	217440	256	59.0185
FHS462398	B01	CAACAGTCTCTCCAACCTTCTTC	CGATTTTTCAGTGCGGAAGT	217418	217664	247	59.8345
FHS462399	B01	AAGTTGCTGATGACAGCTCG	GGTCAATATACATTGGATGTGAGG	220608	220851	244	59.3485
FHS462400	B01	TGTGCATTTTGGTATTAATTTTCAG	TCACAAAATGTCACGTCAGC	221422	221689	268	58.815
FHS462401	B01	TGCATACCTCTTTTCTCAACCA	gcatattggctctaaaacttacgc	221698	221976	279	60.1195
FHS462402	B01	TGCATACCTCTTTTCTCAACCA	gcatattggctctaaaacttacgc	221698	221976	279	60.1195
FHS462403	B01	ACATTTGTTGACTTTTGTCCTTTT	CCAATCCATGTGCAGCTCTA	223414	223641	228	59.029
FHS462404	B01	TTTTCTGGATCTTAAAAGTGGTTTTT	GCGAATCGGATCCTCAAATA	223576	223796	221	59.923
FHS462405	B01	TCGGATCATATCTGACCTGAAA	CTGCTCAATGCACTCACGTT	224079	224342	264	59.792
FHS462406	B01	GATAAGTGCAATGCGGATCA	CTGCTCAATGCACTCACGTT	224130	224342	213	59.854
FHS462407	B01	AGAACGTAAAATTTATTTCATCAAGAG	GTCGGCGTATCTCGTATCGT	224988	225232	245	58.936
FHS462408	B01	AGAACGTAAAATTTATTTCATCAAGAG	GTCGGCGTATCTCGTATCGT	224988	225232	245	58.936
FHS462409	B01	ACGCAGACACAGCAACTCAG	TTCTATTAATTTCATCGTTTTTGTCA	225623	225902	280	59.29
FHS462410	B01	TTCAATAAAGTGTTAGGCATATTCG	aagctagaaacAAAAACACTTGCAT	225927	226151	225	59.2735
FHS462411	B01	CATTTTCCATAACGCGGAAC	GGAATTGACGGAGCAGAGAG	226698	226843	146	60.1365
FHS462412	B01	GGACAAAATGTTCCGCAAAC	TGAGTTACGTGATTTGCCCA	229374	229603	230	60.2315
FHS462413	B01	GGGCAAATCACGTAACTCAA	CGAATTACCTTAGGAGCCCA	229585	229831	247	58.9015
FHS462414	B01	GCTTTTGGGTGATCCATGTC	CATAACATATTTGCCTTTTTCGT	232647	232870	224	58.8645
FHS462415	B01	CCATTTCTTTCTTTCTCTCGCA	TCTGGATTTTCACAAACAATCG	232754	232987	234	60.4075
FHS462416	B01	CCATTTCTTTCTTTCTCTCGCA	TCTGGATTTTCACAAACAATCG	232754	232987	234	60.4075
FHS462417	B01	CGATTGTTTGTGAAAATCCAGA	GGCCCGTGTTCTACCTGATA	232966	233128	163	59.965
FHS462418	B01	TCCACCAGGGCTTTTATCAG	ACAGATTCCTCGAGCCTGAA	233095	233324	230	60.008
FHS462419	B01	TTCAGGCTCGAGGAATCTGT	ACTAAGCCTGGTGGTGATGC	233305	233418	114	60.046
FHS462420	B01	TGAAGGTAACAACCCTTCGC	CAAGTTGGGATGGCTGATTT	233604	233793	190	60.0215
FHS462421	B01	AACATCCTTCACAACAGGGC	ATTGGGGGTTTCGATCTCTC	234705	234896	192	60.1225
FHS462422	B01	ATCATTTGGGACATGAGCGT	ATCCAGCAAGGAGGACATTG	235344	235616	273	60.2105
FHS462423	B01	TTACCTTGCATCCGTTCCTC	GCCCATAAGGCTCATCACAT	235782	236058	277	59.9985
FHS462424	B01	ATCCAAATTACTTCGGCCCT	CAGCTTCGCTTGATTCAGTG	236650	236808	159	59.7695
FHS462425	B01	CACTGAATCAAGCGAAGCTG	TTGGATTGAATGAGTGGTCAAC	236789	237065	277	59.788
FHS462426	B01	CTCTGGTTGATGTTGGCAGA	TTCGTATGAAAATTCTTCTTTTTGA	239196	239441	246	59.159
FHS462427	B01	CGAAGAAGTCTTCCTTAGAGTATCCA	GTCAATCAAAATAAACGCATGA	239438	239595	158	59.1615
FHS462428	B01	CATTTGATGATTAAGTGCTGGC	AAAATTGATGGTTAAATGTTGGC	241589	241859	271	59.4
FHS462429	B01	TGGCCAACATTTAACCATCA	TGACTTAGAGGTCGTGGATTTG	241835	242114	280	59.512
FHS462430	B01	TGGCCAACATTTAACCATCA	TGACTTAGAGGTCGTGGATTTG	241835	242114	280	59.512
FHS462431	B01	CCACGACCTCTAAGTCAGTATAAAGAG	CAAATTGATCGGTCTAAATTTATGTT	242098	242377	280	59.5075
FHS462432	B01	GGAAATTAAGCCTCGATTTGG	CCAATCATGGAATCAGACCA	243627	243902	276	59.609
FHS462433	B01	GGAAATTAAGCCTCGATTTGG	CCAATCATGGAATCAGACCA	243627	243902	276	59.609
FHS462434	B01	TGCGGGTTCGAATCTCTCTA	TTTCATCGGTTAGTCCTGTTTCT	244058	244336	279	60.0305
FHS462435	B01	ACCGATGAAAAGGTGTCGAA	TCTCCCAAGTCCCAAGTCTG	244327	244555	229	60.362
FHS462436	B01	GGAAACATCGGTGTTCCAGT	CCTCCACGTGGTTCTATTTCA	244880	245057	178	59.9025
FHS462437	B01	TGAAATAGAACCACGTGGAGG	TCGACGGGTTAGAAAATACCA	245037	245273	237	59.719
FHS462438	B01	GGATGAGCGATCACACTTTACC	TGCCGAATTAAAAATACCATCA	245599	245730	132	60.116
FHS462439	B01	GGTGTAGCGTCGGTCAATTT	TGACGTGTTTGATGGAGAGC	246344	246475	132	59.9185
FHS462440	B01	AACAACAACGTGCATGGAAA	AAATGCTTGAAAGAATAATTGGAA	247332	247602	271	59.1725
FHS462441	B01	GAAGGGGAGAAAAGGTACGG	TCTATCCATTTCCATCACTTGAA	248653	248863	211	59.2515
FHS462442	B01	TCAACAAAAATAAAAGAATCCACG	GTTGCACCCGAATTTCTACC	250286	250540	255	59.443
FHS462443	B01	TTGAACTCAAAGTAGGAATGTGC	CCAATTATACGTCACGATTTGA	252405	252671	267	58.0205
FHS462444	B01	GGAATGGATATTCTCACTCCAA	CGTGGGTTTGAGTCTCCCTA	252466	252724	259	59.0475
FHS462445	B01	CCCACGACTTCTAAGTAAGTATAGAGA	CAAATTGATCGGTCTAAATTTATGTT	252719	252998	280	58.4035
FHS462446	B01	GACGCGGGTCAAACTTTTT	TCATTTTAAACAGTGAAAACAAAGC	255877	256147	271	59.4865
FHS462447	B01	TTTCTTGGTAAGTTGGAAACTCG	TTGCCCACAGATGCATTTTA	256451	256698	248	59.8815
FHS462448	B01	TAAAATGCATCTGTGGGCAA	TGGGGAGTCATAGCCTCAAT	256679	256879	201	59.7905
FHS462449	B01	ATTGAGGCTATGACTCCCCA	TGTTGTGAAAGTCAACAAAGACC	256860	257063	204	59.3435
FHS462450	B01	GACCCACAGCCCAATAAAAA	TTTTTAGACCCTTACCCGGC	257846	258001	156	60.053
FHS462451	B01	ATCCATGGAGCACGCCTA	CGCAGAATAAATTCAAAAATACCA	259358	259566	209	59.8205
FHS462452	B01	ATCCATGGAGCACGCCTA	CGCAGAATAAATTCAAAAATACCA	259358	259566	209	59.8205
FHS462453	B01	TCAACAAAAAGACCGCTAACAA	TCTTTTCGTCAATATCAACCATTT	266573	266771	199	59.381
FHS462454	B01	TGTGCACAGGCAATTTTGAT	AGTCCTGTTTCGGTGACGAG	269361	269552	192	60.2085
FHS462455	B01	TGCTGGCCTCAGACTTTTTC	TCCTTGGCTTGCTAGGTTAAA	270071	270331	261	59.7685
FHS462456	B01	GGAACCATATGAGACTCCGC	ATTGCACATGTCCACCTGAA	270796	270999	204	59.74
FHS462457	B01	TTCGTGTATTCCCACCAAAA	TTGAAGAGTATTTTGGTCATATCATTT	271075	271297	223	58.719
FHS462458	B01	AAATGATATGACCAAAATACTCTTCAA	ACTAAGGGTGCATGTTTCTTTT	271271	271472	202	57.7955
FHS462459	B01	AAATGATATGACCAAAATACTCTTCAA	ACTAAGGGTGCATGTTTCTTTT	271271	271472	202	57.7955
FHS462460	B01	AAAAGAAACATGCACCCTTAGT	GACCCACGGCTAATAAAGCA	271451	271722	272	58.5575
FHS462461	B01	AAAAGAAACATGCACCCTTAGT	GACCCACGGCTAATAAAGCA	271451	271722	272	58.5575
FHS462462	B01	CCACTAGGGGTAGAGCATTCA	GCAACTTCTTCCGAACTCCA	271783	272061	279	59.79
FHS462463	B01	CCACTAGGGGTAGAGCATTCA	GCAACTTCTTCCGAACTCCA	271783	272061	279	59.79
FHS462464	B01	TCGGAAGAAGTTGCACGAGT	AGGTGCCACTCCAACCTAAA	272048	272322	275	60.2835
FHS462465	B01	GATGGAATGGTGGGACAATC	GGTCACACATGCCTAACCCT	273998	274265	268	59.923
FHS462466	B01	TCTCTGCACATTCTTCTGCTG	CTGACTTGATAACTCACCGGA	280752	280958	207	58.5705
FHS462467	B01	CCGGTGAGTTATCAAGTCAGG	AACTTCAACATACCCGGTGC	280939	281076	138	59.73
FHS462468	B01	ATGCACCGGGTATGTTGAAG	AAGTTCGATTAATGGTTCCCA	281055	281243	189	59.603
FHS462469	B01	ATGCACCGGGTATGTTGAAG	AAGTTCGATTAATGGTTCCCA	281055	281243	189	59.603
FHS462470	B01	ATGCACCGGGTATGTTGAAG	AAGTTCGATTAATGGTTCCCA	281055	281243	189	59.603
FHS462471	B01	GGTAAATGGCGAAATGCCTA	ATATGATTGTGGCTGGCTCC	281678	281851	174	59.9255
FHS462472	B01	GCCAGCCACAATCATATTCA	CACCATTTTTAAACTAAAATCATCACA	281835	282010	176	59.5775
FHS462473	B01	TGTGATGATTTTAGTTTAAAAATGGTG	TTGGACACTGGTTTAGAAGGTTT	281984	282184	201	59.3745
FHS462474	B01	AAACCTTCTAAACCAGTGTCCAA	TTACTATGCAACCCCCAAAAA	282162	282328	167	59.224
FHS462475	B01	AAAAGGAATTGGGAATTGGG	CCACTCCTGAGATCCACCAT	282992	283184	193	59.956
FHS462476	B01	GGCAATTTGTTAGCGCCTTA	GATTGCGACCATGATTCAAA	286168	286393	226	59.853
FHS462477	B01	TGGAAGTTGAAATATTGATTCATTC	GGAAAATTCGTTCCCTGTCA	288952	289156	205	59.2045
FHS462478	B01	GGGTGGAAACTCAGGTGAAG	TGCAAAGGGTAATACAAATCAAGT	290130	290405	276	59.2885
FHS462479	B01	GACGTCTTTATCTGAGTGGCTTC	TTGGCCTAAAATTTTCAAATGC	291074	291173	100	59.864
FHS462480	B01	ACACGTTGGAGTGGATGTGA	AACAACTTGAGCGATGGACC	294478	294620	143	60.062
FHS462481	B01	TCCTACCCAAACGGAGTGAA	AAAACTCAGTGGGGCACTTG	295237	295481	245	60.3175
FHS462482	B01	TCTGCATTTAAGATTTTATCAACAA	TTTCATAATAAGTTTGAATACCAAATG	301792	302038	247	57.174
FHS462483	B01	GTTTGAAAATTGGCATGGCT	ACCACCACGCCATTCTGTAT	302489	302672	184	60.104
FHS462484	B01	ATACAGAATGGCGTGGTGGT	TATCCCTTCCCCCTtcaaaa	302653	302896	244	60.434
FHS462485	B01	TTTTTGGCTGATCACCTTTTG	AAGTTGGGGACCAGAGGAAT	304768	304996	229	59.9455
FHS462486	B01	TTCATTCAATTCAATTCATCATCA	CGAATTAAACCGACTCGTGC	309434	309710	277	59.9705
FHS462487	B01	CATGTCTAATTGATCCTCTGTTGA	GGTGCAAGGACCCAATTAAA	310722	310974	253	59.0325
FHS462488	B01	TTTTGCGAAACTATAAGAACCAGT	TTGTGGGTACTTTCAATTTGC	311100	311371	272	58.0965
FHS462489	B01	TTGGTTCCCCTTTTTGGAAT	TTTTTCCGTGAGAGAATTAACATT	312532	312773	242	59.42
FHS462490	B01	AATGTTAATTCTCTCACGGAAAAA	CCATGAATTTTGTTCACCAATG	312750	313023	274	59.2075
FHS462491	B01	CCTAGAAAAATGTATGAATTGTGTTTG	TGCTGCTATCACAACAGTGTAAAA	313289	313499	211	59.6155
FHS462492	B01	TCATTATTATGGAGGATTTCACATCT	TGAGGTTTTCAATTTAAGACTTGTG	313704	313946	243	59.0225
FHS462493	B01	TCTGCATGAGAATTTTTACCATTG	AAGCTCTCCAACCAAATGGA	315830	316088	259	60.0125
FHS462494	B01	TTGTGAGGGCACACAACCTA	TGCGAGTATTCACCTCAAAAGA	316161	316378	218	60.0175
FHS462495	B01	CTGCATGTGAGTTTCCATCTTC	TGGCAAAATCACTGTACCAAA	316488	316765	278	59.4065
FHS462496	B01	AAGATGCAACTGCCACACTG	CATTTCAAGTGCATCGGAGA	316948	317150	203	59.852
FHS462497	B01	ATCGGTACTCTCCGATGCAC	CCAATGCATGTGCTTGAATA	317123	317274	152	59.1245
FHS462498	B01	TTCCTAACATACCGATTCAGCA	TTTGCATTGGAAGTGATGACA	317370	317598	229	59.8565
FHS462499	B01	TGTGACTTGAATGCGCAAAT	TCCATGGACACCCCTAGAAA	319218	319477	260	60.287
FHS462500	B01	TATCCGATATCCGAGGTGC	TAACGTGTCGGGTTAGGGAA	319891	320072	182	59.419
FHS462501	B01	ACGGTATTCCCTAACCCGAC	GGCCCAAGTATTGCAGTATCA	320047	320308	262	60.024
FHS462502	B01	TACTGCAATACTTGGGCCAG	TCACGTGAGAGAGAAGATGATTG	320291	320555	265	59.1415
FHS462503	B01	TACTGCAATACTTGGGCCAG	TCACGTGAGAGAGAAGATGATTG	320291	320555	265	59.1415
FHS462504	B01	GCCATAACGTAGACTTCTGCTG	TTTTGCCCTTTTAACGATGG	321025	321271	247	59.5025
FHS462505	B01	GCCATAACGTAGACTTCTGCTG	TTTTGCCCTTTTAACGATGG	321025	321271	247	59.5025
FHS462506	B01	CCATCGTTAAAAGGGCAAAA	TTTGACCACATATAATAAAATCAAGC	321252	321505	254	58.875
FHS462507	B01	TTTCTGTCTCTCCACCAAACG	AATTTTGCCGTTGAAGCGT	321824	322103	280	60.4535
FHS462508	B01	CGACCAGATTGAAAGCACTG	ATAACTCCCGCGTTTCCATA	324439	324661	223	59.4365
FHS462509	B01	TATGGAAACGCGGGAGTTAT	TTAGAGGGGAGCCAGAAACA	324642	324876	235	59.62
FHS462510	B01	TCAAAATCTCAGCAGGTGGA	TTCTGCATCAACCGTGAAAA	325020	325292	273	59.8015
FHS462511	B01	GCGTTTTATGAAGTAATCTATGTTGA	CAGACGTTGAAGAGCAACGA	326155	326359	205	59.1055
FHS462512	B01	TTCCATTGCAGGATGAGTTG	TCCCCATAGTCCTTGAATCG	330628	330906	279	59.7675
FHS462513	B01	TTCCATTGCAGGATGAGTTG	TCCCCATAGTCCTTGAATCG	330628	330906	279	59.7675
FHS462514	B01	CCAATACATAATTCTGTCCTAGTTTTT	TTTTTCCCCGGAAGATATGG	334504	334695	192	59.256
FHS462515	B01	CGATAACCAAAAATGATGCG	ATTTTGCCATACATACGCCC	336321	336575	255	59.3585
FHS462516	B01	TCAAAGTCCACCTTTCATTGTT	GGCCTTCTTTTtcttccttctt	340836	341102	267	59.0025
FHS462517	B01	ATGAGGCACTATTTGCCAGC	TTTTCTGTTTTCACGTCGTTTTT	341600	341812	213	60.153
FHS462518	B01	CGCGTTTTAGAAAGTGACGG	TGGTCCTAATGGATTGTCAGG	341994	342216	223	60.2955
FHS462519	B01	CATGCATTGCACTGAAAACA	TAAGAAAATGCTCGACTGCG	344902	345158	257	59.243
FHS462520	B01	TGTGGACAGCATTCACACAAT	ATTGTCAAGAGCCGAGTTGG	348187	348421	235	60.1395
FHS462521	B01	CAGGGGCCAGATTATGTGTT	TGATTCAGTATTTGGATCAAGTCA	348516	348711	196	59.221
FHS462522	B01	GGTTTTCAACTATTAGATAGCCAACAT	AACGTTGGGGACAAAAATGA	349868	350140	273	59.7875
FHS462523	B01	GGTTTTCAACTATTAGATAGCCAACAT	AACGTTGGGGACAAAAATGA	349868	350140	273	59.7875
FHS462524	B01	TCCAAAATTTTAGCATTCAGATCA	AACGTTGGGGACAAAAATGA	350029	350140	112	60.09
FHS462525	B01	ATGACAAAAACGTCGGGAAC	CCGCAAGTTTATTTACTGGTCA	350299	350537	239	59.51
FHS462526	B01	CTCTTTGGGCCATAAAGGAA	TCGGTCCCTTTTAACAGTAATTG	351924	352202	279	59.298
FHS462527	B01	TCATGCAAAACCACTTTGGA	TGCTACCTAGCATGATTACCACT	355018	355255	238	59.0455
FHS462528	B01	TGCTAGGTAGCATGATTATATAGTTGG	TCCAAAAACTTATGGTGATTGGT	355244	355423	180	59.398
FHS462529	B01	GCTGTTCATGAAGTTTGCAGTT	CCAAAACTTGGAATTCTTGCC	356976	357228	253	60.1225
FHS462530	B01	TGGCTAGAACCTGGAAACTCA	AGCATCAAATTCAAAAGCCG	357452	357625	174	60.035
FHS462531	B01	TGGCTAGAACCTGGAAACTCA	AGCATCAAATTCAAAAGCCG	357452	357625	174	60.035
FHS462532	B01	GGACTAACCTCGACATCGGA	AGGATATGAAATCGGGGGAG	358085	358325	241	60.0915
FHS462533	B01	TGATTGTGCCAATATTTGTGCT	CTGGACAACTTCAACGGATG	363003	363227	225	59.7595
FHS462534	B01	TCTTGCTGAGGTGTCGCTAA	TCCCCTGTGTTCGTACTTTTT	365959	366215	257	59.177
FHS462535	B01	TATCCAATCGGCGTATGACC	AAGCCTGGTTAATGGGAAAAA	367427	367694	268	60.26
FHS462536	B01	ATCGAATCTAATTCGCGGC	TGCGAGTCTGTAGATATGCGA	367985	368136	152	59.8795
FHS462537	B01	TCGCATATCTACAGACTCGCA	TCGCATATTTGCAGATCGAA	368116	368368	253	59.963
FHS462538	B01	TCGCATATCTACAGACTCGCA	TCGCATATTTGCAGATCGAA	368116	368368	253	59.963
FHS462539	B01	TCGCATATCTACAGACTCGCA	TCGCATATTTGCAGATCGAA	368116	368368	253	59.963
FHS462540	B01	CGATCTGCAAATATGCGAATTA	TTTAAATAAGTGGCCGGTCG	368351	368569	219	60.02
FHS462541	B01	AAATTTGGTGCAAGAGCTCAA	GGGTTGGTCGAGTGTCAAGT	369286	369493	208	59.942
FHS462542	B01	AAATGCTCTTTCAACCACTTCTTT	AAAACTGAATAATCAAACCATTTACA	370056	370231	176	58.5635
FHS462543	B01	CAATATCACAAAATGGGGAATC	AGGATAAGGTTGAAACACATCAA	371909	372168	260	57.925
FHS462544	B01	GGTTACATTATGAAGAAAGTTTCAAGA	CAAGCATGGACGTTAGGTCA	372096	372324	229	59.0585
FHS462545	B01	GTCATCCCGGTGTTTCAGTT	TTTTCTTTTGGTTGTTCACGG	372767	373038	272	59.912
FHS462546	B01	CCGTGAACAACCAAAAGAAAA	TTCGCTTTGGTCTAGTGTGG	373018	373268	251	59.46
FHS462547	B01	CCACACTAGACCAAAGCGAA	ATTGATATGCAATGGGGCAT	373249	373482	234	59.4655
FHS462548	B01	CCGTTTTGCAGGAGAAACTT	ATGTGCCCCTCTGTTACGAC	374463	374678	216	59.676
FHS462549	B01	TGCATAAGCCGGTTTACAAAT	TGAACTGCACATGAGTTTTTACCT	377973	378149	177	59.801
FHS462550	B01	TGCATAAGCCGGTTTACAAAT	CGTGAAGTTGATAATTGATAGTCGTT	377973	378239	267	59.6885
FHS462551	B01	GGCCTTTGTCTCTATTGTCCA	TTTTAGGGTTGCCAGAGTGG	380885	381089	205	59.6435
FHS462552	B01	TGATTTGTTGCGGAGTGTGT	CCACTGTGTCCTTACTTTTTGG	382557	382809	253	59.4165
FHS462553	B01	CCACCAAACGCTACCATAGG	TTTTTGGGAACAGAAACTGAAA	383039	383312	274	59.57
FHS462554	B01	CCACCAAACGCTACCATAGG	TTTTTGGGAACAGAAACTGAAA	383039	383312	274	59.57
FHS462555	B01	TCGTTTGGAAGAGAGATCGAA	CCAAAATTTTAGTACCTCCACAGG	383094	383345	252	60.0455
FHS462556	B01	TGTGATCTCTCACCCTTGAATG	CACTTTTGCAAGGCCAATTT	388292	388564	273	60.1105
FHS462557	B01	GTCATTCCAAACTCGTTGGC	TCTACATAGCCTGCCCCTTG	389086	389357	272	60.3655
FHS462558	B01	CTCCTTCACACGTTTGAGCC	CAATGAAAAATTAAAATTGTGATAGC	403320	403570	251	59.1905
FHS462559	B01	CCTTGTCCTCAAGGAAACCA	GGGTTCAAACCCTACAAGCA	404599	404790	192	60.026
FHS462560	B01	CCTTGTCCTCAAGGAAACCA	GGGTTCAAACCCTACAAGCA	404599	404790	192	60.026
FHS462561	B01	TGGTTAGTCTGTTGGAGGGTG	TTGGCAATAATGCAGAAGCA	418097	418338	242	60.1845
FHS462562	B01	TGGTTAGTCTGTTGGAGGGTG	TTGGCAATAATGCAGAAGCA	418097	418338	242	60.1845
FHS462563	B01	TATGAATGTTGGGCCACTTG	TTGCAAATCCGTGCCTTACT	419761	420008	248	60.016
FHS462564	B01	TGGAGCACACGAACAAAGTC	GGGTGTTCTTGGCACAAAGT	422431	422664	234	59.946
FHS462565	B01	TTGCGAAAAGTGTTACGCTG	TTTTGCTGGTACCCTCTTGG	423539	423793	255	60.0775
FHS462566	B01	TTTGACTGATCACCTCACTTTTTC	AAGCATATAAATAGTGTAGCAGACGAA	424090	424334	245	59.3325
FHS462567	B01	TCGCCCTTAAGATTTGGGTA	TTCTTCTCCCTTCCTGCTTG	445048	445310	263	59.5435
FHS462568	B01	CTGGAGAAGCCAGAGAGGTG	TGAATGCCATTGTCTTCTGC	445946	446148	203	59.966
FHS462569	B01	TTTTCATGTCAAAAGTCCTTCG	TCTTTGGTCGAGAGGCCTAA	447760	448025	266	59.596
FHS462570	B01	TTTTCATGTCAAAAGTCCTTCG	TCTTTGGTCGAGAGGCCTAA	447760	448025	266	59.596
FHS462571	B01	GCCAAGCAGATGTGCATTTT	TGCAGATTTTCAGTAGAAAAGGG	448501	448768	268	60.48
FHS462572	B01	GCCAAGCAGATGTGCATTTT	TGCAGATTTTCAGTAGAAAAGGG	448501	448768	268	60.48
FHS462573	B01	GAGCAACGCTTCTCCCAATA	TCCTAGTTAGGGATTCCATGGTT	453002	453183	182	60.217
FHS462574	B01	CACTAATTAAATGGGGAAATGC	tttctaCTACAAATTTCGACTTGCTC	453940	454182	243	58.531
FHS462575	B01	TTTTAAGAGATCGTATAATTCCACC	CAGTTTTTGGGATGAGTAATTTCA	454662	454870	209	58.263
FHS462576	B01	TTGAACATCCTTAAACTTCCATTG	GCACTCATAGCAAGCACCAA	454968	455119	152	59.7255
FHS462577	B01	AATCCATCTTACAATCTTATTTTGACA	AAAGTGCGCAAAATCACAAA	455420	455694	275	58.9605
FHS462578	B01	TGAGGGATGAGTATGAAAGGAGA	TGGCATAATCTTTTATCTTTGCAC	458641	458883	243	59.822
FHS462579	B01	TGCAAAGATAAAAGATTATGCCA	ACATGTTTAACTGCCCTGCC	458861	459083	223	59.408
FHS462580	B01	ATTGGGGCTGGGAACTTTAT	GAGCATAGAGGGTTTTCAATCA	459102	459273	172	58.997
FHS462581	B01	AAGCATTATTGTAAGGCCTGGA	AAAGGAGAATGCCACATGAAA	459407	459594	188	59.775
FHS462582	B01	CAAAGATGGGGTTGATGGTT	ggtatttaaaggccaagcaca	459711	459968	258	59.39
FHS462583	B01	CAAAGATGGGGTTGATGGTT	ggtatttaaaggccaagcaca	459711	459968	258	59.39
FHS462584	B01	CAAAGATGGGGTTGATGGTT	ggtatttaaaggccaagcaca	459711	459968	258	59.39
FHS462585	B01	acaaattgtgcttggccttt	TTTTTGTCTCTTTGTGGATTTTT	459942	460220	279	58.3465
FHS462586	B01	CGTGAAACCAATCTCATCCTC	TCAGCATAGCCTACCCCTTG	460471	460729	259	59.884
FHS462587	B01	CGTGAAACCAATCTCATCCTC	TCAGCATAGCCTACCCCTTG	460471	460729	259	59.884
FHS462588	B01	GCTGACCTAAGGCTCCCTTT	AAACTCAACTGAATGGCTTCAA	461101	461322	222	59.365
FHS462589	B01	CCATCCGCAGAACGTCTTAT	GAGCAACATCTGGCATCTGA	464104	464370	267	60.023
FHS462590	B01	TAAGGACCTTCCGCACCTAC	TTAATTACGAGAAATGTTAGAAGATCA	465218	465472	255	58.1145
FHS462591	B01	TAAGGACCTTCCGCACCTAC	TTAATTACGAGAAATGTTAGAAGATCA	465218	465472	255	58.1145
FHS462592	B01	TTTTGATGATCTTCTAACATTTCTCG	TTGGAATTTTAAAGAAgCAAACA	465440	465631	192	59.044
FHS462593	B01	GAAGTGTGCAGCAGGAATCA	CTTGCAAATCCACGCCTTAT	468776	468978	203	60.044
FHS462594	B01	GAAGTGTGCAGCAGGAATCA	CTTGCAAATCCACGCCTTAT	468776	468978	203	60.044
FHS462595	B01	TTTTGTCCCATATTCACATTGTT	CGTCAAACTGTCACCGCTAA	472586	472796	211	59.0955
FHS462596	B01	GAACTCAGGCTCCCTTCTGA	AGCATAGCCGGCCTTTGTAT	474050	474289	240	60.249
FHS462597	B01	GCCGGCTATGCTGAAAGTTA	CAGAAAAGAAAAACCTCAACAACA	474278	474473	196	60.041
FHS462598	B01	GCCGGCTATGCTGAAAGTTA	CAGAAAAGAAAAACCTCAACAACA	474278	474473	196	60.041
FHS462599	B01	TTTGCTTTCATGTCTTTGAAAAT	TCCAACGAGACTGAGCTGAA	474408	474683	276	58.848
FHS462600	B01	CCACATACATGTTGTTGAGGTTTT	AACGCTTTCTTTTCCCATCA	474441	474616	176	59.88
FHS462601	B01	GAGTATGTAAAAAGGGGCACTCT	CGGCTCTCAATATCAACTTCG	478544	478793	250	58.8955
FHS462602	B01	GAGTATGTAAAAAGGGGCACTCT	CGGCTCTCAATATCAACTTCG	478544	478793	250	58.8955
FHS462603	B01	GTGGCGCGGATATAAACTTC	CAGAATTGATCCGATGATTGTT	478960	479172	213	59.24
FHS462604	B01	CAATCATCGGATCAATTCTGTT	TGGTTCGATTGCTAAGCTCC	479153	479426	274	59.629
FHS462605	B01	TCACTTGAGTTTGAGGAGGGA	CAAGAAAAGAAATTCATTCACCG	483515	483794	280	59.91
FHS462606	B01	GCATATCTGTATATTAATCGTGGGA	CCCGCTATCATCCTGTCAGT	483603	483837	235	59.271
FHS462607	B01	TCTGCTGGTAAGATTCTCATGC	ATTACTCCCGAATGGCGAC	485233	485512	280	59.695
FHS462608	B01	TGCAGCAGAAAAGTTATGTCTGA	GCAAGACCAATTACTCCCGA	485280	485521	242	60.071
FHS462609	B01	TGCAGCAGAAAAGTTATGTCTGA	GCAAGACCAATTACTCCCGA	485280	485521	242	60.071
FHS462610	B01	TTTCCGAAGCTCTACACTTGC	CATCTTACCGTAGCAAACACCA	491044	491322	279	59.85
FHS462611	B01	TTCTTTGCCGCTACCTGATT	ACGAGGCCAATAACAACGAG	491792	492068	277	59.9885
FHS462612	B01	CTCGTTGTTATTGGCCTCGT	CATTCGTGTCCCCTCTAAACA	492049	492259	211	60.055
FHS462613	B01	CTCGTTGTTATTGGCCTCGT	TCTTTAATCATTCGTGTCCCC	492049	492267	219	59.5125
FHS462614	B01	TTTTCGTACCGTAACAAACACC	TTTTACATTAAATCGTGCCTTAAAA	492613	492809	197	58.6765
FHS462615	B01	TTTAATTTTAAGGCACGATTTAATG	CAAATGTCTCATTCAAATACAACAA	492780	493010	231	58.079
FHS462616	B01	AAAAATGATAACGCAGAAAGAAA	AAGAATAAAGACTTAACCCGATTTTT	493418	493678	261	57.8205
FHS462617	B01	AAAAATGATAACGCAGAAAGAAA	AAGAATAAAGACTTAACCCGATTTTT	493418	493678	261	57.8205
FHS462618	B01	TCCGTATTTAGTAGTTTACCAATCCA	ATTGGTTTTCGGTTGTGGTT	493686	493792	107	59.2605
FHS462619	B01	GCTAACTTCATTTGTTCAATTCCA	GGAGTGTAGCCACTCCCTATT	493829	494105	277	58.4295
FHS462620	B01	GGAGTGGCTACACTCCCAAA	tttagagaaaagaagaaaaagagaaaa	494090	494259	170	58.6445
FHS462621	B01	GGAGTGGCTACACTCCCAAA	tttagagaaaagaagaaaaagagaaaa	494090	494259	170	58.6445
FHS462622	B01	AGATGTCCCAGACAACCGTC	TCGTCGTCCTTACCGCTACT	498549	498776	228	59.9335
FHS462623	B01	TCCGGTGAAACAAATTGCTC	TGCCGATAACGTGTAGGGTT	499738	499953	216	60.699
FHS462624	B01	CGAAATTGTGGGGATCATTC	GCCTTTAATTCGATGTCGCT	501277	501531	255	59.7285
FHS462625	B01	CGAAATTGTGGGGATCATTC	GCCTTTAATTCGATGTCGCT	501277	501531	255	59.7285
FHS462626	B01	AGCGACATCGAATTAAAGGC	ACCTTCGACGAGTTTTGCTG	501512	501665	154	59.8775
FHS462627	B01	AAAAATTTCACGTTGAGCTCGT	TGGCTTCAAATTCAAACTGC	501797	501987	191	59.532
FHS462628	B01	CCTAACTGGCCACGTACCAT	TTACCCAGATCCCCCAAAAT	501916	502148	233	60.1225
FHS462629	B01	TTTTCATTTTGGGGGATCTG	TCATTTTCATTTCATTCAAACAAAG	502124	502317	194	59.5885
FHS462630	B01	TTTGTTTGAATGAAATGAAAATGA	AAAAAGTTGAAAATGTGAGTTTGTTG	502294	502569	276	59.233
FHS462631	B01	CAACAAACTCACATTTTCAACTTTTT	CGATGATAAGGAGCTCGAAGA	502544	502771	228	59.7285
FHS462632	B01	GAGCTCCTTATCATCGTCGC	CATCCAAATACGTGAAACGC	502756	502930	175	59.4935
FHS462633	B01	GCCCAAGATTCTGCTAATGTG	AGTTGCTGGCCCTAACATTG	503540	503803	264	59.927
FHS462634	B01	GCCCAAGATTCTGCTAATGTG	AGTTGCTGGCCCTAACATTG	503540	503803	264	59.927
FHS462635	B01	GCCCAAGATTCTGCTAATGTG	AGTTGCTGGCCCTAACATTG	503540	503803	264	59.927
FHS462636	B01	GAACCTCATTAAGGTGGTGAAAA	CACCGTGTAGCTTGCATAAAA	504577	504850	274	59.152
FHS462637	B01	CACACTTAGCATGTTAGTCCGT	TTGAGACTAAAATGTTTCAAGGAGT	505226	505333	108	57.3485
FHS462638	B01	AGAAGCGTTTATGGTTCGGA	AATTTTGTAGATTTGTAGATTTGCAG	505728	505869	142	58.518
FHS462639	B01	AGTATCTGCAAATCTACAAATCTACAA	TCAGCTTCGATTTGATTTGTTTT	505839	506112	274	58.57
FHS462640	B01	TCTGCAAATCTACAAATCTACAAAA	TCAGCTTCGATTTGATTTGTTT	505843	506112	270	58.114
FHS462641	B01	AAGTGTTTTACCCTTTCTTTACTTCA	AAAAACCATTATTAATCTGTTGAATGC	506524	506727	204	59.0345
FHS462642	B01	TTGTGAATATGTTTTCAAAGAACCA	CGGCATGAAATGCATAATAAAA	506624	506831	208	59.8215
FHS462643	B01	TTGTGAATATGTTTTCAAAGAACCA	CGGCATGAAATGCATAATAAAA	506624	506831	208	59.8215
FHS462644	B01	TTTTATTATGCATTTCATGCCG	CCTTGGTTTGTTGTCCTTCG	506810	507016	207	60.177
FHS462645	B01	TTTTATTATGCATTTCATGCCG	CCTTGGTTTGTTGTCCTTCG	506810	507016	207	60.177
FHS462646	B01	TCGTACCGTAGCAAACACCA	ATTCCCTAACTCATCGCAGG	508635	508821	187	59.661
FHS462647	B01	CTTCCCTGCGATGAGTTAGG	TGAAAAAGAATTCGGAGCAAA	508798	508955	158	59.824
FHS462648	B01	TCCTTACAAATGTTATATTCACACACA	ttctcctttaataatcgtttcaattt	508992	509261	270	58.4425
FHS462649	B01	CACACACAAAATTAGCCACTAAA	aaaaattgaacactccgtttgt	509011	509290	280	57.3845
FHS462650	B01	aacaaacggagtgttcaattttt	TATTCACTCGCACAAAGGGG	509268	509428	161	60.013
FHS462651	B01	taattTTTCCCCCTTTGTGC	TTTTCCTTCCAACTGTAGCCT	509400	509510	111	58.4575
FHS462652	B01	GGTTTTGACGACGCAGGTAT	GATCATATAAGCGGCGGGTA	511607	511864	258	59.9565
FHS462653	B01	ACACGTGTTTGAATGTTATTGC	TGAGACTTGAACCCACAACTTC	512426	512670	245	58.429
FHS462654	B01	TCGTTTGGCAAGTTTATGACAG	AGCTTCGTATGCACGGCTAT	520075	520330	256	60.0305
FHS462655	B01	CAAAATTGCACTTATGCAACAA	ATAACATTCAAAGCCGGTGC	523705	523885	181	59.3805
FHS462656	B01	TGCGTTGAGGATACGGATAA	TGCTGCAACTCGTCTCAGTT	527035	527309	275	59.456
FHS462657	B01	AAGAAAAGGTGTGAGTCAGCAT	AAAGGATAAAAAGGTGAAATCACTG	529546	529788	243	58.525
FHS462658	B01	TGAGATTATGAGATTGTGAGCCA	TCAACTCACCAAAGACTCACG	529890	530142	253	59.3195
FHS462659	B01	ATCATCTCTTCCGCTCTCCA	TTGAAACCAGTTAGTGAGAACGA	530270	530530	261	59.424
FHS462660	B01	ATCATCTCTTCCGCTCTCCA	TTGAAACCAGTTAGTGAGAACGA	530270	530530	261	59.424
FHS462661	B01	AGCTCTTACGGAAGCGACTA	AAGATCAGCCATCAAATTCAGTT	530786	531012	227	58.091
FHS462662	B01	TTTTGCTGATGGCAAGTGTC	CCAAATAACGGTGTGAAAACAA	531091	531313	223	59.8105
FHS462663	B01	CACCTGAGTTTCTATGCCAGA	CAAATCATTGCTTGATTGGTTG	531834	532101	268	59.161
FHS462664	B01	CCAACGGTGGGTATTATTGC	TCTTTCACCAAGTTGAGGGG	532301	532545	245	60.0775
FHS462665	B01	TCGTATGCTGCGTTCACAAT	GGCATGCATGATGACATATAGAA	533736	533926	191	60.062
FHS462666	B01	GCATACAAAAGTAGAGAACGGCT	CATATAACCTTTTGCCTTCTGC	533863	534111	249	58.506
FHS462667	B01	GCAGAAGGCAAAAGGTTATATG	CCAGTTTAAGATTTGATTCACCA	534090	534274	185	58.079
FHS462668	B01	TTGTTGATTGTTGGTTAAAACAGAA	TTCCAACAATATTACGTCACCAA	534799	535076	278	59.564
FHS462669	B01	ATGACCATGGCACGTAACAA	CAAATCAATAACTAATGGTCGCA	535121	535344	224	59.452
FHS462670	B01	GATTTTGGAGGCATGACGAT	GGAAGCAATAAGAGAGAGATTGGT	535800	536017	218	59.612
FHS462671	B01	CCAATCTCTCTCTTATTGCTTCC	GGCTTTCAACTTTGGGATGA	535995	536200	206	59.3015
FHS462672	B01	CCAATTAGCTGGCCATGTTT	AGACAAAACCGCGAGACATT	536123	536401	279	59.85
FHS462673	B01	AAAATTAGAGAGGTACAATGTGTGAG	TGATGCTCAATAACAATAATGTGG	536964	537186	223	58.077
FHS462674	B01	GAGAGGTACAATGTGTGAGTAGATGAT	TGAAAGTGACTAGTCTTATATGTGGAC	536971	537239	269	58.1555
FHS462675	B01	AAGATCAAGTCAGCCAGAAAGG	AATTGCATTGATTTGCACCA	537495	537710	216	59.9115
FHS462676	B01	TCCTAAATCATACGCTCTTAATTTTAT	TTCATGTTGTTTAAGATAATCATTGTT	538017	538296	280	57.409
FHS462677	B01	GACCAAACTCCAATTTAAAAGAAAA	AAATTAACCGACTCTGCCCA	540536	540756	221	59.3195
FHS462678	B01	CATTCAAAACCTCATTTCAGCA	TTTTTATTCTCCGTAAATGTCTTGT	541320	541466	147	58.8355
FHS462679	B01	CATTCAAAACCTCATTTCAGCA	tttgtgtagttttagaagcaaataaga	541320	541597	278	58.681
FHS462680	B01	CATTCAAAACCTCATTTCAGCA	tttgtgtagttttagaagcaaataaga	541320	541597	278	58.681
FHS462681	B01	GTTTTAAACTGTGAGACGAGTCTTT	TTAGTTCCTTAATAAAAACCGATCAT	542454	542675	222	57.652
FHS462682	B01	TGATCGGTTTTTATTAAGGAACTAA	CCGCTGAATCATGCAGAAC	542651	542898	248	58.9785
FHS462683	B01	GAATTCCTCCTCTCTCTCACGA	GCTTGAGTGATTGAGTCTCTGG	542837	543099	263	59.5235
FHS462684	B01	CGGATCCATCAATTCACCTT	GCTTGAGTGATTGAGTCTCTGGT	542896	543099	204	59.8435
FHS462685	B01	CGGATCCATCAATTCACCTT	GCTTGAGTGATTGAGTCTCTGGT	542896	543099	204	59.8435
FHS462686	B01	CGGATCCATCAATTCACCTT	GCTTGAGTGATTGAGTCTCTGGT	542896	543099	204	59.8435
FHS462687	B01	CCAGAGACTCAATCACTCAAGC	TTTTGAAGAAAATAAAAGCCACA	543078	543212	135	58.575
FHS462688	B01	CCTCTTCCTTCCTCACCAAA	TTGTTTTTAATTTTGTCTTTGCTCC	543447	543661	215	59.5985
FHS462689	B01	CCTCTTCCTTCCTCACCAAA	TTGTTTTTAATTTTGTCTTTGCTCC	543447	543661	215	59.5985
FHS462690	B01	GGAGCAAAGACAAAATTAAAAACAA	TGATTTTGTTAACCCACCACAA	543637	543840	204	60.033
FHS462691	B01	GGAGCAAAGACAAAATTAAAAACAA	TGATTTTGTTAACCCACCACAA	543637	543840	204	60.033
FHS462692	B01	AACAATGTGATTAACGTACAATGGA	AACGGGGACTTACTTTGGCT	543773	544042	270	59.804
FHS462693	B01	GTTGCAGTGGCTTTCTCTCC	AAAGGAAATCACGTGAAGGG	544261	544427	167	59.5125
FHS462694	B01	ATGATCAGGCATCTTACCCG	TTGGTTATGTAATATCACCGACTGA	545592	545821	230	59.8045
FHS462695	B01	TGTTTGATCGTTATTTGAGTAAAAA	GCAAAAATTGCTTTTGACGA	547931	548210	280	58.0575
FHS462696	B01	TCATCGGGGTAAAAAGTCTTAAA	TTTTTATCTAACGGCTCTCAGC	548811	549012	202	58.475
FHS462697	B01	CTTTGTGGCATTCACGTCAT	GCTGTTGGTAACGTAGCGTG	549629	549904	276	59.4935
FHS462698	B01	GGGTAAGAGAAGTGGGGAATG	TCAAGTGCTAAATTTTTCATCGTC	550184	550433	250	59.749
FHS462699	B01	AGTCACATGTCTCGCGCATA	TCAAGTGCTAAATTTTTCATCGTC	550218	550433	216	60.065
FHS462700	B01	TTTGCATCACCATGTTTCGT	AGAATTGCTGGAATAACCGC	551621	551859	239	59.579
FHS462701	B01	TTTTTAACCTTTGAAACAACCTGA	TTTTGGTTTCCCTTCAAAGC	552823	553059	237	59.1615
FHS462702	B01	TTTTTAACCTTTGAAACAACCTGA	TTTTGGTTTCCCTTCAAAGC	552823	553059	237	59.1615
FHS462703	B01	TTCAACTTTTGGAACTTAATCGTT	TCATGATGTAAGATTTTTCATTGTCT	553238	553499	262	58.2965
FHS462704	B01	TCACAAAAGGGTTTTATGTTTAGTT	CAACTCTGTTAAAGCTTGGAGGA	554046	554258	213	58.711
FHS462705	B01	TCACAAAAGGGTTTTATGTTTAGTT	CAACTCTGTTAAAGCTTGGAGGA	554046	554258	213	58.711
FHS462706	B01	TGGCTGATTCATGTTTGTGC	TAAAAACTTATGTGTCTTCGAATTAAA	554998	555189	192	58.862
FHS462707	B01	GTTACTGAGCGTAGTACATGCCT	TGCTTCTGCGGATTATCTCA	555622	555858	237	58.608
FHS462708	B01	GTTACTGAGCGTAGTACATGCCT	TGCTTCTGCGGATTATCTCA	555622	555858	237	58.608
FHS462709	B01	TTCGTATCCCTAATTATAGACGCA	TCAAAGTCAGTGGTTCGTCG	556792	557071	280	59.497
FHS462710	B01	TTCGTATCCCTAATTATAGACGCA	TCAAAGTCAGTGGTTCGTCG	556792	557071	280	59.497
FHS462711	B01	TCTTTCAGGGAATGAATCACC	TGAAATTTTTAGAGACAGAGGCTG	557948	558196	249	59.0445
FHS462712	B01	CCCAATATCTCAAAACAAACGC	TTGTTCATAATTGCTCCGTCTG	558226	558472	247	60.416
FHS462713	B01	CCCAATATCTCAAAACAAACGC	TTGTTCATAATTGCTCCGTCTG	558226	558472	247	60.416
FHS462714	B01	CCCAATATCTCAAAACAAACGC	TTGTTCATAATTGCTCCGTCTG	558226	558472	247	60.416
FHS462715	B01	GTTGGATTTGCGAAAGCAGT	TGATTTCTGAATCAACTTTTACATTTT	561819	562059	241	59.4815
FHS462716	B01	TTAGATGGGTTCACTTGGGC	TTTGGATGAAAAGTCAGCATACA	562787	562998	212	59.786
FHS462717	B01	CAGCTGTCATATTCGCATGAA	TTGGCACATGGTCTTTAGCA	566392	566671	280	60.0525
FHS462718	B01	CCTTTGGTGAACCTTTGAATAAA	GGCCAACCTACATTGGACTT	567577	567856	280	59.166
FHS462719	B01	CGAGTGTCCTTTTCTCCTCG	CAGCAGCTGGCAACTAAACA	568170	568406	237	60.0885
FHS462720	B01	CGAGTGTCCTTTTCTCCTCG	CAGCAGCTGGCAACTAAACA	568170	568406	237	60.0885
FHS462721	B01	CGCCTTTGGATCAAATAAAA	GGTCAAGGATTCGATAACCG	570716	570994	279	58.583
FHS462722	B01	TTGCCAAAATTTAGGACTTCAAA	TCCTGTCTCTGTAAACAAACGC	574039	574309	271	59.709
FHS462723	B01	TTGCCAAAATTTAGGACTTCAAA	TCCTGTCTCTGTAAACAAACGC	574039	574309	271	59.709
FHS462724	B01	TCCGATACGCGAATATGACA	ACCAAAAGAAGATGGAGCATGT	575788	576050	263	60.031
FHS462725	B01	gggtatgctgggatgaggac	CACCAACACTAACACCACCG	576821	576981	161	60.7875
FHS462726	B01	CTTGAATGGTTTTGGATGGG	TTCCATTGATACGTAGTGCTCC	577441	577545	105	59.638
FHS462727	B01	CGGAGCACTACGTATCAATGG	ACCACCTCACACTTCCCTTTT	577523	577797	275	60.207
FHS462728	B01	GATATATTCCATGAGCCCCC	CCACTTGAGTTTGAGGGGAA	578458	578729	272	59.1145
FHS462729	B01	CGACGATCCTGGACACAATA	TTTACCACCACAAATGCACC	581494	581704	211	59.4095
FHS462730	B01	GCGAAATCAAGGCAGAAATC	CAGTTAACCCGATGCCAGAT	582224	582447	224	59.873
FHS462731	B01	AAGGGAGAAGAGGTGATGGC	TGGTGGAATTGTCGTTCAGA	582526	582790	265	60.342
FHS462732	B01	ACAATTCCACCACGGCTTT	GCCAAGCTAGAAACGTTGTTG	582779	583041	263	60.151
FHS462733	B01	AACAACGTTTCTAGCTTGGCA	CATTGAATTCTGAATGTCCCG	583022	583255	234	60.125
FHS462734	B01	GCAACGTGTCTTGCACAATC	TGCGTCTTTATGGTAACATCTCC	583185	583426	242	60.348
FHS462735	B01	GCAACGTGTCTTGCACAATC	TGCGTCTTTATGGTAACATCTCC	583185	583426	242	60.348
FHS462736	B01	TGAAAAAGTGAGATCACAACGG	CATGCATGTAAGGATTGAGCA	584823	585101	279	59.925
FHS462737	B01	TGAAAAAGTGAGATCACAACGG	CATGCATGTAAGGATTGAGCA	584823	585101	279	59.925
FHS462738	B01	CAAATGCTCAATCCTTACATGC	TACAAACCAGGGTGCGTTTT	585077	585342	266	60.0065
FHS462739	B01	CAAATGCTCAATCCTTACATGC	TACAAACCAGGGTGCGTTTT	585077	585342	266	60.0065
FHS462740	B01	TTTTCATCCATCTGTCTTATCTCG	TTACGATCGACACGTTAAAGG	585784	585972	189	58.7405
FHS462741	B01	CAGAGTATGAGGTCATCTTGGAA	cagaaacacacataaaattcaacctt	586012	586290	279	59.0495
FHS462742	B01	CAGAGTATGAGGTCATCTTGGAA	cagaaacacacataaaattcaacctt	586012	586290	279	59.0495
FHS462743	B01	AAAATCCTCAAGAGTTTTGTGTGT	GAAAGGGAAAGGCCAAGAAT	586709	586952	244	58.92
FHS462744	B01	AAAATCCTCAAGAGTTTTGTGTGT	GAAAGGGAAAGGCCAAGAAT	586709	586952	244	58.92
FHS462745	B01	AAAATCCTCAAGAGTTTTGTGTG	CGTGTTTGGATGGAAAAGTT	586709	586987	279	57.5275
FHS462746	B01	AAGGTGTTGACTTTGGGTGC	AACCCGTTAATTGGTTTCTTATG	587165	587282	118	59.2255
FHS462747	B01	TCAACTAGACTTTGTCCCACTCA	GAAGAAGAGTGCCGCTAATTTT	587310	587587	278	58.99
FHS462748	B01	TTTGGATTCACATTAGGCCC	TGTGGAAATAATGAGTGGCG	589951	590113	163	59.652
FHS462749	B01	TGGGCTAAAGGTGTCCATTC	AAGCGTCGGTTCACAGATTT	591082	591219	138	59.8365
FHS462750	B01	CTTTATCAGGTTTTTCGCGG	GGCATCAAATTCTCATTGCTT	591232	591368	137	59.4455
FHS462751	B01	TGTTTATTGAGAAGGGTATTTTGTTG	TGATCTTCTCAAAGCAAGTGATG	591394	591670	277	59.624
FHS462752	B01	AAATGACATTGTTTTAGTTTTGAAGTC	AACGAAAACAGTCGAATATCACA	591598	591780	183	58.5075
FHS462753	B01	TTCGACTGTTTTCGTTAATGTTC	GGTTCGTTCAATGAAAAGAAAAA	591765	592042	278	58.9435
FHS462754	B01	TTCGACTGTTTTCGTTAATGTTC	GGTTCGTTCAATGAAAAGAAAAA	591765	592042	278	58.9435
FHS462755	B01	AGCTGACCACTCGACCAACT	CCCTTAGGCCTCACACAAAC	592590	592798	209	59.7495
FHS462756	B01	GTTTGTGTGAGGCCTAAGGG	CCCCTGTGTCTCTACTTTTTGG	592779	592981	203	59.809
FHS462757	B01	GTTTGTGTGAGGCCTAAGGG	CCCCTGTGTCTCTACTTTTTGG	592779	592981	203	59.809
FHS462758	B01	TTTTGGGACAAAATTGAAACA	tggtattgcgatgtaaatagtttt	593856	594131	276	57.5325
FHS462759	B01	TTTTGGGACAAAATTGAAACA	tggtattgcgatgtaaatagtttt	593856	594131	276	57.5325
FHS462760	B01	TGTTCTGTTACATTAAAATCCGTCA	GCATGAAAGCTCCATTTCAA	594939	595214	276	59.3375
FHS462761	B01	TTTGAAGAACAAATCCGTACCA	cgatttcaagttatgtttatcaatgg	595922	596128	207	59.761
FHS462762	B01	TGAATTTTGGGGAGAGAATTG	GGTATGGGGTTAATTATCTTATGTCC	596250	596509	260	59.139
FHS462763	B01	ACATGAGCGAAATTCATAATTCTA	ACAAACTGGATTCAGCAACAAA	597613	597869	257	58.3885
FHS462764	B01	AGAGAGgcgagaTTCATTGC	ACCTTTAGCGGTTTTTCGGT	599644	599839	196	59.769
FHS462765	B01	TGCCTTGGAAGGTTCAGACT	ATGGGTTTGGCATAGTTTGG	608206	608439	234	59.7645
FHS462766	B01	TGCCTTGGAAGGTTCAGACT	ATGGGTTTGGCATAGTTTGG	608206	608439	234	59.7645
FHS462767	B01	TCAAATGTTATCAATTTCGGTACG	ATCAAAGCGTTGGTTTCGAC	614342	614520	179	60.1225
FHS462768	B01	CCTTATTAGTCGAAACCAACGC	TGTTGATAGCAATGCCGAAA	614493	614756	264	60.119
FHS462769	B01	TCCACCAAACAGGGATTCTC	TGTGTCCCCGTGTCTTGTAA	615936	616151	216	59.952
FHS462770	B01	GTATGATGACTGAGCCACCG	GGATGTACTCGGCCTTACCA	617813	618056	244	59.5355
FHS462771	B01	CGGACCCGAAATAATGACTG	GGATGTACTCGGCCTTACCA	617867	618056	190	60.139
FHS462772	B01	CGGACCCGAAATAATGACTG	CTGGGATGTACTCGGCCTTA	617867	618059	193	60.2055
FHS462773	B01	GCAGCATATCTGTTAACGCTCA	TTTTAGGGGCAGAGACAGAAA	622892	623048	157	59.6925
FHS462774	B01	TTTGTCTTTCACTTATACCAAACAAAA	TGACCGTGAGGGAAACTCTC	623204	623387	184	59.8585
FHS462775	B01	TTTCAATCTCTATCTCTCCATCAAA	TGACCGTGAGGGAAACTCTC	623237	623387	151	59.3545
FHS462776	B01	CCATTTGACTCCTGACAACCA	TTGTCGCAACTTGTTATCATCC	624010	624199	190	60.4705
FHS462777	B01	CCATTTGACTCCTGACAACCA	TTGTCGCAACTTGTTATCATCC	624010	624199	190	60.4705
FHS462778	B01	CATGGATGATAACAAGTTGCG	CATCACACAATCCCGTCAAG	624175	624366	192	59.506
FHS462779	B01	GGTTGCAATATATATGAGAGCACAG	TTCACCTCTGATCAACAACCA	627642	627918	277	59.135
FHS462780	B01	GGTTGCAATATATATGAGAGCACAG	TTCACCTCTGATCAACAACCA	627642	627918	277	59.135
FHS462781	B01	GGTTGCAATATATATGAGAGCACAG	TTCACCTCTGATCAACAACCA	627642	627918	277	59.135
FHS462782	B01	ACCCACCAATAAACGGTGAA	CGCTTCTATCAAGTGGGTGA	629208	629460	253	59.481
FHS462783	B01	GGGCAACTACTGTGGAATCG	TTGCTGTCCCTAGCATTCCT	629576	629782	207	60.1765
FHS462784	B01	TTTTTGGCAGCTAATTTTTCAA	actagactcatgagagaagttccaa	630133	630411	279	58.38
FHS462785	B01	TTTTTGGCAGCTAATTTTTCAA	actagactcatgagagaagttccaa	630133	630411	279	58.38
FHS462786	B01	GAAAATGTTGGTGGGTCCTG	TTGAAGGTGCATACAAAAATCG	631007	631193	187	60.105
FHS462787	B01	TGATTCGATTTTTGTATGCACC	AAAATGCACCAAAGAGAATTGTT	631167	631415	249	59.4645
FHS462788	B01	GAGCAAAACAGCGCATACAA	TTTCTTGAGGTCCACCATCC	635539	635716	178	59.962
FHS462789	B01	AGGGTCGGGGGTTGTTATAC	ACCGCTTTCATGATTTTTCG	635878	636016	139	60.007
FHS462790	B01	AAAGAATGTGTGTGTAAGTGAATGC	TCATTTTCTATGGTTTTGAGTGG	637067	637190	124	58.8525
FHS462791	B01	TTTTTGGGGGTAATATTCTTAAATG	CAAGGGGAATTCATTCGTGT	642141	642291	151	59.2735
FHS462792	B01	GAGAGAGAACAACGCCGTCT	CCGAGCGTATGACTCAAGTG	651744	651925	182	59.5345
FHS462793	B01	TGACCGTCAATATACTTACATAATCG	tggaactaatatttcgaaccga	652186	652435	250	58.585
FHS462794	B01	TGATCACTAATTCGCCGAGA	TGCTATTCTATACTTTCACAGAACAAT	653679	653787	109	58.197
FHS462795	B01	AACCCTTGACAGCAAACAGC	TTTCAGAATTTGCCACTGTTTTT	660183	660307	125	60.1645
FHS462796	B01	AGGCCCACTTTGGATAAACA	GTAATTGTCAGGGTCGGGTG	660468	660684	217	59.8305
FHS462797	B01	CATGTCCCAGTATTTTAGCATCA	ggaacgcaatcggaaaacta	661723	661989	267	59.5485
FHS462798	B01	AGGAGGCAAATAGGTTTGTCA	GGGAGAGAAATGTGGCAGAG	663017	663212	196	59.255
FHS462799	B01	AAAAGGCTAACCATTTTAGTTCG	CTTTTGTGCAAATAACTTTACTGTTT	663249	663511	263	57.7455
FHS462800	B01	AAAAGGCTAACCATTTTAGTTCG	CTTTTGTGCAAATAACTTTACTGTTT	663249	663511	263	57.7455
FHS462801	B01	GGACCAATTTGCAATTTCACT	TGCCTTTGACTACAGTGGAGG	663847	664086	240	59.619
FHS462802	B01	ATCAAACGGTTGCCACTACC	TTCCATTTTGGAGGCTCAGT	669986	670154	169	59.7645
FHS462803	B01	TGTTGGCCAAAAGAAGTGAA	cattaaagatgagccatcgaa	671295	671493	199	58.5755
FHS462804	B01	GCCCAATAGTTTCGTTAAGCC	TTGAACTTGAAAAGCAAAGAAAAA	671767	672013	247	59.7355
FHS462805	B01	GACAAATTTTTCTTTGCTTTTCAA	TCGCATTTGTGTTATGTTATGTTG	671984	672223	240	59.3745
FHS462806	B01	TTCAAGAACAACCCCAATATAACA	TGTTGTTATTTAAGTCGCATTTGT	672068	672237	170	58.7845
FHS462807	B01	TTGGTGGTGCTCATTGTCAT	TTTAAATTTGACGAGTGACGAA	672946	673186	241	58.741
FHS462808	B01	CGAATTTATTCGTCACTCGTCA	TTGCTGAATCACACCAAACG	673157	673373	217	60.415
FHS462809	B01	GGACCTCTCACATGGATGCT	TGATCGAATTATTGACTTTTGGA	673720	673899	180	59.349
FHS462810	B01	GGACCTCTCACATGGATGCT	TGATTTTGACATGGACTTTTTCTC	673720	673978	259	59.8015
FHS462811	B01	AGTATTTAGCCCACAGCCCC	CGATGCTCTTGCTTAGCATT	674638	674740	103	59.317
FHS462812	B01	AAATGCTAAGCAAGAGCATCG	GCGTGAATATCAAAGCACCA	674720	674979	260	59.669
FHS462813	B01	AAATGCTAAGCAAGAGCATCG	GCGTGAATATCAAAGCACCA	674720	674979	260	59.669
FHS462814	B01	ACGCTTGAAGGCTGCTAAAA	TGCAATCAAACTCTATAGCATCATC	675835	676111	277	59.917
FHS462815	B01	ACGCTTGAAGGCTGCTAAAA	TGCAATCAAACTCTATAGCATCATC	675835	676111	277	59.917
FHS462816	B01	ACGCTTGAAGGCTGCTAAAA	TGCAATCAAACTCTATAGCATCATC	675835	676111	277	59.917
FHS462817	B01	TGAAACTTCTTCCAACTCACCA	TGTCATGTATTATTGTTGAATTGATCC	676245	676507	263	59.996
FHS462818	B01	TCGTGGCATACCATGATACC	AAAGAGGACGGAGATACTGAGA	676916	677154	239	58.198
FHS462819	B01	GGCAAGAAGGGTGGTTTCAT	CACGGCTTCTCCCTGTAAAT	677787	678063	277	60.222
FHS462820	B01	GGCAAGAAGGGTGGTTTCAT	CACGGCTTCTCCCTGTAAAT	677787	678063	277	60.222
FHS462821	B01	AAAAATTGGATAGGGTGCAGT	ACCACATGAGTGGTCATCCC	678598	678760	163	59.143
FHS462822	B01	ATGCAATGTTGACTGGCATC	AATCTCTAATGCGTTGACATTTTT	679702	679808	107	58.941
FHS462823	B01	GTGTGCAAGTCATCAACCGT	GTTGGACACATCAAACACGC	680027	680237	211	59.8095
FHS462824	B01	ACGGAATAGTCATTCGCCTG	tgacctaggcaaagaaacaaca	682687	682894	208	59.9405
FHS462825	B01	TTGTTTTTGGACAGTCTCTTTTTG	AGGGCTCATAGCCCAAATCT	684571	684832	262	59.889
FHS462826	B01	TGTTTGGTATAAGGGTATAGGATTGA	TTGTATTTGgTGGTTAGAGATTGAAA	684982	685225	244	59.6655
FHS462827	B01	TGTTTGGTATAAGGGTATAGGATTGA	TTGTATTTGgTGGTTAGAGATTGAAA	684982	685225	244	59.6655
FHS462828	B01	TTTCAATCTCTAACCAcCAAATACA	TGTTGTAATCTGTCTAGAATTAAGCCC	685200	685308	109	59.6535
FHS462829	B01	TGGCACGTCAAAGAATTCAA	TTCTCTCCATGTAGCTCCGC	686945	687129	185	60.369
FHS462830	B01	TGGCACGTCAAAGAATTCAA	AAAATTTTAAAGGGGTTAAACTGAAA	686945	687206	262	59.6045
FHS462831	B01	TGAATGTTTGATCCTCGGAA	GCTCAAGACAAATGAGTAGCACA	688037	688310	274	59.3125
FHS462832	B01	TCTCTAGAAAAATTAATTGGAcACTTT	TGATTCATTTATTTGGAAAACGG	688832	689053	222	58.743
FHS462833	B01	CAATTCAAAAGCGATGGACA	GACCGTACTATGTCGGCACC	690536	690747	212	60.035
FHS462834	B01	AATGCAACAAGGTTGGAAGG	GAAATTTGGGATTGGCAGAA	691622	691760	139	59.9245
FHS462835	B01	ATTAGCGGGAGAGGAGTCGT	TGTCCCCGTGTCATGTAAGA	693028	693254	227	60.0965
FHS462836	B01	TGTATCGGACACGACAACTCA	TCCAGATCTAAGCGAAGGAAA	693549	693826	278	59.6105
FHS462837	B01	TCCCTTGGCAAGTTGTTAGG	AATCACCCAAACCGCAATAG	694459	694706	248	59.963
FHS462838	B01	AAATTTGATGGCTATTGCGG	TCAACAAATCTGAGCACACCA	694676	694780	105	60.111
FHS462839	B01	TTGTTTCGGAGTCAGAGGCT	TATAATCACTGTGTGGGGCG	698342	698541	200	59.7045
FHS462840	B01	GCAGCAGCAAATGAACAAGA	TCCTATCATCAATACTGGGAAGC	698723	698959	237	59.809
FHS462841	B01	AATCCAAACACGCACCAGTT	AATCGTATTGTGAGAGGCCG	705326	705568	243	60.2575
FHS462842	B01	TGCTAGTGGTAGTTAGGTGGAGAA	TTGGCGTCATCGTTATAATTTC	705719	705960	242	59.1955
FHS462843	B01	AAACGGCAATGTTTTGATGTC	TTGATGAACTGATCGTGCAAA	706470	706732	263	60.0545
FHS462844	B01	CATACAAGGTTGAGGTGGCA	GGGGAATTCAAGCATAGCAA	709181	709433	253	59.802
FHS462845	B01	TTGGCCTTTAAATTACCACGA	TTTTTGTGGTTGATTTTTGTCA	713331	713593	263	58.789
FHS462846	B01	TTGGCCTTTAAATTACCACGA	TTTTTGTGGTTGATTTTTGTCA	713331	713593	263	58.789
FHS462847	B01	TATTTGTTGGCCGTATTGGG	GCAGATTTTGGCGTACGAAT	715307	715566	260	60.3315
FHS462848	B01	GTTTTTGGAAAGCAATCGGA	ATGGTTTGTGCGGCTAATTC	717420	717643	224	60.01
FHS462849	B01	GAATTAGCCGCACAAACCAT	AGAACCTGCAGTCCGAAAGA	717624	717785	162	59.978
FHS462850	B01	CGGGCTCTTCCTCAGTTACA	TTCCCAGTGGCAAGTACTCA	721418	721685	268	59.838
FHS462851	B01	TGAAATGGGCATATTAAAAATCA	TTGGTCAGAGACAATCAGCG	731764	731923	160	59.209
FHS462852	B01	CGCTGATTGTCTCTGACCAA	TGGAGTGTTGCCACGTATTG	731904	732179	276	60.279
FHS462853	B01	TTGCAATACGTGGCAACACT	GGAGAGAGAAGAAAAAGAAAGAGGA	732157	732413	257	60.0975
FHS462854	B01	GGTAATTGTCAGGGATCGGA	ATAGATTGCGCCTTTTTCCA	733231	733488	258	59.716
FHS462855	B01	TGATTTTAATCTCAAACCCCAAA	AGTGATATCATCACCCCTTCTTT	734863	735109	247	58.8775
FHS462856	B01	TGATTTTAATCTCAAACCCCAAA	AGTGATATCATCACCCCTTCTTT	734863	735109	247	58.8775
FHS462857	B01	TGACCAAAAGTTTAAAGAAAAGGG	ttgttgttttcttgttgtctttatca	735558	735751	194	59.5635
FHS462858	B01	TTGACTTTAAGGAGCTTCGGA	CCAATACAACTATGGAAAGGGA	736641	736852	212	58.5495
FHS462859	B01	AAGAATGGCACTATGATTGCG	CGCTTTAATGCATAGCAGAGG	737304	737539	236	60.0615
FHS462860	B01	TGGGTCCTGTCTGGTAGACG	TTGAATGGAAGATTTCATGCTT	740016	740292	277	59.909
FHS462861	B01	TGCTTTTGGTTAATTTCATCCAT	ACACCGGAATTGAAGCAGTC	741403	741652	250	59.93
FHS462862	B01	CAAACTGTCATGGGGACGTA	AATCAAGCTCCGACACTTGC	742306	742585	280	59.9105
FHS462863	B01	GCAAGTGTCGGAGCTTGATT	TATGTTTGTGCTGCTCCCAC	742566	742711	146	60.064
FHS462864	B01	TCGGGGTATTAGACCGACTC	TACGCCATTCGAATCCTCAT	743867	744133	267	59.7205
FHS462865	B01	TCGGGGTATTAGACCGACTC	TACGCCATTCGAATCCTCAT	743867	744133	267	59.7205
FHS462866	B01	TGAAGCGATAAATGAAGGCG	CGGTCAATGTAAAAGATGCG	744799	745045	247	60.2035
FHS462867	B01	GAGGCCTGAAGCTTGTCATC	TGACAGAAAGGACACGAGGA	745418	745695	278	59.6725
FHS462868	B01	GAGGCCTGAAGCTTGTCATC	TGACAGAAAGGACACGAGGA	745418	745695	278	59.6725
FHS462869	B01	TCGTGTCCTTTCTGTCAGGAT	CCTCCATTCTTTGGAGCTTG	745679	745876	198	59.7595
FHS462870	B01	AAATGCAGAACTATGAGTGCCA	TCAGAATGCAATTCATCAAAGC	745964	746243	280	59.996
FHS462871	B01	AAATGCAGAACTATGAGTGCCA	TCAGAATGCAATTCATCAAAGC	745964	746243	280	59.996
FHS462872	B01	TGAATTTGAAGAGGCTGTACCA	CGGCTAATCACTCTCCCAAC	746241	746345	105	59.7205
FHS462873	B01	TTTGGTCCAATCTAGTGAAGCAT	TTGGGTCCCTGTACCAAAAT	746626	746904	279	59.58
FHS462874	B01	AAACTACTGCTCCCAGCATTG	TCAATTTTGTCAACGTCCAAA	747001	747242	242	59.22
FHS462875	B01	AAACTACTGCTCCCAGCATTG	TCAATTTTGTCAACGTCCAAA	747001	747242	242	59.22
FHS462876	B01	CCATACAAGATAAGTTTCGTTCGAT	TCAAACAGTTCGACTAAATCCG	747271	747541	271	59.5465
FHS462877	B01	gctgtgtgccctttgctact	TTCTTCTGGGTTTGGTTTGG	753355	753531	177	60.202
FHS462878	B01	GATCCATGCAGGACACCATA	GATCGAACAACCATAACCCG	774162	774370	209	59.7595
FHS462879	B01	GGCAGGAGCGTTTAGTTCTG	CTGACCACTTAACCAACCCAA	779939	780190	252	59.946
FHS462880	B01	TCAAATCCACTTTGACTTATCGAG	CTCGTTTGCTCTTACAACATGA	780283	780546	264	58.8875
FHS462881	B01	AACCCGCAACCTCTTAATTG	GCTAATATTGATAAAATGTGTTGGTC	781089	781356	268	58.2305
FHS462882	B01	GACCAACACATTTTATCAATATTAGC	TTGTCAGGGATCGGGTAAAG	781331	781529	199	58.65
FHS462883	B01	CACACAACAATGAGTTAAGCCC	ACCGAAATTCAACGCCATTA	782631	782825	195	59.9315
FHS462884	B01	CAATTTCAGATATCAAAATGGGA	TGGAAGAAGCTTCAATGGCT	782925	783121	197	58.98
FHS462885	B01	TTTTGGCCAATTGTAAGAAAAT	TAATTGGATGCGCGTGTAAA	783610	783828	219	58.9295
FHS462886	B01	TATCTTTGGCCACCTTCTGG	AAGGATCAAAGCAAAGACCATT	794784	795021	238	59.601
FHS462887	B01	TTTTGGCTAAGTATCAAAGATATCAAA	CAACGGAGGTCTCACAAAGG	794863	795087	225	59.7575
FHS462888	B01	GGAACCTGAACAGTCTTTCCC	CGACTGATGTTCTGTCTACGC	799965	800171	207	59.2515
FHS462889	B01	GGAACCTGAACAGTCTTTCCC	CGACTGATGTTCTGTCTACGC	799965	800171	207	59.2515
FHS462890	B01	CGCCACATATCCAAAAATGG	TCAATTAAGAGGTTGTGAGTTCG	802990	803226	237	59.756
FHS462891	B01	CGGTTAATGTGGTCAAACAAAA	AATTTGTGAGGCAGAAGCATT	803633	803813	181	59.312
FHS462892	B01	GAATGCTTCTGCCTCACAAA	AAACCAGCTTGATGTTGATTTTT	803792	804068	277	59.0465
FHS462893	B01	GAATGCTTCTGCCTCACAAA	AAACCAGCTTGATGTTGATTTTT	803792	804068	277	59.0465
FHS462894	B01	AAGTGACCAAGAAATTGGCG	AAGTATGGGGATCAACCGTG	806728	806982	255	59.89
FHS462895	B01	AACGGCGGGGACTAAATTAC	TTTTAAACATTCGCAATTTTGTATT	807083	807315	233	59.2385
FHS462896	B01	TTAAAACCGAATCAAACCGC	CAAATCAATAATTTAGCATTTAGACCA	808926	809187	262	59.4895
FHS462897	B01	GGCTGATCACCTCTTGGTTC	AAATTTTGGTTATCAGAGGGCA	810092	810302	211	59.7525
FHS462898	B01	GTGGTATCCGTGCCTCAAGT	TGCTTTGCTGAGTCAACATC	811005	811216	212	58.767
FHS462899	B01	TGCCTCTAATGGAATCCACC	GATACTTGTGGGAGGGCGTA	813633	813839	207	59.9245
FHS462900	B01	ATCCCCGTCAAGAAAGGAGT	GGGGAGGTATAGAACCGGAA	814006	814285	280	60.04
FHS462901	B01	CCTGGGATGCTAGGTGATGT	TAGGGATTTGAAGCAATGGG	815505	815757	253	59.922
FHS462902	B01	CCGGCCACTGTTCAGATAGT	TGCTTTAGGCCATAGAGGGA	816018	816211	194	59.9675
FHS462903	B01	AATCACTCACTAAAATTCCCCC	TATTGATGATGACCCTCCCC	817529	817804	276	58.9735
FHS462904	B01	GCAAATAAAATAAAACCGTCACAA	AATAAAAGATTGCAACATGAATTG	818646	818867	222	58.383
FHS462905	B01	GCAAATAAAATAAAACCGTCACAA	AATAAAAGATTGCAACATGAATTG	818646	818867	222	58.383
FHS462906	B01	CAGCCGAACAAGCAGTTACA	CGATTTTGTGGACCCACTTT	819021	819257	237	59.94
FHS462907	B01	TGATAACCAACCTGAATACGGA	CCTTACTTGAACGGTGGTGAA	819498	819745	248	59.677
FHS462908	B01	TGAACAAGTCGAAGCTCACC	CCAATTTCAGTTAAACTTTTTGTGG	819771	820026	256	59.5915
FHS462909	B01	TCACATCCTCAAGATTTCAGAAGA	TTGAAGTTGGGGAAGTGAGG	820316	820530	215	60.1615
FHS462910	B01	TTTGAACGGAACGAGCTAGAA	TCTTAAACCAAACTGATGATCCAA	820970	821106	137	59.941
FHS462911	B01	TTGGATCATCAGTTTGGTTTAAGA	CGAACCAGTGGTCGAACTA	821083	821340	258	58.5515
FHS462912	B01	TTTTGCGAAAACTCACGTACA	CAAAAGGCAAAAATTAAACGTAA	821899	822067	169	58.5175
FHS462913	B01	TTTTGCGAAAACTCACGTACA	CAAAAGGCAAAAATTAAACGTAA	821899	822067	169	58.5175
FHS462914	B01	CAAATCGAAAACTTTTAAGACAAAA	CGATGAAAATTCAAGTACAGTCAAA	822425	822689	265	58.875
FHS462915	B01	CAAATCGAAAACTTTTAAGACAAAA	CGATGAAAATTCAAGTACAGTCAAA	822425	822689	265	58.875
FHS462916	B01	ACGACCAACCAACTGCCTAC	aaatgggcatttacacggtt	823012	823261	250	59.62
FHS462917	B01	AAAAATTTTGATGCAAGGACTCA	CAAAAACGTATATTTGGATGTTCA	823713	823974	262	59.0345
FHS462918	B01	GGGACCAACAGAGTAATTAAACC	TGTGATATGCTGAGGTGTGTATG	823788	824029	242	58.308
FHS462919	B01	TGTTGGTTGACTTTTTATGTATCTAAC	TTTTAAATGATCCGGTATATTCTTATT	826288	826480	193	57.1215
FHS462920	B01	ACACGAGGTTTTGTTGGTCA	GAACCCATATGGCGATGATAA	826923	827070	148	59.3345
FHS462921	B01	TTGCAAGTGTGAGGAGTGTTG	TCTCAATTCCTAAAATTAAAACACTTT	827204	827397	194	58.6555
FHS462922	B01	TTGGATGTGATGTCTTCTCATTTT	CGGTGACCTCCATGTAATAATGT	827312	827591	280	59.9455
FHS462923	B01	AGGTCACCGAAAGCATTCAC	CCATACGAATATTTACCAATTTTCAA	827583	827779	197	59.808
FHS462924	B01	AGGTCACCGAAAGCATTCAC	CCATACGAATATTTACCAATTTTCAA	827583	827779	197	59.808
FHS462925	B01	CGGGCCTCTATGTGCTAAGA	ACTCGCGTGTAAGTTCAGGG	828969	829185	217	60.3385
FHS462926	B01	ACTCGCGTGTAAGTTCAGGG	TCTCGACCGACAAATTCTCC	829624	829828	205	60.2535
FHS462927	B01	ACTCGCGTGTAAGTTCAGGG	TCTCGACCGACAAATTCTCC	829624	829828	205	60.2535
FHS462928	B01	TGTAAAGAATCACCCAGCCA	GCCATAAAGAGTATGGCATGTTT	831054	831239	186	59.2775
FHS462929	B01	ACCCTCAGACTGCTGGAGAC	CAAATTAGGGTGCGTTTGGT	831886	832107	222	59.6455
FHS462930	B01	TGAGAGATTACCACCATTTATCACA	TGGCATATTAGGTATTTATCCAATCAC	832267	832527	261	60.1525
FHS462931	B01	TGATTGGATAAATACCTAATATGCC	AACACGCGACATTTTGTGAC	832502	832697	196	58.6165
FHS462932	B01	AGAGGTTGCGGGTTCAAGTA	TTATCCATGTCGGCTAACCC	833163	833413	251	59.759
FHS462933	B01	TCCATACCCAATCCAAAAAGA	AAAAATTTCATCAATTCAACGATT	833897	834123	227	58.6735
FHS462934	B01	TTCgACCGTAATAAACAGCAAA	TTTGTCGTTACGTTGACTAATTG	833994	834217	224	58.3575
FHS462935	B01	tcgtcactttttgatttgcg	CACGTGGCATATTACTTTTTCA	834538	834815	278	58.8235
FHS462936	B01	TGCAAAAATAAAAACAACGTCAA	GCACGCTCGCTAGTGTTTCT	834829	834991	163	60.159
FHS462937	B01	TGCAAAAATAAAAACAACGTCAA	GCGATACACACCGTTAATCCA	834829	835082	254	60.1725
FHS462938	B01	AACTCCCAACATTGCTTCAA	CCGATTTTAAATAAGCGCCA	835540	835774	235	59.128
FHS462939	B01	TTTTTGACGTGCCAAAATGA	CAATATAAAACACCGTCGCAA	835898	836141	244	59.3545
FHS462940	B01	TTTCATCCAAGTCAAATAACAGAG	TGTGGGTACATATGTCAGCGT	837272	837514	243	58.2305
FHS462941	B01	AAGTGGGTTTCCTCGTCAGA	AAATGGTGCAATGGAAATGG	837799	837938	140	60.1305
FHS462942	B01	CCAAAACGTTAGAGACAAAAACG	TTTCGGTTATGATAGTTGGCAG	838753	838984	232	59.6095
FHS462943	B01	TTCCAAAAATTTAAGCTGATAGAAGA	CCTTCCTATCAGGATGGACAC	840226	840486	261	58.728
FHS462944	B01	CTGTCCATCAGGTCTTGTTCC	AGTTCGATCCTTGCTGAACC	840689	840815	127	59.426
FHS462945	B01	CGGTACCTCAAAACAAACGC	TTCATAACCCTTTTCACATTATGC	841733	841990	258	59.926
FHS462946	B01	AGAACTTCGATTTATGACGGATA	TGCCACCTCTTTTCAACACA	841839	842112	274	58.6475
FHS462947	B01	GGTTTATGGCTCTGTGGGAA	CAATCATCACCAAATCAAGTAGC	842371	842631	261	59.2875
FHS462948	B01	CCAACGTTTATGTCACAGCAG	GGAGTCCAATGCCTCAATGT	842954	843121	168	59.5945
FHS462949	B01	GCACCAACTAACTCATGCCA	CGTAAACTTTTTCGAATACTTTTGGT	844485	844737	253	59.9585
FHS462950	B01	CCCACCCTAACTCCCATTCT	AACAAAAGCTGCACATGGGT	844863	845077	215	60.371
FHS462951	B01	CACGCATTTTTAGAACTTTCTTTT	GACTTTGATTTTTGGTGAACCC	845687	845860	174	58.9735
FHS462952	B01	CTTGATCGGATCGGATTTTT	CTCAACAATATTTTAAGAAGTCAACAA	846662	846931	270	58.1705
FHS462953	B01	GTGTTCGGATCGGATGAGTT	TGGAATATTCTGATTTAATTTGTCTCC	847031	847229	199	59.9655
FHS462954	B01	GTGTTCGGATCGGATGAGTT	TGGAATATTCTGATTTAATTTGTCTCC	847031	847229	199	59.9655
FHS462955	B01	AAAAACAAAGGTTTTTCATGCTT	tcaagtctgttgtcaactctTTTT	847349	847593	245	57.8255
FHS462956	B01	ACTTATATCAGCAATATAAACCTTCGT	CAACGTGCCTTTGTCTGCTA	848286	848549	264	58.667
FHS462957	B01	CTCCAAGAACTTCCACAGGG	TGAAAGGGTAAGAAATTTATGGAAA	848568	848838	271	59.523
FHS462958	B01	CTCCAAGAACTTCCACAGGG	TGAAAGGGTAAGAAATTTATGGAAA	848568	848838	271	59.523
FHS462959	B01	TGGGCATGGTTTCTTTGAAT	gccaaataaaaggttagattgaaca	849931	850147	217	60.062
FHS462960	B01	TGGGCATGGTTTCTTTGAAT	gccaaataaaaggttagattgaaca	849931	850147	217	60.062
FHS462961	B01	GTGTTTGCCTCCTAAGGTGC	TTAACCACTCGGTCAAAGCC	851501	851776	276	59.925
FHS462962	B01	GTGTTTGCCTCCTAAGGTGC	TTAACCACTCGGTCAAAGCC	851501	851776	276	59.925
FHS462963	B01	AAAATTGCAGGTGGATCGAA	TGAGCTAACCACTCGGTCAA	851887	852027	141	59.944
FHS462964	B01	GATTGGATCAATGCGAATCA	GACTATGCCTTATCGGTGGG	854463	854740	278	59.4225
FHS462965	B01	CTCCTGAACCGGTGCTAAAC	AATGTGGTGATGACTGGGGT	855553	855761	209	59.915
FHS462966	B01	GAAGCAGGGCAACAGTCAAT	GAGGGAAAGTCCTCTATGCAG	857180	857439	260	59.139
FHS462967	B01	GTGTTTGGAAGACGAAGGGA	CATTGTACAAACTCGGGGCT	860569	860737	169	60.0405
FHS462968	B01	GCCAACTCAAGGAGGTTTCA	AGACAACTTGGACGCCTGAC	863267	863509	243	60.2695
FHS462969	B01	TCAAGTCGGTTGCTTCTTCC	CCACAAATCGCGAAGGTAAT	864038	864244	207	60.1675
FHS462970	B01	TCAAGTCGGTTGCTTCTTCC	CCACAAATCGCGAAGGTAAT	864038	864244	207	60.1675
FHS462971	B01	GCGATGTAAATTGGTAAATACGC	GACAAAAATGTTCGCGGG	864673	864928	256	59.922
FHS462972	B01	GCGATGTAAATTGGTAAATACGC	GACAAAAATGTTCGCGGG	864673	864928	256	59.922
FHS462973	B01	TTTTCAAAAATAGCACCAAACAAA	GCCTCCATTGAAGAACCGTA	869950	870220	271	59.9985
FHS462974	B01	CACATTGTACGCTTAGGCCA	CTCGGATAAATGGCTGATTGA	871531	871788	258	59.8985
FHS462975	B01	AAGGAAAATTGGGGAGGAGA	GGTGAAGCCGACTTTACGTG	872036	872310	275	60.282
FHS462976	B01	CGGCTTCACCTAAGTTTTTACCT	GTCTTCCGCACCCAAAAATA	872301	872580	280	60.001
FHS462977	B01	TATTTTTGGGTGCGGAAGAC	AGCTCAGATTTGGCTTGCAT	872561	872789	229	59.9615
FHS462978	B01	TCACAGTGCGTCTTGTGTCA	TCCTCACTCCATCTGTTCTTCA	877724	877983	260	59.957
FHS462979	B01	TGAAGAACAGATGGAGTGAGGA	TCCAAATTCCCTTGGAACTC	877962	878100	139	59.4
FHS462980	B01	TCATGTAGCCAACCCCAACT	CCCAACTAATTGGCTTCTCAA	879575	879835	261	59.793
FHS462981	B01	TCATGTAGCCAACCCCAACT	CCCAACTAATTGGCTTCTCAA	879575	879835	261	59.793
FHS462982	B01	AGACAATAGTGTGGTGGTGCC	TGTATTGGAAGCTGTTTGAATGA	879894	880100	207	59.7725
FHS462983	B01	CAATAGTGTGGTGGTGCCAT	TGTATTGGAAGCTGTTTGAATGA	879897	880100	204	59.466
FHS462984	B01	TGTGGCAATTTCGTTCATATC	GGCATGGAAGTGAATGGCTA	880182	880457	276	59.749
FHS462985	B01	GGAATTGCTGCATTGGCTAT	GGCGTAGAAATTAATGTGCCC	881747	882017	271	60.3765
FHS462986	B01	TCCATAGGGTGAAGTCGGTC	TTCGAATGAAAATTATGGGGA	885468	885607	140	59.5865
FHS462987	B01	CTCTCCCTCCTTGCAACATT	TTTTCCCTTGTGTTGTGTGG	891134	891244	111	59.3595
FHS462988	B01	GAAGCAAGTCGTGTGGTGAA	CTCAGCAAGTGCAAGCAAAG	898307	898571	265	59.904
FHS462989	B01	CCCATAAACAGCGATAAAAGG	ACAAATTTTCCCTGTGGTGG	899509	899719	211	59.164
FHS462990	B01	TCTTTCCACCACAGGGAAAA	CACTCAACAATTATGGAGATGGT	899695	899935	241	59.23
FHS462991	B01	TGATGAGCTCTCAAATAATCAAGC	TGAACTTATCCAAACAGATCCA	900004	900179	176	58.5535
FHS462992	B01	AATAGAACCGCCAACGAACT	AATTTTTCCTTAAGCACCAAAATAA	900119	900295	177	58.712
FHS462993	B01	AATGGTGGAAAGCAAAGGAA	CCATCCACACATACCTAATAAATTG	901215	901486	272	59.116
FHS462994	B01	TGTGTGGTTGCTTTCCATGT	TCTTAGTGGCTCTCAATTTGACT	901390	901519	130	58.671
FHS462995	B01	AGACCAATTTTAGGATCCATTATTTA	TTTTATCAAACTTTAGGGACAAAAA	907059	907335	277	57.677
FHS462996	B01	TCCCTTTCTGCCATTACCAC	ggaaagagacaaaataagtcggg	907945	908194	250	60.136
FHS462997	B01	TGTCAATTATCTCTGCCATTCTG	tgcaagagcattcttcatgtc	909788	910006	219	59.127
FHS462998	B01	CAGTCCGATTACTGATTCCCA	GCTCCGGAGTTTCCTGATTA	915963	916233	271	59.6045
FHS462999	B01	ACAAAAGGATTCGTACCCCC	TCCGATTTCAGGCGTTTTTA	916976	917102	127	60.3065
FHS463000	B01	CAAAGCATAACACGCACAGG	CGTCTCTGTCTTTCCACCAA	917272	917521	250	59.584
FHS463001	B01	CCAATCTCTAAACTAACAAACACGA	TGATCTGATCTCATGCTCAAGG	917808	918018	211	59.607
FHS463002	B01	TCTCAGTCTCTCAATCTCTGTCTCA	AACCAACCATGTGTCGGTAGT	917840	918072	233	59.531
FHS463003	B01	TCTCAGTCTCTCAATCTCTGTCTCA	AACCAACCATGTGTCGGTAGT	917840	918072	233	59.531
FHS463004	B01	CCGACACATGGTTGGTTTAG	TTTTAAAATTGTCTTTATGGTGCC	918056	918256	201	58.7475
FHS463005	B01	TTTAGGCACCATAAAGACAATTT	TCCCAAGCTTCTTTATTTGTTTG	918229	918503	275	58.351
FHS463006	B01	GGGACATTAGTCATATGCTTTGG	AAAATCAACCAAAAACAGCCA	918500	918694	195	59.6165
FHS463007	B01	TTGGTTTAGGAAGACTGGAATGT	CCAACCTAATAATCAAACCAAACC	919263	919415	153	59.4745
FHS463008	B01	TGGATTGATATGCAATTTACTTGT	TTGGTTTAACTCGACTCACTTCC	921334	921596	263	58.6805
FHS463009	B01	TGGATTGATATGCAATTTACTTGT	TTGGTTTAACTCGACTCACTTCC	921334	921596	263	58.6805
FHS463010	B01	TTAAACTTGGCTCACGGCTC	ACCTTGGAACTTACCCCCAA	921618	921896	279	60.4835
FHS463011	B01	TTAAACTTGGCTCACGGCTC	ACCTTGGAACTTACCCCCAA	921618	921896	279	60.4835
FHS463012	B01	TTTTCCAAAGGACCGAGATG	GGAAACGTTGCAACAAATGA	925986	926166	181	59.805
FHS463013	B01	GGGAAATTTTTGACACCCCT	CGTATTTTGTTTTTAATGATTTTGAGA	930413	930676	264	59.5425
FHS463014	B01	GTTTGGTTGAGTGGGGGATA	CCCCAAACGTTAAGGACAAA	931032	931301	270	59.74
FHS463015	B01	AACTTCGCCACCTTTTACATT	CGTTATGCACAGTGCGTGTA	932269	932485	217	58.5965
FHS463016	B01	GTCTGAACTGACCCCACACC	TGCACATTTAATTAACCCTCAA	933168	933431	264	58.8565
FHS463017	B01	GTCTGAACTGACCCCACACC	TGCACATTTAATTAACCCTCAA	933168	933431	264	58.8565
FHS463018	B01	GTGCAACAATATATTCTCACGAAA	TGTGCATTCTTCTTTCGCAT	940381	940618	238	58.8485
FHS463019	B01	TGTTCTCTTTAAAAAGTTGATTTTCAT	CCCACCCAGTCAAATTGTGT	941030	941308	279	59.397
FHS463020	B01	ATCCCGACAAGATCCACAAC	TTGTTGCACAGTTAAGTAATCCTCA	941400	941671	272	59.944
FHS463021	B01	ATCCCGACAAGATCCACAAC	TTGTTGCACAGTTAAGTAATCCTCA	941400	941671	272	59.944
FHS463022	B01	TTTATTTGCTCATTTCCGGC	CCGTCATTGCGTGTGAGATA	942238	942514	277	60.3635
FHS463023	B01	TGAGAATGAATTTTTCGAATGGT	CATCTGTATTGTTTTGGCCTCA	943281	943524	244	59.916
FHS463024	B01	TGAGAATGAATTTTTCGAATGGT	CATCTGTATTGTTTTGGCCTCA	943281	943524	244	59.916
FHS463025	B01	TGAGAATGAATTTTTCGAATGGT	CATCTGTATTGTTTTGGCCTCA	943281	943524	244	59.916
FHS463026	B01	TTTTTATTTACGTTCTTTTATGCCA	TTAACGCAATCACTCCACCA	945376	945608	233	59.2495
FHS463027	B01	TCCTCTTAATCTCTCTCACTTCACA	TTAACGCAATCACTCCACCA	945459	945608	150	59.4195
FHS463028	B01	TGGTTGGATTAAAATAGGCATGA	TGAGGACCGAACATAAAACAAA	945548	945684	137	60.015
FHS463029	B01	AGTGGTGGAGTGATTGCGTT	AATGAGGACCGAACATAAAACAA	945587	945686	100	60.171
FHS463030	B01	TTTTAAAGAGGTGAAGTAAGTTGCAT	CGAGATAATTTTGTGCATATCG	945630	945909	280	58.175
FHS463031	B01	TTTGTTTTATGTTCGGTCCTCA	AACGAGATAATTTTGTGCATATCG	945663	945911	249	59.476
FHS463032	B01	TTTGTTTTATGTTCGGTCCTCA	AACGAGATAATTTTGTGCATATCG	945663	945911	249	59.476
FHS463033	B01	CGATATGCACAAAATTATCTCG	taaaattgatggcgttggtg	945888	946138	251	58.4115
FHS463034	B01	agttcaaatgcatagtctccca	ACCAAAACCCCACCAACATA	947469	947692	224	59.334
FHS463035	B01	GAGGAACAACGTGACACCG	TGCAATAAATTGCTCTCAAGG	954974	955239	266	59.1015
FHS463036	B01	CACATCAAAACGTTTAACTGACTG	GTTCCTTTTCTCCGGGACAT	959245	959407	163	59.5475
FHS463037	B01	GGGCCACACTCATTCTTGAT	ACACCAGAAGGCTTACCGAG	961074	961349	276	59.6435
FHS463038	B01	GGGCCACACTCATTCTTGAT	ACACCAGAAGGCTTACCGAG	961074	961349	276	59.6435
FHS463039	B01	CGCAAACACCTTATGTGCAG	AAGCCACCATCACTGGAATC	962361	962561	201	60.125
FHS463040	B01	AGAGGAAGTCGATGTTGCGT	TCTTTTGTTGAAGTTCCCCG	962458	962605	148	59.9775
FHS463041	B01	CGGCGATTGAACAATCCTAT	AAGAGCCTTTCTCACTGCCA	963300	963551	252	60.0285
FHS463042	B01	AAGCAATCAAGCAGGCCTTA	GTCAACCATCGCCCTATTCA	963578	963802	225	60.423
FHS463043	B01	GAGCTACCTACGACGGCAAC	TCCGGTTTGATGTTCTCCTC	964296	964546	251	59.977
FHS463044	B01	TTCCTCCCAAAACAAATAATAGGA	TCCCCTaAATAAGTATAATTTGAGCTA	965327	965595	269	58.739
FHS463045	B01	GCTCAAATTATACTTATTtAGGGGAG	TGGTTGGATGTTTAATTTGTCTTG	965571	965769	199	58.732
FHS463046	B01	CAAGACAAATTAAACATCCAACCA	TTTGCAGGATACACTCTTCCTT	965746	965962	217	59.075
FHS463047	B01	AGCTTGCACTCACATTTTTCA	AAAAATTAGCCGTCAGGGGT	967353	967554	202	59.2015
FHS463048	B01	TTGCCAAACTTCGAAGACAA	TGTCCCTAAGAGGTGCAACA	967728	967995	268	59.3635
FHS463049	B01	ATACATGGTCGGGTCTACGG	CTTGCCAACTTCTTTTCCCA	969596	969824	229	59.957
FHS463050	B01	GCATAAACTCCTAGCAACGTCC	AATACCGCAAAACAAACGCT	970392	970669	278	59.904
FHS463051	B01	TCTGTCTCCCACTTTACACCAA	TCTTCACCTACCAAGATAGCACC	970885	971032	148	59.6495
FHS463052	B01	GGGGTCCACTTAAGTTTTTGA	CACATACAAGTCTTTTTGACATACAA	976243	976522	280	57.787
FHS463053	B01	TTCTTTTTCAACTTTGATGTCTTG	GTATGGGCGAAGGACTTTGA	977087	977336	250	58.8785
FHS463054	B01	GGACCGATTTTATTGATTCATTC	TAGGCCCATTTTGACTGACC	978187	978465	279	59.3395
FHS463055	B01	CCATGGCTAGACACGGTAGG	GGCGTCACCACAAGACCTAT	983962	984228	267	60.263
FHS463056	B01	TGGCACTTGATGAATATAATGGA	TTTCGGCAGACGCTAAAAAC	984898	985173	276	59.856
FHS463057	B01	GCCACATAAATGAGATATGAAAGC	GAACGTTGACAAAAGTCTCCAA	985388	985667	280	59.169
FHS463058	B01	ACGTACATGAAAGGGCCAAT	TCTAAAAGCCGTACAAATCGAA	986059	986314	256	59.1265
FHS463059	B01	TTACGTACATGAAAGGGCCA	TGCACAATAATTTCTAAAAGCCG	986057	986326	270	59.754
FHS463060	B01	tggatccaacatgatttacgc	GTTTAAGCGGACGAGTGAGC	987114	987351	238	60.369
FHS463061	B01	TATATGGGGTGCGGATATGG	TCGAACTTTGTGATGTTATATGCTC	987914	988175	262	59.988
FHS463062	B01	TTGTGAGATTCATGGCGAAG	CGTCTGATCGCTCAGTGTGT	988605	988795	191	59.927
FHS463063	B01	CGAATTATAATGGGCGAATCA	TTCCATTTGGTTCCCAAAAA	989111	989368	258	59.957
FHS463064	B01	GTGGGGCAACTTGTTCATTT	GGTGCAATTAAAGCCAGTCC	989502	989662	161	59.705
FHS463065	B01	GGACTGGCTTTAATTGCACC	TGATAAGATTTAATTTTTGCCATGTT	989643	989915	273	59.436
FHS463066	B01	CATGGCAAAAATTAAATCTTATCAAA	TCTGGCATGTTGATTCCTCA	989892	990089	198	59.9495
FHS463067	B01	CAATTTGTGCAACATATGAAAAA	TCTGGCATGTTGATTCCTCA	989956	990089	134	58.9615
FHS463068	B01	TGAGGAATCAACATGCCAGA	CAAATGAGGCGCCATTTATC	990070	990325	256	60.3125
FHS463069	B01	TTGAGGAATCAACATGCCAG	CCAAAACCAACAAATGAGGC	990069	990335	267	59.996
FHS463070	B01	TACCCACCGTAACAAAACCC	CGGTTACTCGGTATCAAGCC	1000714	1000978	265	59.5895
FHS463071	B01	GGCTTGATACCGAGTAACCG	TTTTGCCTGATTTTCTTTGGTT	1000959	1001210	252	59.788
FHS463072	B01	GGCTTGATACCGAGTAACCG	TTTTGCCTGATTTTCTTTGGTT	1000959	1001210	252	59.788
FHS463073	B01	GGCTTGATACCGAGTAACCG	TTTTGCCTGATTTTCTTTGGTT	1000959	1001210	252	59.788
FHS463074	B01	CCAAAGAAAATCAGGCAAAAAC	CACAATTTGGCACTTGTTGG	1001191	1001455	265	59.994
FHS463075	B01	CCAAAGAAAATCAGGCAAAAAC	CACAATTTGGCACTTGTTGG	1001191	1001455	265	59.994
FHS463076	B01	GAACCCAACAAGTGCCAAAT	TGCTCTAACCCCGTAACAAAA	1001432	1001706	275	59.735
FHS463077	B01	TCCTCAGTACATGGAACAGGATT	CGCAATGAATAGGGAGGGTA	1002561	1002839	279	59.897
FHS463078	B01	AAACCGTCAGAACACTCAAACA	ctaaaataaccgtcgcccaa	1003433	1003579	147	59.8185
FHS463079	B01	AGGAGCTATGCCAGGATTCA	GAGAGGATAAGATAGCATTCACCAA	1005762	1006021	260	59.902
FHS463080	B01	TTGGTGAATGCTATCTTATCCTCTC	GGTGTTCCATTACCGTCACC	1005997	1006150	154	60.0515
FHS463081	B01	GTTGAGTGGGAGCAGCATTT	TAAACCCCAGACAAAATCCG	1007346	1007503	158	60.029
FHS463082	B01	TCCAGGTGTTCGTTTACGGT	GAAACAGAACAAGCCCAATTTC	1008083	1008342	260	60.1985
FHS463083	B01	TTTTTAGGAGGCCGGAGTAT	CAAGCCCTAAAATCTATCATCCA	1009664	1009861	198	58.6635
FHS463084	B01	TTTTTAGGAGGCCGGAGTAT	CAAGCCCTAAAATCTATCATCCA	1009664	1009861	198	58.6635
FHS463085	B01	CATTATCTCAATTGATGTGCCAA	TTGGGTTCCATGTTTTTGTTC	1010681	1010887	207	59.7695
FHS463086	B01	GAACAAAAACATGGAACCCAA	GGGTAACGAATCTTCCATTTT	1010867	1011130	264	58.4045
FHS463087	B01	CCAAAAACACATCCTACGCA	AGGGCGAGTTTCCTTGGTAT	1014780	1015030	251	59.7735
FHS463088	B01	AAACAACCTTTTCGGTTCCC	TTGGTTCAGGTATTCCTCGG	1015864	1016069	206	60.063
FHS463089	B01	CCTTCACGTAATTTTACAGTCTTG	AACGATAATGTCACTCACTCGAT	1016744	1016968	225	57.4815
FHS463090	B01	CCTTCACGTAATTTTACAGTCTTG	AACGATAATGTCACTCACTCGAT	1016744	1016968	225	57.4815
FHS463091	B01	TCGAGTGAGTGACATTATCGTT	TTTCTTTGCTTTTGGAGCGT	1016947	1017116	170	58.6765
FHS463092	B01	TCGAGTGAGTGACATTATCGTT	TTTCTTTGCTTTTGGAGCGT	1016947	1017116	170	58.6765
FHS463093	B01	TGTCCTAATAAAGAGGAAATTGTTGA	tcttcgtaggagaaagaccaca	1018693	1018834	142	59.2385
FHS463094	B01	AATCTCTCTTTATGAGCCACCA	GCGGGTGGTCTGAAATGTTA	1020583	1020860	278	59.425
FHS463095	B01	AATCTCTCTTTATGAGCCACCA	GCGGGTGGTCTGAAATGTTA	1020583	1020860	278	59.425
FHS463096	B01	GGGACCTTACATGTTACAGCG	TTACTGCACCAACATGTTTAGAA	1021025	1021298	274	58.4885
FHS463097	B01	TCAAAGTTGGTTGGGGTAGG	TGGCTGTTAAAAATAAAAGTGTTAAA	1022064	1022316	253	58.79
FHS463098	B01	TGACAGCCAATATTTATCAAAATAAGA	CACTCAAACCAAATATTCACTACAA	1022703	1022910	208	58.421
FHS463099	B01	GTGGAAATCAGGTTGGGCTA	GGGTAAAGGGGTGTTCTTTG	1023828	1024104	277	59.1715
FHS463100	B01	GCCTTTGTTGATTATTGGCA	CACTAAATAGGGTCGGCTGC	1024623	1024882	260	59.1785
FHS463101	B01	TGCACAATCCATTTATCTCG	TCCACAATAATGTGAAAACACAGA	1025570	1025820	251	58.293
FHS463102	B01	TGCACAATCCATTTATCTCG	TCCACAATAATGTGAAAACACAGA	1025570	1025820	251	58.293
FHS463103	B01	TGAAAAACTGAGGACGCCTT	TTTGATCATCTTTTCAGCATGG	1026054	1026288	235	59.9635
FHS463104	B01	GGAAAGTCAATCCCAACCCT	GTTAAATGGGGCCACGAGAT	1027951	1028196	246	60.6205
FHS463105	B01	CCTGAGTTTTCAACAAACCGA	GGTTTAGAAGGTGTCCCGTG	1030614	1030835	222	59.7905
FHS463106	B01	ACTCTGAGGCTTGCATGGTT	GGACAAAAATAAAAAGAAAAATTCCA	1032035	1032292	258	59.937
FHS463107	B01	GACATGTCATAATTTAACGGAACAA	TTTGCATGAGATACCCAAACA	1032353	1032480	128	59.136
FHS463108	B01	TGGTTTCTCAATGTATTCCCAA	GTTTTTCAGACCCAACAGCA	1033475	1033724	250	59.032
FHS463109	B01	GGTGTCCCGAGAAGCAAATA	TTTTTCAAATAAGCAGTTAAGCACTC	1034401	1034650	250	59.775
FHS463110	B01	GGTGTCCCGAGAAGCAAATA	TTTTTCAAATAAGCAGTTAAGCACTC	1034401	1034650	250	59.775
FHS463111	B01	AAAGAGTGCTTAACTGCTTATTTGAA	GGAGCTCCATCTTTGCTTTG	1034622	1034823	202	59.565
FHS463112	B01	AAAGAGTGCTTAACTGCTTATTTGAA	AGATGTTGGCAAGTGTTGGA	1034622	1034899	278	59.157
FHS463113	B01	GCTTGGGCATTGGTTAATGT	CCCAATTCTCCTAACCAAACC	1036907	1037037	131	59.7595
FHS463114	B01	GTGCTTGGGCATTGGTTAAT	TGAAATGATTCATCACAAAACAA	1036905	1037084	180	58.943
FHS463115	B01	TGAACATTCTTTGTGATGTTGG	GACTAATCCGTCGCGGTACT	1037381	1037657	277	58.875
FHS463116	B01	TGAACATTCTTTGTGATGTTGG	GACTAATCCGTCGCGGTACT	1037381	1037657	277	58.875
FHS463117	B01	GATACCGTGGGAAACCAAAA	GGAAAACATATCAATCACATTGG	1037678	1037952	275	58.95
FHS463118	B01	AATATTGCGAACCTACCCCC	GAGCCTCCTATGGTCATCCA	1038860	1039086	227	60.0375
FHS463119	B01	CCAGAGTATGAACAGCCCCT	TTCAAGTTCAGTGGAAGCCA	1061816	1062086	271	59.2885
FHS463120	B01	CCAGAGTATGAACAGCCCCT	TTCAAGTTCAGTGGAAGCCA	1061816	1062086	271	59.2885
FHS463121	B01	CCAGAGTATGAACAGCCCCT	TTCAAGTTCAGTGGAAGCCA	1061816	1062086	271	59.2885
FHS463122	B01	AGCGAAATGTCCATCGAAAA	TCCACATGGAATAATAAAATGAGAAA	1067768	1068019	252	60.2835
FHS463123	B01	AGCGAAATGTCCATCGAAAA	TCCACATGGAATAATAAAATGAGAAA	1067768	1068019	252	60.2835
FHS463124	B01	TTTTGCAAACTCATCAATAAGGA	TGATTTGTAAACCAAGTTGGAGA	1079046	1079313	268	58.7295
FHS463125	B01	TTCTTCCCAACTTTCTTGATGA	AATGCATACGTGCGTGAGAC	1079343	1079572	230	59.281
FHS463126	B01	TTCTTCCCAACTTTCTTGATGA	AATGCATACGTGCGTGAGAC	1079343	1079572	230	59.281
FHS463127	B01	ACGCACGTATGCATTACCAA	TCTAACAAATTATTTTTGACAGCCA	1079558	1079828	271	59.5945
FHS463128	B01	TTTCATGTGAAGCACTTACACTTTT	GCACCGATTTGTATCATCCC	1082420	1082675	256	59.74
FHS463129	B01	CCTCAACAGTGATTTGATAGGGA	GGCACCGATTTGTATCATCC	1082470	1082676	207	60.261
FHS463130	B01	TCGAACCCTCTGATTTGGAG	TCTCGGGAACTAAGAAATACCA	1082772	1083048	277	59.038
FHS463131	B01	TCGAACCCTCTGATTTGGAG	TCTCGGGAACTAAGAAATACCA	1082772	1083048	277	59.038
FHS463132	B01	CTTCAAAAGCGCATTCATCA	GGACATTTGGTGAAACCGTAA	1083922	1084156	235	59.8345
FHS463133	B01	CTTCAAAAGCGCATTCATCA	GGACATTTGGTGAAACCGTAA	1083922	1084156	235	59.8345
FHS463134	B01	CTTCAAAAGCGCATTCATCA	GGACATTTGGTGAAACCGTAA	1083922	1084156	235	59.8345
FHS463135	B01	TAGGTACTTGGGTGGGGAAA	GTGAGTGTTAGATGCGCCGT	1087932	1088076	145	60.276
FHS463136	B01	GGAAACAGCATTTGGCATTT	CATCACCTCACCATGATGATAAA	1088008	1088197	190	59.822
FHS463137	B01	GGAAACAGCATTTGGCATTT	TTCACACCCCATTTAATTGTAAAC	1088008	1088229	222	59.5275
FHS463138	B01	AAACAAATAGACAAAGACTTGAAATCC	GCCTAGAGAAATTATCATGGTTGA	1088359	1088599	241	59.087
FHS463139	B01	ttgtTTATGCTCGTAAATATTTCTCT	TTGGGTTGTTCTTATTCTTGTTCTT	1088531	1088696	166	58.2755
FHS463140	B01	TCAACCATGATAATTTCTCTAGGC	TTGGGTTGTTCTTATTCTTGTTCTT	1088576	1088696	121	59.112
FHS463141	B01	TTTTGGGCTCATAGATAGAAGGA	CTTGAACGTCGAATTCAGAGA	1095163	1095400	238	58.675
FHS463142	B01	GGGTAGAAGGAGAAGGTGGTTT	CTTGAACGTCGAATTCAGAGA	1095228	1095400	173	58.982
FHS463143	B01	GGGTAGAAGGAGAAGGTGGTTT	CTTGAACGTCGAATTCAGAGA	1095228	1095400	173	58.982
FHS463144	B01	ACAAAGTGTCATGTCGTGTGA	CAAAAGACATCTTGCGTGGA	1095459	1095600	142	58.696
FHS463145	B01	CAGGGATATTTTCAGACGCTT	CTCAATTTGATTCCACCGAA	1097478	1097756	279	58.4435
FHS463146	B01	TGTGTAATTCGGTGGAATCAA	tggccgttatatatttcctcaaa	1097730	1098007	278	59.3065
FHS463147	B01	TATATTGTGACGGGCCGAAG	CGTAAGCACAAGCACTTGGA	1098223	1098462	240	60.448
FHS463148	B01	TTTACCAAACGCAAGTGCTG	GAGAAGCTCAATAAGGCCCA	1099592	1099793	202	59.6605
FHS463149	B01	GGCTTTGTTGGGCTACGTTA	tttgttgttgggtgtggtgt	1099740	1099902	163	59.938
FHS463150	B01	GGCTTTGTTGGGCTACGTTA	AAAACGATTTATGCTAACTGACG	1099740	1099981	242	58.8835
FHS463151	B01	AACGTCAGTTAGCATAAATCGTT	TTGAGGAACTTGTTTAGATCGGA	1099957	1100230	274	58.6345
FHS463152	B01	AGGCCCCCTTTTCTCTTAAA	AAGACTTAAATCCGAATAAAGGTG	1100313	1100450	138	58.1855
FHS463153	B01	AAATACTTTACACCTTTATTCGGATTT	ATTTGGAAGCTTTTGGGGTC	1100417	1100668	252	59.2635
FHS463154	B01	CATCCATACACGACCCGTTA	TGCTCAAGCTTCCATCAAAA	1100715	1100990	276	59.407
FHS463155	B01	CATCCATACACGACCCGTTA	TGCTCAAGCTTCCATCAAAA	1100715	1100990	276	59.407
FHS463156	B01	CCAAGCTCCACCAAGGTAAA	TGGTTTATCCCCATAACAAAACA	1105278	1105494	217	60.213
FHS463157	B01	TGTTTTGTTATGGGGATAAACCA	GCATCTCCTACCACTGATGCT	1105472	1105748	277	59.825
FHS463158	B01	TGTTTTGTTATGGGGATAAACCA	GCATCTCCTACCACTGATGCT	1105472	1105748	277	59.825
FHS463159	B01	CCTTTTAGATGGAAGATAAATATCAGA	TGCTTTGAACAATGATGGATG	1107079	1107319	241	58.5965
FHS463160	B01	CCCTAACGGAAGCATTTGAA	TTAAAGGGGCACCAAACAAG	1113400	1113609	210	60.0175
FHS463161	B01	CGTCTAAACGTAGGGAACCAA	CAAGAATATCAAATGCGAATAAAA	1120811	1121012	202	58.344
FHS463162	B01	TTCTTGTCAAAGAAATCCTCATTTT	GTTAAACCTTTTTAGCGGCG	1121070	1121317	248	59.254
FHS463163	B01	TTCTTGTCAAAGAAATCCTCATTTT	GTTAAACCTTTTTAGCGGCG	1121070	1121317	248	59.254
FHS463164	B01	TTCTTGTCAAAGAAATCCTCATTTT	GTTAAACCTTTTTAGCGGCG	1121070	1121317	248	59.254
FHS463165	B01	TCTTCATATTTTCTTGTTCTTTTACGA	GGTGAATTTGGTTTGCGTTT	1121671	1121916	246	59.388
FHS463166	B01	TCAGAGTGTGTTTGGTTTGTGTT	CTTTGACCGTGTTTGACGTG	1121702	1121967	266	59.892
FHS463167	B01	TCAGAGTGTGTTTGGTTTGTGTT	CTTTGACCGTGTTTGACGTG	1121702	1121967	266	59.892
FHS463168	B01	TGTTAGGCAATGCAAAATATAATCA	GTGGAAGGCCCTTAGGACTC	1123272	1123539	268	59.9365
FHS463169	B01	TGTCATATGGAGGCAAAGCA	TTTTGAAGTGTGCCGTCGTA	1123907	1124099	193	60.2565
FHS463170	B01	GAAATACCGGTACGACGGC	CCCCTGGCCCTAGTATTCAG	1124070	1124348	279	60.586
FHS463171	B01	TGAAGTGACTTTGTGGATGTGTC	TCATTTAACGCACCTTTGTACG	1126166	1126426	261	60.0605
FHS463172	B01	CAATAGCTTTCAGGGTCCCA	CAAAATAGATGTAATTGCACGACTG	1126461	1126663	203	60.0175
FHS463173	B01	TGATGCATTGGTGTGTGTCA	GGAAAAGTTTCCAGAAACAAAAAT	1127300	1127575	276	59.82
FHS463174	B01	TGATGCATTGGTGTGTGTCA	GGAAAAGTTTCCAGAAACAAAAAT	1127300	1127575	276	59.82
FHS463175	B01	CCCCCTCTTATCAACACTGG	GCATGCATGAAGCTATGCTC	1128178	1128379	202	59.48
FHS463176	B01	CCATCACTCCTATTGATGCCA	TGCCGATTTTAGTCATTTGAA	1128206	1128485	280	59.58
FHS463177	B01	GGAGCTATGAATATCATTTTCTTTTT	AAACGATCCAATCCAATTTCA	1129720	1129999	280	58.455
FHS463178	B01	GGAGCTATGAATATCATTTTCTTTTT	AAACGATCCAATCCAATTTCA	1129720	1129999	280	58.455
FHS463179	B01	TTGAAATTGGATTGGATCGTT	TTGAGGAGATGAGAACAAGCA	1129978	1130206	229	58.9235
FHS463180	B01	CAAGAAAAGAAACGCGCATA	GGTGGCTAGAAAGGTGACCA	1130690	1130941	252	59.6045
FHS463181	B01	TGCTGCCATAGTCTCACCTG	TCACAAATAACCATCCAACTTTTT	1131589	1131821	233	59.4455
FHS463182	B01	TTCAGTTCTTTAAAAAGTTGGATGG	AGAAAGGACGTGTGGTGTTAAA	1131787	1132059	273	59.3035
FHS463183	B01	TTCAGTTCTTTAAAAAGTTGGATGG	AGAAAGGACGTGTGGTGTTAAA	1131787	1132059	273	59.3035
FHS463184	B01	TGCAATTAATTTATAGGGCAGTGA	CGAACCCGCAACATCTTAAT	1132187	1132466	280	59.9285
FHS463185	B01	TATTGGCCTGCAGGATCTTT	GCTATGGACATTGGACACCC	1132558	1132765	208	59.9355
FHS463186	B01	ACGGTGACTAGTGGTGGAGC	AACATCCTCAATAAAGTTAGACGAA	1132877	1133016	140	58.8975
FHS463187	B01	AAGGTTTGTGTTTATTTAATCGAGTG	AGGATGAGGGAAAGGAGGAG	1133345	1133559	215	59.336
FHS463188	B01	CCGTCCTTGACAATGAAACC	TGAAGATCAATTATGAAACCCTTTT	1134826	1135084	259	59.8455
FHS463189	B01	CCGTCCTTGACAATGAAACC	ATTGAAGATCAATTATGAAACCCT	1134826	1135086	261	58.796
FHS463190	B01	TTGATGAATGAGATAAGGCTAAGAGA	CTTCTCATCAGCACCACCCT	1137444	1137667	224	60.0305
FHS463191	B01	CGTTTTTGTTGTAAAGGGAAGTT	TCTTATACTGCGTTCAATTTTGTAAT	1137892	1138171	280	58.186
FHS463192	B01	GAAAAATGACTTTCGAATAACGG	GCCTCGGAAGACTTCAAACTT	1155937	1156206	270	59.479
FHS463193	B01	GAAAAATGACTTTCGAATAACGG	GCCTCGGAAGACTTCAAACTT	1155937	1156206	270	59.479
FHS463194	B01	ATATTCGCCCTACCCACCTC	CCTCCCCGCCCTATAATAAA	1158211	1158490	280	60.1475
FHS463195	B01	ATATTCGCCCTACCCACCTC	CCTCCCCGCCCTATAATAAA	1158211	1158490	280	60.1475
FHS463196	B01	ATATTCGCCCTACCCACCTC	CCTCCCCGCCCTATAATAAA	1158211	1158490	280	60.1475
FHS463197	B01	CGCAGGTAGAAGCATGTGG	ATTAAATCGATGCGGTCAGG	1158446	1158702	257	60.1715
FHS463198	B01	TTTATTATAGGGCGGGGAGG	ATTAAATCGATGCGGTCAGG	1158471	1158702	232	60.0225
FHS463199	B01	GCGCTACTCACCATGCATTA	TCTACCAGGTGTTCTTCCCG	1158969	1159197	229	59.9825
FHS463200	B01	AACCCTAAGGTTCCACCACC	TTTCTTCCCAGCAGAAATGC	1159082	1159266	185	60.2095
FHS463201	B01	AGGGAATGAGTACCCGCTTT	CATAGAGCAGGCGCTTTCAT	1159372	1159538	167	60.2365
FHS463202	B01	AAAGCGCCTGCTCTATGGTA	TCCTGTAACCGTTTGGGTGT	1159522	1159678	157	60.136
FHS463203	B01	AATGTGCAGTGAAAACGTGC	TGAGATATGCGAACAACGTGA	1160028	1160306	279	60.021
FHS463204	B01	TTCGGATATCAGTATAATTTTGGATTT	TGAGAAGCAACCATGTGGAA	1160349	1160627	279	59.869
FHS463205	B01	AAATGAATTTTCAAGGCAGATTTT	GCGTTGTGAATTGAGGGAGT	1162840	1163053	214	59.783
FHS463206	B01	TTGATGGTTCGGATGGTTTT	TGACGTGAAATCGTAAACTTGA	1163471	1163750	280	59.258
FHS463207	B01	GGTCACATGAAAGTAGTTGGAACA	AATATTGCCGCAAAAATTCG	1166550	1166796	247	60.1245
FHS463208	B01	ATTCACCCTCCTAACCGGAC	CATAAGTGTTGGGCAGCAAA	1169236	1169463	228	59.9595
FHS463209	B01	CATTGATATGGCAAACGGAA	CCTGAAATATCTTGGGACGG	1172073	1172270	198	59.3795
FHS463210	B01	GGACATTTTTGGCACATTCA	CACGGATTCTCATTGTTTTGG	1172180	1172347	168	59.8625
FHS463211	B01	TCTGACAACAAAAATGGAGGC	TGTACCATTATATCGGTGTTTCA	1180423	1180600	178	58.576
FHS463212	B01	GCTGTGTTATTTAATTTGTCATTTTT	TCTCAAAACAAATGCTACCGA	1181083	1181269	187	57.795
FHS463213	B01	TCAAATCAAATTCTAATCGAGGA	TCCTCTGTGTCCCTGCTTTT	1181164	1181400	237	58.8695
FHS463214	B01	TGAGGATCAGTCTATTTAAGGGGA	CGAAGAAGTACGGAAAGTTAAGAGA	1182035	1182305	271	59.928
FHS463215	B01	GGTTCATCAAGGATTCCAAAA	TTGGGTGAACGTTAAGGTGAG	1184815	1185009	195	59.442
FHS463216	B01	CTCCAATGCAAGCAAGCTAA	AAAACAAGTGGACGTATTTTCAGA	1185108	1185295	188	59.1735
FHS463217	B01	CTCCAATGCAAGCAAGCTAA	AAAACAAGTGGACGTATTTTCAGA	1185108	1185295	188	59.1735
FHS463218	B01	AGCATCATGGATGAATGATTTG	CTTTTGATAAATGATTTTCTTTTTGTG	1189057	1189319	263	59.2665
FHS463219	B01	GTGATCTTCCCTTTAGAGAGATAAGT	ACTGCATCGGAGTTTTCACC	1189421	1189698	278	58.561
FHS463220	B01	AGGTGAAAACTCCGATGCAG	TATATGGGATTGACCTCGGC	1189678	1189895	218	60
FHS463221	B01	AGGTGAAAACTCCGATGCAG	TATATGGGATTGACCTCGGC	1189678	1189895	218	60
FHS463222	B01	TTGCATAATTATCGACAGAACACT	AAGAGACAGGGTTAGAATTAGGCTT	1190475	1190754	280	58.6235
FHS463223	B01	CCCTGTCTCTTTTCTATTTTGCTT	TGGGTTAGCTTGTTTCTATTCCA	1190744	1191021	278	59.695
FHS463224	B01	TTTAAACCACTTGAACCAACTAGC	TTTGAGGACCCTAATCACTGC	1190891	1191165	275	59.0135
FHS463225	B01	ATACTCCCGCTGCAGATGAT	CCTTAATGAATTGAACATCCGA	1192124	1192349	226	59.3125
FHS463226	B01	GTATCATCATCACCTTTTTATATCCA	GAAATTTTGGCCATATCCGA	1193206	1193481	276	58.655
FHS463227	B01	TTCATCTTTCCACTTGCATGA	CCGATGATTTTAGTGCGGAT	1193275	1193507	233	59.5925
FHS463228	B01	TTCATCTTTCCACTTGCATGA	CCGATGATTTTAGTGCGGAT	1193275	1193507	233	59.5925
FHS463229	B01	CAAAAGATTCCCCCAGGATT	TCAGTTGTCAGCAATTTGTCG	1194550	1194811	262	60.01
FHS463230	B01	GCTCCTGACAGTTGAGAGGG	GTGGTGTAAAGGAGGAGCCA	1194852	1195052	201	60.0485
FHS463231	B01	GGCTCCTCCTTTACACCACA	GTTTGGTTGTCGAACGGATT	1195034	1195189	156	59.9735
FHS463232	B01	AATCCGTTCGACAACCAAAC	TTTTATGATTGGAAATTACTCGCA	1195170	1195398	229	59.857
FHS463233	B01	ACTTCATGGGCAAACACACA	AATCATTGGCCTGTCGACTC	1195872	1196021	150	60.0445
FHS463234	B01	TGGTATTCGAACTTCCAACAAA	TTGTATTTAAAAACCGCCGC	1196321	1196521	201	59.73
FHS463235	B01	GGGTCAAAATGACCTCAACAA	TTCAGCGTTTATCTAAGTGCTTTC	1196821	1197098	278	59.4975
FHS463236	B01	GGGTCAAAATGACCTCAACAA	TTCAGCGTTTATCTAAGTGCTTTC	1196821	1197098	278	59.4975
FHS463237	B01	TCGTAGGGTTAGGATTTAGAATTTTT	TGATGTTGGATTGCTGAACTAAA	1197742	1197862	121	59.338
FHS463238	B01	TCAGCTGAGATGACCACATTTT	AAACCTCGAGTTTATGTAAAAACAAT	1198170	1198416	247	58.8335
FHS463239	B01	GCGAAACTATAGTGACCAGCAG	CCAAACGTGAAAAGATTTGGA	1198630	1198865	236	59.5145
FHS463240	B01	CCTGCACGCAATGAAAAGTA	AAGCTCAAAACTACTTTAGGGGAA	1198970	1199153	184	59.4215
FHS463241	B01	TGTTTCGGGACAATAGAAATCA	GCCCCATTGACATCCCTAAT	1199664	1199919	256	60.181
FHS463242	B01	TGTTTCGGGACAATAGAAATCA	GCCCCATTGACATCCCTAAT	1199664	1199919	256	60.181
FHS463243	B01	TGTTTCGGGACAATAGAAATCA	GCCCCATTGACATCCCTAAT	1199664	1199919	256	60.181
FHS463244	B01	TCATCCTTTATCCTCTAACCTAACAGA	AAACGGGGATTAATTCTGGG	1199844	1199986	143	59.978
FHS463245	B01	GACCCCATGTTCTATCTCCCT	TTCTCCGAATTTTTGAACTTACTT	1200058	1200336	279	58.487
FHS463246	B01	TCATATGGAATAATCTACTGGAAAAA	TGAAGGATAACAAAGATAAAGTTCACA	1200505	1200781	277	58.486
FHS463247	B01	TGGAAAAATATGCCGGTGAT	CCACTGGAATTTCGTTTTGC	1200853	1201114	262	60.317
FHS463248	B01	TGGAAAAATATGCCGGTGAT	CCACTGGAATTTCGTTTTGC	1200853	1201114	262	60.317
FHS463249	B01	TGAGGCTTCCTTGCAATCTT	AAAATGTATCTCGACAGCAGTG	1201679	1201946	268	58.509
FHS463250	B01	CACGTAGCATAACCCAAATGA	AGCGGTTAGCGCTATGAAAT	1202192	1202379	188	58.793
FHS463251	B01	CGCTAACCGCTGATAGTGAC	TCAATTTGGGCCGATAACAT	1202369	1202600	232	59.354
FHS463252	B01	GACGCCATTGAATTCTGTCA	TCCAAATAATCTAGTCAGGAGGG	1203463	1203620	158	59.1565
FHS463253	B01	TGAAACTGTTTTCAGTGTTTTACTCTC	TCGTAATTTGTAGAATCGTAAGACG	1204077	1204228	152	59.127
FHS463254	B01	GTGGTGGAGTGATTGGTTTTC	CCACAACCTTTGCATGACAC	1205337	1205616	280	59.653
FHS463255	B01	GTGGTGGAGTGATTGGTTTTC	CCACAACCTTTGCATGACAC	1205337	1205616	280	59.653
FHS463256	B01	GTGGTGGAGTGATTGGTTTTC	CCACAACCTTTGCATGACAC	1205337	1205616	280	59.653
FHS463257	B01	TGTGCCAAGTAGCTTCGTCTT	TTCCACAACGATCTGCAATG	1217642	1217909	268	60.366
FHS463258	B01	GTTTGTTGGTACCCTTGGGA	GATTGAGGGATTGGGACAGA	1218542	1218756	215	59.775
FHS463259	B01	GTTTGTTGGTACCCTTGGGA	ACATGAAGCTAGCACCCAGG	1218542	1218801	260	59.9825
FHS463260	B01	GTCCGTTAACGACAAGTGCC	TAACTCCACGTGGCCTTTTT	1220800	1220959	160	60.084
FHS463261	B01	GGCTACATCAATGTCTCAAGTCG	CGCTTTGGCGTATTTACGTT	1221950	1222062	113	60.599
FHS463262	B01	TCCATCTTGTTAAAGATTTAGTCACTC	TGGAGAAATTTTACCATTTGAGC	1224975	1225235	261	58.992
FHS463263	B01	AGAGATGTCGTGCGCTGTC	GAGAAGGTTCAATTATGCGGA	1225281	1225426	146	59.6675
FHS463264	B01	AGAGATGTCGTGCGCTGTC	GAGAAGGTTCAATTATGCGGA	1225281	1225426	146	59.6675
FHS463265	B01	TATTTACCGCGGATCTGTGA	TCTCTGGGAAACAAAAACGG	1225626	1225736	111	59.6085
FHS463266	B01	GGAGTTTCACAGACCAAGTTCA	TTGCATTGACGTACAAAATGG	1226617	1226882	266	59.354
FHS463267	B01	CGGAAACTACCAACCATTTTG	TCCGTACAAATTCAAACCATCA	1226849	1227005	157	59.7945
FHS463268	B01	TTTTATCTAAAATATGACTGTGTTTGG	TCAAACTTTTGGATTTTTGTGG	1230271	1230376	106	58.0935
FHS463269	B01	CCACAAAAATCCAAAAGTTTGAC	ATTAGGCGCAATATGCATCC	1230355	1230608	254	59.85
FHS463270	B01	TGTGTGTCAAGGATTTCCCA	AACACATACTAGGTCTCCGTTGC	1232220	1232497	278	59.7675
FHS463271	B01	TGTGTGTCAAGGATTTCCCA	AACACATACTAGGTCTCCGTTGC	1232220	1232497	278	59.7675
FHS463272	B01	AGGTCCGATTTGCACCTTTA	TGATTTGGTGCTTTAGTTTGTGA	1232687	1232966	280	59.623
FHS463273	B01	ACCCCGTGTCCCTCTAAAAC	AATCAATGGAGGCGACATTC	1234714	1234964	251	60.0625
FHS463274	B01	CATCCCAGTTTGAATTTTGACA	AATCATCAAAGGTTGGATAGTCA	1235610	1235851	242	58.7295
FHS463275	B01	TGTACGAACGCTGATACGGA	GCACACACTTGGACACATTTA	1236566	1236845	280	58.69
FHS463276	B01	GTCCAAGTGTGTGCGAAAAA	TGTTATTGACAATTTTTATAGGATTGA	1236832	1237100	269	58.591
FHS463277	B01	TGGAACTCTGAACTAGGTTTTGG	TTCTCCACCTTTCTTTGGCA	1240257	1240465	209	60.211
FHS463278	B01	TGGAACTCTGAACTAGGTTTTGG	TTCTCCACCTTTCTTTGGCA	1240257	1240465	209	60.211
FHS463279	B01	TGAGAGGTCACTTGAGCCAAC	AGGGTTGTTGCATAGACAAGG	1240891	1240994	104	59.7745
FHS463280	B01	TTTTTGACCTATCGAATTAGGAGA	TTTCATATTAAAAATTCGAGACAGAG	1241043	1241311	269	57.8925
FHS463281	B01	TATTTAAATCGAACGGCCCA	TGTTTTACGTTGCTATGGGTT	1241409	1241605	197	58.772
FHS463282	B01	TATTTAAATCGAACGGCCCA	TTTTTCGTGTGAGAGAGAAATCTG	1241409	1241656	248	60.101
FHS463283	B01	CAGATTTCTCTCTCACACGAAAA	TGGAGAAAGATGGCATGAGA	1241633	1241876	244	58.9805
FHS463284	B01	ATAGAGGGACCCCCAATCC	CCGTTCTACCAGTACACTTGAAA	1242410	1242587	178	59.1685
FHS463285	B01	GCCCCAAAGTGTCAGGTATG	TGATAGTTTGAAAGTTGTGTTTGAGA	1243031	1243210	180	59.8395
FHS463286	B01	TCTCAAACACAACTTTCAAACTATCA	AGGGCATGTGCCAAATTAAA	1243185	1243425	241	59.8135
FHS463287	B01	TCTCAAACACAACTTTCAAACTATCA	AGGGCATGTGCCAAATTAAA	1243185	1243425	241	59.8135
FHS463288	B01	TTTAATTTGGCACATGCCCT	TGCTTTAATAGTGGGTGGCA	1243406	1243526	121	59.7525
FHS463289	B01	TTAGATCCGGTTTGATCCGA	TAAAGACACTTCGTGTCGCA	1244778	1245006	229	59.231
FHS463290	B01	TGTGAATGCAAGTCCCAATG	TGTTTATTCCAAATGTTGAGCA	1246253	1246514	262	59.365
FHS463291	B01	TGGTCCCTTAAAATGGTTGAA	tttagttcaattcggtgttagga	1247224	1247501	278	58.5945
FHS463292	B01	TGGTCCCTTAAAATGGTTGAA	tttagttcaattcggtgttagga	1247224	1247501	278	58.5945
FHS463293	B01	aattcctaacaccgaattgaact	AGCTACTCCTTGTTGAGCCC	1247476	1247658	183	58.3515
FHS463294	B01	CATCACTTGGATTGCGTTTG	TTTGACAGGAAGAACATAAAGACA	1248073	1248352	280	59.051
FHS463295	B01	AAGAATGCGTTTAATTTGGTTTTT	TTATTCAAAGGAGATTCTTCAAACTT	1248569	1248727	159	58.77
FHS463296	B01	AAGAATGCGTTTAATTTGGTTTTT	TTATTCAAAGGAGATTCTTCAAACTT	1248569	1248727	159	58.77
FHS463297	B01	GCATCTTAAGTTTGAAGAATCTCCT	TGATAATGAACAAATTTATGGAGCC	1248695	1248973	279	59.5105
FHS463298	B01	CCAACAAGGGGGTATGTTCA	CCGATATTTTTGGTACACTTGAAA	1249098	1249302	205	59.978
FHS463299	B01	TTTCAAGTGTACCAAAAATATCGG	TTGGTTGGTTTTGGTCAAGG	1249279	1249543	265	60.0535
FHS463300	B01	GCGGTCAAAGGAAAATACGA	CCACCTTTTTGACTGGGTGT	1250252	1250472	221	59.9675
FHS463301	B01	GCGGTCAAAGGAAAATACGA	CCACCTTTTTGACTGGGTGT	1250252	1250472	221	59.9675
FHS463302	B01	AGATCGTAGAATTGCGCCTC	TCCCACTAAGTAGGGTCGGTT	1250398	1250637	240	59.6555
FHS463303	B01	TTTCAATCATCAAAAGTGAGACAA	CCCCTGCAACCAGCTTAAAT	1251775	1252039	265	60.066
FHS463304	B01	TTTCAATCATCAAAAGTGAGACAA	CCCCTGCAACCAGCTTAAAT	1251775	1252039	265	60.066
FHS463305	B01	AATTTAAGCTGGTTGCAGGG	CGACACCTACTTAAACGAACGA	1252019	1252240	222	59.278
FHS463306	B01	TAAATTTCGGTCCTTTCCCA	TCGCATGTATCTAGCAAATCG	1252158	1252349	192	59.1665
FHS463307	B01	CGATTTGCTAGATACATGCGA	CAAATGAACTCACCCGTGTTT	1252329	1252596	268	59.4165
FHS463308	B01	CGATTTGCTAGATACATGCGA	CAAATGAACTCACCCGTGTTT	1252329	1252596	268	59.4165
FHS463309	B01	CGATTTGCTAGATACATGCGA	CAAATGAACTCACCCGTGTTT	1252329	1252596	268	59.4165
FHS463310	B01	GTACAAGTGGGGAGCCTTCA	CTTGGTTGATGGAGTCGGTT	1254808	1255059	252	60.0385
FHS463311	B01	GTACAAGTGGGGAGCCTTCA	CTTGGTTGATGGAGTCGGTT	1254808	1255059	252	60.0385
FHS463312	B01	TTCCATATGGTGTGGCAAAA	AACGTAGACAAGTGGCAAGTGA	1257066	1257318	253	59.814
FHS463313	B01	TGGTCGATTACATGGATCAAA	AGGATTAGCAGAACACCGGA	1257158	1257367	210	59.263
FHS463314	B01	CCGGTGTTCTGCTAATCCTC	TCGTTACTTTTAGCTATCAACTCAAT	1257349	1257613	265	58.413
FHS463315	B01	AATTTCTTTGTTTGCGAGCAT	AGCATCCTGATCCCAGTTCT	1261244	1261453	210	58.792
FHS463316	B01	ATCCATGTAGCCGACCTCAC	GGCTTCAGAACTATGGCGAC	1262859	1263104	246	59.9
FHS463317	B01	TGAGTGGACGATTTTACACCTG	AGCAACTCACAACTTGGCCT	1264339	1264451	113	59.972
FHS463318	B01	TTTAAAAATTTTCCAGCATATGAAA	CAGGATGGTAACAAAGAGGGA	1270936	1271178	243	58.682
FHS463319	B01	TTGCCCCTTGAATAAATGAA	AGGGATCAAATTGAAAAGATAAAAGA	1275396	1275642	247	58.933
FHS463320	B01	CTTCTCCCATTCAAAAATCCC	TGAGTTCTTGGAACACTTGCAT	1284107	1284374	268	59.772
FHS463321	B01	AGGTTCTTGCTCGGCTTGTA	CATCCAGAATCCGATTTCGT	1286159	1286285	127	59.9545
FHS463322	B01	TTTTGGATTCCGCATTTTCT	TTTACCACTCCGCTTCTGCT	1289341	1289542	202	59.77
FHS463323	B01	TTCCACCTACTCAATGAAATGC	CTCCTTCCATTGAGGTTCCA	1290107	1290265	159	59.5665
FHS463324	B01	TTCCACCTACTCAATGAAATGC	CTCCTTCCATTGAGGTTCCA	1290107	1290265	159	59.5665
FHS463325	B01	ATGAGCATGTGTCAACCCAA	TGGTCTAATGCGAGTATGCG	1291955	1292169	215	59.9115
FHS463326	B01	CGCATACTCGCATTAGACCA	TCCTTTTACAATGAGCAACCTCT	1292150	1292400	251	59.5865
FHS463327	B01	TCAGACATTCAGACCAATTCCTT	ttgTGTTTCGTATTTTTAAATTTTCAG	1293063	1293253	191	59.5385
FHS463328	B01	CAAGGACAAAACCCACTGGT	TTTGGATTCATCACTGGTCG	1293930	1294142	213	59.6785
FHS463329	B01	CAAGGACAAAACCCACTGGT	TTTGGATTCATCACTGGTCG	1293930	1294142	213	59.6785
FHS463330	B01	CGAGTCGATCTCTAAGAAAGAACA	GTGTGGGAGCAAACACTCCT	1294687	1294918	232	59.6885
FHS463331	B01	TCAAATTGGCTATCAAGTGTCG	GTGTGGGAGCAAACACTCCT	1294776	1294918	143	60.145
FHS463332	B01	GGCATTATATGTCAGTATATGTCCAA	TCTCTCACCAAACGCTACCT	1295449	1295726	278	57.961
FHS463333	B01	AGCGTTTGGTGAGAGACTGA	CCAAAAAGTGGGGACACAGT	1295711	1295972	262	59.2275
FHS463334	B01	AGCGTTTGGTGAGAGACTGA	CCAAAAAGTGGGGACACAGT	1295711	1295972	262	59.2275
FHS463335	B01	TTTTGACGGCCAATATTTATCA	TGTTTGTTTTGAGGTATGAAATTGA	1296485	1296723	239	59.578
FHS463336	B01	CGCTCTCTGCTGCTTAATCC	TGCACGTACGAGTCGAGAAT	1297410	1297689	280	59.8635
FHS463337	B01	CACCCCACCTACCATTTATCC	TTTGCAATTCAAGGACTCAATTT	1299876	1300153	278	60.151
FHS463338	B01	CCATCACTACATAATCCCTCTCA	ATTTCACACTGCGATTTCCC	1299965	1300193	229	59.012
FHS463339	B01	TTGGACCACATGCCTTCATA	TCAAACAGACAATGGAACCAG	1300529	1300769	241	59.2665
FHS463340	B01	CACTCCTCCAGCTCCAAGAC	CAGCAAGAATATGATATGCAGGA	1300936	1301202	267	59.617
FHS463341	B01	CTCCTTATTTCTTTGGCCTGC	TGGAACCCATGTGAAAAACA	1301110	1301343	234	60.001
FHS463342	B01	CATATTTTACATATATGCGTATCCCG	TGTTCGGATATTGACATGAACA	1306162	1306263	102	59.353
FHS463343	B01	CGTATCCCGTGTTCATGTCA	ATCGATGAGCGAGTTTGTCC	1306233	1306480	248	60.308
FHS463344	B01	CGTATCCCGTGTTCATGTCA	ATCGATGAGCGAGTTTGTCC	1306233	1306480	248	60.308
FHS463345	B01	tgccttaaatgttggttcaagt	TTTTTGCATGCACACCAACT	1307413	1307656	244	59.4165
FHS463346	B01	GTCTTTGCAGGCCAAAGGTA	AATGCAAGGTGGTAAGGGGT	1307997	1308127	131	60.4295
FHS463347	B01	CCTTACCACCTTGCATTGAGA	TCGATAATGTTAGGGAGACAATACA	1308111	1308329	219	59.558
FHS463348	B01	CCTTACCACCTTGCATTGAGA	TCGATAATGTTAGGGAGACAATACA	1308111	1308329	219	59.558
FHS463349	B01	CCTTACCACCTTGCATTGAGA	TCGATAATGTTAGGGAGACAATACA	1308111	1308329	219	59.558
FHS463350	B01	AAAATTTTTATTGGTGTGTGAGG	TTGCAATAATCCATCACCAGA	1309138	1309337	200	58.0965
FHS463351	B01	AAAATCTGGTGATGGATTATTGC	TTTTCAACCCGCAGATAAGG	1309313	1309588	276	59.656
FHS463352	B01	AAAAGCACCCAATATTTTGTTTC	TGCGGGTAGGATTAGGATTG	1309473	1309654	182	59.229
FHS463353	B01	ATACCCGGACCGTACCCTAC	TATGGTCAAACAGCAGCACC	1309919	1310166	248	59.842
FHS463354	B01	ATACCCGGACCGTACCCTAC	TATGGTCAAACAGCAGCACC	1309919	1310166	248	59.842
FHS463355	B01	TATGCGCTGCAGTTTGTCTT	TTGTTTAAAAGTTAACAATTGATGAGA	1311660	1311930	271	58.6585
FHS463356	B01	GTTCAAATGTCAAATCATGCCT	GCTCCAACAAGAATTTGGTCA	1312216	1312411	196	59.529
FHS463357	B01	GTTCAAATGTCAAATCATGCCT	GCTCCAACAAGAATTTGGTCA	1312216	1312411	196	59.529
FHS463358	B01	TGGTTGGGTTCCACCTACTT	tcggtccctcttaacagtaattg	1312494	1312767	274	59.426
FHS463359	B01	TTCATACTTACATTAACCTCCCAAAA	CATGTGGCATGCTGACATAAT	1314129	1314365	237	59.3735
FHS463360	B01	CCATAAGTCAAACATTATGTCAGCA	CCAAACGTTGGGACAAAAAC	1314332	1314533	202	60.268
FHS463361	B01	GGGTTGATGTTTTATACAGAGTGAA	AACACCCCTTGGTTGCTAAA	1315545	1315670	126	59.016
FHS463362	B01	AGCAACCAAGGGGTGTTTTA	TGCACTTGCCATACCAACTC	1315654	1315835	182	59.5965
FHS463363	B01	GGCCCTTATTGGGCTTTAAT	ATCTGTCGCTGGTCATGGTT	1316370	1316569	200	59.93
FHS463364	B01	GCTAGGAGATACTACGCGCAA	TGCAACTGTGCAAGTAACCA	1316618	1316891	274	59.2905
FHS463365	B01	TCGCCTCAGATTTCTCCTGT	CATATTCTGGAGACTCGCAATG	1318729	1318992	264	59.84
FHS463366	B01	TTGATATTTGAGAGCCGTGAGA	TGGAACTCCACCAACATGAA	1320230	1320464	235	59.89
FHS463367	B01	TCTCGGTGTGCTGTAAACAAA	CGCCAAACTTGATTGCCTAT	1322186	1322417	232	59.736
FHS463368	B01	TGAAGAGTGTTAGGAGGCCAA	AAGAGAAAATTTAGAAAGCCAGCA	1323490	1323664	175	59.896
FHS463369	B01	TGTTAGGAGGCCAACAAGTTTT	GGTTTGATACAGGTCATTTAGGG	1323497	1323774	278	59.4235
FHS463370	B01	TGAAATTCGACAAAATTTTACGTT	AAGGATGATTGTGCTTGCTC	1324318	1324575	258	58.4655
FHS463371	B01	AGTATTAACAAATGGCAAGCTAAAA	CGTAGAGAGAGAAACCATGCAA	1328702	1328976	275	58.6455
FHS463372	B01	GCCAAGTCCTGATGTTGCTT	GCCACTTGTAATTCTTTTCTTTTTG	1333460	1333679	220	59.9505
FHS463373	B01	GGAAGTACCTTCCTATCAAAAAGA	TTTGCGTCCTACTCCATTCC	1333930	1334163	234	58.6325
FHS463374	B01	TTTTGGAAGGTGAACTAAACAAAC	TGTCGAATTCTTTCCTCTTTTTG	1339407	1339514	108	59.228
FHS463375	B01	TTTCACATTTTGGAGAATTTAGGA	CATTGCATCACAATACAATAAGCA	1340313	1340511	199	59.4945
FHS463376	B01	TCCTCCACAACATCAACCAA	gttagctttggtcccagcac	1342341	1342591	251	59.8375
FHS463377	B01	CAATCTCCGCATTTGCTTCT	ATAGGTGGCGGACACTATGC	1343595	1343832	238	60.1685
FHS463378	B01	CTTGAATCAACCAAGGGCAT	TAAGGCCACGTTTGGATAGG	1345908	1346178	271	59.943
FHS463379	B01	CCTATCCAAACGTGGCCTTA	ACCTGCCCTCACTGTTCATC	1346159	1346368	210	60.0365
FHS463380	B01	GGGTGCTGTCTTTCCTCAGA	TCAAGCACTAAAGGGTTGGC	1355670	1355899	230	60.3175
FHS463381	B01	CCACATTTTGGCGTGTTAAG	CGGACTGAGAAATACCGTGG	1359373	1359568	196	59.7955
FHS463382	B01	TCGGAACTTCATTTCTGGCT	TTTTTACATTTTCTTCGCACAATC	1359596	1359781	186	59.695
FHS463383	B01	TCGGAACTTCATTTCTGGCT	TTTTTACATTTTCTTCGCACAATC	1359596	1359781	186	59.695
FHS463384	B01	TCGGAACTTCATTTCTGGCT	TTCCAATGTTTCTTTTAGAAGATTTTT	1359596	1359857	262	59.483
FHS463385	B01	TTTTAAGATTGTGCGAAGAAAATG	TGGTCAATGTTCAGTAATCCAA	1359752	1359993	242	58.8455
FHS463386	B01	TTTTAAGATTGTGCGAAGAAAATG	TGGTCAATGTTCAGTAATCCAA	1359752	1359993	242	58.8455
FHS463387	B01	TTGGGTTGATGGGTTCAAAT	TTTTTGGATGATAAATTGTATGGTT	1360216	1360487	272	58.982
FHS463388	B01	TATAAGGGCCACAAACCCAC	GTTAAGAATCGGAAAGGGCA	1361126	1361347	222	59.4215
FHS463389	B01	GCTTGGTCAACCCTCTCTTG	GCCTTGAATCTGCCTAGGGT	1361892	1362054	163	60.2215
FHS463390	B01	TCGATGCTATTGTAAAATGTGGA	ATCCCTACCCTACCCATTGC	1362949	1363157	209	59.773
FHS463391	B01	CGATGCTATTGTAAAATGTGGAA	TTCTCAACTCGCAGGTAGGG	1362950	1363229	280	59.7225
FHS463392	B01	TCATCAGACCAATTCGATTCA	TCGAGTCGGTCATTAAATTGATA	1364461	1364739	279	58.853
FHS463393	B01	TCATCAGACCAATTCGATTCA	TCGAGTCGGTCATTAAATTGATA	1364461	1364739	279	58.853
FHS463394	B01	TTTTTGGTGGAAATTCAGGTG	GGTGCACATTATTGTTGTCCAT	1364760	1364974	215	59.7225
FHS463395	B01	GGTGAAATTGGTGATGGGAA	CATGGGTAGCGGAAAAATCA	1365940	1366174	235	60.6935
FHS463396	B01	GGTGAAATTGGTGATGGGAA	CATGGGTAGCGGAAAAATCA	1365940	1366174	235	60.6935
FHS463397	B01	TTTGATTTTTCCGCTACCCA	ACAAGTGGCTAGCATGCATTT	1366153	1366355	203	60.108
FHS463398	B01	TTGATCTATTTTCTAATTCAACAAGTG	TGGCAGATACCATGGGAAAC	1366860	1366986	127	59.0205
FHS463399	B01	TTGATCTATTTTCTAATTCAACAAGTG	CTCAGATCTGCGACGGATTAG	1366860	1367024	165	58.6515
FHS463400	B01	TTTCATGCATTGACGGATCT	GAAAGAAAGACATTTGATTGTATTCAC	1367382	1367633	252	58.8735
FHS463401	B01	TTTCATGCATTGACGGATCT	GAAAGAAAGACATTTGATTGTATTCAC	1367382	1367633	252	58.8735
FHS463402	B01	CAAACAATAAAGCAAATGAGCG	TTACTACCGACCGCCACTCT	1370175	1370436	262	59.773
FHS463403	B01	ATAATCGCGGCAATACAAGG	GACCCCAGTTCAAAGTTCCA	1370305	1370536	232	59.9465
FHS463404	B01	CAGAATTATTCGGTTCGATAAAAA	AAAATGAATTAAATAAGACGTGATGTG	1370667	1370945	279	58.804
FHS463405	B01	CAGAATTATTCGGTTCGATAAAAA	AAAATGAATTAAATAAGACGTGATGTG	1370667	1370945	279	58.804
FHS463406	B01	CACATCACGTCTTATTTAATTCATTT	TGAAAGAAAGTGGTGGTTAATATG	1370919	1371152	234	57.5775
FHS463407	B01	CACATCACGTCTTATTTAATTCATTT	TGAAAGAAAGTGGTGGTTAATATG	1370919	1371152	234	57.5775
FHS463408	B01	CCACCACTTTCTTTCATTTTTCA	TCCATTATCTTCCTAGCGGG	1371137	1371330	194	59.7485
FHS463409	B01	CCACCACTTTCTTTCATTTTTCA	TCCATTATCTTCCTAGCGGG	1371137	1371330	194	59.7485
FHS463410	B01	CACTCATCCCAAAAGCTTCA	TTTTGTTCCTTTCTGAAATTATTAGTG	1371506	1371753	248	58.6465
FHS463411	B01	CACTCATCCCAAAAGCTTCA	TTTTGTTCCTTTCTGAAATTATTAGTG	1371506	1371753	248	58.6465
FHS463412	B01	CCTAGCCGTTAATCAATAATCCA	GGTTGCGAATTCAAGTCTCC	1371814	1371927	114	59.542
FHS463413	B01	GATCAAAGCCTCATTTCTCCA	TTCCGCTGCGTGTATTATGA	1372062	1372197	136	59.748
FHS463414	B01	TTCCGGATTATTAATGTCCCTTT	AAAATTGTCGGCAGAACCTG	1373560	1373824	265	60.022
FHS463415	B01	CAAGCACAATTTATGAGTTAAAAACA	TTCCATTGGCATGGTTGATA	1374214	1374441	228	59.281
FHS463416	B01	TCTTGAATTCGAAAACTGTTTGAT	CTGGAGACGATACATTCCCC	1376105	1376372	268	59.2835
FHS463417	B01	GGGGAATGTATCGTCTCCAG	CACGTTTCCAGACCAAAACA	1376353	1376627	275	59.473
FHS463418	B01	TCACCTTTAATTCTACAAGTGGGA	AGACTCAATGCACGTTTCCA	1376408	1376637	230	59.1955
FHS463419	B01	TGTTTTGGTCTGGAAACGTG	AGAGACGAAAATGTCCACGG	1376608	1376855	248	59.848
FHS463420	B01	TTATGACAACGACCATGTAAGC	TCATTCACATTGGTGATCGTT	1378415	1378643	229	58.2775
FHS463421	B01	ATGACAACGACCATGTAAGCG	AAATCATTCACATTGGTGATCG	1378417	1378646	230	60.325
FHS463422	B01	GTGTGGAAAGTGATGCGGTA	CTGTCACCACTGCTTCCTTG	1379401	1379662	262	59.5165
FHS463423	B01	TTCGTGTCAAATTTAACGGTG	GGTCATGATCTGACTTATCAACCA	1380032	1380232	201	59.4215
FHS463424	B01	TGAGACGGATTTTAAATGAGAAG	CAAGACAAGCAAGACATCTACACA	1380510	1380781	272	58.5395
FHS463425	B01	TGAGAAAAATGGTGAGTCTTTTG	AGCAGTAAGAGCCAAGTGTGTG	1380732	1380899	168	59.011
FHS463426	B01	CAATCTTTCACACACTTGGCTC	GATGCGAGAACTTAAAAGCAGA	1380870	1381098	229	59.2845
FHS463427	B01	CATATGCCGACGACATGAAC	ATATATACAGGGGCGGGTAGG	1381509	1381716	208	59.534
FHS463428	B01	TGCCACCCCTAACTACCATC	GCTTAGCTTTCCAAAAAGAGTCA	1382006	1382142	137	59.5245
FHS463429	B01	GTTGCCACCCCTAACTACCA	TTTTTGTTATAGTGGCGTAAGATGA	1382004	1382182	179	59.5205
FHS463430	B01	TGTTTTGTGGCGAGCACTTA	AATAATGGAGGAGGGTTGCC	1383090	1383356	267	60.294
FHS463431	B01	TGTTTTGTGGCGAGCACTTA	AATAATGGAGGAGGGTTGCC	1383090	1383356	267	60.294
FHS463432	B01	AAGACTAGAGGACGGATTACGA	ACACCACATGCAAAACAAACA	1384599	1384807	209	58.534
FHS463433	B01	CGACGGCTAAATAATTTTGGT	TGACATCCCATATTTGGGTTAAA	1384984	1385206	223	59.252
FHS463434	B01	CGACGGCTAAATAATTTTGGT	TGACATCCCATATTTGGGTTAAA	1384984	1385206	223	59.252
FHS463435	B01	CAAAAGCCCCTAAATTCCAA	TTTTATCAGAAGAAAAAGTGATCAAA	1385331	1385603	273	58.4125
FHS463436	B01	CAAAAGCCCCTAAATTCCAA	TTTTATCAGAAGAAAAAGTGATCAAA	1385331	1385603	273	58.4125
FHS463437	B01	TTTATATTTGATCACTTTTTCTTCTGA	CGACATTGAAATTCGTGTCTTT	1385572	1385813	242	58.0725
FHS463438	B01	CCAGCACAATTTTATAGCCAGC	TCACATGATTTTATTATTTACCCTCTG	1385845	1386089	245	59.93
FHS463439	B01	CCAGCACAATTTTATAGCCAGC	TCACATGATTTTATTATTTACCCTCTG	1385845	1386089	245	59.93
FHS463440	B01	AAAATTAAATTCAAATTCTTGATGC	GTGCATGCTGTAAAGGCAAA	1386024	1386251	228	58.515
FHS463441	B01	TTTGGAATTCTCACTAGTATCGGA	CCAAATTGAAAATTGGAAGCA	1386894	1387020	127	59.557
FHS463442	B01	TCATTGGTTTGTCCACACTTT	GCGAGTCTGATCCGATTGAT	1386942	1387168	227	59.0775
FHS463443	B01	ATCGGATCAGACTCGCAAAT	TCGAAAACCGTTACATGAGAA	1387153	1387335	183	58.969
FHS463444	B01	CGGTCCGATTTGTGGTTTAG	TGTTATTGGAAGATTGAGTGTTTTTC	1387940	1388143	204	60.095
FHS463445	B01	CACACACATTCTAATGAATCGGA	CGGTTTTCAGCAATTCCATC	1388985	1389203	219	60.1615
FHS463446	B01	ATGGAATTGCTGAAAACCGA	TTAATTTCGTTGTCCGGTCC	1389185	1389403	219	60.1245
FHS463447	B01	ATGGAATTGCTGAAAACCGA	TTAATTTCGTTGTCCGGTCC	1389185	1389403	219	60.1245
FHS463448	B01	ACGGCCTTTATAGGGTGCTT	GAGTTTGGATTTTGATGGTTCA	1391074	1391313	240	59.4575
FHS463449	B01	ACGGCCTTTATAGGGTGCTT	GAGTTTGGATTTTGATGGTTCA	1391074	1391313	240	59.4575
FHS463450	B01	ACGGCCTTTATAGGGTGCTT	GAGTTTGGATTTTGATGGTTCA	1391074	1391313	240	59.4575
FHS463451	B01	TTTCGAACAGAGGTCATCAATTT	CCTGTCCCGTTGACATCTCT	1391988	1392214	227	60.053
FHS463452	B01	AACTTGTCAAGCAACAAAGAGAGA	TTTTTCTGCCTTGGCTCAAC	1393164	1393268	105	59.9945
FHS463453	B01	GAGCCAAGGCAGAAAAAGAA	CATGGATAGATTGAGTGGTACAAAA	1393252	1393529	278	59.455
FHS463454	B01	TTGTCCATTCTGCTCAGTCG	AAACCATTTGATTTTAGACAACG	1393586	1393860	275	58.6655
FHS463455	B01	TCATACCAACCAGACGGTGA	TTGATGCAGACTCCAACGAG	1395766	1395966	201	59.972
FHS463456	B01	ATCGATCGAAACCCTCCAAT	GGCTGCAAGGTAACGACTGT	1396776	1396955	180	60.4915
FHS463457	B01	TGTGCACAGGGATTATCTCG	TATTCCCAGACACGGAGTGG	1401968	1402207	240	60.293
FHS463458	B01	CGAAAAACGGATCATGGACT	TTCATACAAATAAATGCCTTAACGA	1403509	1403733	225	59.497
FHS463459	B01	GAAAACAAATTAGAGAGGTGAATGAG	AAAATAAAGTTGAATTTTGATGCAC	1403670	1403922	253	58.3675
FHS463460	B01	GGGACAAAAGATCAGGGACC	TCTGCTAAAGTGCGCAGGTA	1404749	1405002	254	60.2345
FHS463461	B01	CATTGTGTCGGAGTTGGAAA	AAGGGTTCGATTTCTGTCTTCA	1405729	1406000	272	59.8255
FHS463462	B01	CATTGTGTCGGAGTTGGAAA	AAGGGTTCGATTTCTGTCTTCA	1405729	1406000	272	59.8255
FHS463463	B01	CATTGTGTCGGAGTTGGAAA	AAGGGTTCGATTTCTGTCTTCA	1405729	1406000	272	59.8255
FHS463464	B01	TGGCGTTGTGTCGAGATG	CCAACAAAATGTCAAACATTGG	1406155	1406433	279	60.272
FHS463465	B01	TGGCGTTGTGTCGAGATG	CCAACAAAATGTCAAACATTGG	1406155	1406433	279	60.272
FHS463466	B01	TGGCGTTGTGTCGAGATG	CCAACAAAATGTCAAACATTGG	1406155	1406433	279	60.272
FHS463467	B01	ACCAATTCTCTTGCATATCTATATTTT	GAAGAAAAAGCTGCGTGGAC	1408043	1408236	194	58.607
FHS463468	B01	TTTAAATCACGCCCTCCTTC	GAAGAAAAAGCTGCGTGGAC	1408136	1408236	101	59.579
FHS463469	B01	CTTCCAAATTCGTGCAGGTT	CATGTTTGGTGCAAAAATCTGT	1408310	1408582	273	60.007
FHS463470	B01	ACTTGAATGTGTAGCAATTCTGTT	TGGGCGAGAAATCTAAATCG	1409065	1409326	262	58.6335
FHS463471	B01	ACTTGAATGTGTAGCAATTCTGTT	TGGGCGAGAAATCTAAATCG	1409065	1409326	262	58.6335
FHS463472	B01	AAGACTAATCCGTCGCGGTA	gggggtgaAATATGCTGAGT	1409614	1409885	272	59.297
FHS463473	B01	ACTCAGCATATTtcaccccc	ACACACCCCTATTTTGCTGC	1409866	1410064	199	59.432
FHS463474	B01	ACTCAGCATATTtcaccccc	ACACACCCCTATTTTGCTGC	1409866	1410064	199	59.432
FHS463475	B01	TTCTTAACCTGTCGGGTTGG	TTGCTGGAAAACTGAAAATGAA	1414627	1414799	173	59.85
FHS463476	B01	TGCAATTCCCATACTTTTTGC	ACAAAACCCATTACCCCACA	1415040	1415317	278	59.9525
FHS463477	B01	TTTATGGTGGCGAGTCCAAT	CTTAATTTGCACAAAGGCCC	1415539	1415754	216	59.9585
FHS463478	B01	ACACTTATTGGAGCCGTTGG	TGCTTCATGCATAAGACGAGA	1415717	1415873	157	59.787
FHS463479	B01	CTTGTCCTGCCAGACAGAAA	GCCACATTAGTTCACACTTCAGA	1415930	1416140	211	59.153
FHS463480	B01	GCCAACAAAAATCATCGGTT	CTTTGTCCCTAGCGGATTCA	1418097	1418331	235	60.0065
FHS463481	B01	TGGGTAATTACTCTGCCGAAA	AACGTGAGAACTAACATAAGCCC	1419932	1420186	255	59.184
FHS463482	B01	TTTTTGTTACGGTAGAAAACCG	GAGAAAACTGGCTCAAGAAATGA	1420825	1421004	180	59.0895
FHS463483	B01	TGATACATAGCATGCACCAAA	TCGATCGAATAAAATTGGGTCT	1420948	1421212	265	58.7425
FHS463484	B01	GACTAAAACTGAGACTGAAAAACTGAA	TTTGGTGTACAATATACTGAACGGA	1421934	1422204	271	59.227
FHS463485	B01	AAATTTTTAAGATTGAAGATGGAAGC	AGGCTGCGTTTGAAAGAGAG	1422044	1422282	239	59.632
FHS463486	B01	TCCGTTCAGTATATTGTACACCAA	GCCTATTCTTTTAGGCTGCG	1422180	1422294	115	58.814
FHS463487	B01	GCTGAAGAAATCGAATGGGA	TGTTGGTTCCTTACACATTTTCA	1422641	1422791	151	59.783
FHS463488	B01	CTCGCATCTTAAAAAGTAAGGGA	CACAACTTTTGTTTTTCATGCT	1423215	1423441	227	58.0235
FHS463489	B01	GGATTGAATAGTTTGTTGTCTGAAA	GCCATTAACTTCAACATCAGAGA	1423863	1423976	114	58.528
FHS463490	B01	CAAAGCTTAGACTAGATTACTGAATGC	GCCTGAATGTTGCTTAATTCG	1424106	1424279	174	59.0985
FHS463491	B01	GGTGGGAGGGTTGATAAGGT	TGTCTTCTCAATATGTACCCATGTC	1425329	1425518	190	59.6865
FHS463492	B01	GGTTTATAGGGTCTGCGGGT	GCGGGTAGGATAGGATAGGG	1427856	1428009	154	59.9925
FHS463493	B01	AACCCGTGGGTAGGATTAGG	CCACCGCTAGCCATCTATTC	1428315	1428476	162	59.8795
FHS463494	B01	TCGGATAAAGTTGGCAATCA	TTTGGCTGTAGGGACACAGA	1428576	1428811	236	59.2
FHS463495	B01	TTCGTTCTGCACTTGCTTTTT	CGTCTCCCTATCTTTATGATTTTGA	1429903	1430148	246	59.9665
FHS463496	B01	TTCGTTCTGCACTTGCTTTTT	CGTCTCCCTATCTTTATGATTTTGA	1429903	1430148	246	59.9665
FHS463497	B01	TCAAAATCATAAAGATAGGGAGACG	TGGAGTTGTTTAAAGTTGTCTGG	1430124	1430350	227	59.1185
FHS463498	B01	TGGTTACCTAGCGGAATTGG	AAACAATGATAAGGGCGCAG	1431008	1431205	198	60.0245
FHS463499	B01	TCTTTCTGTCTGTTCCAATGCT	CTAAGTTTGACGGGGGATGA	1432148	1432410	263	59.4545
FHS463500	B01	ATTGAAAGGAAGCTGCTGGA	GCTTCTCCGAGGAACAGTTG	1434924	1435173	250	59.972
FHS463501	B01	TTGAGTCGGCTATTATTGAGGA	TCTTTTCCAACTGAAAGGAGTAAA	1436447	1436703	257	58.701
FHS463502	B01	TCCTTTCAGTTGGAAAAGAGTACA	CCCAATTTAAATCGTCTTCCC	1436685	1436950	266	59.5045
FHS463503	B01	TGAAAGTGGTGTGCATGTAGC	GCACGGACATTGACACAGAT	1438800	1439028	229	59.668
FHS463504	B01	ATGCATACGTGTCTCCGTGT	TTTGTTGACACCGCAACATT	1438932	1439170	239	59.526
FHS463505	B01	GGGAGAAAATTAGGGTGTCCA	TCATTGTCCCCTAGCATTCC	1439207	1439450	244	60.0335
FHS463506	B01	GGGAGAAAATTAGGGTGTCCA	TCATTGTCCCCTAGCATTCC	1439207	1439450	244	60.0335
FHS463507	B01	TCTACCGTTAGTAAATCGCcg	Aaatccccctttcaaaaattg	1439933	1440104	172	59.24
FHS463508	B01	CATCACCACCATGATGCCTA	TTGTTTTGCTATGGAAGGGG	1442757	1442925	169	60.142
FHS463509	B01	TCATTTTCCTATCTTCATACTCTGG	CGTTACGAATAACTTTTGAGATTTGA	1443751	1444002	252	58.9615
FHS463510	B01	TCATTTTCCTATCTTCATACTCTGG	CGTTACGAATAACTTTTGAGATTTGA	1443751	1444002	252	58.9615
FHS463511	B01	AAAATTCTAATTACATTTCGTTCCTTT	ATACATCAGGGACGGGTTCA	1444088	1444337	250	59.2555
FHS463512	B01	GAATGCCTTTAGTTTGCGCT	CGGGAGAGGAATACCCACTT	1445318	1445555	238	59.91
FHS463513	B01	AACCCAATGCACTCAAAAGC	cggaaaaccaaacggtaaat	1445833	1446005	173	59.485
FHS463514	B01	AACCCAATGCACTCAAAAGC	cggaaaaccaaacggtaaat	1445833	1446005	173	59.485
FHS463515	B01	GTGCATGGAAGTGTGTCAGC	CAAATGCGGCCTATGAGATT	1447252	1447499	248	60.194
FHS463516	B01	GTGCATGGAAGTGTGTCAGC	CAAATGCGGCCTATGAGATT	1447252	1447499	248	60.194
FHS463517	B01	GAAACAAACGCAGCCTATCA	TGAGTTAGATCCATTCACTTTCACA	1447856	1448130	275	59.484
FHS463518	B01	CATACCGTTGGGTCTTATTGAA	GTCCTACCCCATCCTCACCT	1449084	1449357	274	59.5345
FHS463519	B01	CATACCGTTGGGTCTTATTGAA	GTCCTACCCCATCCTCACCT	1449084	1449357	274	59.5345
FHS463520	B01	AAAGCTGCCCTACACATTGG	TTGAATTGATTTGTAAATTCGTGA	1449634	1449895	262	59.362
FHS463521	B01	CGTGGTCTTATTAGCACATTTGA	TGGTATGTTTGGAATACTACAATGG	1449693	1449970	278	59.1685
FHS463522	B01	GTGGTGGAGATATGTTCCCG	TCTCTACCCTCCAAGTCCCC	1450716	1450929	214	60.321
FHS463523	B01	TTTAAACGTTATCTGTTGGAATTTT	GGATTGGATTGGAGTCTTGG	1451810	1452054	245	58.4245
FHS463524	B01	AATGAGTTGCATACGTCATCTTT	GGATTGGATTGGAGTCTTGG	1451850	1452054	205	58.5875
FHS463525	B01	AATGAGTTGCATACGTCATCTTT	GGATTGGATTGGAGTCTTGG	1451850	1452054	205	58.5875
FHS463526	B01	CGCACTTTAGAACCTAGCAGC	TATGGGCCCAATAAAAGCAA	1452011	1452222	212	59.8005
FHS463527	B01	CAAATCGCATCGAGTTCAAA	TTTGTCTTACATAAACACACTCTCTCA	1452531	1452641	111	59.188
FHS463528	B01	TCCTTGTGTATATGAGAGAGTGTGTTT	TTTGCAAAACTATAGAGACCAATAGA	1452603	1452852	250	58.6935
FHS463529	B01	TCCTTGTGTATATGAGAGAGTGTGTTT	TTTGCAAAACTATAGAGACCAATAGA	1452603	1452852	250	58.6935
FHS463530	B01	GGGACCAACAGAATAATTAAACCA	ATCCGTTAGGGTTTGCAACTT	1453101	1453351	251	60.1055
FHS463531	B01	TGGTATGCAACCACCCTACT	AAGACAATATGCAAAAACTACCTCG	1453538	1453742	205	58.9625
FHS463532	B01	TGGTATGCAACCACCCTACT	AAGACAATATGCAAAAACTACCTCG	1453538	1453742	205	58.9625
FHS463533	B01	TGGTATGCAACCACCCTACT	AAGACAATATGCAAAAACTACCTCG	1453538	1453742	205	58.9625
FHS463534	B01	CGAGGTAGTTTTTGCATATTGTCTT	TTTAATTCACTATTTTTCGGTCAAA	1453718	1453902	185	59.146
FHS463535	B01	cccttttcctttctcaggtc	TGAGATAAAGATGTTAAAAACGTCC	1454028	1454307	280	57.8845
FHS463536	B01	cccttttcctttctcaggtc	TGAGATAAAGATGTTAAAAACGTCC	1454028	1454307	280	57.8845
FHS463537	B01	TCTTTATCTCAGTGGCTCCCA	GGTCTCTCATTCAAGCCCAA	1454297	1454572	276	60.0085
FHS463538	B01	TGAGGAGGTCGGGTAAACAA	GGCCAATGAGGATTTTGCTA	1454910	1455093	184	60.262
FHS463539	B01	TTTTTCTGAGCCCCAATACG	CAGATGACCCGAACTATGGC	1455028	1455306	279	60.275
FHS463540	B01	TTTTTCTGAGCCCCAATACG	CAGATGACCCGAACTATGGC	1455028	1455306	279	60.275
FHS463541	B01	TTTTTACACCTTCAAATTTCAGACA	CGTCTCTAGCAGTGTTTGCG	1456997	1457243	247	59.481
FHS463542	B01	CACCTTCAAATTTCAGACAATCTC	CGTCTCTAGCAGTGTTTGCG	1457003	1457243	241	59.491
FHS463543	B01	GAGCCATCACATTGCATCAC	CCCTCTGTTGCTGCTCAGAT	1460250	1460473	224	60.3215
FHS463544	B01	AGGTTGCATTTGAGTTTGGG	CATCACACACAAATACTGAAAGGA	1463045	1463189	145	59.5175
FHS463545	B01	TGTGTGATGTTACTTTTTGAGAGGA	TCTCATTACACTGATCTGACCGA	1463181	1463407	227	59.9155
FHS463546	B01	TCGGTCAGATCAGTGTAATGAGA	CGCGTACAAATTGAGAGATCA	1463385	1463658	274	59.34
FHS463547	B01	TGCGGACTAAAAAGTTAATGACC	TGAAATTCGCGTACAAATTGA	1463531	1463665	135	59.386
FHS463548	B01	TCAATTTGTACGCGAATTTCA	TGCTAAAAATTACCACAGGGC	1463645	1463755	111	59.168
FHS463549	B01	TCAATTTGTACGCGAATTTCA	TTTCTCTTAAAATAAGTGATTTGGCA	1463645	1463861	217	59.4145
FHS463550	B01	GGTGCTAAAATAGTAAAAATAATGCCA	TCGTGAATTCTTTGAGCACCT	1463814	1464083	270	59.9645
FHS463551	B01	TGTGATATCCGATGTCTATATCAATG	CACGTAAGACATCGCCGTTA	1463937	1464204	268	59.475
FHS463552	B01	TGGTGAGAGATCACATTGCAT	CACGAAGACAGTCGAACATGA	1465819	1466064	246	59.497
FHS463553	B01	TCATGTTCGACTGTCTTCGTG	CGTACGTCGGCTTTATTTTGT	1466044	1466261	218	59.543
FHS463554	B01	CAAACAAAATAAAGCCGACG	ttgaataatcaaagggccga	1466238	1466446	209	59.3745
FHS463555	B01	CAAACAAAATAAAGCCGACG	ttgaataatcaaagggccga	1466238	1466446	209	59.3745
FHS463556	B01	CGGATATTTTAGCACGTGGG	TTTCATAGTTGGGAGATATGTTTTC	1466954	1467232	279	59.052
FHS463557	B01	ACAACTTGTTTTTGGGCTGTG	TCTCTACACCCCTTTCCGTG	1469078	1469313	236	60.0815
FHS463558	B01	TCTTTCTTGCTCCACTGTTTTG	GAAAAGCACACTGCATACGG	1469450	1469611	162	59.4405
FHS463559	B01	AACACTGGTGCTGAAAGCGT	TTCTTGAAGAGAGAACATCAGATCA	1471046	1471163	118	60.2155
FHS463560	B01	AACACTGGTGCTGAAAGCGT	AAATAAATCAAAATTGAAATGCCT	1471046	1471225	180	59.1495
FHS463561	B01	AACACTGGTGCTGAAAGCGT	TCACACATTATTGTTGTGTAGGAA	1471046	1471267	222	59.046
FHS463562	B01	CCATGTCCCAAATTTCAACC	CGGTTGTGTCCTTTAATCCAG	1474872	1475119	248	59.7545
FHS463563	B01	TGATTTTTAGAGGGTCACGCA	TCCGCCTTAAATTGCAGAAT	1476245	1476514	270	60.1525
FHS463564	B01	GCAATTAAAATTTGAAAAATTGAGG	tttttggatgtttctttttcattt	1476872	1477048	177	58.806
FHS463565	B01	TCATGTGATTAGCTGTTGGCTC	ATTCGGCATGACTCATCGTT	1477930	1478042	113	60.385
FHS463566	B01	CGATGAGTCATGCCGAATTA	TTCCCAACATTTTAAAGGTGA	1478025	1478261	237	58.4015
FHS463567	B01	AGCGGCTAGCTAGGGCTATT	TGGGTACATACGTTGCATGG	1478399	1478667	269	59.9565
FHS463568	B01	GAATCGGGCCCAAGTTTAAT	GCCTATTGCCACCCATAGTG	1478510	1478709	200	60.251
FHS463569	B01	GGGGGATACCGTTTGGATAA	GCCCCTATCCGTTCCAGTAT	1478973	1479233	261	60.4585
FHS463570	B01	GGGGGATACCGTTTGGATAA	GCCCCTATCCGTTCCAGTAT	1478973	1479233	261	60.4585
FHS463571	B01	GGGGGATACCGTTTGGATAA	TAAACCTGCCCCTATCCGTT	1478973	1479240	268	60.7135
FHS463572	B01	TAATTATCCACCCCGAACGA	TCCCTTTAAGGTACAATTTAGCAA	1479316	1479501	186	59.272
FHS463573	B01	TGCATTGAATACATCAAAAGCAT	TGGCGTTTCAAATATTAGGG	1479569	1479726	158	58.588
FHS463574	B01	TGCATTGAATACATCAAAAGCAT	TGGCGTTTCAAATATTAGGG	1479569	1479726	158	58.588
FHS463575	B01	gataACCATTCAAAAATTTCAAAAA	TTGAGATCAACGATTAAAATAACTAGA	1480167	1480292	126	57.396
FHS463576	B01	TCATTTTCGATATGTTATCAAGTGTTC	TGCATGTTCTGATATGCCATT	1480224	1480463	240	59.3665
FHS463577	B01	GCTCTTTGAATGCGTGATTTT	CCATAACAGGTTTACCTTTCACA	1481613	1481854	242	58.735
FHS463578	B01	AAGGTAAACCTGTTATGGCTCG	gtcacatggtattctctttttgttt	1481837	1482114	278	58.678
FHS463579	B01	TGTTGTGGTCCCCCAACTAT	TCAAATCTCAAGCCAACAACA	1482725	1482986	262	59.6975
FHS463580	B01	TGTTGTGGTCCCCCAACTAT	TCAAATCTCAAGCCAACAACA	1482725	1482986	262	59.6975
FHS463581	B01	TGTTGTGGTCCCCCAACTAT	TCAAATCTCAAGCCAACAACA	1482725	1482986	262	59.6975
FHS463582	B01	TTTGATACACGTTTTGCGTGA	CTCGGGTTTGAGTCCTACCA	1483177	1483416	240	60.1325
FHS463583	B01	AACTATGGCTCATTGGCTGG	AAACATATGGGGGACAAGCA	1483452	1483676	225	60.144
FHS463584	B01	CCAACCCAACAGGCTAAGAA	TGATTTGCAACGAAGTAACCA	1483758	1483933	176	59.6595
FHS463585	B01	CATGCCCCTAAGACCTCAGA	TTCCACCATTTCCACCGTAT	1484795	1485031	237	60.1305
FHS463586	B01	CATGCCCCTAAGACCTCAGA	TTCCACCATTTCCACCGTAT	1484795	1485031	237	60.1305
FHS463587	B01	TGGTCTTAAACGGGGCTAAA	TCCACTTGTTTAAGCGGACG	1485940	1486214	275	60.3825
FHS463588	B01	GGGAGTTCGAATTTCGCTTT	GGACTGTTGCTAGCCCTGAG	1486397	1486668	272	60.287
FHS463589	B01	GGGAGTTCGAATTTCGCTTT	GGACTGTTGCTAGCCCTGAG	1486397	1486668	272	60.287
FHS463590	B01	GGGAAGATACCGTGTGTGGT	CCATGCCAACCGATTCTATT	1487729	1487922	194	59.7435
FHS463591	B01	GGCTGTTATAGCAGGGGGAC	GGAGGCAAGAGCAGTAAGCA	1489574	1489825	252	60.762
FHS463592	B01	GATCCCATGGAGTCAACCTG	TTAGCATCCACATCAGCAGC	1489946	1490191	246	60.1525
FHS463593	B01	CCAATTCTTTCAGAAATCGCA	AAACTGGAGCGAGAGGGAAT	1492575	1492777	203	60.2035
FHS463594	B01	CAAGGGATGACTTGCTACATGA	TGAAATAGAGGGGGTTGGGT	1493000	1493256	257	60.3405
FHS463595	B01	CAATCACACCAGCCCATGTA	GCCACGTCACAAGGGATAAT	1493078	1493284	207	60.105
FHS463596	B01	ATTATCCCTTGTGACGTGGC	TCCTTTCTCAGCTTTCCATTG	1493265	1493537	273	59.629
FHS463597	B01	ATTATCCCTTGTGACGTGGC	TCCTTTCTCAGCTTTCCATTG	1493265	1493537	273	59.629
FHS463598	B01	ATTATCCCTTGTGACGTGGC	TCCTTTCTCAGCTTTCCATTG	1493265	1493537	273	59.629
FHS463599	B01	TTTCTCCTTCTCCAAATTAGCG	AGAAGAAATCTGCGTGTCCAA	1494407	1494536	130	59.8625
FHS463600	B01	ATGGAAGAGTCGCCAAGAAA	TAGGGACATGGTTGACAGCA	1496010	1496278	269	59.9625
FHS463601	B01	TGGTTAGGTGACTGGTTCCC	TGCTACTACATGAACAATGCCA	1502927	1503192	266	59.537
FHS463602	B01	TGGTTAGGTGACTGGTTCCC	TGCTACTACATGAACAATGCCA	1502927	1503192	266	59.537
FHS463603	B01	AAGATGCCAAAAACATCTTCTCA	ATGCCCTGAATCTGGTGTTC	1504273	1504521	249	60.028
FHS463604	B01	TTGCAACGTGAGACCCAATA	TGGGGAATAATCCATATCCAA	1507314	1507540	227	59.5325
FHS463605	B01	TGTGGATCGAATCATATCAAAGTT	TTTGGTCGAATGAGATATGGC	1508210	1508310	101	59.8285
FHS463606	B01	GCCATATCTCATTCGACCAAA	AGACTTGGCCATGATTTCTGA	1508290	1508553	264	59.8
FHS463607	B01	GCCATATCTCATTCGACCAAA	AGACTTGGCCATGATTTCTGA	1508290	1508553	264	59.8
FHS463608	B01	TTCAGAAATCATGGCCAAGTC	AAAAACTATGCATGTTGGATTTGA	1508532	1508725	194	59.927
FHS463609	B01	TCAAATCCAACATGCATAGTTTTT	TCGGATATATTGCATTGGGC	1508702	1508935	234	60.2135
FHS463610	B01	GCCCAATGCAATATATCCGA	TGTCGGTGAGTATCGTGTCC	1508916	1509072	157	60.095
FHS463611	B01	AATTCACGTATCGACGTGTCC	GATTAATGCCTGGCTGGAAA	1509419	1509678	260	59.956
FHS463612	B01	TCACACGATCCCATGTTGTT	CGAAGATTGAGAGAGATTTGGTTT	1509998	1510224	227	59.9695
FHS463613	B01	TCACACGATCCCATGTTGTT	CGAAGATTGAGAGAGATTTGGTTT	1509998	1510224	227	59.9695
FHS463614	B01	AGCGACCGCTTAACAACATT	TCAATTTAAATGAACAACAGAAAAA	1511615	1511874	260	58.4645
FHS463615	B01	GGCTATTGACCTTCTTGGACC	TCCAACAGTCAAAATCAAGGC	1516183	1516366	184	60.0285
FHS463616	B01	TGAGACAGTGGTGAGGATGAA	TGTTAAAAATTAAACGGTCACGA	1519002	1519243	242	58.946
FHS463617	B01	GGGACAACAAGAATAGACACAAAA	CAAGGCAAATATTAATTCATCGC	1519255	1519456	202	59.6555
FHS463618	B01	CGGGAAAATTATAAACAGTCCCT	TGAGGATTGAATTTTAAAGGGTG	1519586	1519862	277	59.5165
FHS463619	B01	TGGGTTGGATATTCACCCTTT	TCGAATCTTTTGTGGTTAGAAATG	1519827	1519994	168	59.9865
FHS463620	B01	TCAAAATACCCATAATAACCATATCTC	GTGTGCGAAGCAGTCTTTTG	1520105	1520300	196	58.8005
FHS463621	B01	AAAGACTGCTTCGCACACAA	TCTGATATATTCCCGGCGTC	1520283	1520543	261	59.7625
FHS463622	B01	AAAGACTGCTTCGCACACAA	TCTGATATATTCCCGGCGTC	1520283	1520543	261	59.7625
FHS463623	B01	CAAATTTCAATGAAGCGCAG	TTTGTTGTTTTTAATTTTAGTTTCGAC	1521405	1521679	275	58.931
FHS463624	B01	AACACTTGCATAATCACCATAATC	GCAATCCAACTCAAAACGGA	1522019	1522244	226	59.1015
FHS463625	B01	TCCGTTTTGAGTTGGATTGC	TGATTTGTGGGACTAAAAGATGG	1522225	1522476	252	60.6175
FHS463626	B01	GGTTATCATCATGGGATCGG	TCAAGGGTAGGTGGTTGAGG	1524689	1524876	188	59.967
FHS463627	B01	CACCCATTATTGTGTTGTGCTT	tgtcctaccatgactcattcttgt	1525091	1525367	277	59.8595
FHS463628	B01	AAGACTGTGTTTAAAATAGAGACGAGA	AAAAATAAGGATGCATAAGACTGAAA	1526038	1526296	259	58.555
FHS463629	B01	AAGACTGTGTTTAAAATAGAGACGAGA	AAAAATAAGGATGCATAAGACTGAAA	1526038	1526296	259	58.555
FHS463630	B01	AAAAATTTCAGTCTTATGCATCCT	TTCCATTTTGCCTCTTTTGG	1526266	1526502	237	58.798
FHS463631	B01	AGAGAGCGTCAGGTTGGAAA	GGAGAAGACCTGTCCCCTTT	1527734	1527861	128	59.7615
FHS463632	B01	AAACTTTGGGCTTGTCATCG	AACGGTGGTGCTGTTTCTTT	1529825	1529946	122	59.8745
FHS463633	B01	TGCTTTTAAACTTGGTGTCGAA	TTTAGGGGGTGAGGAACTGA	1530495	1530754	260	59.658
FHS463634	B01	CTACACCGAGCGTGAGGAGT	CATCAAATTTTGGGGTTTTCA	1531904	1532043	140	60.0645
FHS463635	B01	TTTAAAATTTCGCTACAGACCAA	GAGGAAGTATAGGGGTCAACGA	1532768	1533024	257	58.783
FHS463636	B01	GCTCACTTTCTTATTTCGGTTTTC	TGCATGTGGTCAAGGAAGAA	1533232	1533415	184	59.971
FHS463637	B01	GCCTATTTCAACAAAAAGTCGC	TCATAGTGGTGCATAGGCCA	1533553	1533813	261	60.1155
FHS463638	B01	TTTGGATTTGGCTAGTTTAGGG	TGTCAGTTTCTCAAGATGAATGAA	1533928	1534207	280	59.1985
FHS463639	B01	TTTGGATTTGGCTAGTTTAGGG	TGTCAGTTTCTCAAGATGAATGAA	1533928	1534207	280	59.1985
FHS463640	B01	CAAGTCTTGTTGAAAGGAAGAGAA	TGTCCATCACTCCATTGCAT	1534206	1534425	220	59.516
FHS463641	B01	GCAGTTACAAGTGGGCTTCC	TGGTTGGAATTCAGCAAAGA	1534367	1534473	107	59.4935
FHS463642	B01	TGCGATAAAATGACTATGAACAA	TCACAGGAAGTAATGCTAAGGAA	1534479	1534751	273	57.7665
FHS463643	B01	TGCGATAAAATGACTATGAACAA	TCACAGGAAGTAATGCTAAGGAA	1534479	1534751	273	57.7665
FHS463644	B01	TTCCTTAGCATTACTTCCTGTGA	ATGAATGAGTGAGATGCCCA	1534729	1534868	140	58.5645
FHS463645	B01	GAGCTTTGAATTCTCTTCACATCA	TCTCTCACTTTGCACCAAACA	1535324	1535495	172	59.6865
FHS463646	B01	CCCTCCTCCATAGGAGCTTT	TCACTAAGTAACTGATTCCTTTAGCC	1536101	1536362	262	59.134
FHS463647	B01	CCCTCCTCCATAGGAGCTTT	TCACTAAGTAACTGATTCCTTTAGCC	1536101	1536362	262	59.134
FHS463648	B01	GGCTAAAGGAATCAGTTACTTAGTG	TGGCTAAATTTTCATCTAATGGC	1536337	1536612	276	58.274
FHS463649	B01	GGCTAAAGGAATCAGTTACTTAGTG	TGGCTAAATTTTCATCTAATGGC	1536337	1536612	276	58.274
FHS463650	B01	TAAGGGTAATGGAGCCATGC	GAGGCGGTGGTGGTAGATTA	1536739	1537015	277	59.939
FHS463651	B01	CATATACATTAAAAATCAATCACCAAA	TCATTATCTATTTTGCGACGG	1538377	1538630	254	57.7365
FHS463652	B01	CATATACATTAAAAATCAATCACCAAA	TCATTATCTATTTTGCGACGG	1538377	1538630	254	57.7365
FHS463653	B01	CCACGGGAGTGAATTATTGTTT	GGTTAATTAGGGTTCGCCGT	1538701	1538974	274	60.1565
FHS463654	B01	CCACGGGAGTGAATTATTGTTT	GGTTAATTAGGGTTCGCCGT	1538701	1538974	274	60.1565
FHS463655	B01	CAAACTTCTGATAAAAATAACGGAAA	AAAGGTTTAGACATCAGAGAGCGT	1541092	1541277	186	59.491
FHS463656	B01	CGCTCTCTGATGTCTAAACCTT	TGAAAACTCAGGTGCAGTCG	1541255	1541528	274	58.9015
FHS463657	B01	CCGGCCTAATTTTTCTCTCC	TCAATCTAATTTGGTCCACCTTT	1541777	1542036	260	59.4765
FHS463658	B01	AAGGTGGACCAAATTAGATTGAA	ATCCGATCCGATTATGTGGA	1542015	1542132	118	59.5185
FHS463659	B01	CCGATCCACATAATCGGA	GAATCGTATTCGAATTTTAGGTAGG	1542109	1542369	261	58.199
FHS463660	B01	CCGATCCACATAATCGGA	GAATCGTATTCGAATTTTAGGTAGG	1542109	1542369	261	58.199
FHS463661	B01	ACCACAGATATGCGGATTGG	TTCAAGAGAATGTTTAAGATGaATAAA	1542426	1542704	279	58.8775
FHS463662	B01	ACCACAGATATGCGGATTGG	TTCAAGAGAATGTTTAAGATGaATAAA	1542426	1542704	279	58.8775
FHS463663	B01	TTTGGGACATGACAACCAAA	TGAATCCCTAAAGAGTGTGACG	1543375	1543500	126	59.515
FHS463664	B01	CGTCACACTCTTTAGGGATTCA	AATTCCCCTTCCCAAAAATG	1543479	1543690	212	59.615
FHS463665	B01	TGTGTGGTTGGAAATTGACG	TTAGTCCTATGCCCCACAGC	1544420	1544539	120	60.25
FHS463666	B01	CCTCCCTAGAGGCAGTAGCTC	AGATCGGACATGACGAAAGG	1546969	1547121	153	59.8515
FHS463667	B01	GGGGTTGCGTGATTTATGTT	ATTTCCCATCGCTATCCACA	1549381	1549513	133	59.9935
FHS463668	B01	TGTGCTTTTTATTCCTGAAATTTGT	TCCATTTTTCAACCTCTTCCA	1549775	1549987	213	59.898
FHS463669	B01	ACTGAAGAAGATTCGCTCCG	ACGGATGCAAAATGGAGTGT	1550128	1550343	216	59.979
FHS463670	B01	ACTGAAGAAGATTCGCTCCG	ACGGATGCAAAATGGAGTGT	1550128	1550343	216	59.979
FHS463671	B01	CTGGTCACATTTTGGTTCCAT	TCATAGCTCTCACTTAATCCGACA	1550841	1551112	272	59.9895
FHS463672	B01	CTGGTCACATTTTGGTTCCAT	TCATAGCTCTCACTTAATCCGACA	1550841	1551112	272	59.9895
FHS463673	B01	AACATGTCGGATTAAGTGAGAGC	GGCATACGTACTAAGATGGCG	1551085	1551342	258	59.658
FHS463674	B01	AACATGTCGGATTAAGTGAGAGC	GGCATACGTACTAAGATGGCG	1551085	1551342	258	59.658
FHS463675	B01	CGCCATCTTAGTACGTATGCCT	GGGGACCTCACCATCGTATT	1551322	1551583	262	60.7485
FHS463676	B01	CGCCATCTTAGTACGTATGCCT	GGGGACCTCACCATCGTATT	1551322	1551583	262	60.7485
FHS463677	B01	CGCCATCTTAGTACGTATGCCT	GGGGACCTCACCATCGTATT	1551322	1551583	262	60.7485
FHS463678	B01	TCTCCGTCTCTACAAATTTCAGTC	TGTTGTCACACATGACATGGA	1553208	1553487	280	59.176
FHS463679	B01	TGAATCTCAATCTCCTAATTTCCA	TCACACACTGCCTGAAGCTC	1553323	1553528	206	59.655
FHS463680	B01	AAAATTCCCCACAATCGGA	TCCATATTCGTATGGCAGCA	1554687	1554922	236	60.088
FHS463681	B01	CCATTGCTGCCATACGAATA	AAAGTGACAATTGGATTGTTAAAGA	1554899	1555176	278	58.9
FHS463682	B01	CCATTGCTGCCATACGAATA	AAAGTGACAATTGGATTGTTAAAGA	1554899	1555176	278	58.9
FHS463683	B01	TCTTTAACAATCCAATTGTCACTTT	CCGATACGACGGTACATTTGA	1555152	1555255	104	59.507
FHS463684	B01	CAAATGTACCGTCGTATCGG	TTAACGCGAAATGCTTGTGA	1555236	1555458	223	59.6535
FHS463685	B01	TTCACAAGCATTTCGCGTTA	GGGTATTCTAGTTAGGGTTGATTGA	1555438	1555704	267	59.6565
FHS463686	B01	TTCACAAGCATTTCGCGTTA	GGGTATTCTAGTTAGGGTTGATTGA	1555438	1555704	267	59.6565
FHS463687	B01	GACATGTGGTAAGTGGTGCG	GCGTGAATTTGGATCGTTTA	1556016	1556241	226	59.3295
FHS463688	B01	GACATGTGGTAAGTGGTGCG	GCGTGAATTTGGATCGTTTA	1556016	1556241	226	59.3295
FHS463689	B01	GACATGTGGTAAGTGGTGCG	GCGTGAATTTGGATCGTTTA	1556016	1556241	226	59.3295
FHS463690	B01	CACTAATTTTACAATTTCCATCAAAAG	TGAAATACGATGGAAAACAGGA	1556766	1556917	152	59.0505
FHS463691	B01	GCAAAGCAAAGTTTGAAACCA	GGTGAGTCTATGGTGGGCAG	1557228	1557443	216	60.402
FHS463692	B01	TGGAGCAGCAACTAGCATGT	TTGATCCACTGAGCATTTTCTT	1559720	1559959	240	59.2285
FHS463693	B01	TGGAGCAGCAACTAGCATGT	TTGATCCACTGAGCATTTTCTT	1559720	1559959	240	59.2285
FHS463694	B01	TGATCTTTGTCCTTCAACAACC	CTCTTGCAATGCTTGGGAGT	1560583	1560774	192	59.737
FHS463695	B01	TTATTCATGGGCTTTGAGGG	CCAAAAACAGTCATAACTTGCC	1561651	1561922	272	59.285
FHS463696	B01	CACACGCTCGAATCTCCTAA	AAAGGAAGGATGTTTAAGTCTTTTT	1564330	1564608	279	58.175
FHS463697	B01	TTTGCCTCGATCGCTTAAAT	GCCACTGGTGAACTAGGGAA	1565368	1565548	181	59.9635
FHS463698	B01	GAAACACGTTGACCGTGAATA	GTTTTGTGAGTGGAGGCCAT	1565979	1566111	133	59.257
FHS463699	B01	GGGCTTAGTTATCATCACCATCA	ATTTGTTTCTGGGCCCTCTT	1579215	1579424	210	60.079
FHS463700	B01	AAGAGGGCCCAGAAACAAAT	TTACGGGTTCGGTACTTTCG	1579405	1579664	260	59.965
FHS463701	B01	AAGAGGGCCCAGAAACAAAT	TTACGGGTTCGGTACTTTCG	1579405	1579664	260	59.965
FHS463702	B01	AAGAGGGCCCAGAAACAAAT	TTACGGGTTCGGTACTTTCG	1579405	1579664	260	59.965
FHS463703	B01	GAGAGGTTGTTGTTCCGTCC	CGGAAAACCAAAAGCAATGT	1581022	1581178	157	59.765
FHS463704	B01	TTGTTTTAACCGTTGGTTTCA	GTGTGCTTAGGGAAGTTGGC	1587985	1588207	223	58.9255
FHS463705	B01	TTGTTTTAACCGTTGGTTTCA	GTGTGCTTAGGGAAGTTGGC	1587985	1588207	223	58.9255
FHS463706	B01	ACACACACATTTAAAATCGCCA	AGGACATGCAATTAAAAGGCT	1596352	1596576	225	59.0925
FHS463707	B01	AGCCTTTTAATTGCATGTCCT	GCCTAATAGTGGGCAACCAA	1596556	1596716	161	58.93
FHS463708	B01	TTTTTGTCACGGTAAACACTTAGTT	AGTGGGAAGACCACATGTCC	1597025	1597242	218	59.0925
FHS463709	B01	AAATATAAAAGGGTGATCATTCCA	TCTCTCTACCAAACGCTACCC	1598050	1598270	221	58.206
FHS463710	B01	AAATATAAAAGGGTGATCATTCCA	TCTCTCTACCAAACGCTACCC	1598050	1598270	221	58.206
FHS463711	B01	AAATATAAAAGGGTGATCATTCCA	TCTCTCTACCAAACGCTACCC	1598050	1598270	221	58.206
FHS463712	B01	AAATATAAAAGGGTGATCATTCCA	TCTCTCTACCAAACGCTACCC	1598050	1598270	221	58.206
FHS463713	B01	CACCGGTGTTCCAGTTATTTT	CATTGCACATTAGGGGGAAG	1600855	1601125	271	59.596
FHS463714	B01	GAGCTTAGATTTGCGACGGA	CTTGCATAAGCCCTAGCCTG	1602118	1602304	187	60.243
FHS463715	B01	GAGAAAGTACGCGAGACAATGA	GAGGTTGCTGTCCATGATGA	1603176	1603439	264	59.5795
FHS463716	B01	AACATGTTGGAGAAAACGTTGA	CACTGAGTGGCGATTTTTCA	1605895	1606110	216	59.6785
FHS463717	B01	AACATGTTGGAGAAAACGTTGA	CACTGAGTGGCGATTTTTCA	1605895	1606110	216	59.6785
FHS463718	B01	AACATGTTGGAGAAAACGTTGA	CACTGAGTGGCGATTTTTCA	1605895	1606110	216	59.6785
FHS463719	B01	CATTCGTAAGATAAATGAATTGCG	TGAAATCTATATCTCCGGTCGC	1612627	1612813	187	60.1625
FHS463720	B01	ATAGTCTTTGCAGGGGACCA	ACTTGCACCGCTTTATTTGG	1613763	1613958	196	59.8405
FHS463721	B01	TGATTTCATAAAAATAAAATCGGACA	AACAAATTTGCTTTAAAAATGAAGA	1618416	1618594	179	58.8575
FHS463722	B01	GCCGTGTTCTGGAGATGATT	CACAACACCTTACCCGATGA	1620860	1621116	257	59.748
FHS463723	B01	TCCCTAGCATTCCTCGAAAA	TGTGAAGTCGTCAAGTTCCAG	1622074	1622346	273	59.3475
FHS463724	B01	TCCCTAGCATTCCTCGAAAA	TGTGAAGTCGTCAAGTTCCAG	1622074	1622346	273	59.3475
FHS463725	B01	TGTTAGGTTTGATGGGGTGC	AGTTCATGGAATGGTCCTGC	1623047	1623319	273	60.3445
FHS463726	B01	CCAATTTTCTCAACAAGGGC	TGGGAATTTGTTGTGGATGA	1623240	1623473	234	59.648
FHS463727	B01	TGTGAAGTGAGCAACCATGC	GCATCAGGTCGGTTTCTGTT	1623641	1623871	231	60.502
FHS463728	B01	AACTTTTGATCAAGCGACAAAT	AGGACATGTTCCACCTTTGG	1624607	1624852	246	58.8795
FHS463729	B01	TGCCTTGGAATATGAAAACCA	CTTTCCCAAATCTGAGGGTTC	1628382	1628571	190	60.117
FHS463730	B01	GAACCCTCAGATTTGGGAAA	GAGGGACGTATTGTCCTCCC	1628551	1628773	223	59.835
FHS463731	B01	GGGCAATTCATAAGGTGGTG	TGAGCTATGAAGAATGGACCG	1629778	1630050	273	60.206
FHS463732	B01	TTCTCCCTCAGCCAGAAAAG	TGTAGCAAGTAGCAACTCCTTCAG	1634273	1634543	271	59.8365
FHS463733	B01	GGGATACAATACCCGATTGAAA	CACGTGGCATTAGCTCTTCA	1634586	1634800	215	59.963
FHS463734	B01	CCGTATTACTTTCATTTTGGTTAACAT	TTTCTTGCATTATTACATTTTGTTGA	1635315	1635446	132	59.4845
FHS463735	B01	TGCCACTTACTTCAATTGCC	CATAGGGTCATTTGGGAACTTT	1636087	1636287	201	59.0075
FHS463736	B01	TTTTAAAGTTCCCAAATGACCC	AAAAGAAAGGGTACAACAAAAGAAAA	1636262	1636536	275	59.561
FHS463737	B01	CCAAAGAATGCCAAAATCTGA	TGTTGGCTAGCAAGGTCTCA	1636846	1637050	205	59.8255
FHS463738	B01	TTGGATTTAAAGTGCCCTGG	ATTTATGCCAAGCCTGCTGT	1638907	1639146	240	59.8335
FHS463739	B01	TTGGATTTAAAGTGCCCTGG	ATTTATGCCAAGCCTGCTGT	1638907	1639146	240	59.8335
FHS463740	B01	GGTACAGGGTTCATTCCCCT	TTTGGGGTCACCCTATCAGA	1639471	1639689	219	60.1805
FHS463741	B01	GGTACAGGGTTCATTCCCCT	TTTGGGGTCACCCTATCAGA	1639471	1639689	219	60.1805
FHS463742	B01	TTTGACTTGATTATACCGCCA	tcattgactttttaagtttttatttcg	1643762	1644032	271	58.332
FHS463743	B01	CGATACTCTCCGGTGCACTT	TGAGGAAGAGATGGAACGGT	1644835	1645041	207	59.966
FHS463744	B01	TCAAGATTTCTAATCATCACTCAAA	GATCAGTTCCTGACGGAAGC	1648696	1648884	189	58.4965
FHS463745	B01	TCAACTTGCTACATTAGTTGTTTTGA	TTTAGAGGATTGGAAAATGCG	1649320	1649509	190	59.2735
FHS463746	B01	TCACTGTTATAGGCTCCGTTTG	GGACATGGAAACCCTAACAAGA	1649881	1650158	278	59.7555
FHS463747	B01	TCCTCTGCTAAACACGATTTTG	TGTGAAGTTATTGGCGTTCG	1650226	1650450	225	59.5655
FHS463748	B01	ATTAAGCAGCGCACCGTTAG	TCTGGATTTGAGGTTGGGTC	1657901	1658121	221	60.16
FHS463749	B01	GGGTTGCATATGGTGAGGAG	GCACTTGTGCATGGAGTCAT	1659955	1660220	266	60.027
FHS463750	B01	GCACTTTGGATTTAGCTTAATTGTC	GTTATTGATGCTGCCCTGCT	1660219	1660497	279	59.9355
FHS463751	B01	GCACTTTGGATTTAGCTTAATTGTC	GTTATTGATGCTGCCCTGCT	1660219	1660497	279	59.9355
FHS463752	B01	TTCTCCTCATTTTTCGATTCGT	ACGTGCTGGTGCGTTTTATT	1662078	1662280	203	60.3195
FHS463753	B01	TTCTCCTCATTTTTCGATTCGT	ACGTGCTGGTGCGTTTTATT	1662078	1662280	203	60.3195
FHS463754	B01	TTCCTTGGAGCAATTTGACC	TGTCGATCTACACCTGCTCG	1669179	1669425	247	60.0295
FHS463755	B01	CGCAGAGAGGAAGATTCCAG	TGAAATCTTACCCATATCACGAG	1670176	1670377	202	59.1195
FHS463756	B01	TTTTGGTCCGGTTCGATAAC	GGAGGAGAAACACGATGATGA	1675643	1675895	253	59.933
FHS463757	B01	GGCTTGTACGTGAAAATTAATCC	GCCATGATTTGTGTGTGTTAAG	1679341	1679620	280	58.53
FHS463758	B01	GGCTTGTACGTGAAAATTAATCC	GCCATGATTTGTGTGTGTTAAG	1679341	1679620	280	58.53
FHS463759	B01	GGCTTGTACGTGAAAATTAATCC	GCCATGATTTGTGTGTGTTAAG	1679341	1679620	280	58.53
FHS463760	B01	GGCTTGTACGTGAAAATTAATCC	GCCATGATTTGTGTGTGTTAAG	1679341	1679620	280	58.53
FHS463761	B01	GGTCTTGTAATGCGGTTGCT	TCCTAGTGTGCATTTTGGCA	1684185	1684343	159	60.1985
FHS463762	B01	ACAAAACATTCATGCATTATCCT	CCTGTGCTCACCCTAAATGG	1691027	1691185	159	59.0475
FHS463763	B01	AGAAATGATCCACAGTCCTCG	TGCATCAAATGCCCTAAGAA	1697648	1697790	143	59.204
FHS463764	B01	GGTTCAGAGCAGTCGGAAAA	AAAAATTAGCCGCCAAAGGT	1700360	1700638	279	60.1725
FHS463765	B01	CTTTTGCCAAACTTCAGGGA	CTGTACCTGAGTTTTCACTTTGACA	1700837	1701114	278	59.998
FHS463766	B01	GGGTGGTGTTATCAAAATGGA	TGTTTTCTGTTTAGCCCTTCTT	1701301	1701518	218	58.405
FHS463767	B01	AAGAAGGGCTAAACAGAAAACATT	TCAGGGACCTATTTGTCCATTT	1701497	1701769	273	59.279
FHS463768	B01	GACGGTCCGATTTGTGTACC	TTGCAGACATATTGGCTTGTG	1702888	1703049	162	59.992
FHS463769	B01	CGGGAGATAGGGATTTTCGT	AGAATTATCGGGGATGGGAC	1708335	1708486	152	60.1295
FHS463770	B01	GGTGTCAAAAATCTTCGGGA	GGATTAGGGTTTTTCAACGAG	1708320	1708575	256	58.823
FHS463771	B01	CGGAGACAGAGAGCAGGAGT	TTTTGGTCACTTTACATGCGA	1708854	1709098	245	59.474
FHS463772	B01	TTATATTGATCGTGCGCGTG	GCTGTTTCTTTCTGTCTTTCTTCA	1709714	1709977	264	59.937
FHS463773	B01	TGAGATGAATAGGGAAGAAAGGA	CCGATACTTTCGGTGCATTT	1710002	1710278	277	59.585
FHS463774	B01	TGAGATGAATAGGGAAGAAAGGA	CCGATACTTTCGGTGCATTT	1710002	1710278	277	59.585
FHS463775	B01	GGTTAAAACAACTGCAACACCA	TGCACCGAGGAGTATCAGTG	1710178	1710385	208	59.898
FHS463776	B01	CGAAAGTATCGGTGCTCCAG	TGCACCGAGGAGTATCAGTG	1710267	1710385	119	60.3205
FHS463777	B01	GCTTTTCACCATTTTGGGAG	tttgagttgcctaaaagtgtgttt	1710424	1710690	267	59.425
FHS463778	B01	GCTTTTCACCATTTTGGGAG	tttgagttgcctaaaagtgtgttt	1710424	1710690	267	59.425
FHS463779	B01	TTCGGTTTTTAGATTTGCGG	GCTAAGGTTATCGGCCACAT	1713479	1713620	142	59.569
FHS463780	B01	CAGTGTCTCTTTGATAACGACCA	ttttgtgctacattcatagtttaatca	1715214	1715367	154	58.849
FHS463781	B01	TGTTAAACTAGTGGGTTTTCAGAAT	TTTTTGGTTCGTTTGATTTTAGG	1716520	1716658	139	58.488
FHS463782	B01	AATAAACCATCTTTTCGTTAAGAATTA	GGAACAAGAACCGCATGAAT	1717120	1717350	231	58.628
FHS463783	B01	CGTGCATGTATAGTTATGGGTG	GCGACATTTGTTGTTCATGTC	1717203	1717479	277	58.5245
FHS463784	B01	TTCGGTTTAATCACACCACTTG	GAATGGTTGTCTCTAAGAGTTGAAA	1717652	1717904	253	58.996
FHS463785	B01	TTCGGTTTAATCACACCACTTG	GAATGGTTGTCTCTAAGAGTTGAAA	1717652	1717904	253	58.996
FHS463786	B01	GCTCTATGATACCATGACGGAG	TGTCAAAGTAAAATTACGGGGG	1718668	1718890	223	59.3995
FHS463787	B01	CCCCCGTAATTTTACTTTGACA	AAGGGAGACCCACAGCACTA	1718869	1719085	217	59.9115
FHS463788	B01	TAGTGCTGTGGGTCTCCCTT	CGATAAGATTTGCCCCACTC	1719066	1719289	224	59.6245
FHS463789	B01	CGCACGCTTAGAAGTGAACA	TCAATTCTCTAACATGATATTGCAGTC	1719814	1719987	174	60.0715
FHS463790	B01	TGCAATATCATGTTAGAGAATTGAAA	ACCTAATGTGCACTTGACTGAA	1719964	1720192	229	58.28
FHS463791	B01	TCAAGTGCACATTAGGTATATTCATT	tccaatgcaatctcaaaaataaaa	1720176	1720455	280	59.029
FHS463792	B01	TCAAGTGCACATTAGGTATATTCATT	tccaatgcaatctcaaaaataaaa	1720176	1720455	280	59.029
FHS463793	B01	TGGTGTTCCAGTTGTTTTAACC	TTCGAACTAATTTGACGGGAA	1721317	1721490	174	59.2385
FHS463794	B01	CATGATTATCTTTCCCGTCAAAT	TCATTGGCCGGTCATTTAT	1721459	1721738	280	59.012
FHS463795	B01	CATGATTATCTTTCCCGTCAAAT	TCATTGGCCGGTCATTTAT	1721459	1721738	280	59.012
FHS463796	B01	CATGATTATCTTTCCCGTCAAAT	TCATTGGCCGGTCATTTAT	1721459	1721738	280	59.012
FHS463797	B01	CGGGGACTGTATGTGAGACA	TATTTTTGGCGAATTGCCTT	1722192	1722463	272	59.555
FHS463798	B01	AGGCTAAAATTTGTGCAGTTTAAT	TGTGATAGCCCAATTCATGTG	1722705	1722974	270	58.5525
FHS463799	B01	TGGACTCTCTGATTATTTTGTACGAG	TAGACCGTTCGATCCGATTT	1724076	1724350	275	59.8025
FHS463800	B01	AATCGGATCGAACGGTCTAA	TTAAGAAGCACCAAAAGCAGC	1724332	1724582	251	59.5945
FHS463801	B01	CGCACTACCATCTGTGCATT	AAAATTTTGTCCCACTAGGTGTTT	1724844	1725066	223	59.513
FHS463802	B01	CGCACTACCATCTGTGCATT	AAAATTTTGTCCCACTAGGTGTTT	1724844	1725066	223	59.513
FHS463803	B01	AAATTATAAACACCTAGTGGGACAAAA	CGTCCAAATTTTGTGAAGGTC	1725036	1725315	280	59.52
FHS463804	B01	AGAACAAAAATCTTATTGCATTTCTA	AAATAAACTGAGACAAAAAGAATTTCC	1725792	1725907	116	57.8895
FHS463805	B01	TGACTTTCTGTGACGACCGA	TCAATGTCTCAATGACCCCA	1727516	1727748	233	60.1665
FHS463806	B01	TGACTTTCTGTGACGACCGA	TCAATGTCTCAATGACCCCA	1727516	1727748	233	60.1665
FHS463807	B01	TGTTTGGGGTCATTGAGACA	AAATAATAACGAATAATGTTAGGGAGA	1727725	1727876	152	58.5575
FHS463808	B01	TCTCCCTAACATTATTCGTTATTATTT	ATTCCACCGGGATTAGAAAA	1727850	1728084	235	57.774
FHS463809	B01	GATTGTGAAGGTTGCACACAA	AAGGCATGCTCAAAAGTAGGAG	1731377	1731656	280	59.7595
FHS463810	B01	TCGACATTAATCATGGACGC	TTTGTATACGAAAATCAGCCATT	1738154	1738418	265	58.6515
FHS463811	B01	TCGTATCGCAAAGGATTATCG	CGTGAAGTCGACTGTACCTGA	1739024	1739224	201	59.506
FHS463812	B01	TGGTAATTTTCGTCACAGAATCAA	AATTGGGTATGGAATTGGCA	1740377	1740630	254	60.3725
FHS463813	B01	CGGTAAAATAAATTGTGTTAAATCGAG	TTGTCCCGAACTCAAAGTCA	1740711	1740990	280	59.8115
FHS463814	B01	CGGTAAAATAAATTGTGTTAAATCGAG	TTGTCCCGAACTCAAAGTCA	1740711	1740990	280	59.8115
FHS463815	B01	CGGTAAAATAAATTGTGTTAAATCGAG	TTGTCCCGAACTCAAAGTCA	1740711	1740990	280	59.8115
FHS463816	B01	GCCTACCAAAAGTGGCTCAA	TATACAAAACGCACCGTCCA	1742248	1742487	240	60.1205
FHS463817	B01	GTTAGAACTCGAACCCTGCG	TGGAGGCAAAGGTTAGGTTG	1742364	1742636	273	59.989
FHS463818	B01	TGAAGAACTCGCATGGTCTG	GTTTGGACACTTTTGGTCGC	1742538	1742671	134	60.261
FHS463819	B01	AAAGAACGGGCTAAGCCTTG	TGCAAAAGTACCAGATATGGATTG	1743651	1743924	274	60.491
FHS463820	B01	TTGAAGCTCACAGAACGAAAGA	TCGTTTTGACGAAGGGTTTC	1745246	1745488	243	60.128
FHS463821	B01	CCCAAACATAATTGATTGATAAAAA	GCTCCGCTTCACGATTTAAG	1745828	1746067	240	59.1775
FHS463822	B01	GACTTTAGATGCAGCCGAGG	TAGTGCAAGAGCGAGAGCAA	1751016	1751293	278	60.0065
FHS463823	B01	AATGGGACACTTGATACTGCG	AGGGACAAATATGAGGCACG	1751855	1752112	258	59.9815
FHS463824	B01	AAAAGAATTAGGGTGAATTTGTTTTT	TCATCCCAACTATTTATAATCCAAA	1753224	1753497	274	58.4795
FHS463825	B01	AAAAGAATTAGGGTGAATTTGTTTTT	TCATCCCAACTATTTATAATCCAAA	1753224	1753497	274	58.4795
FHS463826	B01	TTAAGATTTTGGTGTTTGGTAAAAA	TTATGGAGGCCTAAAACATGC	1754243	1754516	274	58.6665
FHS463827	B01	TGCATGTTTTAGGCCTCCAT	AGACTTGGGATGCAATTTTGA	1754495	1754675	181	60.0145
FHS463828	B01	TGCATGTTTTAGGCCTCCAT	TCGAAAGCAATACTTATGTGGC	1754495	1754730	236	59.874
FHS463829	B01	TGTGGTCCCCACATAAGAAA	CGTTTTTAAAATTTTTGGAGACTAA	1756385	1756645	261	58.0975
FHS463830	B01	AAAGAGATGTACTAATTGCACAAAAA	AAGTGGACTTCTATTTATTTGGACC	1756900	1757179	280	57.965
FHS463831	B01	TAGACCCAAAAGCAACCCAG	TTTGGTGATCGAGTTGAGATTC	1757578	1757790	213	59.6385
FHS463832	B01	TGAATCTCAACTCGATCACCA	TCTCTCATTTATTTTTCAGCATGAC	1757768	1758002	235	59.0525
FHS463833	B01	TTGGAAATTGAAATGTCCTCC	CGTACCATATATAGATGAATTTGCTG	1758055	1758330	276	58.55
FHS463834	B01	GTTCCGATCCACGACAGATT	CCCTACCAAATGCAATGAGTT	1765750	1765971	222	59.448
FHS463835	B01	CAAAATCAAACTCCTATTGCGA	CGTTTTGTAGTGTTGTAATTCTTGC	1767544	1767765	222	59.2465
FHS463836	B01	AAAATCCCACTCCAATCGAA	TTGGCAGAATTCAATGTGATCT	1768050	1768313	264	59.4685
FHS463837	B01	TGTGAGTGGATCCTCTTCATTG	GCTCTGGATGGATGACGATT	1768177	1768418	242	60.0765
FHS463838	B01	TGGAATACAAAGACAGGGGC	AAAGAAGTCGGCCGATAAGC	1773597	1773871	275	60.322
FHS463839	B01	TTGCGGGAGAGTGTTTACCT	TTCAAGCTGTGATGTTAATGGTTT	1774504	1774705	202	59.8365
FHS463840	B01	CAGGGAGACTCCAATCTGTGA	GAATTTAGTGTGATAATGAAGGCAA	1775594	1775791	198	59.4665
FHS463841	B01	TGAGTTTTCAATTCAGCTTTCAA	GCTGTGGGTGCCATTCTATT	1775874	1776153	280	59.502
FHS463842	B01	TGCAAACAATTTACACCACATC	CAATTCAAAACGGGGCTTTA	1776004	1776192	189	59.201
FHS463843	B01	TAAAGCCCCGTTTTGAATTG	AGTTTCACCCTACCACGCTG	1776173	1776447	275	60.054
FHS463844	B01	TAAAGCCCCGTTTTGAATTG	AGTTTCACCCTACCACGCTG	1776173	1776447	275	60.054
FHS463845	B01	ATATGTCCAGCGTGGTAGGG	TCTGACATTGGCGAATTACACT	1776421	1776593	173	59.7365
FHS463846	B01	TGAAAACTAGTTACAAAGGACAGGAA	TTTTGTGCATCTTAACACAAAGAA	1776736	1776976	241	59.28
FHS463847	B01	TCTCTGTCTCAGTATTCCATCCC	TTTGGTTTCTTAGCCCTTGC	1777033	1777186	154	59.464
FHS463848	B01	CTGTGTGTAGTAGGCAAGGGC	CCACCTCCACCACTTTGACT	1777154	1777397	244	59.9065
FHS463849	B01	TCTTCATGTTAATGATGATGGCTT	TCATCCATTTCTAAAAACCAAAAA	1777757	1777991	235	59.4235
FHS463850	B01	CATCCAAAATTCAAAATTAGGGTTA	TTCATTGAAATCCCAGTATAGCA	1778671	1778946	276	59.1025
FHS463851	B01	GGGATTTCAATGAATTTTAACCA	GCCAACGTCAACCAAATTTAT	1778933	1779182	250	58.9945
FHS463852	B01	TGCAAACGAGGAATAAGGAAG	GGGGGACTTACACACAAATGA	1780140	1780407	268	59.5255
FHS463853	B01	TCATTTGTGTGTAAGTCCCCC	GAAATCTCGCAAAAGAGTGAAA	1780387	1780487	101	59.166
FHS463854	B01	GGCCGACTCGCAAATTTAT	AATGGTTGATTTTGATTTACGAA	1780707	1780950	244	58.847
FHS463855	B01	GGCCGACTCGCAAATTTAT	AATGGTTGATTTTGATTTACGAA	1780707	1780950	244	58.847
FHS463856	B01	GGCCGACTCGCAAATTTAT	AATGGTTGATTTTGATTTACGAA	1780707	1780950	244	58.847
FHS463857	B01	TTCGTAAATCAAAATCAACCATT	TCCTCTGTTACCTTCTTTTTGGA	1780928	1781115	188	58.4665
FHS463858	B01	AAAGCAAAGTCGTCTCTCTTTTC	TGTACTGAGGAATGTAGGGGGT	1781210	1781379	170	59.078
FHS463859	B01	GGGGAAAATGGTCTTGATGA	TCCATAAGCTAATAGAACAATCGC	1781898	1782045	148	59.3145
FHS463860	B01	TTCGCGAACCTATAGAGATCAA	GGTTTTGCAGCTCAATTTCC	1784266	1784478	213	59.34
FHS463861	B01	TTCGCGAACCTATAGAGATCAA	GGTTTTGCAGCTCAATTTCC	1784266	1784478	213	59.34
FHS463862	B01	AAAAAGCCCTACTTTGCTCC	GGAAGAAGGTTTTGCCTTCA	1786258	1786403	146	58.4615
FHS463863	B01	ATGATGGAGAGGACTGTGCC	CCGATCTGATTCGCAAATGT	1789675	1789943	269	60.5415
FHS463864	B01	ATGATGGAGAGGACTGTGCC	CCGATCTGATTCGCAAATGT	1789675	1789943	269	60.5415
FHS463865	B01	CAGATCGGATCGTTTATCGG	GATTTTGTGGAGGTATCCGC	1789936	1790209	274	59.909
FHS463866	B01	CCAATAGATGGAATAAGCATAACG	AGTTGCTATCGCTTAAATCAAAA	1790446	1790644	199	58.2135
FHS463867	B01	CCAATAGATGGAATAAGCATAACG	AGAAATCATGAAATAGTTTACACCG	1790446	1790703	258	58.42
FHS463868	B01	CTTTCTCCGTACTTGAAAAGTGA	TGTGTCTTTCGTTGCTGCTT	1791748	1792020	273	58.698
FHS463869	B01	GGTCTCAAAGTTACAAATAGTTGGC	TTCACCTTATCATGGGAATCAA	1792906	1793121	216	59.402
FHS463870	B01	GGTCTCAAAGTTACAAATAGTTGGC	TTCACCTTATCATGGGAATCAA	1792906	1793121	216	59.402
FHS463871	B01	GGTCTCAAAGTTACAAATAGTTGGC	TTCACCTTATCATGGGAATCAA	1792906	1793121	216	59.402
FHS463872	B01	GATTCCCATGATAAGGTGAACTCT	TGGTGGAGATGATGAAAATGA	1793102	1793288	187	59.3295
FHS463873	B01	CGTCAATTGAAAAGAAAATAGAAGA	GGCAGTGATTTTCATTCCGT	1793784	1794053	270	59.0525
FHS463874	B01	TCGCCGTTTTATTACCTTTGA	CGACAGATCGATGATTAGAAATTG	1794176	1794346	171	59.8005
FHS463875	B01	ATGCCTCAGTGAAGTGACCA	TTTTTCGACAGATCGATGATT	1794238	1794351	114	58.2755
FHS463876	B01	AGTGGCTTAGTTGAGGAGCG	TTAAAAGGTTGCGAGCGACT	1794928	1795152	225	59.8285
FHS463877	B01	TAGCTCCTTGGCCTGGTTAG	AGGAAGGGGTACAAGGCTGT	1796628	1796879	252	59.7325
FHS463878	B01	CCCTTCCTTTTCCGAACAAT	TGGTATATCGGTGCTTCAGTAA	1796872	1797151	280	58.8305
FHS463879	B01	TGAAGCACCGATATACCAGTACAC	GAAGTTGATAGGTGAGAGCCG	1797134	1797394	261	59.631
FHS463880	B01	TGTATGTATGTGGTCCTTGCTCT	TGAAAACTCAGGTGCAGTCG	1797181	1797423	243	59.345
FHS463881	B01	GGAATTCCGAAACCATAATCA	AGTTGTTGGTCCTGGTCCTG	1797765	1797989	225	59.376
FHS463882	B01	CAAAAACGGATGTAATCGAATG	CCGGTTAAAATAATCCTTAAAAAGGT	1800493	1800742	250	59.7895
FHS463883	B01	TGGAGACACACCCAATGAAA	AAAATTGATGCATTTCTATCCTGTT	1801045	1801301	257	59.648
FHS463884	B01	TAGAATACCACCCAACCCCA	AAATATGAGGAATTTAAAATGATGGA	1802398	1802659	262	59.227
FHS463885	B01	AATCATCCAAATAAAGTGGTAAAAA	GGTTGTTCTTATAAAATTGTTGCTGA	1802669	1802920	252	58.601
FHS463886	B01	TCAGCAACAATTTTATAAGAACAACC	TAGCTAGGCATCCGTTGGAC	1802895	1803164	270	60.047
FHS463887	B01	TCAGCAACAATTTTATAAGAACAACC	TAGCTAGGCATCCGTTGGAC	1802895	1803164	270	60.047
FHS463888	B01	TTGAAAGACAACGAAAACTTTGA	TGTATTTGAAAAAGAAAACAACGAA	1803440	1803694	255	59.0685
FHS463889	B01	AGGGATAATGGTTAGGGTTGA	tctctttaaatatgcttatgtgatcg	1803628	1803816	189	57.7685
FHS463890	B01	ATTGCCAAAAGACAACACCC	CACACGGACATGCGTTTATT	1805182	1805341	160	59.6525
FHS463891	B01	GCCAAAAGACAACACCCATC	AAGCGGAACAGGTTTTTCTG	1805185	1805444	260	59.8585
FHS463892	B01	AAGCAAAACAAAACATGGTGC	AGTCCGTCTAACACGAACCG	1805763	1806030	268	60.1015
FHS463893	B01	GCCTTTGTTATGGTACTTAAATTGC	TGGAGTGATGTTGACTCCGT	1806579	1806785	207	59.268
FHS463894	B01	TGACTAGGATAGTGGTGGCTGA	GCCAAAGTGTGGTGTGTGAG	1807149	1807420	272	59.98
FHS463895	B01	CATGTCACAGACAGTTTGATGC	CGGCTCTCAACTATCAACGTC	1807357	1807567	211	59.5535
FHS463896	B01	TCACACACCACACTTTGGCT	CGGCTCTCAACTATCAACGTC	1807402	1807567	166	60.0465
FHS463897	B01	TTCTCGTTGAAACAGCAAGC	GGTGCATCAGAAACACCGAT	1807673	1807857	185	60.067
FHS463898	B01	CGGTGTTTCTGATGCACCTA	TTGACATTTTGACGTTGGACA	1807840	1808063	224	59.856
FHS463899	B01	GATGTCATTATGTGAGTATTCCCC	CCTGATAGAGTACGATTGGTAGTTGA	1810453	1810654	202	59.314
FHS463900	B01	TGTTAGAACAGATCTTCTGGCAAT	AAAAATTTTGAACACAACTACTTCAA	1812989	1813168	180	58.487
FHS463901	B01	AGAAGAACGTTGGAAGTGCG	GGCCAACAATAAACCTCGAC	1820292	1820568	277	59.9325
FHS463902	B01	GTACACCGACAGGGAGAGGA	GGCCAACAATAAACCTCGAC	1820322	1820568	247	59.773
FHS463903	B01	CGTCGAGGTTTATTGTTGGC	TCAATTCAAGATTTGATTAACCATT	1820548	1820787	240	59.3
FHS463904	B01	CGTCGAGGTTTATTGTTGGC	TCAATTCAAGATTTGATTAACCATT	1820548	1820787	240	59.3
FHS463905	B01	CGTCGAGGTTTATTGTTGGC	TCAATTCAAGATTTGATTAACCATT	1820548	1820787	240	59.3
FHS463906	B01	CGTCGAGGTTTATTGTTGGC	TCAATTCAAGATTTGATTAACCATT	1820548	1820787	240	59.3
FHS463907	B01	AGCTTCACCTTGTCGTCGAT	AACCATCCGATTTGTGAAGG	1823485	1823730	246	59.832
FHS463908	B01	TCATTCTCACAATTCCAATTACAAA	CCGGCTATTGATTTTGTTGG	1828250	1828477	228	60.045
FHS463909	B01	TCATTCTCACAATTCCAATTACAAA	CCGGCTATTGATTTTGTTGG	1828250	1828477	228	60.045
FHS463910	B01	ATGATAACGTTCCAACCCCA	TCTGTCTCTCCACTAAACACGC	1829071	1829317	247	59.797
FHS463911	B01	TTCAAAAGTGAAATGGTACCCAC	TTGTTTCAATTTCTGTCTCCCA	1829142	1829418	277	59.8615
FHS463912	B01	CCTGTATCCCCATTTCTTGG	GCGTTTGTTTTGAGGTACTGAAG	1829540	1829677	138	59.724
FHS463913	B01	TTCAGTACCTCAAAACAAACGC	AATTGGTTGCTAGTCGAATTCTC	1829656	1829832	177	59.0745
FHS463914	B01	GACCATTTAATGAGCCTAAGCC	ACCAGACAAGGAAACACTTGAAA	1830047	1830316	270	59.6045
FHS463915	B01	TTTCAAGTGTTTCCTTGTCTGG	TGGACTTAAACAACGGGACC	1830294	1830566	273	59.544
FHS463916	B01	AACAGAGAGGTGCGGGTTTA	GCTTGCATGCAGTGTACAAA	1834737	1835004	268	59.118
FHS463917	B01	TGAATGCACAGAGCGACATT	ATCGTTTCAGAGCAGCCAGT	1838993	1839242	250	60.2215
FHS463918	B01	TTGGGGCTGATCTTGGATAC	TCCCTAAACCTCCATTGTGC	1840383	1840622	240	59.9135
FHS463919	B01	TTGGGGCTGATCTTGGATAC	TCCCTAAACCTCCATTGTGC	1840383	1840622	240	59.9135
FHS463920	B01	AACGTTCTTGAATGTAAGAATCCA	TGTGGGTTCCACCACTTTTT	1840862	1841132	271	59.6735
FHS463921	B01	CTCACCTTTGCTGCACCTTT	GAAGCACCCTGGTTGAGTGT	1842738	1843008	271	60.295
FHS463922	B01	AGCAATGTTGCCTCTTCTTCA	GATGACACGTCGACACCATC	1843542	1843727	186	59.989
FHS463923	B01	ACAAAGCCAAGCGTGAAGAC	CCAAAAGTCCAAAACAGAGTCA	1845296	1845534	239	59.849
FHS463924	B01	TTTAAATGTTTGCAGACCAAAAA	ATTCACAGATACTTTCTATTCCAATTT	1845861	1846077	217	57.956
FHS463925	B01	AATATTTTTCGTATTAGGTTGAACTTG	TTGCACCGCGTAATCCTAGT	1846010	1846246	237	59.1325
FHS463926	B01	AAATTGGAATAGAAAGTATCTGTGAAT	GATTGATTGACCGGTTGTCC	1846051	1846318	268	58.671
FHS463927	B01	TTTTGGATAACCATTCATGCAG	AAATTCAATCCACCAATGTTAAAAA	1847086	1847314	229	59.8625
FHS463928	B01	CATTCATGCAGTCAATGTGAAA	AAAATGACACTATGCCAACAACT	1847097	1847372	276	58.6715
FHS463929	B01	AGCTGGCCCAATCTTCTTTT	TCCCCAAAAATACTGCTGAAA	1847913	1848146	234	59.8905
FHS463930	B01	AGCTGGCCCAATCTTCTTTT	TCCCCAAAAATACTGCTGAAA	1847913	1848146	234	59.8905
FHS463931	B01	AATCCACACAGCTGCTTGCT	ACTGTCAAATGGCGGAGGTA	1850566	1850845	280	60.762
FHS463932	B01	AATCCACACAGCTGCTTGCT	ACTGTCAAATGGCGGAGGTA	1850566	1850845	280	60.762
FHS463933	B01	TTCTGTGCTTCCCATTCTGA	GTTTGACACTCCTGCTTCGG	1851463	1851642	180	60.101
FHS463934	B01	TTTGCCACCTAAACCAGGAC	TTTGGTTCTAGCGCGTCTTT	1856090	1856341	252	59.9945
FHS463935	B01	AAGAAAAAGGTCGCAACACG	AATATCAAAGCCCCTGTCCC	1856561	1856800	240	60.218
FHS463936	B01	AAGAAAAAGGTCGCAACACG	AATATCAAAGCCCCTGTCCC	1856561	1856800	240	60.218
FHS463937	B01	AAGCCAGCTATGGTGTCGTC	AAGCCTTGTCCAAACACCAC	1860699	1860859	161	60.1485
FHS463938	B01	ACAGAGGAGCTCTGAGGCTG	CATAATTTATTCGTAACAACACCAAA	1860814	1861082	269	59.1855
FHS463939	B01	AGTCACCCTCACCAAAGTCG	TGCTTCGGTGTGAGATGTTC	1868683	1868943	261	59.994
FHS463940	B01	AGTCACCCTCACCAAAGTCG	TGCTTCGGTGTGAGATGTTC	1868683	1868943	261	59.994
FHS463941	B01	ATTCTCACAACCCACCAAGG	GAAAATTGTTGGTAGAAGCAGATG	1870606	1870735	130	59.5235
FHS463942	B01	TGATTGTGACCCGATGAATG	TGCTGCTCTCTCAATCTAGTGG	1871251	1871408	158	60.055
FHS463943	B01	CGCTTTCTTTTTCGGTCCTT	GAACCAAACAGTCACAGCCA	1875998	1876105	108	60.219
FHS463944	B01	TGGCTGTGACTGTTTGGTTC	TCAAATAAAGAACTGATCCTCTGA	1876086	1876340	255	58.4715
FHS463945	B01	GGTATACGTGGCAATGGGAC	TCGGTGTTTCAGTTATTTTTAACC	1877040	1877265	226	59.338
FHS463946	B01	CGGTTAAAAATAACTGAAACACCG	CAAATATGTGTGTTAGGAAATTGACA	1877241	1877411	171	60.109
FHS463947	B01	CGGGTTCGAGTTTCCCTATT	AAAAATTCGGCCTTTAAACAAA	1878216	1878333	118	59.705
FHS463948	B01	TTCAATTCTCGCAACCTTGA	CGTGAAGTTGACTGCACTGAG	1880290	1880559	270	59.5355
FHS463949	B01	TTCAATTCTCGCAACCTTGA	CGTGAAGTTGACTGCACTGAG	1880290	1880559	270	59.5355
FHS463950	B01	TTCAATTCTCGCAACCTTGA	CGTGAAGTTGACTGCACTGAG	1880290	1880559	270	59.5355
FHS463951	B01	CAAGGCATTCCTACCTGCAT	CAAAATGAAAATGGGTTGTTGA	1883578	1883817	240	59.9055
FHS463952	B01	GAAGCTCATGGTGATAGGGTTC	GTTGCAAGGTTGTTTTTGGC	1885438	1885711	274	60.2455
FHS463953	B01	TCCAAAAACCATGAAACAAACA	AAAATGCACATCTCAATTCTCATT	1886233	1886501	269	59.6495
FHS463954	B01	TCCAAAAACCATGAAACAAACA	AAAATGCACATCTCAATTCTCATT	1886233	1886501	269	59.6495
FHS463955	B01	TCCAAAAACCATGAAACAAACA	AAAATGCACATCTCAATTCTCATT	1886233	1886501	269	59.6495
FHS463956	B01	CACGTGGTTGACCAACTTTTT	GATATCCGATCCGGCACTAA	1886539	1886689	151	59.903
FHS463957	B01	TGCGGATATTTACCGTGGAT	TTTCTGACTTGTGGGAAGGG	1887030	1887229	200	60.128
FHS463958	B01	GCACATGAACATGCCTTTACC	TCAACACGTTTGTGCATAATTC	1887418	1887632	215	59.4985
FHS463959	B01	ACATTAGGTGTGGATGTGCTT	AATTATCAGCATCGGGTTGG	1887486	1887755	270	58.4225
FHS463960	B01	TGCACAAACGTGTTGATGTAAG	CAGCATCGGGTTGGATATTT	1887617	1887749	133	59.7405
FHS463961	B01	TTGAGAGTCTCGTTGTCTTTCG	GCACCAAAATGGGGTTCTAA	1888189	1888385	197	59.7285
FHS463962	B01	CTTGAAAATTTGTCCCGAGG	GCTGCTCGGATTTCATTCAT	1889629	1889876	248	59.863
FHS463963	B01	CGAGCAGCTAAAGGCATCTC	GCGGGATGTCAAATACCCTA	1889869	1890040	172	60.0205
FHS463964	B01	TAGGGTATTTGACATCCCGC	GTTCACCACTCGACCAACCT	1890021	1890169	149	59.8965
FHS463965	B01	TTTTAAAAATTGAAACGAGGCA	AAATGAGTTATCATTATGTTTCGGT	1891189	1891426	238	58.054
FHS463966	B01	TTGACTAGAAGTTTTTAATGGGCA	CCACACCACCTCTGTTTTACG	1891506	1891739	234	59.85
FHS463967	B01	CGAGTTTCAGTTTGGATTGGA	TTGTTATTTTGCTTTTGACTTTGAA	1905378	1905651	274	59.6995
FHS463968	B01	AAGGGCGGTTACTAGGTTCC	TGTCTATCCCTAACGCAGGC	1931902	1932086	185	59.8585
FHS463969	B01	gatgCTTAGTGGTGAATAAGGGA	TTCATTTATCGTTGTTTGCCA	1937137	1937403	267	59.289
FHS463970	B01	GGATGATAAGGATTGAGTAGCGA	TTCATTTATCGTTGTTTGCCA	1937288	1937403	116	59.3345
FHS463971	B01	CCATATGATGGCAAACAACG	CCCCTATGCAACACTTCATACTT	1937375	1937654	280	59.627
FHS463972	B01	GATGGCAAACAACGATAAATGA	CACCCCTATGCAACACTTCA	1937381	1937656	276	59.702
FHS463973	B01	TTACATCAAATCCGGCTTCA	TTTTTGTTTTAGACTTTAGCCCA	1938342	1938602	261	58.22
FHS463974	B01	GGAAGGGGAGACAAGGAGag	cgcacaacaccaagtgatct	1939467	1939622	156	59.9685
FHS463975	B01	GGAAGGGGAGACAAGGAGag	cgcacaacaccaagtgatct	1939467	1939622	156	59.9685
FHS463976	B01	GGAAGGGGAGACAAGGAGag	cgcacaacaccaagtgatct	1939467	1939622	156	59.9685
FHS463977	B01	CGAAAATTAGATCGGGATGG	TCTATCTCAAGACGCAGCCT	1939849	1940098	250	58.58
FHS463978	B01	GATTGAAAGATAAAACTTGAAAGATGA	GGGGACAAAATCAATACTTTACTCA	1940115	1940394	280	59.073
FHS463979	B01	GATTGAAAGATAAAACTTGAAAGATGA	GGGGACAAAATCAATACTTTACTCA	1940115	1940394	280	59.073
FHS463980	B01	TTTTTAATGCACTCAAAGAATTTCA	TCTTGCATTATTCTGGCGTG	1941246	1941456	211	59.5495
FHS463981	B01	CCTTAAGCTTCTCCCCCATC	AACTTTGATGCTGCGACCTT	1947429	1947696	268	59.957
FHS463982	B01	TGACAAACAGTTGCCTCAGC	TGAGTGAGTTGTCTGGGACG	1949464	1949728	265	59.948
FHS463983	B01	TACCCGACCTACCGAACAGA	TCTCTGAAATCAAGCTCAGCC	1950004	1950207	204	60.108
FHS463984	B01	ACATACGCTGTTTGCCACAA	TCCAAACACAATACACAAACAAT	1950071	1950284	214	58.608
FHS463985	B01	AAGGCTGAGCTTGATTTCAGA	TCAAGTTTCGTCTGTACTCCTACG	1950185	1950457	273	59.542
FHS463986	B01	TCCGAAAACAAACGCTACCT	TTTAAATGTCTCTCCATGGCTTT	1951126	1951272	147	59.461
FHS463987	B01	CCCTATTGCAAGTACAATGTGA	TTAGATTCAAGGCATTTCTTTGT	1951450	1951723	274	57.451
FHS463988	B01	CCCTATTGCAAGTACAATGTGA	TTAGATTCAAGGCATTTCTTTGT	1951450	1951723	274	57.451
FHS463989	B01	TTTGTCATTCTGCCTCTCAGTC	TCAGTGCTTTTGGCCTTTCT	1951865	1952141	277	59.7355
FHS463990	B01	GACATCATGACGAATCGGTG	CCAGCAATCATGGATTTTCC	1962402	1962605	204	60.0995
FHS463991	B01	TTCCCAGATATGTAGGGTGTCC	AAAATCCTTCCATTTTCGGG	1963753	1963957	205	60.0985
FHS463992	B01	TTCCCAGATATGTAGGGTGTCC	AAAATCCTTCCATTTTCGGG	1963753	1963957	205	60.0985
FHS463993	B01	TTTCAAACGGAACAGTGGTG	ATTGTTCAATTGGGTCACCG	1967465	1967730	266	60.1
FHS463994	B01	AAATAAACAATCATAATTCTAGAGGGA	GGATCCAATTTAATTCAAACCA	1968377	1968609	233	57.526
FHS463995	B01	AAATAAACAATCATAATTCTAGAGGGA	GGATCCAATTTAATTCAAACCA	1968377	1968609	233	57.526
FHS463996	B01	CATATAATGTGGTTTGAATTAAATTGG	GGGCTAAATTTGTAGGCCGT	1968579	1968795	217	59.675
FHS463997	B01	CACACCAACAACTTCATCCG	GATGCAATGTGATCTGGCAC	1969155	1969394	240	60.0445
FHS463998	B01	TCTTTCATAGGCCAATGCTCT	TCATAACAATCATAATAAAACGGAAAA	1973479	1973656	178	59.0795
FHS463999	B01	TTTTCCGTTTTATTATGATTGTTATGA	TTGAAGACATCGAGCACGTC	1973630	1973863	234	59.605
FHS464000	B01	TTTTCCGTTTTATTATGATTGTTATGA	TTGAAGACATCGAGCACGTC	1973630	1973863	234	59.605
FHS464001	B01	GACGTGCTCGATGTCTTCAA	GATTGACGGCACCATTCTCT	1973844	1974040	197	60.0365
FHS464002	B01	TGACGAGTTTACGTCGTGCT	TCTTCTTTTTATTGTTGTTGTTGGA	1974598	1974860	263	59.336
FHS464003	B01	TTGTCACTTGTGTTTATATCTTTGTTT	CCATCAAATCCTAAGCCTCC	1974790	1975036	247	58.077
FHS464004	B01	CAAACGTTCTGGTACCATCG	TTTGCAAAGTTTAGGTGGAACA	1976597	1976824	228	59.355
FHS464005	B01	AACACAATGGCCACTCAGAA	GCATGATCGTATGGTGGATG	1977096	1977345	250	59.451
FHS464006	B01	AACACAATGGCCACTCAGAA	GCATGATCGTATGGTGGATG	1977096	1977345	250	59.451
FHS464007	B01	TTTGGTAATGAAATATTTTTGGTGTT	TCCCAACAAAACCATAATCACA	1978467	1978744	278	59.599
FHS464008	B01	TTTGGTAATGAAATATTTTTGGTGTT	TCCCAACAAAACCATAATCACA	1978467	1978744	278	59.599
FHS464009	B01	TGTTGGGACTCTTGTCcctg	cccatcgtctttccacttgt	1978737	1978979	243	60.5335
FHS464010	B01	CAACCTTACATCCATTCTCTCCA	TTTCAAATGTTTTATGGACGC	1981762	1982005	244	59.031
FHS464011	B01	CCATAATTTTTCACCTCATCCC	TTTCAAATGTTTTATGGACGCT	1981782	1982005	224	59.113
FHS464012	B01	GTGTGTGTACCCATTCCACG	GTTAGTGACGAAACAAGAGAATTG	1982764	1982976	213	58.4705
FHS464013	B01	CAATTCTCTTGTTTCGTCACTAAC	TTCGATGCAGATTCTACGAAAA	1982953	1983212	260	58.534
FHS464014	B01	TTTTTAGTTATCTGCTGTGGTTTCTT	ACGGCAGAGTGCAAAGAGTT	1983136	1983240	105	59.5025
FHS464015	B01	GACTTCTTCATTTTCTCTTGGCA	TGCGATTGTGTAACACTTTCAA	1983280	1983525	246	59.5795
FHS464016	B01	CTCACGATTAATGGAAGATCTATTT	TTCTGAGTTTAATTTTGATGCAAT	1984677	1984946	270	57.1425
FHS464017	B01	GACATGTTCTGTGGGTGTGC	GCTTAAATTAAAATGGAGAACCAAA	1985040	1985302	263	59.547
FHS464018	B01	TCATTGTCCCCCTAGCATTC	TGATGTGAGTCTTTACAAAATAAGGA	1986422	1986665	244	59.143
FHS464019	B01	TCATTGTCCCCCTAGCATTC	TGATGTGAGTCTTTACAAAATAAGGA	1986422	1986665	244	59.143
FHS464020	B01	AAAGCTTTTCTTTTTCTTCAAGAGG	AATTTTTCATGGAGCCCAAA	1988902	1989165	264	59.672
FHS464021	B01	TTCCACCAACATTTTCTATTCG	CCTTCGGTTTGGTCTATTGG	1989448	1989718	271	59.2055
FHS464022	B01	TTCAGAGTGTGTGGGTTGGT	TGTTGGCTCCTAACATTCTTTTT	1991328	1991558	231	59.1035
FHS464023	B01	TTGTCTTATTGCACTAATTATTCTTCG	TTCTGGCCAGCATATAACCA	1991450	1991660	211	59.201
FHS464024	B01	TTGGATTCTTTATGGTTGGATT	ggttcatcttcggtaacagtga	1992167	1992366	200	58.299
FHS464025	B01	gaacaaacacttggaaaaagca	TGACTTGATAACTCAATTCCGGT	1992833	1992991	159	59.5875
FHS464026	B01	AAAAACCGGAATTGAGTTATCAAG	TGTCGCTCTCTTCAAAGTGATT	1992965	1993229	265	59.46
FHS464027	B01	AAAAACCGGAATTGAGTTATCAAG	TGTCGCTCTCTTCAAAGTGATT	1992965	1993229	265	59.46
FHS464028	B01	GCGTGGTAAGTAACTGGAGACC	GCGTCACGTTCACATGTCTT	1993261	1993512	252	59.9095
FHS464029	B01	TCTCATTCCGTTACGTGAAGATT	TTGAATTTTATGCAACCCACA	1994873	1995149	277	59.468
FHS464030	B01	TCTCATTCCGTTACGTGAAGATT	TTGAATTTTATGCAACCCACA	1994873	1995149	277	59.468
FHS464031	B01	ACGCCTCAGATGCTACTCGT	TTATTATTGCCTCAACGGGC	1996674	1996949	276	59.9855
FHS464032	B01	CATTCGAACATTTACGAAACCA	ACGCCTTTGCCTTTGAGTAA	1997459	1997670	212	59.8755
FHS464033	B01	CATTCGAACATTTACGAAACCA	TTCGAATTTTTGGGCTTCTG	1997459	1997738	280	60.0245
FHS464034	B01	GACATTTTGGGCCTCTTTGA	GCGCCAAAACAAGTACATACAA	1999142	1999346	205	60.056
FHS464035	B01	AAGACATTTTTCAAATTCGTACTAAAA	TCTCTCCACCAAACGCTACC	2000076	2000355	280	59.1715
FHS464036	B01	TGGAATGACCGAATGACAAG	ACAAGATTTGCAGGAACATTG	2000820	2001077	258	58.619
FHS464037	B01	TGCTTCCAATTTAGGCAACC	TGCTTCAGTTTTTGGGTATGG	2001259	2001435	177	60.028
FHS464038	B01	GCACAATAACATGTAAATTGCAAAG	CCCACTTGAGTTTGAGGGAG	2001693	2001970	278	59.776
FHS464039	B01	GGTGCTAGAAAAATCAAAGTAATAAAA	TGAACAAATTAAACATTCAAATTCA	2006555	2006738	184	57.7875
FHS464040	B01	TGCTAATGTTGAAATTCATTTTTGA	TGACGTGTTACGTGACATAATGATA	2007113	2007379	267	59.6375
FHS464041	B01	CACGTAACACGTCATTGTCTAACT	TGTGCCGGACTTAGTTTCAA	2007366	2007645	280	58.8205
FHS464042	B01	CACGTAACACGTCATTGTCTAACT	TGTGCCGGACTTAGTTTCAA	2007366	2007645	280	58.8205
FHS464043	B01	AAGTTGATCGACCTGGTTGG	AGGTCCTGGCCTTGATCTTC	2009518	2009656	139	60.281
FHS464044	B01	TTGAGAATTGGATTTGGTCAAT	TTTCACCCCCAACATACCTG	2010092	2010311	220	59.5115
FHS464045	B01	TTGAGAATTGGATTTGGTCAAT	TTTCACCCCCAACATACCTG	2010092	2010311	220	59.5115
FHS464046	B01	AAGGTGCAACAAGAATCTCCA	TTGCATGCTTTAATTATTAGGTGAA	2011681	2011942	262	59.4515
FHS464047	B01	TTCACCTAATAATTAAAGCATGCAA	AGTAGGGGGAAGAAATTGGC	2011918	2012047	130	59.2985
FHS464048	B01	AGCGAGATGTAAGGTTGCGT	CCTTACAAATTTTAATTTTATGTGTCC	2012292	2012478	187	58.846
FHS464049	B01	CACATAAAATTAAAATTTGTAAGGACG	TTGACTGCGTTTAGAAAGGAGA	2012455	2012714	260	58.8765
FHS464050	B01	AATATGAGCGCATGCAACAC	TGCCGTAACGTCAACATAAGA	2012856	2012961	106	59.482
FHS464051	B01	TTTGCAACTTCCCTTGGTTT	TCCATTATTGATCTTGAGCACTTT	2022373	2022630	258	59.3875
FHS464052	B01	TGGCTTCAACTTTTCTATTTAGATCC	TGGCAATGTATGCGAGGTAA	2022964	2023194	231	60.22
FHS464053	B01	TGGCTTCAACTTTTCTATTTAGATCC	TGGCAATGTATGCGAGGTAA	2022964	2023194	231	60.22
FHS464054	B01	TCCATGATTTTGGTAGGGATG	TTAAAAGAGCAAAGGCAGCAA	2025965	2026165	201	59.8835
FHS464055	B01	CCTAGGCTTGCCGAGTACAA	AAAATGGTGTACCAAAACTAACTCAA	2026540	2026804	265	59.8785
FHS464056	B01	CCTAGGCTTGCCGAGTACAA	AAAATGGTGTACCAAAACTAACTCAA	2026540	2026804	265	59.8785
FHS464057	B01	TTCATTTTTCCATCTTGGCA	ATCCAACTGTACCTTGGGCA	2026861	2027091	231	59.731
FHS464058	B01	TTCATTTTTCCATCTTGGCA	ATCCAACTGTACCTTGGGCA	2026861	2027091	231	59.731
FHS464059	B01	GACTCCAACCCCTCCCTAAC	GGCGTATCCTATGCGGTATG	2027240	2027450	211	60.063
FHS464060	B01	CCGATAAGCGAAGTCCGTAA	TGGGCTACTAAATTTATCATTAGATCG	2027591	2027854	264	60.178
FHS464061	B01	TGTCACCCTATTCGGTTTAGTTC	CCCAGGTTCTGTGGTCTTGT	2028191	2028369	179	59.713
FHS464062	B01	CCAACATTGATGGTAGGGCT	CAAACGGGCGTTAGTTGTCT	2028626	2028876	251	59.9905
FHS464063	B01	AAAAAGACAACTAACGCCCG	TCAAAATCTCAAAAAGGTGGA	2028853	2029124	272	58.296
FHS464064	B01	TTGTCCAAGATTTTGTTTAGCAAT	AAGCGAGCATGGTAGAAACA	2029631	2029907	277	58.83
FHS464065	B01	TGTCATTCTGATGGTCATTTTCA	AGCGAGCATGGTAGAAACAAA	2029678	2029906	229	60.128
FHS464066	B01	AATCTTATTTGTTTCTACCATGCTC	CAACCCTCCTCTTTTATCCG	2029879	2030123	245	57.913
FHS464067	B01	TTTGTTTCTACCATGCTCGC	CAACCCTCCTCTTTTATCCG	2029886	2030123	238	58.782
FHS464068	B01	AGGTTTTCGACAGCCAACAT	AATGCCCCATTTATTGCTTG	2030128	2030296	169	59.6965
FHS464069	B01	AGGTTTTCGACAGCCAACAT	AATGCCCCATTTATTGCTTG	2030128	2030296	169	59.6965
FHS464070	B01	CCATCTCACGGCTCTCAGTT	TTCAGGTGCAGTGTATCCCC	2032189	2032322	134	60.666
FHS464071	B01	AACCCGCAACCTCTTAATTG	TCATTCAATTGTGTACTTAACGTTTTT	2033059	2033336	278	59.2385
FHS464072	B01	AAAACGTTAAGTACACAATTGAATGAA	TGTGCAGTATGAACAGGATATACG	2033311	2033553	243	59.2455
FHS464073	B01	TTTTAGAGGCGGCAAATAATG	TATATTTCGGGTCGGGTCTG	2033850	2034007	158	59.5135
FHS464074	B01	TATTCAAAGTGGGGGCAATG	CATTTCAAAGATTACCCCAAACA	2036441	2036699	259	60.3935
FHS464075	B01	CACCACCGTCTCTTCTCCTC	CATTTCAAAGATTACCCCAAACA	2036489	2036699	211	59.965
FHS464076	B01	CACCACCGTCTCTTCTCCTC	CATTTCAAAGATTACCCCAAACA	2036489	2036699	211	59.965
FHS464077	B01	AAAATATTAAGTTGCATGCATTGG	ttttcgggagaaatatcaaatatca	2038593	2038864	272	59.7065
FHS464078	B01	GAAGGCAAAGCCAAAAATACA	TCGTTGTATGAACTGCACCC	2039272	2039502	231	59.408
FHS464079	B01	TGACTGCATGTCTGTACCTGAA	TTTCTCATCACCATGAAAATAAAA	2039888	2040098	211	58.564
FHS464080	B01	TGACTGCATGTCTGTACCTGAA	TTTCTCATCACCATGAAAATAAAA	2039888	2040098	211	58.564
FHS464081	B01	TGGCTGTTTTTGGCTAATTTT	CTTTCCTTTTATTTGCATATATCTTTT	2040341	2040573	233	57.9255
FHS464082	B01	GGGCTTATGATGCTGGTTGT	GCCCATTTTAACGGCCTAAT	2040932	2041181	250	60.065
FHS464083	B01	ACCCACATAAATGAGTCGGG	CGAATTCATGTATAATATTGTGGGA	2041588	2041789	202	59.381
FHS464084	B01	AAAATTCTAAATTCTAACGGGATATTT	CCTACAAAGACGTTTACATCAACA	2041737	2041906	170	57.9375
FHS464085	B01	TGGGCCATTATAGGTGGTGT	ATCCCCTGCCAATATGTGAA	2042119	2042334	216	60.1145
FHS464086	B01	TCGTCCCCATAGTATTATTCCG	AACGTTTTGTCACAACAGAGACTT	2042642	2042758	117	59.677
FHS464087	B01	TTCAATATTTTTGTGACAACAGGAA	TCACTGCAACAACTTTCCCA	2042846	2043067	222	60.0435
FHS464088	B01	AAAATGGTGGTGGCAGAAAC	GAGCCCTGTTAGAGAGTAGGAGAA	2044199	2044444	246	59.712
FHS464089	B01	TCTCCTACTCTCTAACAGGGCTC	CCATTCGCACACCTAGTGAA	2044422	2044701	280	59.0205
FHS464090	B01	TCTCTAACAGGGCTCTAAACTAAACT	AGAATAACCATTCGCACACC	2044430	2044708	279	57.6195
FHS464091	B01	TCCTTAAAAATGTGACGAAAAGA	TCCCCAAATAAGTCCTTGAAAA	2045635	2045760	126	58.9065
FHS464092	B01	TGGTCCAAAGAGTACTGAAATGAA	TGAAAACTCAGGTGCAGTCG	2046221	2046473	253	60.03
FHS464093	B01	TGTTATTAATGATAAAAATGATGAAGG	TTTCTTTCTTTAGTGTTCTTAGGATTG	2047360	2047631	272	57.492
FHS464094	B01	TGATAAAAATGATGAAGGTCCAAA	GGATGAAGGTTTTTAATTTCTTTCT	2047369	2047647	279	58.6595
FHS464095	B01	TGATAAAAATGATGAAGGTCCAAA	GGATGAAGGTTTTTAATTTCTTTCT	2047369	2047647	279	58.6595
FHS464096	B01	TTTGTCCCTTAGCGTTCGAT	CCAAAAAGTAAGAACACAGGGG	2048072	2048346	275	59.8045
FHS464097	B01	TTTGTCCCTTAGCGTTCGAT	CCAAAAAGTAAGAACACAGGGG	2048072	2048346	275	59.8045
FHS464098	B01	TTTGTCCCTTAGCGTTCGAT	CCAAAAAGTAAGAACACAGGGG	2048072	2048346	275	59.8045
FHS464099	B01	TTATGAAAGAGTGCTTTAAATTGTTT	TCTCCTTCAAAGGGTATGCAA	2048618	2048895	278	58.382
FHS464100	B01	TTATGAAAGAGTGCTTTAAATTGTTT	TCTCCTTCAAAGGGTATGCAA	2048618	2048895	278	58.382
FHS464101	B01	TTATGAAAGAGTGCTTTAAATTGTTT	TCTCCTTCAAAGGGTATGCAA	2048618	2048895	278	58.382
FHS464102	B01	GCCACACAAACAATGCAAAG	TTTCTTGGAACTAATAAGGCAAATG	2051465	2051727	263	60.0405
FHS464103	B01	ATTTTGTTGCGACCGAAATC	TTCACTAGGTATGCGGATGG	2051959	2052165	207	59.272
FHS464104	B01	GATGCATGCGATTTGACAAC	AACTGGTTTTTAACCCATTTTTC	2052872	2052990	119	58.8775
FHS464105	B01	CAAAGAACTAGAAAAATGGGTTAAAAA	TGCGAGTAATTTAACAGATAAACACA	2052958	2053237	280	59.3595
FHS464106	B01	TCGCACGTGATAAGATTGAAA	tcatgaatgtcaaaaaggaagtg	2053233	2053424	192	59.218
FHS464107	B01	TCGCACGTGATAAGATTGAAA	tcatgaatgtcaaaaaggaagtg	2053233	2053424	192	59.218
FHS464108	B01	cccctttcttcccttcttgt	TGTCAACATCACAAAACTCTTGAA	2055615	2055865	251	59.6205
FHS464109	B01	cgacACTTAATTCCAAATTCGAT	TTTTTCTTTTGTCCACACCG	2055691	2055943	253	59.0275
FHS464110	B01	GGGTTTGGTTGGGTGTTATG	CAAACTCTTGCCTTTTCGGA	2056485	2056738	254	60.1525
FHS464111	B01	GGGTTTGGTTGGGTGTTATG	CAAACTCTTGCCTTTTCGGA	2056485	2056738	254	60.1525
FHS464112	B01	TTGTCTTCCTAGCGAGACTCAT	AAAATACGATTGCTATTGTCAACAT	2056896	2057175	280	58.2075
FHS464113	B01	GCACCATGACATCAAAGGAA	AATTTTTGTCTCTCAATCACTGTCT	2057440	2057666	227	58.5585
FHS464114	B01	AAAACGATTGTTGAAACGGTCT	CCCTATGAAATATAATTATCTCAGGAA	2059246	2059478	233	58.6935
FHS464115	B01	TCCTGAGATAATTATATTTCATAGGGT	ATGATTTTCTGTTTAATTTCGCA	2059453	2059589	137	57.4785
FHS464116	B01	CGTTGTCATAGACTGCGAAA	TTCGTCAGATTCTTTTCAGGA	2059554	2059752	199	57.5195
FHS464117	B01	TGGGAGGGTTTGAGTTAAGC	GCCATGCACACCCCTAGTAT	2060278	2060430	153	59.5065
FHS464118	B01	AGGCACAGTAGCATTCACCA	TTGAGAGGGTGACACAAGGA	2067049	2067224	176	59.274
FHS464119	B01	GGGTTCCAAGCGTGTTTCTA	GAATTTTTGTTTTTGGTAATCGG	2073093	2073370	278	59.4885
FHS464120	B01	TGGTTTGGTTTTGGTTGGAT	GGAAAGAAATAACAGGAGACATCA	2073124	2073394	271	59.38
FHS464121	B01	ATTGTGTGTCAATCGAGACTGT	CAAAAGCGAGTGATCTTCCA	2073476	2073743	268	58.0785
FHS464122	B01	TCAATCGAGACTGTAGTGCAAAA	CAAAAGCGAGTGATCTTCCA	2073484	2073743	260	59.4665
FHS464123	B01	TTGTTATATCCAAACATAATTGATAGC	CCCCTAGTGCTAGGAGATTCA	2074931	2075110	180	57.744
FHS464124	B01	TTTGCACACCCCTTTTTGAC	CCAGGATTCTGATGCAAAGC	2077143	2077364	222	60.824
FHS464125	B01	TCAAAAATGCTTAAGGAAATCAAA	AAGCTCACCCAAACAAGTCC	2077785	2077983	199	59.2025
FHS464126	B01	CCCCCTAAATCCCAATCAAT	TCTGTCTCCCACTTTACACCAA	2079222	2079466	245	59.7395
FHS464127	B01	CGTTTGGTGCAGAGACAGAA	TTTCAAAAAGTGGAGACACATAGG	2079358	2079620	263	59.801
FHS464128	B01	TAGAAACGGACAAACGGCTT	TCTTACTGGGTGTGTGGATGA	2081490	2081751	262	59.371
FHS464129	B01	ACAAAGACGACAACCTCGCT	GCAGAAACGTTCAAGGAAGG	2082750	2082978	229	59.8835
FHS464130	B01	TCCAATTTACTCCCAACCACA	TTTTCCGATTCAATTATTTTTGC	2088411	2088666	256	59.8025
FHS464131	B01	TGCAAAAATAATTGAATCGGAA	GAAGGAGAAAGAACGCGTCA	2088643	2088922	280	59.9855
FHS464132	B01	AACATTATCCACCTGCGTCC	TTTGGATCCGAAAGGTCAAG	2089625	2089774	150	59.932
FHS464133	B01	GGAACATTATCCACCTGCGT	TTTGGGATGAGTGGTACATGA	2089623	2089821	199	59.328
FHS464134	B01	TTTTGTCTCTAGTACTTTCTCAACCA	CTTTGGTACTTGAAGTTTACCTCTTT	2090300	2090579	280	57.8485
FHS464135	B01	TTATTGCCAACAACATTAAACATT	TGGACCCTCCATCAAGAATC	2090494	2090604	111	58.7675
FHS464136	B01	ACATGACCCGCACTCACATA	AAAAACAACATGTCTTTACCAAAAA	2090773	2090923	151	59.1125
FHS464137	B01	ACATGACCCGCACTCACATA	AAAAACAACATGTCTTTACCAAAAA	2090773	2090923	151	59.1125
FHS464138	B01	AATAAATTAACAAAGGTGTACAGCAC	TGAATCCACATGATGGCAAC	2091087	2091366	280	58.747
FHS464139	B01	TCAATTACACTTTCTGTTTTCCG	ATGAATCCACATGATGGCAA	2091187	2091367	181	59.048
FHS464140	B01	CCGCTACTCAACCCTTCTCA	ACAGTGATGATAAGTGCAATCAAAA	2091426	2091684	259	60.17
FHS464141	B01	TTGCAGTTTCCATCATGTCAC	TCCATGATTTGGAAATGATTCT	2091993	2092213	221	58.965
FHS464142	B01	GATGTGAGAATAAAGCTGCATCA	CACTTGACCGAGGGAAAGAA	2092554	2092782	229	59.8015
FHS464143	B01	GATGTGAGAATAAAGCTGCATCA	CACTTGACCGAGGGAAAGAA	2092554	2092782	229	59.8015
FHS464144	B01	TTCCCTCGGTCAAGTGAAAG	CCTTTGTCGCTTGAGAATTG	2092767	2093045	279	59.3625
FHS464145	B01	TTCCCTCGGTCAAGTGAAAG	CCTTTGTCGCTTGAGAATTG	2092767	2093045	279	59.3625
FHS464146	B01	CAAGAAATCGCAAATCTAAAAACTG	TGCGATATCGACCTAAAGGC	2099867	2100130	264	60.3395
FHS464147	B01	GGCTTTAACTTCTTCCAATCCC	AAAAATTTTAAGTATATAACAACCCGA	2102025	2102298	274	58.7465
FHS464148	B01	TCCCTCTAAGCTTCGGTCAA	AAAAATTTTAAGTATATAACAACCCGA	2102043	2102298	256	58.569
FHS464149	B01	TCATTTTCTAGATTTGCAATTTTCTTt	ttctccctaaaattcaatgctca	2102411	2102623	213	60.0105
FHS464150	B01	TCATTTTCTAGATTTGCAATTTTCTTt	ttctccctaaaattcaatgctca	2102411	2102623	213	60.0105
FHS464151	B01	TTTGTTGCTTTAAAGATTCGG	GATCCCCCATCCAAAGATGT	2106590	2106833	244	59.0435
FHS464152	B01	TGTGAGCAATTTAGTCGTTATGTTT	CAGTTAAATGCGCAATAATTTGT	2110609	2110883	275	58.7705
FHS464153	B01	TGTGAGCAATTTAGTCGTTATGTTT	CAGTTAAATGCGCAATAATTTGT	2110609	2110883	275	58.7705
FHS464154	B01	TGTGAGCAATTTAGTCGTTATGTTT	CAGTTAAATGCGCAATAATTTGT	2110609	2110883	275	58.7705
FHS464155	B01	TGCAAAAATCGATTGAACACA	GACAAAGGGCAAGTCATCGT	2111227	2111417	191	60.111
FHS464156	B01	TGCAAAAATCGATTGAACACA	GACAAAGGGCAAGTCATCGT	2111227	2111417	191	60.111
FHS464157	B01	TTCTATTTGGTGGTAAATTAGAATGAA	TGTTTGATAGAGAAGGCATGAA	2112525	2112756	232	58.0635
FHS464158	B01	TTCTATTTGGTGGTAAATTAGAATGAA	TGTTTGATAGAGAAGGCATGAA	2112525	2112756	232	58.0635
FHS464159	B01	CGACTGCTCCTGAGTTTTTATC	TGTTTTGTGGTATCAAAATTCTAAA	2113846	2114125	280	57.6
FHS464160	B01	CATGTGTTTGTGTTGCTGAATG	AACGGCTTTAAAGTGAAGTTGA	2114034	2114272	239	59.1
FHS464161	B01	CGAACCTTTCTACCAGAACCC	TTTTACACAAACGTTGCCCA	2115558	2115784	227	59.9955
FHS464162	B01	AAATTGAATGCCCACAGTTTG	CAATTTCTCACACGAAAAGTTTG	2116782	2116903	122	59.3475
FHS464163	B01	ACGGAAGTGTCCGAGAACAT	CGGACAGCATCTATCATGGG	2119297	2119574	278	60.5045
FHS464164	B01	ACGAGAGGAGACCCAGGAAT	AACCCTACCCACACCCTACC	2120714	2120896	183	60.0225
FHS464165	B01	ACGAGAGGAGACCCAGGAAT	AACCCTACCCACACCCTACC	2120714	2120896	183	60.0225
FHS464166	B01	TCAACCCGCAGGTAGGATAG	CACCATCACCATCACCTCAG	2121223	2121464	242	60.021
FHS464167	B01	TGAGTTATTTTAATATGACGGTGACTA	TGGCAACAAAACACCAAAAT	2121841	2122058	218	58.2375
FHS464168	B01	GGCTTAATGGGCTTGACAAA	TAAATTTTAAGGATCACTTTGAGAGA	2124306	2124566	261	58.555
FHS464169	B01	TTTTTATGGGTTTGGAATATTTTT	TTTGGAGGGAAATAAAGGGC	2128777	2128933	157	58.747
FHS464170	B01	AGCCCTTTATTTCCCTCCAA	gcatattgagctctattaacgtttg	2128913	2129104	192	59.2275
FHS464171	B01	AACAATATCCATATGAAAGCAAAAA	TGTTTAAAGTTGTATCTCTGCGACA	2129528	2129793	266	59.201
FHS464172	B01	AACAATATCCATATGAAAGCAAAAA	TGTTTAAAGTTGTATCTCTGCGACA	2129528	2129793	266	59.201
FHS464173	B01	AAACGGGCTGGAGTTTGATA	TCAATTTAACCTTTAGGTAGCATTTAT	2139477	2139754	278	58.4535
FHS464174	B01	AAACGGGCTGGAGTTTGATA	TCAATTTAACCTTTAGGTAGCATTTAT	2139477	2139754	278	58.4535
FHS464175	B01	AAACGGGCTGGAGTTTGATA	TCAATTTAACCTTTAGGTAGCATTTAT	2139477	2139754	278	58.4535
FHS464176	B01	AAATGCTACCTAAAGGTTAAATTGAT	TGTGTATAATTATTTTTCCGAAGTATG	2139730	2139960	231	57.1845
FHS464177	B01	TTGTGGGGCCTGATTAGTTC	TTTCGCTGGGATTCTCAACT	2140015	2140212	198	59.873
FHS464178	B01	AGTTGAGAATCCCAGCGAAA	AAACACGTTGACTAAAAGGTGGA	2140193	2140467	275	59.884
FHS464179	B01	GGAAAGAGTTTTGAGGGGGA	TGTTGTGCTTGCAGTGTTCA	2142486	2142658	173	60.2425
FHS464180	B01	GGAAAGAGTTTTGAGGGGGA	TGTTGTGCTTGCAGTGTTCA	2142486	2142658	173	60.2425
FHS464181	B01	GCTTCCTTGGATGAACTTGC	AGGTGTTTTGAAATCTCAGGG	2145426	2145675	250	58.9905
FHS464182	B01	GAAATTTCAGCATGAAAAGTATCAAA	GAAGGCCATCCTGATCATTT	2145535	2145776	242	59.43
FHS464183	B01	TGGACTAAGATAGGAGAGCCAGA	GTTTGATTGGGTGCGTTCTT	2147651	2147913	263	59.7455
FHS464184	B01	AACCTTATCTGCACACCTTCC	CAAATACAAGTACACAAATTTTTCGAG	2150470	2150635	166	58.8425
FHS464185	B01	GCTTTGAAAAGCTCCCTCCT	GAAGAAGAAGTGCGTGCCTC	2152194	2152383	190	60.052
FHS464186	B01	GGAATAGAACCAAGAAAAAGAAAAGA	CCATCAAGTGAATTTTGCAGC	2152781	2152940	160	60.1225
FHS464187	B01	TTCAAAACTTTTCTTCCGCA	GCGTGATTACATGCGTTGTT	2153151	2153367	217	59.0755
FHS464188	B01	ATTGGATGCACGGTCAAAAT	CAAGGTAGCTAAGCCTACTCGC	2156538	2156758	221	59.964
FHS464189	B01	ATTGGATGCACGGTCAAAAT	CAAGGTAGCTAAGCCTACTCGC	2156538	2156758	221	59.964
FHS464190	B01	TTGATACACCGACAGTGTCATTT	TGGCTCCAATCCTAAGCACT	2158816	2159087	272	59.6255
FHS464191	B01	TTGATACACCGACAGTGTCATTT	TGGCTCCAATCCTAAGCACT	2158816	2159087	272	59.6255
FHS464192	B01	AACTACAAGGAGCAGGGTGG	AGGAAGAACCACCGATGATG	2159112	2159370	259	59.5675
FHS464193	B01	TGCCCTATGCATTAGGATAACA	TTCTCCTACCCTGTGGTGAAA	2159698	2159955	258	59.5275
FHS464194	B01	CACTAAGGAGTGGGAGCCAA	GTGAGTGACGTGTGGCAAGT	2164143	2164410	268	60.0175
FHS464195	B01	CACTAAGGAGTGGGAGCCAA	TTTTTATTAAGGGTGAGTGACGTG	2164143	2164422	280	59.868
FHS464196	B01	CACCATCAGTATTGGTTCCCA	AACATATGGAGTATAGGTTCAATCG	2165153	2165432	280	59.1555
FHS464197	B01	AATTTGCACACCGTAAATGTT	GGCATAAAGGTGTAAAAGAATGAA	2166358	2166602	245	57.898
FHS464198	B01	GCCTCTTTGAACACACCCTC	GCGACAAAGAGTTTATTGAACCA	2167266	2167437	172	60.1085
FHS464199	B01	TGTTCAATTCATTAGGTGTGCAA	TGGGGAAAATGCTGATAGGA	2169995	2170255	261	60.404
FHS464200	B01	GTTTGAAGAAATCGCGTTCG	CACGTACTCGAAAATTGGGG	2173069	2173268	200	60.5545
FHS464201	B01	GTTTGAAGAAATCGCGTTCG	CACGTACTCGAAAATTGGGG	2173069	2173268	200	60.5545
FHS464202	B01	TTGTGGGCTAAAAGTACCGA	AGGGTTCACTCCGTAGGACA	2176027	2176279	253	58.9335
FHS464203	B01	GAAAGAGGGATCGGTGATGA	GTTTCCACCCACCGATAGAA	2178486	2178660	175	59.9005
FHS464204	B01	TGCTAGTTCAAATTCATCACATCA	ACCACAACAGCAATGACGAT	2178682	2178932	251	59.333
FHS464205	B01	GAAAGGCAGGTGTTATTCGC	CATCCACGTCCCATGCTTAT	2179444	2179707	264	60.2285
FHS464206	B01	TCACGTTTGTCCCCGTTAAT	ATCCACGTCCCATGCTTATC	2179489	2179706	218	60.0035
FHS464207	B01	AAAACAAATGCAATTCTCTCTCTT	TGAAAACAACTGAATGTGCG	2184832	2185099	268	58.0375
FHS464208	B01	ACGCACATTCAGTTGTTTTCA	TTTGAGATATGGACAAACGGG	2185079	2185328	250	59.5215
FHS464209	B01	CTTCCTGAAGCTCAGCGACT	AGAACAAATTCGGGTTCGTG	2190473	2190703	231	59.931
FHS464210	B01	GTGCCACATTAGCTGGCTTC	CCTCCACACCCACTCAAACT	2191276	2191467	192	60.4045
FHS464211	B01	TGGACGTACTTCGAAGGGAT	TCATGCAAAACGTAGGTTGC	2191839	2192094	256	59.6425
FHS464212	B01	TATGCGTTGCTCCATTTTGA	TGTTCAATAACATGTGCTTCGT	2192290	2192457	168	59.221
FHS464213	B01	CAGAATCTGTGATTTTGCAGGA	CGTTTGGTGTATGAGAGGCA	2192881	2193144	264	59.9825
FHS464214	B01	CAGAATCTGTGATTTTGCAGGA	CGTTTGGTGTATGAGAGGCA	2192881	2193144	264	59.9825
FHS464215	B01	TATATGGGCGCCTATCCAAA	TTTCACACCAATCTCACACCA	2193395	2193659	265	60.127
FHS464216	B01	TCCTTCTTAGGGCTCATCCA	AAGCAAGGATCTGCTTTTCG	2195927	2196031	105	59.6795
FHS464217	B01	TTGTCCGAAAAGCAGATCCT	CGCAATATCCTGAAAATTAGGG	2196007	2196187	181	59.822
FHS464218	B01	TTATGGCCACAAAAGCCATC	GCAACATAAACAGCTGGCAA	2198574	2198737	164	60.358
FHS464219	B01	TCACTGCAAACTCGACTGCT	GCCGGACGTTGTATAAGCAT	2200500	2200706	207	59.882
FHS464220	B01	CAATATGACCATTGATAAAAATAATGA	TGCATTTTTAAATATACTTTAGGCCA	2201375	2201638	264	58.525
FHS464221	B01	CCAATTTCGAATCAAATGCAC	CGGCCAAATTATTAACAACAAA	2201693	2201960	268	59.633
FHS464222	B01	CAACATTTTGTATTGCAGGGG	TGACATGATGCATGTAATGGAG	2204107	2204336	230	59.827
FHS464223	B01	AGACACAAATGTTCAGTGAGTGTG	TCAACTTCACATCAAATTAATTATACC	2206921	2207179	259	58.1185
FHS464224	B01	AGACACAAATGTTCAGTGAGTGTG	TCAACTTCACATCAAATTAATTATACC	2206921	2207179	259	58.1185
FHS464225	B01	GGTTTGGGAGTGCAAAGAAA	GTTTGTTCCAAGGCAAATGG	2209799	2210002	204	60.216
FHS464226	B01	AATGGAAATCAATAGTTTAACATGC	AAACGGCTCCTGACATTCAC	2210635	2210786	152	58.927
FHS464227	B01	GGCCAACCAGATGCACTTAC	TCAAGCGTGTTGCTGATCTC	2214770	2215036	267	60.335
FHS464228	B01	CCCAAAAATTTCTGCTTTCG	GGCTAGGCATGGTTCATGTT	2218416	2218656	241	59.8275
FHS464229	B01	AACCCGCAACCTCTTAATTG	GTCCAATGGAGATTAACCATTTTT	2219973	2220186	214	59.3075
FHS464230	B01	TCGCATTGTTCTTATTAGCTTGA	GCAACGCAAGAGAAAATGGT	2226680	2226936	257	59.668
FHS464231	B01	ACCATTTTCTCTTGCGTTGC	CTTTTCACATTGATTGCGTCT	2226917	2227097	181	59.074
FHS464232	B01	AAAAAGGGCCTGGGATACTG	TGTAACAGGTGCGGGAGATT	2231071	2231324	254	60.4145
FHS464233	B01	GCATTTTTCTGAGTCGCCAT	ATTCATGCCGATCGTCTTTC	2231457	2231720	264	60.132
FHS464234	B01	AGGAGGAAGCAAGTGACGAA	ACCCTACTCATAGTTGCCGC	2233601	2233722	122	59.6055
FHS464235	B01	AGTTGACCAATTGACGGGAC	CAGTGCTTTTGAAAAATTCCC	2234026	2234263	238	59.278
FHS464236	B01	AGTTGACCAATTGACGGGAC	TTTTAAAAACTCACCCAAACAAA	2234026	2234295	270	58.839
FHS464237	B01	TCGAGTTTCTGTCTCCTCGTC	GGAAATCACGTGGGTTCATT	2234829	2235043	215	59.621
FHS464238	B01	TAAAATCATTTAGGGTGTGTTTGG	TGAAAATGAAAACGTAAACCACA	2235856	2236108	253	59.331
FHS464239	B01	TAAAATCATTTAGGGTGTGTTTGG	TGAAAATGAAAACGTAAACCACA	2235856	2236108	253	59.331
FHS464240	B01	TTTTTCGTTTTTCTCTCATGTTTTC	CTTAGAGTGCGGTTGGTTTG	2235987	2236265	279	59.2325
FHS464241	B01	TTTTTCGTTTTTCTCTCATGTTTTC	CTTAGAGTGCGGTTGGTTTG	2235987	2236265	279	59.2325
FHS464242	B01	TGTGGTTTACGTTTTCATTTTCA	TTTTAAACTTAGAGTGCGGTTGG	2236086	2236272	187	59.5775
FHS464243	B01	TGAGGGCTGAAATGTCAAGA	TAACTGCGGTTAATTGCGAA	2247156	2247429	274	59.36
FHS464244	B01	GCGTCGTTTGATCCATGTAA	TCATTAGAATTTGAATCCCAAAA	2248045	2248202	158	58.624
FHS464245	B01	GGTTGATAAATTATTTTGGGATTCA	CTTTTTGGTTACCGGTTATTGT	2248167	2248411	245	58.324
FHS464246	B01	TGTACAATAACCGGTAACCAAAAA	TCCAAAACCAACTTTCTCGC	2248387	2248587	201	59.917
FHS464247	B01	TGTACAATAACCGGTAACCAAAAA	TCCAAAACCAACTTTCTCGC	2248387	2248587	201	59.917
FHS464248	B01	GCGAGAAAGTTGGTTTTGGA	TAGGGGCATGTAGGGACAAG	2248568	2248847	280	60.0875
FHS464249	B01	GCGAGAAAGTTGGTTTTGGA	TAGGGGCATGTAGGGACAAG	2248568	2248847	280	60.0875
FHS464250	B01	TGCACTCGTTCCAACAGTTTAT	AAGAGAAAACAATAGAAAAAGAATTTG	2248914	2249193	280	58.426
FHS464251	B01	TTGAAGGAACAAATTTCACTTTT	ttgaatgcagaggtgttaagaatc	2250336	2250589	254	58.375
FHS464252	B01	TCCTCAATCATTTTCGACCA	TGGGAGTATAATTCTTCGCTACTT	2250831	2251106	276	58.3755
FHS464253	B01	GCGAAGAATTATACTCCCATAAGA	CAAATTTTGGATTTAACATTTTTGT	2251088	2251345	258	57.846
FHS464254	B01	AACCGTCGCTAAATGTCCAC	ATCCAGATCCCTCCTCAACC	2252157	2252401	245	60.139
FHS464255	B01	AACCGTCGCTAAATGTCCAC	ATCCAGATCCCTCCTCAACC	2252157	2252401	245	60.139
FHS464256	B01	AACCGTCGCTAAATGTCCAC	ATCCAGATCCCTCCTCAACC	2252157	2252401	245	60.139
FHS464257	B01	CTTGGGGACTAAAGTGTCCG	CACATTTTCCACAAACCACG	2252981	2253243	263	59.722
FHS464258	B01	CAATAATGATAAAGACCATGATCAAA	CCGCACACATAGTAAAATGAACA	2253920	2254196	277	59.1975
FHS464259	B01	TCAACGTCATTGTCATGATCTTC	ATGAATCAATGCTTTTGGCAC	2254522	2254664	143	59.9755
FHS464260	B01	TGCATGTTGAGGACTGGAAA	CCCATGATGGACATACAGAGC	2255790	2255981	192	60.2975
FHS464261	B01	TTTTCAGTTTTGAGCATTGAAAGT	TAATTGGGTTGGTCGGATGT	2256251	2256510	260	59.7105
FHS464262	B01	ACATCCGACCAACCCAATTA	GGTCAAATAGTGATAAAACGAGTGC	2256491	2256695	205	60.1725
FHS464263	B01	GAGAAGAAGGAGTATCAGAATTATTGC	TCGTCGTCGTCATCATCATC	2256951	2257124	174	59.9885
FHS464264	B01	CCCCAATTATTAAGCAGCCA	CATGCTAATTTTCAAAGAACGG	2258664	2258922	259	59.364
FHS464265	B01	CCCCAATTATTAAGCAGCCA	GGAAGTCACATGCTAATTTTCAA	2258664	2258930	267	59.1165
[truncated: 251,005+ more rows]
