# Supplementary material for: Genome-wide identification of microsatellite markers from cultivated peanut (Arachis hypogaea L.)
Source: BMC Genomics. 2019 Nov 1;20:799. doi: 10.1186/s12864-019-6148-5 (PMC6824139; doi:10.1186/s12864-019-6148-5)
Supplement: Supplementary file 6 — Additional file 6: Table S6. Summary of SSR markers in subgenome B06–B10. [file 12864_2019_6148_MOESM6_ESM.xlsx]

## Sheet: Sheet2
Table S6. Summary of SSR markers in subgenome B06-B10.
ID	Chromosome	FORWARD PRIMER (5'-3')	REVERSE PRIMER (5'-3')	SSR marker start (bp)	SSR marker end (bp)	PRODUCT size (bp)	Tm (℃)
FHS715271	B06	CAGCTTCAGTCACagcgAAA	TCCCTCGAGCAAGTCTGAGT	8615	8751	137	60.2295
FHS715272	B06	ACAGCCAAGCAAGGCTTTAG	CCTGGTCCAGAATTTGATCTG	9357	9494	138	59.595
FHS715273	B06	AAACCCTTTCTTCGGACAGC	TTTTCTCCCCCTCGAAATCT	12237	12410	174	60.3105
FHS715274	B06	GGAAATAATTTGTTTAAAATAGTCACC	TGATTGAATGCCGATGAAAA	16807	17004	198	58.5505
FHS715275	B06	AACTGCATGATGGAATGACAA	GCTATCAACTCAATTCTTTTAGTCAA	17699	17961	263	58.231
FHS715276	B06	GCCACACAAACCCTAGGTACA	TCTTGTTGAATCTTGGGAAGG	18958	19095	138	59.5315
FHS715277	B06	GTTGTTCATGGTGCGAAAAA	CACTACGCCAGTAGCACGAA	19257	19523	267	59.8195
FHS715278	B06	TTCTTGGTTCCTCCTTGTGC	TTTAACCCAAGATTCGGTCG	19938	20181	244	60.0815
FHS715279	B06	TGAGGAACGCGGGATATAAA	CAATTTAGTAGAGAAAAATTCGGTCTT	21910	22132	223	59.6495
FHS715280	B06	TGAGGAACGCGGGATATAAA	CAATTTAGTAGAGAAAAATTCGGTCT	21910	22132	223	59.102
FHS715281	B06	TTTCACTCACGTTTGACGATG	AAAATTAAATGTCGATCACAAATG	24362	24560	199	58.5035
FHS715282	B06	TTCATAAACATTTGTGATCGACATT	TTTCAGAAACAAATGCAGCC	24529	24751	223	59.286
FHS715283	B06	TACAAGCTCCAAAGGCACAA	TTTAGTTTCAATGTCCCACCG	25611	25869	259	59.6555
FHS715284	B06	TGACGAGATTTGTAAGGTGGG	AGCTAAGGCCTCGATAAGATTT	30453	30729	277	58.896
FHS715285	B06	TGACGAGATTTGTAAGGTGGG	AGCTAAGGCCTCGATAAGATTT	30453	30729	277	58.896
FHS715286	B06	GGAGGAAGAGGGAATTACGG	CCCTGCAACCGGATAGTAAA	31935	32155	221	59.925
FHS715287	B06	TGGATGGGAACATAGATGAGG	CTCAACCCCATGCACTACAA	32180	32452	273	59.6625
FHS715288	B06	TGGATGGGAACATAGATGAGG	CTCAACCCCATGCACTACAA	32180	32452	273	59.6625
FHS715289	B06	CCGATTTTTCATAGAGCCCA	AGACACGGGACATGCAGATA	32760	33037	278	59.5735
FHS715290	B06	CCGATTTTTCATAGAGCCCA	AGACACGGGACATGCAGATA	32760	33037	278	59.5735
FHS715291	B06	GGTGGGGTTAAACTTGCAGA	TGATCCAGTTCCAGCGTAGA	36544	36762	219	59.6825
FHS715292	B06	GGTGGGGTTAAACTTGCAGA	TGATCCAGTTCCAGCGTAGA	36544	36762	219	59.6825
FHS715293	B06	TTCAGAGGCGCAGCTTTTAT	GATTGTGCTTGTTTTCGGTG	39962	40201	240	59.6455
FHS715294	B06	GGTTTGGCCCAACTTGTAAA	TTCCATTGGCTCCCTAACAG	44071	44274	204	59.9525
FHS715295	B06	CCAATATGGGTTGAATTCCG	TCCTTGGTGAATCCCAAAAT	44174	44427	254	59.6145
FHS715296	B06	CCATTGGCTCCCTATACTTCC	TGAAAATTAGAGACGGATCCAAG	44563	44803	241	59.7115
FHS715297	B06	TTGGATCCGTCTCTAATTTTCA	TTGCCCAACGGATACTTTTC	44782	45049	268	59.316
FHS715298	B06	TTGGCATTACTTCCGTGTCA	AGGGAAAAGGGCTTGCTTAG	46121	46374	254	59.9805
FHS715299	B06	CGTTACCGATTTGCTTTGCT	AGCGTAGCTCTAACGAACGC	46956	47220	265	60.0415
FHS715300	B06	AATACTGTGTGGGATGCGTTC	TTCAACAACGGATATGCTGC	47186	47291	106	59.784
FHS715301	B06	GCAGCATATCCGTTGTTGAA	CAAATTAAGCCACCAAAATATGA	47272	47387	116	58.9175
FHS715302	B06	GTGGGGGATCCCTTCAAATA	CAATTTTGAAACGTTGGGTG	47768	48037	270	59.8975
FHS715303	B06	GTGGGGGATCCCTTCAAATA	CAATTTTGAAACGTTGGGTG	47768	48037	270	59.8975
FHS715304	B06	ACGTGCATGCTATGTTGAGC	TTTGCAGATTCCCAATGTCA	49554	49746	193	59.9755
FHS715305	B06	GATGGTAATGAGGCGGGTAA	GGGATTTTAACGGGGTGAGT	50270	50539	270	59.9185
FHS715306	B06	TCAAGTAGTGTTGCCACCCA	AAGAGTTAAGTATCGTACGCACAAA	50607	50830	224	59.3715
FHS715307	B06	CACCACCCAATCATGTACGA	TTTGATGAAATGTGTGCCTCA	54277	54459	183	60.172
FHS715308	B06	ATATTCTGAACGAGCGGGAA	GGGAAAAGGTCCATGGTGTT	55492	55727	236	60.3235
FHS715309	B06	ATCTCCACCCGACTCAACTG	TGGGACTGGTAGCTCGTGAT	56114	56342	229	60.395
FHS715310	B06	TGCATTCTCGATCTGACCTG	TGGCCTGTTTCCACCTCTAC	59859	60071	213	60.0265
FHS715311	B06	TGACTAGAATTCGGGGAGGA	TTAACAGGCTTTAGGCCAGG	60003	60183	181	59.49
FHS715312	B06	TAGTCTGGCCTGGCCTAAAG	TCAGGCCTGTTTGAACCATT	60156	60432	277	59.983
FHS715313	B06	TAGTCTGGCCTGGCCTAAAG	TCAGGCCTGTTTGAACCATT	60156	60432	277	59.983
FHS715314	B06	ATCACCCTTCACTGTCCCAA	AAGTCTTAACTCCTGGCTATGACC	61717	61960	244	59.811
FHS715315	B06	TCATGAATTTAAAAGAAGATTGAAGAA	GAATGACGTGATTTCATGCG	62370	62621	252	59.477
FHS715316	B06	CCCGAAAGAAACAGGACAAA	GTGCAGCAGAGACTAAGGGG	63816	64084	269	60.0465
FHS715317	B06	GAAAAACACCGCGGAAAATA	ACAGCGGAAACGAAAGGATA	68178	68368	191	59.8255
FHS715318	B06	TGGGCCTTCACCATGTAATC	GAGAATACCCTAGTTCGAATTCTTT	73903	74179	277	59.194
FHS715319	B06	TAGAGACCGGTCCGGATATG	AACGGGTTGGGTACCCTTAG	74670	74796	127	60.006
FHS715320	B06	TAGAACTTTAGGGTGCGCGT	TAAGTACCAGGCGTCGCAAT	75169	75318	150	60.281
FHS715321	B06	AGGAGTTCGACAACAGGTGAA	TGAGCTTTGTTTAGGGTGGG	76442	76634	193	59.9285
FHS715322	B06	AGGAGTTCGACAACAGGTGAA	TGAGCTTTGTTTAGGGTGGG	76442	76634	193	59.9285
FHS715323	B06	CCCACCCTAAACAAAGCTCA	TTTCATATAGGACAGGCGATG	76615	76872	258	58.921
FHS715324	B06	GCACAACTGTTAACAAAAGGGT	TGTGTGCTAGATTGCCTCCA	76714	76992	279	59.319
FHS715325	B06	TGGAGGCAATCTAGCACACA	CTTCGTGGTATTGCCCAACT	76973	77139	167	60.203
FHS715326	B06	GCTCAAGTAGATGACGGGGA	AATTTAGTTTGGACCACAACAATG	78232	78417	186	59.7315
FHS715327	B06	TGAAACCTCCAATAATGACACTTG	AGCTTTTCAAGTGTGTGGCA	78818	79002	185	59.8795
FHS715328	B06	CGTTACCGAGCTACGAATGA	AAATTGAGTAAGATTGTGTTAATCCAC	79502	79649	148	58.5655
FHS715329	B06	GAAACTCCATGATTTAGAATGTAAAAA	CCCCAGTAGATACGGGGTTT	79776	80045	270	59.1805
FHS715330	B06	TGGGGATTGAGGAATCTATGA	TTATATTTTTGATTAAAGCTTGGGTT	80041	80320	280	58.644
FHS715331	B06	GCTGAGGGACCAAAGAGATG	AAATCCAAAACCTCCAGTGCT	80570	80691	122	59.8965
FHS715332	B06	GGCTCCACAAACTGGTTCAA	CAATGTGAACAATGGATATACTGGA	81369	81634	266	60.546
FHS715333	B06	GGCTCCACAAACTGGTTCAA	CAATGTGAACAATGGATATACTGGA	81369	81634	266	60.546
FHS715334	B06	GGCTCCACAAACTGGTTCAA	AAACAATGTGAACAATGGATATACTG	81369	81637	269	59.734
FHS715335	B06	TGTGTCCTATTGTCATTAGTGGG	AAACCTCCATACACAAAAATTAAGC	81691	81867	177	58.9445
FHS715336	B06	ATGCAACTAACGCAATGCAA	GAGATACTCCAGCCCACGAG	82812	82973	162	60.054
FHS715337	B06	GCTCCTACCCCTAATGACTGG	TGCACATGCTTCTCTCATCA	87889	88128	240	59.515
FHS715338	B06	GCTCCTACCCCTAATGACTGG	TGCACATGCTTCTCTCATCA	87889	88128	240	59.515
FHS715339	B06	GCTCCTACCCCTAATGACTGG	TGCACATGCTTCTCTCATCA	87889	88128	240	59.515
FHS715340	B06	TCTCCTTGAAATTATTTTCGGTTT	AAATGTGATTAAATAAGGACAACAAAA	88553	88766	214	58.991
FHS715341	B06	TCTCCTTGAAATTATTTTCGGTTT	AAATGTGATTAAATAAGGACAACAAAA	88553	88766	214	58.991
FHS715342	B06	TCTCCTTGAAATTATTTTCGGTTT	AAATGTGATTAAATAAGGACAACAAAA	88553	88766	214	58.991
FHS715343	B06	TCCACTCCCTCCAGTCTTTG	GGACAATCGAAACCCTAAAGTG	89550	89771	222	60.05
FHS715344	B06	TGAGCTTTAATGATTGGCCC	TGGTTATTGCATCACCGCTA	114218	114437	220	60.067
FHS715345	B06	TGACTTGTTTACAGACGCCG	TATGGAAAGAAGCTGGGTCG	117578	117817	240	60.055
FHS715346	B06	CGTGAAGTCGATTGCACCTA	GACGCTCTACGCTCCTCAAT	120923	121128	206	59.7335
FHS715347	B06	CACTATTTAGCCTCGGCTGC	GAGTTGAACAGCCTGCAACA	124157	124431	275	60.0175
FHS715348	B06	TCTTAAAAACCGTTGTTCCCA	GAGGAGGCGGATTTACAGAA	128045	128155	111	59.3735
FHS715349	B06	ATTTCTCTTCCCCGTTCGTT	TTGTGGGATGTCACCAAAAT	130025	130284	260	59.305
FHS715350	B06	ATTTCTCTTCCCCGTTCGTT	TTGTGGGATGTCACCAAAAT	130025	130284	260	59.305
FHS715351	B06	GCATGATCAAATTTCCAACCA	TTGTACCCAAGGTGTCTTTCG	131020	131250	231	60.356
FHS715352	B06	TGGAATCGATCCCCTTTTAC	GGCCCTTAATGATAAGTGAATGA	131311	131585	275	59.1005
FHS715353	B06	TGGAATCGATCCCCTTTTAC	GGCCCTTAATGATAAGTGAATGA	131311	131585	275	59.1005
FHS715354	B06	CCCAAACTGGACCTAAACAAA	GCTTTAGCAAATGAACATCCAA	131878	132064	187	59.1185
FHS715355	B06	CGACACATTTTCATCCAATCA	AAAAACACGCTCTGGTGTGA	133148	133387	240	59.362
FHS715356	B06	TGTGCTTCTGGTTGATTCTTG	TCCAATCTTAGTATGTGAAAACAAACA	133694	133943	250	59.5545
FHS715357	B06	TACTGTGGTCGTGGTTTCCC	TCATCACTTTTAATCATCAATCGAA	134630	134876	247	60.338
FHS715358	B06	TACTGTGGTCGTGGTTTCCC	TCATCACTTTTAATCATCAATCGAA	134630	134876	247	60.338
FHS715359	B06	TACTGTGGTCGTGGTTTCCC	TCATCACTTTTAATCATCAATCGAA	134630	134876	247	60.338
FHS715360	B06	TTCGATTGATGATTAAAAGTGATGA	CACTTAAGAATCTATTCGGCCA	134852	135108	257	59.1365
FHS715361	B06	TGGTTCAATAATCCAACCGAG	TTTAAACTTTTTGGTGCGGC	135633	135905	273	59.959
FHS715362	B06	TGGTTCAATAATCCAACCGAG	TTTAAACTTTTTGGTGCGGC	135633	135905	273	59.959
FHS715363	B06	AGGCTGAAGAGGCAACAGAA	CTTCTCCTGGATCGCTTCAC	136266	136472	207	60.042
FHS715364	B06	AGGCTGAAGAGGCAACAGAA	CTTCTCCTGGATCGCTTCAC	136266	136472	207	60.042
FHS715365	B06	GGGTTTCGTCTTCTGTGGAG	TCGGTCTTCTAGCCAGTTCG	136584	136807	224	60.113
FHS715366	B06	CGAACTGGCTAGAAGACCGA	GCCAAACGATGACCAGATTC	136788	137007	220	60.4995
FHS715367	B06	CGAACTGGCTAGAAGACCGA	GCCAAACGATGACCAGATTC	136788	137007	220	60.4995
FHS715368	B06	CGAACTGGCTAGAAGACCGA	GCCAAACGATGACCAGATTC	136788	137007	220	60.4995
FHS715369	B06	AACCGAACTGGCTAGAAGACC	AAAACTGCCAAACGATGACC	136785	137013	229	59.8715
FHS715370	B06	TTTGGAGGTTGTCGTTTTCC	TAAATGTTTCTGTTCCGGGG	137290	137449	160	59.8715
FHS715371	B06	ACTGGGTGTGAATGGAGGAC	CCAACCTTGTTTCCCTACCA	141735	141940	206	59.8205
FHS715372	B06	AAGGCCCAACTATCCCAATC	AACCCAAGAAAATGAGGGCT	146779	147014	236	60.046
FHS715373	B06	AAGGCCCAACTATCCCAATC	AACCCAAGAAAATGAGGGCT	146779	147014	236	60.046
FHS715374	B06	TTGAAGAATGCTAAAGAGCCA	CGGTCAGCTGTCAAGTAGTCA	154679	154939	261	58.446
FHS715375	B06	CCCTCAGACACACGCAAGTA	ACCGCATTCGTTTTTGATTC	155857	156052	196	59.921
FHS715376	B06	ATGGTTCCCAGTTGACGTGT	TCGTAGGAACCTTCCTGGTG	156176	156418	243	60.1935
FHS715377	B06	TGTTGGTAATTTTTACCCTTTCG	AACAAGAATTGCATAGAGCTACCA	157119	157220	102	59.3565
FHS715378	B06	CCACAACCACTTGCACAAAC	ATTGACCGTTAGGTGGCATC	157684	157914	231	59.9345
FHS715379	B06	GATGCCACCTAACGGTCAAT	actttaattatctttttcccttttca	157895	158162	268	58.5725
FHS715380	B06	AATTGTACCGATCGGCTGGT	GGGGTTGTGCTAAGGAGACA	158817	159040	224	60.8785
FHS715381	B06	TTTTAAACCGTTGAATCGGC	GGGGTTGTGCTAAGGAGACA	158911	159040	130	60.027
FHS715382	B06	TTTTAAACCGTTGAATCGGC	GGGGTTGTGCTAAGGAGACA	158911	159040	130	60.027
FHS715383	B06	AATCTGGTTCAACCGTCGTC	CAGAACAAATGCCAAGAGCA	159290	159509	220	59.9805
FHS715384	B06	AATCTGGTTCAACCGTCGTC	CAGAACAAATGCCAAGAGCA	159290	159509	220	59.9805
FHS715385	B06	CAACACTCAAGTGCGAAGGA	cgtgatcttatctgtttgttgtagatg	168963	169219	257	60.1795
FHS715386	B06	ACAATAGCCAAGGCAGTTGAA	TGCATATAGCACCCGACAAA	169680	169859	180	59.9285
FHS715387	B06	CAACATTTTGAATTGGCACG	TGGGGAGATTTTCCAGACAC	170182	170384	203	59.936
FHS715388	B06	CAACATTTTGAATTGGCACG	ATTTTCCCAAGCTCCCACTC	170182	170452	271	60.206
FHS715389	B06	GCCGTTTTAGTTTGGCACTC	TGTCTTTCGGACGCAAAAAT	170652	170867	216	60.1845
FHS715390	B06	GCCGTTTTAGTTTGGCACTC	TGTCTTTCGGACGCAAAAAT	170652	170867	216	60.1845
FHS715391	B06	TCCAAGCATAGAAAAATGAGCA	GCACCATAAGAATGACCAAAAAC	171163	171325	163	59.812
FHS715392	B06	TTTTTGGTCATTCTTATGGTGC	ATCTGTTGTCACGCTGAACG	171304	171570	267	59.447
FHS715393	B06	TTGCAGCTCATCATTTCACAG	TTTGATGGTATTAAATTTTTGAGGA	172285	172534	250	59.0795
FHS715394	B06	ATCCTCAAAAATTTAATACCATCAA	GGGAAGACTAGCCATTTGAGC	172509	172771	263	58.7575
FHS715395	B06	TCATGGGAGTACCCACCTTT	ATGTGGCTTGGATGGGACTA	175036	175266	231	59.7995
FHS715396	B06	TCATGGGAGTACCCACCTTT	ATGTGGCTTGGATGGGACTA	175036	175266	231	59.7995
FHS715397	B06	GCAATATATGTGGCGTTGGA	AATGGCACTGTGGCAATACA	176437	176712	276	59.7
FHS715398	B06	GCTGTGCACGAAGTCTTTGA	ACGGCATTACCATTCCTGAC	179714	179871	158	60.0015
FHS715399	B06	AGGTCCAGTGTCATCTTGGG	GTAACTGCGAGGGGACACAT	181675	181884	210	59.9795
FHS715400	B06	GTTGTTGGTTGAACCTGGCT	TTCTTTCCCTTGCAGGTCAC	181999	182236	238	60.122
FHS715401	B06	GCCGAGCTATTTTCAGCTTG	TTCACACAGGTCACGACACA	182029	182287	259	59.927
FHS715402	B06	TGAGAAGAAAGAAAAGCTATGGG	CGCATTAACGAAGGTAGGGA	183144	183417	274	59.578
FHS715403	B06	CCCTACCTTCGTTAATGCGA	TTGTGATTTAGACTTTCTTGCG	183399	183594	196	58.6865
FHS715404	B06	CCCTACCTTCGTTAATGCGA	TTGTGATTTAGACTTTCTTGCG	183399	183594	196	58.6865
FHS715405	B06	ATCGGAGTGCTTTTTAGGGC	AAACAACACACTAAAATTCATATCACA	183991	184199	209	59.3685
FHS715406	B06	CACTCTCCACGACGTGACAT	TTTCATCGGGTCTAGGATCG	184545	184739	195	59.8835
FHS715407	B06	GGCCACCCACGAATTATACA	GCGGGCCTTACAAGTTACAA	185769	186024	256	60.358
FHS715408	B06	TCCGGCGATTAAAGAAGCTA	CATCTCTGCGATACATTGGC	186611	186804	194	59.5995
FHS715409	B06	GAGTGTTGCCAGGGAAGGTA	TCAAAACCTTTATTTTGTGGGA	187412	187620	209	59.3145
FHS715410	B06	TCCCACAAAATAAAGGTTTTGA	AAAGTGAACAACATACATCACCTAAT	187599	187861	263	57.9165
FHS715411	B06	AGGATGAAATGCTGCAATGA	GCACCACATCCGAACTATCA	188512	188778	267	59.3785
FHS715412	B06	AGTTCGGATGTGGTGCTTTG	CATTTGTCCTCTTTTGGTAGGG	188763	189025	263	60.4805
FHS715413	B06	TTGAAGGTTCAAATCTCGTTTTT	CATGGATTTAGTTTTATGGCACT	190059	190316	258	58.256
FHS715414	B06	AACGCGCTCTTAGCTTGTTC	TCGGGATGACTCAAATGTCA	193694	193844	151	59.9225
FHS715415	B06	TGACATTTGAGTCATCCCGA	ACTCAAATTTTGCTATCGAGTGT	193825	194020	196	58.609
FHS715416	B06	CAATTTCCGCTTAACACTCCA	TCATATTACGAATATTGAAAGCAAGT	195269	195377	109	58.868
FHS715417	B06	TCAATATTCGTAATATGAAACGGG	aactcaacctcatttgtttacatct	195360	195638	279	58.3285
FHS715418	B06	TCAATATTCGTAATATGAAACGGG	aactcaacctcatttgtttacatct	195360	195638	279	58.3285
FHS715419	B06	CCTGCAAGCACAAGCCTAAT	TTCGAGGTGATAGAAGCAACA	198272	198544	273	59.461
FHS715420	B06	CCTGCAAGCACAAGCCTAAT	TTCGAGGTGATAGAAGCAACA	198272	198544	273	59.461
FHS715421	B06	TCGAATTAAACTAACAAAATCACCC	TTTGAAAAGCTAGTTGAATGGTT	198540	198813	274	58.47
FHS715422	B06	TCGAATTAAACTAACAAAATCACCC	TTTGAAAAGCTAGTTGAATGGTT	198540	198813	274	58.47
FHS715423	B06	TTTTTAACCATTCAACTAGCTTTTCA	GACGCCAGATTTACCGTCAT	198786	199064	279	59.81
FHS715424	B06	TATCTACGCCTCACCAACCC	TTATTTTTGGCCATTATTTAGTCA	201440	201622	183	58.502
FHS715425	B06	TTAATGACTAAATAATGGCCAAAAA	GGTATCACCTTTTAAATACCATAGCAA	201595	201841	247	59.0935
FHS715426	B06	TTAATGACTAAATAATGGCCAAAAA	GGTATCACCTTTTAAATACCATAGCAA	201595	201841	247	59.0935
FHS715427	B06	TTAATGACTAAATAATGGCCAAAAA	GGTATCACCTTTTAAATACCATAGCAA	201595	201841	247	59.0935
FHS715428	B06	TTGGTTGGTTGGATGTTGGT	AACCATTTAAAAGACGCACACA	202074	202331	258	60.3065
FHS715429	B06	TGTGTGCGTCTTTTAAATGGTT	CAACATTTCAGACTATTGGAAACAA	202310	202450	141	59.52
FHS715430	B06	TTTCTTTTGCAAATGGCAATC	GGGTGATTGGATGATGTATAATG	204559	204828	270	59.071
FHS715431	B06	TTTTGCTGATTTTGTAGCTTGG	TTCTAAGGTCCCCCACAGATT	204862	204978	117	59.6185
FHS715432	B06	GTTGCACTTGCACAAGCATT	AAGTGATTGGTTTATCTTTTACGAA	204919	205155	237	58.7395
FHS715433	B06	TGAAGATCTTTCCTATTTTGTAAGACA	CTAAAACAACATGCGCACAA	205091	205327	237	58.653
FHS715434	B06	TTTTCGTAAAAGATAAACCAATCA	ATCACGACAACAACGTCGAA	205129	205393	265	58.6375
FHS715435	B06	GACGTTGTTGTCGTGATCGT	TGCGTTGTATATCAAAATGCTAAA	205377	205479	103	59.204
FHS715436	B06	GCGTTATATCGATAAGTTTGCG	ACGGCACAACACACCATAAA	205755	205979	225	59.369
FHS715437	B06	CGTTTCTGCCATAGTGTCACC	CATTGGCCCTGTCTTTCAAT	205977	206243	267	60.249
FHS715438	B06	GCCGTTTCTGCCATAGTGTC	CATTGGCCCTGTCTTTCAA	205975	206243	269	60.15
FHS715439	B06	TTGGATGATTATTGATTCGATTT	TTTTTGTTAACGCGGAGACT	206435	206632	198	57.555
FHS715440	B06	TTGGATGATTATTGATTCGATTT	TTTTTGTTAACGCGGAGACT	206435	206632	198	57.555
FHS715441	B06	TAGGTGAGGGAGGGGCTAGT	ACACGCGGAAGACGTGTACT	207468	207732	265	60.4315
FHS715442	B06	ATTTTGTGACCCGAGATTGG	AAACAAGACCTCCTGCTTGC	208385	208612	228	59.634
FHS715443	B06	GGAAAATGGATGTATTCCTGAGA	GCAATTCGAGCATTTTCCTT	209439	209703	265	59.3125
FHS715444	B06	GGAAAATGGATGTATTCCTGAGA	GCAATTCGAGCATTTTCCTT	209439	209703	265	59.3125
FHS715445	B06	GCTTCAGAGCTAGGGTGGTG	CTTAACCCGTTCCTATGCGA	215174	215322	149	60.0505
FHS715446	B06	AAGATTCAATAAGTGATTCGACAAA	aattttgtctcctctcctctctc	215683	215950	268	57.8115
FHS715447	B06	AAGATTCAATAAGTGATTCGACAAA	aattttgtctcctctcctctctc	215683	215950	268	57.8115
FHS715448	B06	GGTAGGGCACCTAATGCGTA	CGCACGTAACGCTCACTAAA	225171	225404	234	60.028
FHS715449	B06	TTTAGTGAGCGTTACGTGCG	TGGGTCACGGGTATTGAGAT	225385	225650	266	60.1345
FHS715450	B06	CCAGACAAATGACACAGCAAG	TTGATGGATGATTTATATTGATGAGA	226361	226620	260	59.0845
FHS715451	B06	TGAGTCTCATCAATATAAATCATCCA	CTTGGAGCACATATTCCGCT	226591	226794	204	59.5915
FHS715452	B06	TGAGTCTCATCAATATAAATCATCCA	TTTGTTGTCTCCCAGCTGAA	226591	226846	256	59.1815
FHS715453	B06	TTACGATAGAAAAGCCTGCCT	TTGAATCGGATGCGGATAAT	227686	227948	263	59.215
FHS715454	B06	CCGTGTGCAGCCCTAAATA	TTTCATTTTCTTAAAAGTATGGTTTGT	228491	228751	261	58.836
FHS715455	B06	CCGTGTGCAGCCCTAAATA	TTTCATTTTCTTAAAAGTATGGTTTGT	228491	228751	261	58.836
FHS715456	B06	CAAACCATACTTTTAAGAAAATGAAA	GTGACTGATTTTGGTAGCTGATTTT	228726	228950	225	58.6115
FHS715457	B06	AAGTTGTGGAGTAAGTGTCCCA	TTTGGATCATCATTCATGCG	229373	229650	278	59.528
FHS715458	B06	AAGTTGTGGAGTAAGTGTCCCA	TTTGGATCATCATTCATGCG	229373	229650	278	59.528
FHS715459	B06	TGGTAAAGTCGGTGAGGGAG	GGCTCTCATGTGTCGCACTA	231301	231452	152	60.0595
FHS715460	B06	GTGTCTCCCCTTGTCCACAT	CAACCAAGGTCCTTTACCGA	232424	232661	238	59.8905
FHS715461	B06	CGGTCAAAGTTACTGAAGCG	CCAACAAATATTAAGGTTGAGTTAAAA	233668	233909	242	58.4345
FHS715462	B06	TTTTAACTCAACCTTAATATTTGTTGG	aaaaattatacaccaaatctctcattt	233883	234098	216	57.707
FHS715463	B06	TCAACCGTAATTCGAAGCAA	TTACCTACCCGATGGTCTGC	236757	236970	214	59.628
FHS715464	B06	GGGAATACCAGGTACGGGAT	TATTGATTGGGGGTTGGTGT	237090	237345	256	59.9065
FHS715465	B06	GCCTACGAATTTGTTGAACG	GTGATACACGCAATGCCATC	239080	239352	273	59.1285
FHS715466	B06	CGAGATACATGCAATGCCAC	GGGTATTCCTCAAACATTTCAGAT	240900	241051	152	59.8695
FHS715467	B06	AAATTAAACCACAATTTACCAAAAA	AAATAATGACGCCGTGACACT	241836	242003	168	58.431
FHS715468	B06	CACTAGTGTCACGGCGTCAT	TTGGCAGTTCAGTGGCAGTA	241979	242207	229	60.1125
FHS715469	B06	TCTCGTAGTGTTTCTTTGTAATTGCT	tgcaaaaatttgaataaagctga	243587	243825	239	59.384
FHS715470	B06	GCGCAATGAATAGATATTCCATAAA	AAAGGGTGGGTTGATACAAAT	244063	244229	167	58.9225
FHS715471	B06	GAAGTTCAGGTAATAGTCAAATTGAAA	GTCTGTGTCAGTGTCCGTGC	245149	245405	257	59.3895
FHS715472	B06	CAAAGTGTCCGTGCTTCGTA	AACCTCTCGGTCTCCCATTC	245847	246087	241	60.18
FHS715473	B06	CCAGGTTCCAGTGACGTTTC	ATTTTGGTGCAGAAACCCAA	246429	246667	239	60.4445
FHS715474	B06	AAATTCAATTCTATCTGACCCACA	AAAGTGAGTGGCGATTCAAAA	246947	247191	245	59.3345
FHS715475	B06	ACTGCACCTGAATTTCCACC	TCTTCCTTCCTAATCACAACATCA	247372	247588	217	59.987
FHS715476	B06	TGACATCCCATTAACATGTGC	TTGATTAAAAAGGTTCGCTTAAAA	247420	247667	248	58.904
FHS715477	B06	TTTTAAGCGAACCTTTTTAATCA	TTTATGAATTTGACATCCTCGTG	247644	247869	226	58.1795
FHS715478	B06	TTTTAAGCGAACCTTTTTAATCA	TTTATGAATTTGACATCCTCGTG	247644	247869	226	58.1795
FHS715479	B06	TTTTAAGCGAACCTTTTTAATCA	TTTATGAATTTGACATCCTCGTG	247644	247869	226	58.1795
FHS715480	B06	AATATATTGGGTGCGTGCGT	AATGAAAGACATTTTGCGGC	248381	248610	230	60.1595
FHS715481	B06	CGTTACTTGGGAACTCCCTTT	AGCATTTCAGCCTAGTGGGA	248867	249110	244	59.672
FHS715482	B06	CAAGTGCCGAAATTTATGGTG	AGCATTTCAGCCTAGTGGGA	248978	249110	133	60.099
FHS715483	B06	ACCCAACACTTTGTGCCACT	TTTCCAATGTTTATTCCCCG	255885	256139	255	60.0495
FHS715484	B06	CCTCAACGTATAGGATTTTATGGC	TGTAGCCTTAGGTCCTTTGTTTTT	256221	256484	264	59.8725
FHS715485	B06	CCTCAACGTATAGGATTTTATGGC	TGTAGCCTTAGGTCCTTTGTTTTT	256221	256484	264	59.8725
FHS715486	B06	CCTCAACGTATAGGATTTTATGGC	TGTAGCCTTAGGTCCTTTGTTTTT	256221	256484	264	59.8725
FHS715487	B06	GAGAATAGGCAACAGCCGAA	CAGTGGAGTCCTGTGCAGTG	256685	256958	274	60.4345
FHS715488	B06	TCCCCTAATCCCACATTTCA	ACTAGGCGGCAAAACTGATG	257784	258046	263	60.198
FHS715489	B06	TGTCTACCCCTCCCAGTGTT	AAAGCCTTCTGACTCCCACA	258757	259025	269	59.6345
FHS715490	B06	AACTGATAGAACGGATGCGG	CTGATCTCACCGATTAGCCA	264548	264742	195	59.46
FHS715491	B06	CCATGTTAGAAAGGAGAGAGGG	CGCGTCGTATTGTTTCTCAA	264862	265139	278	59.5525
FHS715492	B06	tcttccctcaaacgaaatgaa	GCTTGGCACAGATGGAGAAT	265271	265542	272	59.9485
FHS715493	B06	TTTACCATAACCAGAGCGGC	GTGAAAAATGAACATGCCCC	267485	267691	207	60.1365
FHS715494	B06	TGATAAGTTGTCCCAATTGCC	GAATTGGATGTGGGATGGTT	267981	268192	212	59.6395
FHS715495	B06	AAGAGAGGAAAGGAGAGGCG	CTCTCCTCCTGGATCCCTTC	274303	274517	215	60.1185
FHS715496	B06	CCCCCAACCCTAATAACGAG	GAAATGAAGCCAAGATCCCA	279684	279957	274	60.2795
FHS715497	B06	CCCCCAACCCTAATAACGAG	GAAATGAAGCCAAGATCCCA	279684	279957	274	60.2795
FHS715498	B06	TTTGATTGGTTGCTTGCTTG	TCTCAAAGGACCCTTAGTGACAA	279872	280126	255	60
FHS715499	B06	CGGCTATTTTTATTGCCGTTA	GGCGTGAAGAGTGACCAAAC	280495	280774	280	59.9355
FHS715500	B06	CGGCTATTTTTATTGCCGTTA	GGCGTGAAGAGTGACCAAAC	280495	280774	280	59.9355
FHS715501	B06	ATCTTCCCAGAAATGCCCTT	TTTTTGGCTGATTAGCTTTTATTTTT	282706	282984	279	59.926
FHS715502	B06	ATCTTCCCAGAAATGCCCTT	TTTTTGGCTGATTAGCTTTTATTTTT	282706	282984	279	59.926
FHS715503	B06	TTGGCTTTGTGCATGGTAAA	CGACAAACAAATGAAGAGTCAGA	284756	285008	253	59.761
FHS715504	B06	TGACTCTTCATTTGTTTGTCGTT	GATCGATTTGGATCATCCGT	284988	285193	206	59.259
FHS715505	B06	TCCGTTCTTAATCGGTTTGG	AATGAAAGCCCGTCTAGGGT	286246	286399	154	59.9465
FHS715506	B06	GATGGGAACAGAGGTTGCAT	CACGGGAGTAGTTGCCTCAT	292086	292358	273	60.034
FHS715507	B06	AAAATCTTGATGGAGTAGCCATT	GGGGTTTGGGGATTTAAGAA	292524	292749	226	59.114
FHS715508	B06	TTTGATCTTTGAATTGAAGAGGG	ATCCCAGAGGCTTTCGAGTT	292574	292687	114	59.904
FHS715509	B06	CTTAAATCCCCAAACCCCAC	TTGAAAAATTAACCATCAAGGG	292732	293011	280	59.223
FHS715510	B06	TTTGAAAATTTAGCCATCGAGAA	TGCAGACTCGATCCTTGCTA	293114	293384	271	59.8895
FHS715511	B06	TTTGAAAATTTAGCCATCGAGAA	TGCAGACTCGATCCTTGCTA	293114	293384	271	59.8895
FHS715512	B06	TCTTCCGAGAAATCCCTTCC	GAGAACCAAGGCACAATACCA	293298	293505	208	60.251
FHS715513	B06	TGTGCCTTGGTTCTCTCATCT	CTTTTCCATTTCTACCCCCG	293491	293703	213	60.257
FHS715514	B06	TCCCATAAATGCTCTCAGCC	ATCTTGGAATCAAAGGCACG	296849	297127	279	60.1255
FHS715515	B06	ATAAATATCATGCGGCCACG	GCCTGTAATCGGGTTAGCGT	297591	297842	252	61.0325
FHS715516	B06	ACGCTAACCCGATTACAGGC	TTGGTCCAAACCGTTTATTTTC	297823	298054	232	60.732
FHS715517	B06	TTGAAAATAAACGGTTTGGACC	TTTACCGAATCACGCAACAA	298031	298193	163	60.1
FHS715518	B06	TGTATTGTTGCGTGATTCGG	ttgcttgtgtcttgtgctttt	298170	298400	231	59.5705
FHS715519	B06	TTTTGGTGACTTAAAGGAAGGG	GGATGTTGTGGGACTGGAAC	299388	299604	217	59.8685
FHS715520	B06	CCCAGCTTCGTACAACACAA	ATCAATTTGCGGATCAGGTC	300235	300388	154	59.829
FHS715521	B06	AAGTATGTGTTGGAGTGTCATTCA	AACTATCTAATGATTCTTTCCTCCAT	301703	301953	251	57.8495
FHS715522	B06	AAGTATGTGTTGGAGTGTCATTCA	AACTATCTAATGATTCTTTCCTCCAT	301703	301953	251	57.8495
FHS715523	B06	TCACCACTCTCTCACGCAAC	TGAACACCGGATACCATTCA	302199	302447	249	59.902
FHS715524	B06	AACGCTTTTGTTTCCCTCAA	GAGTCGGACCGGATCTTGTA	302806	302921	116	59.8985
FHS715525	B06	AACGCTTTTGTTTCCCTCAA	CTTGGTCCGAACCCAATTTA	302806	303042	237	59.7595
FHS715526	B06	TTCTTGAGTATGCTGTAAAAGAAAAA	gattcgggaccGTAAATCAC	303883	304016	134	58.6055
FHS715527	B06	TCACGTTATCATGCTTGGGA	AAGCAATGCTACACACCCAAT	305394	305619	226	59.793
FHS715528	B06	CGTGATTAGGCATGGCAGTA	TACCCGAGAGCCGTTAGATG	305721	305990	270	59.9695
FHS715529	B06	CTAACGGCTCTCGGGTATCA	CAACCCTCTGGATGCAACTT	305974	306220	247	60.169
FHS715530	B06	GCCCCGACTTTGTATAGTTCC	CCGATTACGTTTGCCAAAAT	306590	306856	267	59.8405
FHS715531	B06	CCTGAGACCACAGTTGCGTA	TACTTTGTTGCTCACGCCAG	306983	307207	225	59.9735
FHS715532	B06	AAACCATAATTAATTTCCTCAAGGG	AAAGGGGGAACAATGACACTT	307759	307924	166	59.802
FHS715533	B06	TGGGATACACAATGCTTTTTCA	CTGACTTTGATAGCTGATTTTGG	309264	309463	200	59.2225
FHS715534	B06	CCAAAATCAGCTATCAAAGTCAG	TTTGATGATTTATTCACATTTTTCA	309441	309620	180	57.9025
FHS715535	B06	GATGGTTTGATAGCACTTTAGCA	AGCTCCCATCCCAACCTTAT	309723	309964	242	59.1295
FHS715536	B06	GATGGTTTGATAGCACTTTAGCA	AGCTCCCATCCCAACCTTAT	309723	309964	242	59.1295
FHS715537	B06	CAATTCATGTTAGGAAAAGTATGATG	CATTTGAGATCCCCGACCTA	309916	310054	139	59.032
FHS715538	B06	AGCAAACTTGCTTTTGGACG	AAAAACAAACGATGCATAACTCA	311931	312184	254	59.5765
FHS715539	B06	TGAGTTATGCATCGTTTGTTTTT	TTGGAGAACTTTCTTCATTAGCA	312162	312413	252	58.4665
FHS715540	B06	GTAGCCGTAGGCCACCATAC	AACGTAACAATTTATATCTGCTTCCTA	312894	313075	182	58.784
FHS715541	B06	GATTGCGGCAAAAGACAATC	TTTTGTGGTACATGATGAGCCT	315022	315282	261	60.0465
FHS715542	B06	AATAACCAGGGCCAACTTCA	tggcaagttgttattttaaacgg	315451	315567	117	59.8465
FHS715543	B06	TTGTCTGCAATCAAATCTGTG	TGGTCAACACGTAGGAGACG	317568	317825	258	58.537
FHS715544	B06	TCACCTTTAATTTGAAACGATCC	TGGTCAACACGTAGGAGACG	317657	317825	169	59.5655
FHS715545	B06	ATCTTGATGAATGCTTGCCC	ATTCAATGCCAGTTAATGCG	320755	320889	135	59.348
FHS715546	B06	AACATTGTGTCAATTACGTGAGAA	CTCAGCCTGATCCAATCCAT	321646	321884	239	59.323
FHS715547	B06	GGACATACACTCTGACCCACC	GCCAAAGCTTCAGGCTCTTT	324255	324500	246	60.15
FHS715548	B06	CTGGACCTTAGTCAGGCTGC	AAAATGATAGGAAGACGGAAACA	325111	325375	265	59.53
FHS715549	B06	CTCCTTGCCCCAAGTTCATA	TGGAAACTCATGTGCAGTCG	326016	326242	227	60.4695
FHS715550	B06	TGCTGGTAGAAGCTCTTTTATGC	TGAACAACCACCAATCAAATG	326835	327079	245	59.669
FHS715551	B06	GCACTCCCCTTATTCCATAGG	GCATGCTGTTGTCTCAGCTC	327109	327329	221	59.7725
FHS715552	B06	TCACAATATCATCATGCACACAA	TTCTAGTTGATGCCAAAAGCAA	328184	328446	263	59.8805
FHS715553	B06	TTGCTTTTGGCATCAACTAGAA	GCCATACCTGATAAATGCTGC	328425	328697	273	59.739
FHS715554	B06	CAATTGGAGGAGGTGTGTATTGT	AAATTCCGCCATTGACTACG	331002	331233	232	60.059
FHS715555	B06	CCAATTACCGGAAATGGTTG	CAAATATTGCTGGCCCCTAA	332257	332488	232	59.984
FHS715556	B06	CCAATTACCGGAAATGGTTG	CAAATATTGCTGGCCCCTAA	332257	332488	232	59.984
FHS715557	B06	ACGTTTCGCAATCTTCAACC	CACCACATTTTAGTCACCATAACA	332760	333034	275	59.4865
FHS715558	B06	TGACACATCTGTCGGGACTAA	GGCCAATTCTATGGTGACTATG	332908	333175	268	58.809
FHS715559	B06	TTGACAATTCAAACATTTTCGG	TTCGAGTAGTGTTAAGGGGTTAGC	335107	335359	253	59.962
FHS715560	B06	TGCTAACCCCTTAACACTACTCG	ggggcttaatttcggttgat	335335	335540	206	59.9405
FHS715561	B06	TTCGGACATTTAAATCCCTAAAAA	CTCGTCGTGACATAAGCGTG	335980	336235	256	60.2715
FHS715562	B06	AATATGCGCATGAGACCGTT	CGATTTTCAACTGGCATCAC	336418	336553	136	59.813
FHS715563	B06	CTTACATCATGAGCCATAGCG	TTatggtggaggaatttggc	338207	338476	270	59.0945
FHS715564	B06	CTTACATCATGAGCCATAGCG	TTatggtggaggaatttggc	338207	338476	270	59.0945
FHS715565	B06	CAAACGTTGGGGACAAAAAC	AAACTTTCTAAACAGGCTCCTTGA	339082	339325	244	60.04
FHS715566	B06	CAAACGTTGGGGACAAAAAC	AAACTTTCTAAACAGGCTCCTTGA	339082	339325	244	60.04
FHS715567	B06	CAAACGTTGGGGACAAAAAC	AAACTTTCTAAACAGGCTCCTTGA	339082	339325	244	60.04
FHS715568	B06	GGGGAGTGCTAGATAAACAATGA	CCATACGCACTTAAATAGCTTCTTC	339396	339609	214	59.636
FHS715569	B06	AAGAAGCTATTTAAGTGCGTATGGA	TAGCCACTACGTCTGCCATC	339586	339854	269	59.33
FHS715570	B06	TCACACATCTTAAGGTATGAAAACA	GGTGAAAAATTTATCGGGCA	340476	340743	268	58.801
FHS715571	B06	ACGTTGACAATCTTGGAGCA	TTTTCCCACAAAGAACCTGG	341061	341201	141	59.6175
FHS715572	B06	ACCGTTAATTTTATCATAAGTCTCGAA	CAATAAGACATGCACCACGG	341296	341569	274	59.8745
FHS715573	B06	ACCGTTAATTTTATCATAAGTCTCGAA	CAATAAGACATGCACCACGG	341296	341569	274	59.8745
FHS715574	B06	ACTCTCTCACAGGCTCTCGG	GCGGAATTACGTGTTCGTTT	347199	347465	267	59.8675
FHS715575	B06	ACTCTCTCACAGGCTCTCGG	GCGGAATTACGTGTTCGTTT	347199	347465	267	59.8675
FHS715576	B06	ACTCTCTCACAGGCTCTCGG	GCGGAATTACGTGTTCGTTT	347199	347465	267	59.8675
FHS715577	B06	CCAAGCTTCACTCCATGCTA	GGAGTTGAATCTCGGGTGAA	347304	347530	227	59.537
FHS715578	B06	TTCGGTTGCGACAACAGTTA	TTAACCCAAACATGATGCCA	348414	348616	203	60.0395
FHS715579	B06	TGTGCGTTTGGTTGGAGATA	TTGCACTTAGGATTCATTTTATCG	358432	358645	214	59.834
FHS715580	B06	AAGAAAAATACAGCATGCAAAAA	TTGGaCGGAATATAATTTCTTAATCA	359546	359801	256	58.6715
FHS715581	B06	AAGAAAAATACAGCATGCAAAAA	TTGGaCGGAATATAATTTCTTAATCA	359546	359801	256	58.6715
FHS715582	B06	TGAGCAAAACTCATTCAATAAACAA	CCACAGAGAGAGGGATGGAT	359884	360119	236	59.5515
FHS715583	B06	TTACCAACGATGGCGATTCT	TCACGTGTCTTATTCAGTAGGGA	360572	360771	200	59.6235
FHS715584	B06	TCGAATCAAGTTATATGTAAACAACA	CATTGGCTTCTCATACTTTCCC	361766	362023	258	58.5265
FHS715585	B06	TGATTTACCCTATTAAAAATCCAAAA	CATTGGCTTCTCATACTTTCCC	361868	362023	156	59.2295
FHS715586	B06	GATCACCATCAAGACCGACC	CTTCAACACCAACCACATGC	362542	362792	251	60.1715
FHS715587	B06	CAATTGAGGCGTAGAGCACA	CTTCAACACCAACCACATGC	362636	362792	157	60.0095
FHS715588	B06	CAATTGAGGCGTAGAGCACA	CTTCAACACCAACCACATGC	362636	362792	157	60.0095
FHS715589	B06	CATGCTTTTCTTTGGGTTGC	GGTCCCTAGCGGGACTTAAT	362989	363250	262	60.0295
FHS715590	B06	CATGCTTTTCTTTGGGTTGC	GGTCCCTAGCGGGACTTAAT	362989	363250	262	60.0295
FHS715591	B06	TCCCAAAAGCTTCGGATCTA	TAAATCTTGACCCATCCCCC	363279	363523	245	60.3295
FHS715592	B06	TCCCAAAAGCTTCGGATCTA	TAAATCTTGACCCATCCCCC	363279	363523	245	60.3295
FHS715593	B06	AAGCTTCATACGGTCATCGG	AAAGTGATGGCTTTCGATGG	367462	367722	261	60.085
FHS715594	B06	GCCCTTGAGGTGCAGATAAT	CTTCACGTACGGGTCTGCTC	372921	373140	220	60.004
FHS715595	B06	GCAACACGTGGTTATGAGACA	CCACACATGCACGCTACTCT	374232	374510	279	59.7795
FHS715596	B06	TCTGCAGCAAGTGCAAGAAT	ACCACACATGCACGCTACTC	374292	374511	220	59.7645
FHS715597	B06	AGAGTAGCGTGCATGTGTGG	AATTGGGGAAATTTATGCGT	374491	374770	280	59.121
FHS715598	B06	AGAGTAGCGTGCATGTGTGG	AATTGGGGAAATTTATGCGT	374491	374770	280	59.121
FHS715599	B06	TTTGATCAGCTGTTATATTGCAAAG	GATTTATACTGCTTTAATCATTTGGA	375362	375627	266	58.456
FHS715600	B06	TTGACATCTCAGCGGTCACT	CTTCTCAGGTCCGTTTCAGC	375778	375938	161	59.7045
FHS715601	B06	CAATGTTGAGTCTTTCTACGATCC	AAACAGTGATTTGTGTGCCCT	376299	376565	267	59.3555
FHS715602	B06	CAATGTTGAGTCTTTCTACGATCC	AAACAGTGATTTGTGTGCCCT	376299	376565	267	59.3555
FHS715603	B06	ATCTCGAAAGGACAACGAGG	GAAGGCAAGTCGAACCATTC	378116	378375	260	59.48
FHS715604	B06	ATTGAATGGTTCGACTTGCC	TGCTCAAATCCAATGACATGA	378353	378529	177	60.002
FHS715605	B06	ATTGAATGGTTCGACTTGCC	TGCTCAAATCCAATGACATGA	378353	378529	177	60.002
FHS715606	B06	TCAGCTGTTATATTGCAGAGGAAG	TGTTGCTTTAACCACTTTGGA	380179	380449	271	59.1355
FHS715607	B06	TCCAAAGTGGTTAAAGCAACA	AACACAACACCGCCTCACTT	380429	380704	276	59.4715
FHS715608	B06	CCAGCAGATGCCTCCTTTAC	GGTGAGCAACCTCACAGTCA	380790	381036	247	59.854
FHS715609	B06	CAATGTTGAGTCTCTGTACGCTC	AAACAGTGATTTGTGTGCCCT	381128	381393	266	59.289
FHS715610	B06	CAATGTTGAGTCTCTGTACGCTC	AAACAGTGATTTGTGTGCCCT	381128	381393	266	59.289
FHS715611	B06	CAATGTTGAGTCTCTGTACGCTC	AAACAGTGATTTGTGTGCCCT	381128	381393	266	59.289
FHS715612	B06	TGAAATCACATACACTGCTACAAGA	TCCATCATTTCAGACAACCAA	381832	382106	275	58.926
FHS715613	B06	TGAAATCACATACACTGCTACAAGA	TCCATCATTTCAGACAACCAA	381832	382106	275	58.926
FHS715614	B06	TGAAATCACATACACTGCTACAAGA	TCCATCATTTCAGACAACCAA	381832	382106	275	58.926
FHS715615	B06	GAACATTGATTGCCACATCG	CTCCAGAGGGTGGATCAAGA	382116	382334	219	60.061
FHS715616	B06	GAACATTGATTGCCACATCG	CTCCAGAGGGTGGATCAAGA	382116	382334	219	60.061
FHS715617	B06	CCAACCACGCTAACCAAAAT	gaaattttgacttcaatactctcca	382426	382675	250	58.9205
FHS715618	B06	TGCTAGGTTAGACGACATTGGA	ACTTCAAATCCCGGATACCA	383946	384107	162	59.5065
FHS715619	B06	TAATGCACCAAAGCCACAAA	AACGCGGTTTATACGAGCAC	386059	386312	254	60.135
FHS715620	B06	TCGTATAAACCGCGTTGTCA	TCTTTTGTCATAATTACTTGGGCA	386297	386480	184	60.0185
FHS715621	B06	ACCCTAATCCGCTGATGACA	TCGTTTAAGAAAGTGGTATTTATTTCG	386334	386579	246	60.327
FHS715622	B06	TAATTGTGCCCACTCCAACA	CCCATCAACCTCTCCTAACG	386821	387030	210	59.7545
FHS715623	B06	CACAAAAATTGAAAAACTGCACA	TTTCAGACAAACATTTGGAAGG	387612	387818	207	59.585
FHS715624	B06	ACTGAAGCGACTGATACGGG	GAAACGGAAGAGCAAGATGC	388077	388332	256	60.1195
FHS715625	B06	TCCTCAAACAATCCAAAACG	GCGCAAACAATAGTTGATGAAT	388893	389172	280	58.8735
FHS715626	B06	GGGTCTGGGTCACATCAAAC	TTGGTTGTGTGTTGAAGGAGTC	389989	390263	275	60.137
FHS715627	B06	TTTTGGACATGTAGCATCTTGC	GTGAATCCGTTCAATGGTCA	390552	390825	274	59.743
FHS715628	B06	ATAACGCCTTCGTACCATCG	AAAGGTACAGGGGGAGCTGT	391953	392170	218	59.988
FHS715629	B06	ATAACGCCTTCGTACCATCG	AAAGGTACAGGGGGAGCTGT	391953	392170	218	59.988
FHS715630	B06	GAAAATGGGTTGTTCCGTTG	TGATCCAAGAGCAAAGAAAGC	394273	394498	226	59.8945
FHS715631	B06	ATCGTGGGAGACAACAATCC	TTCAATTCATTAGATGTGCGAA	398347	398585	239	59.045
FHS715632	B06	ACAAGGTTGTGAACAATCGC	CAAAATAAGTTGGCATGGTAGC	398466	398739	274	58.662
FHS715633	B06	TCGAGATAATTGTGAGGGGC	CATTTTATGCATGGGCAGTG	400420	400665	246	59.9945
FHS715634	B06	GCCTAATATGCTCGGAACGA	GCCATCCTGACTTGCTGTTT	401349	401507	159	60.2295
FHS715635	B06	TAAGCACACATGCGGCTAAG	TGTTGAGCATCTCACAAAGACA	401831	402093	263	59.7635
FHS715636	B06	GGGCCTCTTTCACACATGAT	GGATCGAATCCGGAACTAAAA	402243	402420	178	60.1
FHS715637	B06	TGGGAATTGAATGTGACACC	CCTGATTCCTACGCAACCAT	403594	403837	244	59.574
FHS715638	B06	GCCTGAAATGTGACGCCTAA	TTTCCTTTTTCCTCCACACG	403837	404044	208	60.6245
FHS715639	B06	AACTGAAACTTCATTTGTATTCGAT	TGATGCTACCTAGTCTTTCATCTCA	404185	404453	269	58.4755
FHS715640	B06	AATGTGGTTGCAATTACCCC	CGAGGAATGTTAGGGGACAA	407663	407935	273	59.7385
FHS715641	B06	CTCTTTTCGTTCTCACACACG	CAACAAGCCTCCAAAAGTGC	408614	408758	145	59.685
FHS715642	B06	AAAAAGAAAGGGGGAACGG	TAGAATGCCATATGATGCCG	408716	408982	267	59.889
FHS715643	B06	TTTTTGTTTGTCTCAAACGTGTA	AGAAGACTCAGCAACTCAACTGAT	410625	410904	280	58.1215
FHS715644	B06	TTGATCTTTTAATTTCACAAGCCA	GAAAATCTGGGAAGTTGAAGC	410669	410937	269	58.961
FHS715645	B06	TTGATCTTTTAATTTCACAAGCCA	GAAAATCTGGGAAGTTGAAGC	410669	410937	269	58.961
FHS715646	B06	TTGATCTTTTAATTTCACAAGCCA	GAAAATCTGGGAAGTTGAAGC	410669	410937	269	58.961
FHS715647	B06	TTTGGGTTTGGGCAGTTAAG	AATAAGACCGGACACGCTGA	411299	411546	248	60.3125
FHS715648	B06	ATGTCAGCGAAGTCCGTACA	CGCTGCCTAAATACATGGGT	411800	411983	184	59.65
FHS715649	B06	CATGCATGGAACTCTCAACG	GAAAGTTTCTCCATGACCGC	414266	414390	125	59.9695
FHS715650	B06	TTTCAAACGGCTATTACTGTCA	GGCTGCAATTTTGACAAACAA	414685	414938	254	59.2825
FHS715651	B06	TAACAAACGCATTTGAGCGT	AAAATTTTAGCCACGATGCG	416369	416590	222	59.734
FHS715652	B06	TTCATGACGAAGGATTTCACC	CTTCCATCTTGGCCTAACCA	416879	416982	104	59.9955
FHS715653	B06	TTTGAGAGAGTTGTCGAGATTCA	gccaacattttatcaccatcaa	417350	417534	185	59.4075
FHS715654	B06	GCAACCATGTCCATGACGTA	TGGAAAGAACATGACTGTTCATAA	418200	418462	263	59.5375
FHS715655	B06	GCAACCATGTCCATGACGTA	TGGAAAGAACATGACTGTTCATAA	418200	418462	263	59.5375
FHS715656	B06	GGGTTGGAAACTTGGAATGA	CCATTTCGAGTTTAGCCTGC	418608	418850	243	59.806
FHS715657	B06	GGGTTGGAAACTTGGAATGA	CCATTTCGAGTTTAGCCTGC	418608	418850	243	59.806
FHS715658	B06	TGGGATTTTCTAGCCAAACG	AAAGAGAAGGTTTAATTATGCGGA	418933	419119	187	59.823
FHS715659	B06	ATTATAGTGCGGATCTGCGG	AATTTTTCATTGTGCCTAAGCC	419310	419516	207	59.803
FHS715660	B06	ATCGGATACGCGGATGTAGA	CGTTTGATGTTCTTGAAGGAG	419338	419599	262	58.9635
FHS715661	B06	CACCAAACACAATACAAAAACACA	TGGCTAACCCCAATTGCTAC	420777	420948	172	59.8515
FHS715662	B06	GAAAATGCACAAGCCCAAAC	TTTTGAACGACGGGGACTAA	421761	422025	265	60.481
FHS715663	B06	GCCATTTGTTCCTCTAAACTTTG	GGAGGTATTGGCCTTCCATT	424358	424617	260	59.6835
FHS715664	B06	CCGCGTGTCCAGTCTTATTC	TGCGTATTCTCTTAATCTCTTGTAGG	424797	425076	280	60.048
FHS715665	B06	ACGTGTACGTGCCTCATAACC	TTCTTGCAAGTCCACAAACG	425032	425296	265	59.908
FHS715666	B06	TTTTAGGGAGGCATGAATGG	TCATGTGAAGATCAAGCACACA	425452	425689	238	60.102
FHS715667	B06	TGTGTGCTTGATCTTCACATGAT	TATCTCACAGAGTCACGCGG	425668	425920	253	60.2915
FHS715668	B06	CCGCGTGACTCTGTGAGATA	GGGTATTTTGATAAGAAAAATTTAATG	425901	426133	233	58.5655
FHS715669	B06	CAAGAAACAAACAAAGCCTTAGC	AAGGACAAGAAAGGGAGGGA	427351	427564	214	59.7735
FHS715670	B06	AAAACCAATCATTTCTCCGC	CGAGTTCAAATTCTGTGCCA	427736	427996	261	59.431
FHS715671	B06	CATTCAACATCACAAAATTACACTGA	TTGCTCAAACAAGTAAAATGAAGAA	428493	428700	208	59.799
FHS715672	B06	GCATGTGAATGTGAGGAGACA	TTGCTCAAACAAGTAAAATGAAGAA	428577	428700	124	59.549
FHS715673	B06	GACAAGTTTTGAGTCGAATTCCTT	TCATCTACCTCTCAACAAATGACA	428855	429005	151	59.4055
FHS715674	B06	TGGCTCCTCATACTTTCCCA	CCACCATTAGGTTCCATTCG	430002	430181	180	60.389
FHS715675	B06	AATTTTTCTCGTGGGTGTGG	CAAACACACAAACATATCTTATTCAA	430184	430463	280	58.609
FHS715676	B06	AATTTTTCTCGTGGGTGTGG	CAAACACACAAACATATCTTATTCAA	430184	430463	280	58.609
FHS715677	B06	TGTTGTGGTGATGAGCAACC	TTTGCGTCAAACTAACCTCAAA	430883	431090	208	60.1875
FHS715678	B06	ACCCGTGCAGAAACTCATTC	TACCGAGGCCTTATTGACCA	432613	432798	186	60.2895
FHS715679	B06	CCCAATTTCCATGCTGCTAT	CCATTATTGGGTTTTTGTTTTAATG	439210	439439	230	59.8615
FHS715680	B06	TGCTACATTAAAACAAAAACCCAA	AATTTCCGTGACCGATTGAG	439410	439618	209	59.879
FHS715681	B06	GCACCAATTTGATTCCGAAC	AGCTGCAGATTGGATGACTAAA	441360	441610	251	59.659
FHS715682	B06	TAAAAGTTGGAACCGGAACG	GGACCAAAGTCAGCGGTAAA	445808	446068	261	60.039
FHS715683	B06	TGTGTAGCAAGCCTGATGAA	TTTATTGGGTTATTCCTCTTGAAT	450763	451016	254	57.6615
FHS715684	B06	TGATGAATATTGCGAGGTGC	ATAAATCAAGCCGTGAGCCA	455302	455413	112	60.129
FHS715685	B06	CATGAGCTAATGAACCGAGC	TTGAAATGGATTGAAATTATCGT	455669	455872	204	58.0335
FHS715686	B06	GCAAGCCACTTTGCTAACCT	TGGAACCAAATAGAAATCAAATCA	456207	456357	151	59.625
FHS715687	B06	CCACTTATCCCAAAAATTTCAA	AATATCACGCATTTTGTGATTAAG	456988	457172	185	57.7285
FHS715688	B06	AAGCTTAATCACAAAATGCGTG	CGTAAAATTGACTGCATCTGAA	457146	457412	267	58.65
FHS715689	B06	TGAGGTCTCTATTTGCGCGT	ATGAGAAGCAGAGGATCGGA	457727	457924	198	60.422
FHS715690	B06	CGAATTTGGTGGTTTCGTTT	TGTTAACCATCAAACACAATAGATCA	458725	458908	184	59.7795
FHS715691	B06	TTTCCCCCTTTTATACTCGGA	ACCAAAGCGGCATACAAATC	459426	459553	128	59.878
FHS715692	B06	GATTTGTATGCCGCTTTGGT	TGCTTTAAATATTTGTATTTGCCG	459534	459727	194	59.7295
FHS715693	B06	GATTTGTATGCCGCTTTGGT	TGCTTTAAATATTTGTATTTGCCG	459534	459727	194	59.7295
FHS715694	B06	TTGATTTGTATGCCGCTTTG	TTTTGTTTAATTTGTTGCTTTGTT	459532	459801	270	58.4595
FHS715695	B06	CGGCAAATACAAATATTTAAAGCA	CGCCAACGCTACACTTGAG	459704	459980	277	60.0475
FHS715696	B06	TTTGAACTGTCAAAACAAGACAAAG	ACCCTAAACCCGAACCAATC	459910	460111	202	59.9095
FHS715697	B06	ATTGGTTTGGTTCAAGTCGG	AAATGAGCACGGATAGCAGG	460667	460775	109	60.0325
FHS715698	B06	TGCTATCCGTGCTCATTTTT	CGAAAATTGGAAATTGAGATTTAGT	460758	461037	280	58.7205
FHS715699	B06	CCGTGCTCATTTTTAGAGACTG	TGAAACGAAAATTGGAAATTGA	460764	461042	279	59.2455
FHS715700	B06	CCGTGCTCATTTTTAGAGACTG	TGAAACGAAAATTGGAAATTGA	460764	461042	279	59.2455
FHS715701	B06	TAAGTCACTCGTGCTCGTGG	GGGAGGCGGGTATAATTTGT	461398	461663	266	60.045
FHS715702	B06	CAGAGACCCAATTAAAAGGAAAAA	TCAATTTTCTCAATTACGGGAAA	461960	462219	260	59.863
FHS715703	B06	AAAAACTGAAAATGTCCCTCG	GAATGGAATTGCTTGTTGGG	462066	462307	242	59.2675
FHS715704	B06	TTTCCGTTAGTTAGATGATGACG	ATGGAGTTCGATGCCGTAAC	463525	463785	261	59.1485
FHS715705	B06	GCGAGTTAATCGCTAGACCC	ATGGAGTTCGATGCCGTAAC	463611	463785	175	59.4585
FHS715706	B06	TTCGAACGAATTGATGTTCATT	GAGGATCCAAATCCGACAGA	464342	464620	279	59.7335
FHS715707	B06	TTCGAACGAATTGATGTTCATT	GAGGATCCAAATCCGACAGA	464342	464620	279	59.7335
FHS715708	B06	TCCTGTCAAACACCTACCCC	CATCAAGTTTCTTTCATACCTCCA	464776	464971	196	59.6795
FHS715709	B06	TGACCAACAAAATTATTGAAACAAA	GTACGACGGCACACTTGAAA	465223	465337	115	59.7315
FHS715710	B06	CCATGTTGAGCGATGTAAGG	AAGTCAATAAACGGCAACGG	473857	474103	247	59.572
FHS715711	B06	CGGTTCGACCGAATCTGATA	CCATCTTTTTGGCGAGGATA	474953	475201	249	60.5115
FHS715712	B06	CCAAATATTTCCGTATGCAGC	CATCGAAAATGCATGTGAGG	479747	480002	256	59.7705
FHS715713	B06	AGTAAGTCTAAAAATTTCGGATCATT	AATTTTATTTAAAGATTTGTCGTTGTC	480300	480456	157	57.4265
FHS715714	B06	CAAATTGTGTCACCTGCCAA	TCCTGCTATACCTGAAACTCTTCC	481726	481992	267	60.3495
FHS715715	B06	CAAATTGTGTCACCTGCCAA	TCCTGCTATACCTGAAACTCTTCC	481726	481992	267	60.3495
FHS715716	B06	ATGCATTCATCATTTTACCCTT	TGATGTTTTGTGGCTAGCACTT	483267	483465	199	58.667
FHS715717	B06	tttgattttaaaacttatgtcatggaa	ATTTGCAAAACCACCACGAT	488516	488682	167	59.7775
FHS715718	B06	tgcataatcacaattaaacaaaacaa	AAATTTGCAAAACCACCACG	488556	488684	129	60.2515
FHS715719	B06	CAGCGGTCTTCAATTCCTAGA	GGATTCATCAGCAGGGTGTT	490234	490457	224	59.698
FHS715720	B06	ACATGCATTTGTCCTTTTTCA	AATGTACACATAGCATAATCGATAAAA	490468	490733	266	57.8095
FHS715721	B06	TCGGCCGAACTAAATTGAA	GGTGATCAACTAAAATCTTATATCCAA	490678	490904	227	58.7
FHS715722	B06	TCGGCCGAACTAAATTGAA	TAATTAAAAATGTTCATTTATGAGGTG	490678	490927	250	58.169
FHS715723	B06	CAGAAGAACTAGCAGCCCAA	GAAAGGGGACACGATGAAGA	491851	492130	280	59.153
FHS715724	B06	CCCCTTCCAATTATTGCAGAA	TTTTACGCGTCTTATTGGGA	492222	492500	279	59.7225
FHS715725	B06	CCCCTTCCAATTATTGCAGAA	TTTTACGCGTCTTATTGGGA	492222	492500	279	59.7225
FHS715726	B06	CTCAATTGGTGTGAGAGGCA	CGAAATTTGGAAGATGGTGC	499287	499510	224	60.1395
FHS715727	B06	CTCAATTGGTGTGAGAGGCA	CGAAATTTGGAAGATGGTGC	499287	499510	224	60.1395
FHS715728	B06	AGGAGGATGCAGAGGGTTCT	TTTCACGTGTTGGTAGGTCACT	501325	501512	188	59.889
FHS715729	B06	AGGAGGATGCAGAGGGTTCT	TTTCACGTGTTGGTAGGTCACT	501325	501512	188	59.889
FHS715730	B06	CAAATACCAAAAATCACTCACCA	CCAAAATTAGTGAGATTCATGTGAT	501555	501762	208	58.713
FHS715731	B06	TCAGTTGTTTTAATCGTTGATTTGA	CACCAAGCAATGTTGTTTTCA	502300	502555	256	59.7745
FHS715732	B06	TGAAAACAACATTGCTTGGTG	ATGCAATTCACGTTGGGATT	502535	502718	184	59.9085
FHS715733	B06	TTGATTCCTCGAACTTTCCCT	GGATGCGATCCATTTATTTGA	503837	504044	208	59.9045
FHS715734	B06	GAAAGAGGAAGAGGATGGGTG	AGGCACAAATTGGGCTCATA	503933	504164	232	60.264
FHS715735	B06	GCCTAGCTTCTTCGTATCAATTTC	GCTCTCAACTATCAACTTCGCA	504512	504784	273	59.733
FHS715736	B06	CCAACCATCCAATTACCAGC	TGGGCCCAAAACTATTGAAA	505185	505420	236	60.243
FHS715737	B06	ATTGCAGCCTCTTGCAACTT	AACACTTGACCGTCATTCCC	509265	509471	207	59.9245
FHS715738	B06	AATTGCACAGGCGAGTGTTA	TTGAATGGATTTGCCAATGA	509894	510169	276	59.607
FHS715739	B06	CGGTACAATTTCTTCAAAACCC	AATCATTCGTCTGTCGGATTG	510377	510496	120	59.8495
FHS715740	B06	ATCCTTCAATCCGACAGACG	GGTGTGGGGTTCAGCATAGT	510470	510725	256	59.962
FHS715741	B06	TCGGTTCGATTTGCGATAA	TGACCTTAAGTCAAAGAGCTATAAGAG	515017	515268	252	59.15
FHS715742	B06	TTCGGTTCGATAACTTACACTCC	CAATGAATTAGCCATTGAATTAAGAA	515043	515321	279	59.6755
FHS715743	B06	TGGCTAATTCATTGTAAATTTGAG	AGGAGAGGGGAGAAAATAGAAG	515308	515513	206	57.3605
FHS715744	B06	TGGCTAATTCATTGTAAATTTGAG	AGGAGAGGGGAGAAAATAGAAG	515308	515513	206	57.3605
FHS715745	B06	AGTTTGATTGGATAAAGGTTTTGT	CTACTAAGCGGGAGGGGAAA	515588	515834	247	58.9545
FHS715746	B06	TTTCCCCTCCCGCTTAGTAG	CGCAGTTGATTGTTCTGCAT	515815	515980	166	60.2175
FHS715747	B06	GCAAATTGGGCTATCCTGTC	TCGATCCAAACCGTCTTACC	516298	516567	270	59.733
FHS715748	B06	GAGACCACCTCCTCTTGACG	TTTCTACAGGCCCAATGTCC	518816	519079	264	59.884
FHS715749	B06	GGACATTGGGCCTGTAGAAA	CCATTGCCACTCAACACTTG	519060	519276	217	60.0425
FHS715750	B06	GGGATTGGTATTCCGGTCTT	CCAACTCGAGGGACAAAAAG	519679	519902	224	59.861
FHS715751	B06	GCCGCAATATTGATACATGCT	AATGAAGCCTTTTTCGCTCA	522542	522799	258	59.965
FHS715752	B06	CCACGTTCAACAACCCTACC	TTTCAACACTCCTCACACTCG	523053	523297	245	59.593
FHS715753	B06	ATGTTCTCTCGCCCACAGTT	CACCTGGGCTCAATTAGGAA	523406	523652	247	59.8965
FHS715754	B06	TTCCTAATTGAGCCCAGGTG	TTCCTGTGAGGTACCCAAAAA	523633	523823	191	59.7615
FHS715755	B06	TTTTTGGGTACCTCACAGGAA	GACGTCAACTTCTTTCAATCAATG	523803	524072	270	59.7495
FHS715756	B06	CTCTTTGAGTTTTCTTTTTCCACC	GAGAAGTGAGGGCAGTTTCG	524345	524606	262	59.8445
FHS715757	B06	TGAGTTTTCTTTTTCCACCTCAA	GAGAAGTGAGGGCAGTTTCG	524350	524606	257	60.059
FHS715758	B06	TTGTGTGATTCACGATGGAG	GGGACCAAATTATCTCAATCTTTT	524821	525100	280	58.4365
FHS715759	B06	TAAATTGAAATGCCCCCAAA	GGGGCTAAGCTAGGAGGAAA	526146	526348	203	59.9685
FHS715760	B06	TAAATTTGTCCCCATTCCCA	TTTATTTTTGCTGATACGCGG	527267	527518	252	60.045
FHS715761	B06	GTGCAGCCCTACAAGTCACA	CCTCATATCTCATCAAGGCAAA	527875	528077	203	59.5435
FHS715762	B06	GATTCGAACTCGCAACCTCT	TGTTGTGGAATTTCTTGAGATGA	529581	529820	240	59.5175
FHS715763	B06	TCATCTCAAGAAATTCCACAACA	CTCAGTCTTTTTGGCCTGGA	529798	529935	138	59.9835
FHS715764	B06	TGAATCTTCCACGCATCAAC	CCCTTACCCATAACGAAGCA	530854	530956	103	59.8035
FHS715765	B06	CATCCCTCTTTTCTTCGGTG	AACAAATGTCAATGATCTTTTCTACA	532577	532848	272	58.9665
FHS715766	B06	ATTAGAAAATCAGAATGAATGAACTTT	ATCCTCTCTCGATTGCGACT	532760	533017	258	58.1255
FHS715767	B06	GTTTATGCGCATCTGGGAGT	TCCTTATGTGGTGGAGAGCC	534758	534976	219	60.088
FHS715768	B06	CCGGAACTCCCATTCTCTTA	CCTTCGCCGATAGCAACTAA	540948	541177	230	59.739
FHS715769	B06	GGAGCGAAAAGAATATGCGA	GGGCAAATCCGTCCTTTAAT	541065	541240	176	60.23
FHS715770	B06	TGCTCCTTTGGGTATTCTGG	TCTCAAATTCCAAGTTGTTGTGA	541312	541498	187	59.853
FHS715771	B06	TGCTCCTTTGGGTATTCTGG	TCTCAAATTCCAAGTTGTTGTGA	541312	541498	187	59.853
FHS715772	B06	TCACAACAACTTGGAATTTGAGA	GAAGAAAATCTTTTTATGTACCGGA	541476	541698	223	59.3465
FHS715773	B06	TCACAACAACTTGGAATTTGAGA	GAAGAAAATCTTTTTATGTACCGGA	541476	541698	223	59.3465
FHS715774	B06	CTTCTCCTTTGTGTCTCCAACT	CAGATTGTTGAGGCTGGGAG	542189	542397	209	59.185
FHS715775	B06	TGAGCCCTCAAAGCTCTTATC	CCTCTTCACACCCTCTAGGTTC	547895	548159	265	58.967
FHS715776	B06	TTGGTTTTAGAGACAAAGACACAGA	TGAGGAAGGAGGATGGTGAG	548720	548994	275	59.7925
FHS715777	B06	TGTTCAATGTTTTACCAAACACAA	TGTTATTGGACTTAGCTTCACACG	549334	549594	261	59.961
FHS715778	B06	TGTTCAATGTTTTACCAAACACAA	TGTTATTGGACTTAGCTTCACACG	549334	549594	261	59.961
FHS715779	B06	TGTTCAATGTTTTACCAAACACAA	TGTTATTGGACTTAGCTTCACACG	549334	549594	261	59.961
FHS715780	B06	CTGTGACACTGTTATGATGATCCA	CGGTGACAAAAAGGTAAACACA	549944	550199	256	59.9275
FHS715781	B06	TGTGTTTACCTTTTTGTCACCG	CTCATTGACTGGTAAAAAGAATTG	550178	550414	237	58.527
FHS715782	B06	GAAATTGTGGGTTCGAGTCTTC	TCTGGTCCTAAACGAAAGCG	550454	550603	150	60.1805
FHS715783	B06	TGGTCTAACGTTTGGACAGAA	tcaaaCCCAAACTTCCTTGC	551365	551574	210	59.1785
FHS715784	B06	TGGTCTAACGTTTGGACAGAA	tcaaaCCCAAACTTCCTTGC	551365	551574	210	59.1785
FHS715785	B06	AGCAAGGAAGTTTGGGtttg	ttttggtgactaaatgtccataaat	551554	551705	152	58.629
FHS715786	B06	CCATGCACACCCCTACTTCT	GGCCACGTACGTCTCCTACT	552959	553232	274	59.6125
FHS715787	B06	TGTAGCGGATCCCATAGAGG	GATAATTAATGCGGCCACGTA	552980	553244	265	59.945
FHS715788	B06	TGGTTAAATTCCGGACCAAT	TCCTATAATAAATCAATTTTATTCCGA	554871	555150	280	58.484
FHS715789	B06	GAACCTATCCAAACAGGCCC	GGGAATGCTCCCCTAAAGAT	555595	555813	219	60.036
FHS715790	B06	agcgttaaattgcatgcgta	CACCTCCAAAACAAGGGAGA	561032	561222	191	59.73
FHS715791	B06	TCTCCCTTGTTTTGGAGGTG	ACCCTACCCTACCAATTGCC	561203	561462	260	60.0775
FHS715792	B06	TCTCCCTTGTTTTGGAGGTG	ACCCTACCCTACCAATTGCC	561203	561462	260	60.0775
FHS715793	B06	CAATGCACTTAATTCTCACCACA	AAAGCACCCAATCCTTTCCT	563939	564162	224	59.993
FHS715794	B06	GGGTAACATGACAGCTTTTGC	GCTTTGCTTTTAAGTAGTGTGGC	564101	564287	187	59.578
FHS715795	B06	CATATTGCTCTACTTAAGGTTTCAAG	TGGTTTATTTGGACATGGGC	565370	565633	264	58.8495
FHS715796	B06	CTTGATCAATGCTAAGGCCC	ATCCGACTTCTTTGGGAAGG	565598	565725	128	60.051
FHS715797	B06	GAGCCAATTCTTCAAACCCA	TTGGCTCTTATAGCCCTTGC	566070	566341	272	59.7535
FHS715798	B06	GAGCCAATTCTTCAAACCCA	TTGGCTCTTATAGCCCTTGC	566070	566341	272	59.7535
FHS715799	B06	CAAAGCATGTTAGAGATCTATTCCC	CCGATACGACGGTACACTTG	566991	567250	260	59.324
FHS715800	B06	CAAGTGTACCGTCGTATCGG	CACAAGAACTCCTTGAGGGC	567231	567443	213	59.458
FHS715801	B06	AAAAACTAACTTTCGGGGAAAAA	AAGACAAAAATGTCTGCGGAA	568480	568744	265	59.602
FHS715802	B06	AAAAACTAACTTTCGGGGAAAAA	AAGACAAAAATGTCTGCGGAA	568480	568744	265	59.602
FHS715803	B06	CAAAAATGTCTGCGGAACAA	GTGGCACGTTCTCAATGGAT	568919	569169	251	60.3205
FHS715804	B06	GTACCAAGATTGCCCCTTGA	ATTAGGTGCATGCTACGGTG	569267	569476	210	59.305
FHS715805	B06	CCACCGTAGCATGCACCTAA	CACTGTGGGACTAAATTGATGC	569456	569652	197	60.751
FHS715806	B06	TGTAAGGCTTCCTCTAGTGACAA	CGCAATCAAGACTGAGACGA	570990	571235	246	59.1745
FHS715807	B06	ATCATTTTCCGGCCGTCTAT	aaaaacaccataaaAGAGGATCAA	571374	571603	230	59.431
FHS715808	B06	ATCATTTTCCGGCCGTCTAT	aaaaacaccataaaAGAGGATCAA	571374	571603	230	59.431
FHS715809	B06	TTGCATGATTATCACTTTTGGC	tgttggtggctactccaatg	572636	572907	272	59.7685
FHS715810	B06	TTGCATGATTATCACTTTTGGC	tgttggtggctactccaatg	572636	572907	272	59.7685
FHS715811	B06	GCAACCTCACATGCATGAAC	CAAACCACAACAATTTAAAGGGA	573782	573965	184	60.128
FHS715812	B06	GGATGATCCATGTCCCTTTA	TGAAATTTTGATAACAGAGGCAAA	573931	574180	250	58.621
FHS715813	B06	CTGTCCACCAATCGCTACCT	TGATTATGCCAAAATTAGCCAATAG	574437	574709	273	60.331
FHS715814	B06	GGCATAATCAACGTTAGGGG	TCAATCCGATCCAATAGCCT	574700	574823	124	59.3915
FHS715815	B06	CCGATCTGATCCGATGATTT	AACGATTTCCAATGATCACCTT	575116	575395	280	59.7815
FHS715816	B06	TTTTGGCCATATCAAATCCG	CAACGATTTCCAATGATCACC	575156	575396	241	60.413
FHS715817	B06	TTCCTTACCAAGTATGTGTTCATTTT	GCTCCACTTTTTGTGTTGAGC	575847	576107	261	59.6175
FHS715818	B06	GGTTCCGTTTTCCAACACAC	TCAATCAGGGGACCCATTTA	581446	581631	186	60.1905
FHS715819	B06	AAATGGATGGTTAAACAGCTATAATTT	CACAAAATGTGTATCGAGCACC	583041	583312	272	59.6555
FHS715820	B06	AAATGGATGGTTAAACAGCTATAATTT	CACAAAATGTGTATCGAGCACC	583041	583312	272	59.6555
FHS715821	B06	AAATGGATGGTTAAACAGCTATAATTT	CACAAAATGTGTATCGAGCACC	583041	583312	272	59.6555
FHS715822	B06	CACCTGCAAAATTCATTCACA	TGTCTTCGACATTACTTTGCAT	583322	583589	268	58.514
FHS715823	B06	CACCTGCAAAATTCATTCACA	TGTCTTCGACATTACTTTGCAT	583322	583589	268	58.514
FHS715824	B06	CCTGTCAGATTGAAAGATACCG	AGCCCACATGTATAGCACGA	585375	585637	263	58.948
FHS715825	B06	TCGTGCTATACATGTGGGCT	gcaagagacaatagcacaactga	585618	585834	217	59.377
FHS715826	B06	TTTTCCAAATTTAATGGCTCC	tgtcataaaattatttctccaaaacG	589023	589294	272	58.917
FHS715827	B06	CAGCTTAAATTTTTGGGAGGA	TTTTTACCATCACTTTTAGTCATCAA	589466	589651	186	58.347
FHS715828	B06	TTGATGACTAAAAGTGATGGTAAAAA	ATCGCAAGCAGCAGAAGAAT	589626	589850	225	59.223
FHS715829	B06	GCCGTTGATTGCCCTAATAA	CCATTTAAATATGCACCGACAA	590752	590922	171	59.83
FHS715830	B06	TGTCGGTGCATATTTAAATGGTAA	TGACTGAACCTAATTTATAGCCG	590902	591122	221	59.026
FHS715831	B06	TGTCGGTGCATATTTAAATGGTAA	TGACTGAACCTAATTTATAGCCG	590902	591122	221	59.026
FHS715832	B06	CGTGGTACCGGTTGTAAAAA	GGACATTCAAGGACGGACAT	591458	591713	256	59.1245
FHS715833	B06	TCCCCTCTCCAAATTGTGAT	GATCATGTTCCAACCCCAAG	593361	593569	209	59.7545
FHS715834	B06	TCCCCTCTCCAAATTGTGAT	GATCATGTTCCAACCCCAAG	593361	593569	209	59.7545
FHS715835	B06	TTTAAAACCCGGAGCTGAAC	CCTAGTGAATTGAACATCTAACCA	593530	593800	271	58.306
FHS715836	B06	TTCAGGAAATAATTTGAGAGTGGAG	AGCAACCAACTTTTCAGCAA	593829	594086	258	59.284
FHS715837	B06	TTCAGGAAATAATTTGAGAGTGGAG	AGCAACCAACTTTTCAGCAA	593829	594086	258	59.284
FHS715838	B06	GATCAATTATGAGGCACGGG	AGAATTTCGCTCCCCATCTT	594501	594747	247	60.1675
FHS715839	B06	AAATTTTTAGAGGAGGCGGG	TGAGTGAAATTACTAAGAAAACCCC	594646	594863	218	59.3135
FHS715840	B06	CCACAGAAAACGTGGGAAAC	AAGTCATCGGAAAACACTGG	595066	595341	276	59.0145
FHS715841	B06	ATAGCAGAGAACGGGACGAA	AAGTCATCGGAAAACACTGG	595119	595341	223	58.7385
FHS715842	B06	ATAGCAGAGAACGGGACGAA	AAGTCATCGGAAAACACTGG	595119	595341	223	58.7385
FHS715843	B06	TTTCAAGTGTACCAAGAATATCGG	GGTCCCAAAAATAGAAGAGCG	595942	596220	279	59.7675
FHS715844	B06	AAAACACCGTTGCTACTCCAA	TTTCACCAATCTCACCATAAACTT	596973	597214	242	59.318
FHS715845	B06	CATGGTCCCTAAGGATACGAA	CGGTTCATCGAATTTTTGGT	598357	598519	163	59.3575
FHS715846	B06	TGACTCATCCATGTGGGTTTT	TTACATATTGGAAATGTTTGGTAACT	598677	598956	280	58.765
FHS715847	B06	CGCAACAATTAATGAATGCTAAA	TGCACCGAGTTGGTATTTGA	598871	599137	267	59.662
FHS715848	B06	CGCAACAATTAATGAATGCTAAA	TGCACCGAGTTGGTATTTGA	598871	599137	267	59.662
FHS715849	B06	TTGTCGCATTCAAAAGTGAAAT	AGAGTTCGATTAGACGCCCA	599610	599884	275	59.733
FHS715850	B06	TTGTCGCATTCAAAAGTGAAAT	AGAGTTCGATTAGACGCCCA	599610	599884	275	59.733
FHS715851	B06	TTGTCGCATTCAAAAGTGAAAT	AGAGTTCGATTAGACGCCCA	599610	599884	275	59.733
FHS715852	B06	TGGGCGTCTAATCGAACTCT	ACGCGTGGAAAACGAGTATC	599865	600065	201	59.988
FHS715853	B06	TTTTCACTATCTTCTTTCGGTGA	GTCGCCGTGAGCAAAAATAC	601093	601366	274	59.3555
FHS715854	B06	GCCTTTCAAAACACGGAAAG	TATTTCTGGATCCGTCCCTG	601371	601538	168	59.8055
FHS715855	B06	GCCTTTCAAAACACGGAAAG	TATTTCTGGATCCGTCCCTG	601371	601538	168	59.8055
FHS715856	B06	TTCTTATTCACACACAACAATGTGA	TGTCAGCCTTATGCGAGAGA	603443	603702	260	59.587
FHS715857	B06	TTCTTATTCACACACAACAATGTGA	TGTCAGCCTTATGCGAGAGA	603443	603702	260	59.587
FHS715858	B06	TCCGACTAACTCGCACCTCT	TCACACGGTAAAGTTTTACATTCAA	603821	604092	272	59.937
FHS715859	B06	TCCGACTAACTCGCACCTCT	TCACACGGTAAAGTTTTACATTCAA	603821	604092	272	59.937
FHS715860	B06	TCCGACTAACTCGCACCTCT	TCACACGGTAAAGTTTTACATTCAA	603821	604092	272	59.937
FHS715861	B06	CCGTGTGAATAGGATTATGGTTG	TTCACATCATTCTCTCAGTCTCTTG	604085	604192	108	60.206
FHS715862	B06	TTGAATGAAATTTTACGCCATT	CATGCCTAGTGTTCGTTGGA	609594	609825	232	59.1315
FHS715863	B06	CCTTGGTTTAGAGAGGAACGG	AGGGACGAAAATGTCCACAG	610123	610362	240	60.0375
FHS715864	B06	TTTCTTCGGATTCGATTTGC	gggccaggatgagagtaatg	611124	611395	272	59.8305
FHS715865	B06	TTCGTACAAGGACCACACGA	CCAGTATATCGGTGTTTCAGTAATTTT	612126	612389	264	60.067
FHS715866	B06	TGATTAAAAATTACTGAAACACCGA	TTGTAGGAATGTGTTTGTTGGG	612357	612631	275	59.4055
FHS715867	B06	TGATTAAAAATTACTGAAACACCGA	TTGTAGGAATGTGTTTGTTGGG	612357	612631	275	59.4055
FHS715868	B06	CCCAACAAACACATTCCTACAA	AAGCTCTGATCATGGAGTACCA	612610	612726	117	59.29
FHS715869	B06	AATATGTAAGCCTACGTTTGTTTCTC	GAACACGGAGGCACTAACAA	612941	613211	271	58.6035
FHS715870	B06	CGTTGAAACAAGTGTCGGAA	TGTTCATGGACCACCACTGT	614617	614829	213	59.79
FHS715871	B06	GTGCATGTCAGCGACAAACT	TCATGTTCATGGACCACCAC	614653	614832	180	60.071
FHS715872	B06	GTTTCGAATTACTGGGGACG	TCTCCAGTTAGCGCGTTTCT	617901	618113	213	59.7915
FHS715873	B06	AGAAACGCGCTAACTGGAGA	GCGGATAACGACTTTTGTCTCT	618094	618334	241	59.9715
FHS715874	B06	TTGTAAAGTATCTCGTCAATCGTCA	AGCCAGAGCCAACAGTGAAT	619516	619627	112	59.9715
FHS715875	B06	CCAATAAAAGATACAGATGCTGACA	TTGTGTAACTGATGTCCGGG	619997	620108	112	59.502
FHS715876	B06	GGAGCCAAAGGTCAGTGAAA	AGGCAGAGACGGGTAACTCA	621213	621344	132	60.0495
FHS715877	B06	CACAACACAACATACATAACTGCAA	AGGACTGTGCAATAAGGCCA	621506	621780	275	60.282
FHS715878	B06	ATGGCCTTATTGCACAGTCC	TGCACAATGAGTCAATGATGTAAA	621760	621950	191	60.1895
FHS715879	B06	CAAACATGTGGATAAAGTATGGAAA	AAATTGGTGCAGGAATTCAAA	621899	622114	216	59.3415
FHS715880	B06	ACACTTTCAACAGCAATGCG	TTCTTTTATTAATTTCAAAGTCATTGG	623019	623237	219	59.126
FHS715881	B06	GCATGTTAGTTCCGCATCCT	GAACCGAACCCGTCAAGTAA	623463	623736	274	60.037
FHS715882	B06	GCATGTTAGTTCCGCATCCT	GAACCGAACCCGTCAAGTAA	623463	623736	274	60.037
FHS715883	B06	TTACTTGACGGGTTCGGTTC	AGATGGAGCGTGGATTTTTG	623717	623971	255	60.0225
FHS715884	B06	TGCAGCATCAGGGTCTAGTG	ACCGGATATGTACCGCAAGT	628212	628485	274	59.674
FHS715885	B06	TGCAGCATCAGGGTCTAGTG	ACCGGATATGTACCGCAAGT	628212	628485	274	59.674
FHS715886	B06	TCGCCTTTACATAATTGGGC	CCACACGAAGTTCAGGGATT	629856	630086	231	59.947
FHS715887	B06	TCGCCTTTACATAATTGGGC	CCACACGAAGTTCAGGGATT	629856	630086	231	59.947
FHS715888	B06	AATCCCTGAACTTCGTGTGG	CGCCTTCACTGACAAGAACA	630067	630283	217	59.9955
FHS715889	B06	GCACCATCCACATAAAGGTTTT	TCTCTTCACAGCAACTGGAAA	631366	631556	191	59.3755
FHS715890	B06	AACGAGGCCATCTTTGTGAT	GACCGACTTCGTAGGGTGAA	632241	632493	253	59.8335
FHS715891	B06	AACGAGGCCATCTTTGTGAT	GACCGACTTCGTAGGGTGAA	632241	632493	253	59.8335
FHS715892	B06	CGCAAGGGGAAATTAAATGA	TCTAATGAACTAGCTACAAAATGGC	633077	633325	249	59.056
FHS715893	B06	CGCAAGGGGAAATTAAATGA	TCTAATGAACTAGCTACAAAATGGC	633077	633325	249	59.056
FHS715894	B06	AATACACACGGTGGTACACATTT	CAGAATTCAGTTGAGTGCTATGC	634496	634766	271	58.6475
FHS715895	B06	TGTTTGTTTGCTGAGACACCA	CAAGATGTAAGGACAGTTGGCA	634525	634802	278	60.2495
FHS715896	B06	TGTTTGTTTGCTGAGACACCA	CAAGATGTAAGGACAGTTGGCA	634525	634802	278	60.2495
FHS715897	B06	CAGAAAGCTCTGGCTCAACC	CAGGCCCACTAAATGCAGAT	638805	639050	246	60.115
FHS715898	B06	ACAATCCAGGTGAGCCATGT	AACCGGTTGAATTCTGGTTG	639617	639730	114	60.1125
FHS715899	B06	CAAACCAAAAACCCGCTAAA	TCCTATTGGGCAGAGCCTTA	641220	641448	229	59.8865
FHS715900	B06	TCTGACTTTACCCGGACTGG	TATTCCTCTCATTGCCTGCC	641317	641547	231	60.14
FHS715901	B06	CCTTCCAACTTTTCCTCTCTG	TGTATTTGAGACACATAAACACATACA	641846	642073	228	57.8895
FHS715902	B06	TTTATGTATGTGTTTATGTGTCTCAAA	CTGCCGCATATGCTTCCTAT	642043	642218	176	58.62
FHS715903	B06	TACCATTTTGTCAACGCCAA	CGAATTGGACGATTTGGTCT	644905	645124	220	59.951
FHS715904	B06	TACCATTTTGTCAACGCCAA	CGAATTGGACGATTTGGTCT	644905	645124	220	59.951
FHS715905	B06	CCTCAAACAGGTAGAACCGC	GTACCGACGAGAGCCAGAAG	645312	645534	223	59.873
FHS715906	B06	TGGTGGTACCTGATGTGTTTG	TGGCCTAATCAGAGTTGAACAAT	645895	646118	224	59.669
FHS715907	B06	TTGGTTACACAATTGGTCCG	AAAGGTAGAGATCACACTCACTCTCA	647805	648080	276	59.5885
FHS715908	B06	TGAAACTTTTTGTGACAGTTTGAC	TAGTGTGCCTCTAGGCATGG	648323	648522	200	58.6435
FHS715909	B06	TGCTTCCAACAAATAACACCTG	CCAAAAATACCGATGTTTCAA	648597	648834	238	58.797
FHS715910	B06	CATGAAGTTGATAACAAAGAGTCG	CGGTCTCTCAAGGACTCTGG	649649	649895	247	58.997
FHS715911	B06	CTACAGCACCCACGCTGATA	TCGATTTTTAGCGACACCAA	650279	650450	172	59.5945
FHS715912	B06	TTTTGGTGTCGCTAAAAATCG	CCATCCATTTTGTTTTCTTACCA	650429	650694	266	60.1055
FHS715913	B06	CCAAAATGGAAATCGGTTGT	CTCCAAATCAAAACGAGCCT	650829	651051	223	59.487
FHS715914	B06	TCAGCCACTAAAATTAATCACCAA	CAAATTAAATGCCAGCAGCA	652391	652607	217	59.873
FHS715915	B06	TCAGCCACTAAAATTAATCACCAA	CAAATTAAATGCCAGCAGCA	652391	652607	217	59.873
FHS715916	B06	TGCTGCTGGCATTTAATTTG	tggaattcgacaacatagcAA	652588	652842	255	59.507
FHS715917	B06	TGGGGGATTGTATAGGAAAAA	AGTTGGCTCTGCCATCTCTG	653634	653859	226	59.4275
FHS715918	B06	CGTAGGTAATCCAACGATAATGG	ACGGTGTCGGTAGAAGGATG	654147	654394	248	59.8205
FHS715919	B06	TGGTCATTTTAATAAGTATGCGGA	CACACTGCTCTCACAACCGT	654702	654933	232	59.859
FHS715920	B06	CAAAAGACGAAACATGCAACA	AAAAAGTTCGAACAGACACTAAAAA	655424	655665	242	58.786
FHS715921	B06	TACGGAGAACGCCTTCAGAT	CATACCGGTAAGCCTTGCAT	656005	656223	219	59.909
FHS715922	B06	GGTTGCCAAGACTCTCCAAG	AGCCTCTCTAACACTCAGGCA	660566	660730	165	59.5455
FHS715923	B06	GCTAGGTCTCAACAGCTGCC	TGTCAGAATCATCAAATTATTTAGCA	660616	660891	276	59.653
FHS715924	B06	TGCTAAATAATTTGATGATTCTGACA	CAGTCCGATTTGTGTACATCCT	660866	661144	279	59.0625
FHS715925	B06	ACATTCTATACCATTCTTCTTTCCA	AGGATTTGGTAGGGTTTGGC	661338	661600	263	58.811
FHS715926	B06	CCAAACCCAAACAAGACACA	CAAAGCAATGTAAGAACTCAATCG	664742	665012	271	59.807
FHS715927	B06	CCAAACCCAAACAAGACACA	CAAAGCAATGTAAGAACTCAATCG	664742	665012	271	59.807
FHS715928	B06	TGGCAATGAATCTATGGTGC	ATGTCTTGCGCTCCATCTCT	665310	665535	226	59.7425
FHS715929	B06	GGCCCAAATTATGTTAGGCTT	TGTGTGAGCAAGCTGGTTTT	665725	666004	280	59.4295
FHS715930	B06	GGGGTTTGGTTGGGTAAGTT	TTTTCTCTCTCATGCCAAATCA	666657	666812	156	59.889
FHS715931	B06	ACCCCTAACAACCCACATCA	CCATGTCATGAAATCACTCATCT	668657	668927	271	59.5065
FHS715932	B06	TGAAGATGTTCAGAAACTAAAATCA	TGCCCTTGTCACAATTCTTTT	670334	670562	229	58.42
FHS715933	B06	GAATTGTGACAAGGGCAAAAG	TGTGTTGGGATAAAAGGGGA	670546	670772	227	59.8815
FHS715934	B06	AAGTGGACCCCACACTCTTG	TCAATCTGACCTGTATTCACCTT	670902	671164	263	58.8695
FHS715935	B06	CCATGCTCTCTCTCTTCCCA	CGGATACCTAATTACTCAAACCG	671096	671310	215	59.7415
FHS715936	B06	ATCGAATATCCGCTACCCGT	TGAATGATCATGTTCGTTTACCTC	671721	671985	265	60.463
FHS715937	B06	TCCACTAGAAGAGGTAAACGAACA	TGGCTCATAGCCTAGCAAAA	671952	672207	256	59.0205
FHS715938	B06	TGAAAAACCAGACGCAAATG	CTGCGATACCCTACAGCGAT	672562	672817	256	59.9815
FHS715939	B06	TGTGTGGGATCGTGCTACAT	GCGCTCACCCCTAGAAATTA	674705	674980	276	59.656
FHS715940	B06	CCTTTTGAAACAAGCTGTCCA	CGATACCCGAACCAATCACT	674873	675108	236	60.041
FHS715941	B06	CCCGTACTCACCCCAGTAAT	GACAATTTATTTATCTTTAGCAGCAG	675513	675792	280	57.9765
FHS715942	B06	TGCTGCTAAAGATAAATAAATTGTCA	CCATGAAGTTTTCAAGGCGA	675768	675947	180	59.861
FHS715943	B06	TGGTGGAAAACACGTGATAG	GTCCATCAAGGTCCGAAAAA	676126	676404	279	58.4665
FHS715944	B06	CATTGGACTGGGATGGAGTT	GTCCATCAAGGTCCGAAAAA	676285	676404	120	59.8445
FHS715945	B06	TCATCCCCAACCGTTATTTT	TCTTGAAAATAGAATTAGCAACACTTT	677720	677913	194	58.698
FHS715946	B06	CCTAGTTCATCAAGGACCAGAAA	AAGTTGGTTATTAAAATTAGTCAATGG	677789	678052	264	58.567
FHS715947	B06	GCCAAGTAAATTTAAAAGTGTTGC	AAAAAGTTGCCTGATATTAGTTAAAAA	677873	678132	260	57.957
FHS715948	B06	TTTTTAACTAATATCAGGCAACTTTTT	TGTGCTCCTAGTTACTCTCTCTGG	678106	678371	266	58.3625
FHS715949	B06	TTTTTAACTAATATCAGGCAACTTTTT	TGTGCTCCTAGTTACTCTCTCTGG	678106	678371	266	58.3625
FHS715950	B06	CCAGAGAGAGTAACTAGGAGCACA	TTTTGGGACAATTGGAAAGC	678348	678488	141	59.5845
FHS715951	B06	CCAGAGAGAGTAACTAGGAGCACA	TTTTGGGACAATTGGAAAGC	678348	678488	141	59.5845
FHS715952	B06	TACGATTGGCATGCTCTCAA	ACCCACACCAGAATACTTTTGC	678783	679062	280	60.324
FHS715953	B06	AATGCATACAAAGCCTTTAAAAAT	CACTTGCAGCGAATTTCAGA	679167	679429	263	58.865
FHS715954	B06	GACGAAGAGGAACCGTTTGA	AAAATCTCCACTTTAAGAATTGTGTTG	680613	680791	179	60.2125
FHS715955	B06	AAATTGATTAATCTTGCTTGTAGTTCA	TCTCACGCATTGTAAGTGGTTT	680923	681121	199	59.2585
FHS715956	B06	TCAAAAAGGGGAGGAATGTG	GGGGGTGGGTTTACGTAGTT	681258	681413	156	59.9395
FHS715957	B06	ACCAAAACTTGCTACGAGGC	TTTCATAAAATTAGTATCACCACGG	681518	681773	256	58.946
FHS715958	B06	TTTTTGAGATTTGCATTATGTATTGA	GCACAGACACCTCATTGTCCT	681797	682033	237	59.613
FHS715959	B06	TGTTGTATTTGTTTTTATTGAGCAT	TTCTCCATTTTGAGAgtcCACA	682304	682523	220	58.3915
FHS715960	B06	AATGTGgacTCTCAAAATGGA	CAAAAAGGTGAATGTTTTCTGG	682500	682657	158	57.873
FHS715961	B06	AATGTGgacTCTCAAAATGGA	CAAAAAGGTGAATGTTTTCTGG	682500	682657	158	57.873
FHS715962	B06	ATGTGGCATGTGTTCCTGAC	TCATTGCCTTCATACTCCCC	684204	684483	280	59.6465
FHS715963	B06	ATGTGGCATGTGTTCCTGAC	TCATTGCCTTCATACTCCCC	684204	684483	280	59.6465
FHS715964	B06	ATGTGGCATGTGTTCCTGAC	TCATTGCCTTCATACTCCCC	684204	684483	280	59.6465
FHS715965	B06	CGTGTTTCTTTGGTTCGCTC	TTGTGTTAAAATCAAAGGTTGATGA	684602	684878	277	60.308
FHS715966	B06	AGCGTGTTTGGCAAATTTCT	CAATTATGTTTGGGACTTTGGG	685021	685209	189	60.0975
FHS715967	B06	GCTTCTAAAGCTGCAAAGTGC	TCCATAAATTAAATCATCCCACA	685558	685829	272	58.845
FHS715968	B06	AAAGGACATAGCAGGAGGCA	CGGACGGTCTGATTTGTACTC	685595	685848	254	59.7215
FHS715969	B06	AAAGGACATAGCAGGAGGCA	TCGGACGGTCTGATTTGTACT	685595	685849	255	59.7215
FHS715970	B06	ACAACTGTCAAGGGGTCGAT	TGGCAGAAACAAACAGTTGC	692880	693073	194	59.659
FHS715971	B06	TGCATCTGTTGACCATGTTTC	TTTTTCCAGAATATCCACCACA	693605	693805	201	59.4385
FHS715972	B06	TTTGGGGAGTGTTATGCGAT	AATCCTGCAAGAACTTGGCT	696256	696494	239	59.6335
FHS715973	B06	ATCCTGTGAACTCTCCACCG	TTTGTTTGATCCCAATTACGG	700686	700842	157	59.8985
FHS715974	B06	CAACCAGTGGATCCCAAAAT	TAAAATTTGCGACGGTGACA	701505	701763	259	59.879
FHS715975	B06	CTTTATTGTCAGGGGTCGGA	CCATGGTGGAAAATCAGCTT	703538	703817	280	59.9295
FHS715976	B06	ATGCAAAAAGCTTCTCGTGG	TGTGGTTGCACAACATTCCT	705055	705258	204	60.197
FHS715977	B06	CACGGTACAACAGAGCAGTCA	CAAGATGGGAATAAGAATGGCT	706003	706278	276	59.7085
FHS715978	B06	TTCAAAATTAAAAGGTTTTGGGA	TTTCAACACAAATCGTTGGG	706663	706884	222	59.19
FHS715979	B06	TTCAAAATTAAAAGGTTTTGGGA	TTTCAACACAAATCGTTGGG	706663	706884	222	59.19
FHS715980	B06	CCCAACGATTTGTGTTGAAA	TGCTTGGTAAACGACTATGGC	706865	707084	220	59.78
FHS715981	B06	TCAACACCAACATCCTTGTTCT	GGCCACACACTGAACTTTCC	707259	707499	241	60.0255
FHS715982	B06	TCCCTGCTCTAGTCACATGAAA	AGGAGCCTAATATCGGGGAG	707644	707865	222	59.7035
FHS715983	B06	TTTTTGTGTTTATTAGCCAACACTT	CCAATTGCTGCCGTCTATTT	714123	714329	207	59.2355
FHS715984	B06	TTTTTGTGTTTATTAGCCAACACTT	CCAATTGCTGCCGTCTATTT	714123	714329	207	59.2355
FHS715985	B06	AACAGAAATAGACGGCAGCAA	GGGTCATATCATGCACATTCC	714305	714554	250	59.9665
FHS715986	B06	GTGCATGATATGACCCGCTT	TCCGACCCAAAATACTGACC	714539	714670	132	60.3425
FHS715987	B06	GCGAGTTGGAATGTGGTTTT	TGAACCGTCTGATTTGTAGAGG	716328	716554	227	59.608
FHS715988	B06	GCGAGTTGGAATGTGGTTTT	TGAACCGTCTGATTTGTAGAGG	716328	716554	227	59.608
FHS715989	B06	GCGAGTTGGAATGTGGTTTT	TGAACCGTCTGATTTGTAGAGG	716328	716554	227	59.608
FHS715990	B06	CCTAAACGAAATAAATTTAGAACGAG	TTTGAGTTGTTTTGGGAGGTTT	717422	717590	169	59.0275
FHS715991	B06	AGGGGCAAAATCCACAGATA	TCGAATTAAATTAGGCCGATG	718056	718233	178	59.2325
FHS715992	B06	CCTTATATAAACGATGAAATAAAACGA	AGGGAGAATTTTGGGGAAGA	718326	718590	265	59.0765
FHS715993	B06	ACCCCTACGTTAGGGACCAA	TCGGTTTAAGATTTAGTTCATCAATTT	719509	719755	247	60.1725
FHS715994	B06	GACATCTTTATCTGAGTGGTTTTCTT	GGGAATGAGAATGCCGTAAA	720055	720241	187	59.157
FHS715995	B06	TGGTTTGAACGTTGTGCAGT	CCGATACCCAAACCAATCAC	723466	723655	190	60.125
FHS715996	B06	GCAGGAATGTCATTGCATTTT	TTTGGAGATACAATGATCGAACT	724757	725011	255	58.86
FHS715997	B06	GCATACAGAAAAATAACGAGAACG	GATCAATTCACTCATCCGCT	726499	726778	280	58.474
FHS715998	B06	AAGCGGATGAGTGAATTGAT	TTCTATCAATCTAAGAACCAAAAAGA	726758	726879	122	57.118
FHS715999	B06	CGCGGATTCGAGTCTCTCTA	GCTTTCACTGAGATGTTCATGC	727099	727345	247	60.262
FHS716000	B06	AAGGACGTTTAGGTGCAACG	TTCATCAATCACAATACTCAACCC	727465	727691	227	60.142
FHS716001	B06	ACCAAACCGAACCGATTACA	CCCATTGGGTTTATTCATTTG	728517	728745	229	59.6345
FHS716002	B06	ACCAAACCGAACCGATTACA	CCCATTGGGTTTATTCATTTG	728517	728745	229	59.6345
FHS716003	B06	TCAATAAAATGAATGAAACAGGTGA	AGGCTCTCCATCTTGCAAAC	731589	731853	265	59.6045
FHS716004	B06	TCATATAAAAGCTGTGCTCATGG	CTTTTTGACTGGCGGAAACT	732751	733030	280	59.3215
FHS716005	B06	TCATATAAAAGCTGTGCTCATGG	CTTTTTGACTGGCGGAAACT	732751	733030	280	59.3215
FHS716006	B06	TGGAAGAAGAATTTGCCCTG	TGTCTCTTAATCTCTGTCTCTCGG	734081	734335	255	59.6865
FHS716007	B06	TTTACAGAGTCAAATGAAACATGC	TCAACTGTCATCTAAAAGAACGGA	735250	735452	203	59.2665
FHS716008	B06	AACATCTTTAGCCCACCGAC	CACGAAAACCATTGATTGACA	735586	735703	118	59.243
FHS716009	B06	AACATCTTTAGCCCACCGAC	GAAATGGAGGGACTAGTTATTTTG	735586	735839	254	58.24
FHS716010	B06	GTCTTCACCTTTAATTGCGGA	TCATAATCGGGTGATTTTGTTAAA	740261	740505	245	59.4265
FHS716011	B06	TCGTCAAAAACATCGTCGAA	TCAACAAATATTGAGGAACACAAA	740540	740815	276	59.4115
FHS716012	B06	TCGTCAAAAACATCGTCGAA	TCAACAAATATTGAGGAACACAAA	740540	740815	276	59.4115
FHS716013	B06	TGAAATGAAAGGTAGGGCGT	GGGTGTTTGCGATTTAGATTC	741019	741250	232	59.0695
FHS716014	B06	GGCCTGAGACTGAAAATTCG	GTATAAACGGGGTTCGCTGA	741606	741791	186	59.8865
FHS716015	B06	GTTCCTGCATAGATTTACGACAT	AAATACGAAGAACTTTGAAAAGAAAAA	746386	746662	277	58.3285
FHS716016	B06	CCTGAACACATAGTGTCAACATCA	TTGCATTTGGTATCTTAACTCCC	747057	747312	256	59.6825
FHS716017	B06	TGTGCATGAATTCTTCTGCATT	GGTGGAACATCCGAACTCAA	748132	748238	107	60.775
FHS716018	B06	GCAGCATGCCACAGAATTTA	TTTTAAAACCTCCAAAACCATAAT	748631	748903	273	58.586
FHS716019	B06	GCAGCATGCCACAGAATTTA	TTTTAAAACCTCCAAAACCATAAT	748631	748903	273	58.586
FHS716020	B06	TTGGCATAAACATAAATGTAAGGA	aacgttttatcgccatggat	748705	748948	244	58.527
FHS716021	B06	GTGCATATGCGAGATTCCCT	CGAGCAGCGTTTCTGAAAGT	753583	753844	262	60.388
FHS716022	B06	TTGAACCCACAACCTCCTTT	ACGCCCAAACTTAGGAGACC	757009	757288	280	59.9605
FHS716023	B06	TTGAACCCACAACCTCCTTT	ACGCCCAAACTTAGGAGACC	757009	757288	280	59.9605
FHS716024	B06	ACACAAACCTAGGGGACCAA	TCAATTTTAACCATATTCGCACC	757769	757970	202	59.6965
FHS716025	B06	ACACAAACCTAGGGGACCAA	GGGCTTAAAATGGGTAAAGTAGG	757769	758044	276	59.329
FHS716026	B06	TCTCTTTCTCCCTTCTTTCCTTC	CAACCAAATAATTGGAAGCCA	758637	758902	266	59.657
FHS716027	B06	TCTCTTTCTCCCTTCTTTCCTTC	CAACCAAATAATTGGAAGCCA	758637	758902	266	59.657
FHS716028	B06	GGCTTCCAATTATTTGGTTGAG	TAGGTAACCGTGGCTTGCTT	758883	759132	250	59.8065
FHS716029	B06	TGGAGATGTAGGCTGCATTG	TGTCTCGTAACAGGGTCAAAGA	760069	760198	130	59.7985
FHS716030	B06	GGATTGTAAAAAGTTACCTGTCCA	TGGAGTTTAAGGTCATGAACACAT	760374	760611	238	59.1765
FHS716031	B06	GCAAATTTAGGGTATGTTTGGG	tgtttggatttttagttttaaagtgc	760790	761024	235	59.3935
FHS716032	B06	TACGTAACGGCACGTACAGC	AGCCCATGTTCACAAAGGTC	764053	764214	162	59.8975
FHS716033	B06	TGTTCTTCTTCCGATCCTCAC	CCGTTCAATCATGTTTGTTCTT	766478	766751	274	59.1355
FHS716034	B06	AGGATGGATGAATGCCTCTG	CCGTCTACGAGAACACCGAT	769247	769517	271	60.084
FHS716035	B06	GCGGGGAATGATACGATTAG	TGGAAGGGGTGGAATGATAA	770175	770439	265	59.759
FHS716036	B06	GCGGGGAATGATACGATTAG	TGGAAGGGGTGGAATGATAA	770175	770439	265	59.759
FHS716037	B06	TCTTGGATTTCACTCTTCTTTCG	TCCAATTCATTAGGAACCATGA	770823	771100	278	59.576
FHS716038	B06	CCGTTCAATGAGAATGTAGATCG	aagaacggaataattgctgacc	771855	772126	272	60.18
FHS716039	B06	GCATGTTTGAAAACCACACG	GGGCCAACATAACCATCAAC	774367	774536	170	60.035
FHS716040	B06	AATGCAATAATGCGTTTCATTT	AAGGTTGCAGCGTTAGGAGA	775389	775637	249	59.293
FHS716041	B06	CCACTTTGAAGAGCTCTCGATT	ACGGGACATTTGGGATCATA	775490	775703	214	60.0165
FHS716042	B06	CGTGACTCTCACTACATGCCA	CCAACCCTAACCGGTGTAAA	775756	776025	270	59.816
FHS716043	B06	TTTACACCGGTTAGGGTTGG	TATCCTAGCTCCGCTCCTGA	776006	776223	218	59.8965
FHS716044	B06	CCAAAAATTCATGAGCCGAT	TGTATAAAGGGGAACGGTGG	776140	776362	223	59.79
FHS716045	B06	TCAGGAGCGGAGCTAGGATA	TGTATAAAGGGGAACGGTGG	776204	776362	159	59.8765
FHS716046	B06	TGGATCCGTCCCTATGTATAATTC	AGCTCGTGAAATGGCTCAAT	776367	776646	280	60.064
FHS716047	B06	TGTTCTCTGCTCCAATGTCG	GCGGAGATATAATTCGGCAA	778703	778950	248	60.005
FHS716048	B06	TGTTCTCTGCTCCAATGTCG	GCGGAGATATAATTCGGCAA	778703	778950	248	60.005
FHS716049	B06	CGAATTATATCTCCGCCCAA	TCACATTGTTCACACATTGTTCA	778935	779071	137	59.903
FHS716050	B06	TTGATCAGTTTATGATTAAACCCATAG	AAAATTTTGGCTCAAACATgac	779337	779565	229	58.5285
FHS716051	B06	TATACTGCCTGTGCCCATTG	TTTTGAACAATCATTCGTACAGTT	780494	780735	242	58.6905
FHS716052	B06	CCTTCACCCCAAAAGTGTTT	TTTGTGACGAATTAGTCTTTAGCC	781742	781920	179	58.9285
FHS716053	B06	GCAAGTTGGCCTTCAAGTTT	CATGTAACTCACCACAGCAGGT	784689	784831	143	59.7275
FHS716054	B06	GGTTAGATTGATCGAATCCATTG	CACCAAAATCAGCCATCAAA	789366	789604	239	59.6055
FHS716055	B06	TTTGATGGCTGATTTTGGTG	CCTGTTAAAACTTGTATTTTCATGTG	789585	789751	167	58.8915
FHS716056	B06	TCCTTTCCACTTTGGTTGCT	TCGATTGCTTTATTAGAAGAACGTC	790168	790400	233	59.9335
FHS716057	B06	GAGGAACTCGATCTTAACTTATATGC	ACACTGGGTTTTCGGATCAA	803331	803522	192	59.244
FHS716058	B06	AGTTCGAGCTTCTGTCGGAG	AAGCAGAGATGCGAAGAGGA	803897	804176	280	59.9925
FHS716059	B06	TTCCTGTAGGTAAGCCTCCG	TTGCCTCTCAAGCAGTACAAA	804278	804557	280	59.022
FHS716060	B06	TTAGTCCGAATCCCGATAGC	GCAAAAGACTGGAACATGGC	810620	810777	158	59.892
FHS716061	B06	ATTTGGACCACAACAACGGT	GAAAGACCCGGGTTCAAGTC	811088	811352	265	60.498
FHS716062	B06	ATTTGGACCACAACAACGGT	GAAAGACCCGGGTTCAAGTC	811088	811352	265	60.498
FHS716063	B06	ACTTTTCACAACGCCGTACC	CGAGAGGAATCGAGACGAAC	811577	811768	192	59.9935
FHS716064	B06	GGTGCACGGAGTGAATTAGG	CAGGTGGTATTGTCGGAACA	815777	816051	275	59.966
FHS716065	B06	GGTGCACGGAGTGAATTAGG	CAGGTGGTATTGTCGGAACA	815777	816051	275	59.966
FHS716066	B06	GGTGCACGGAGTGAATTAGG	CAGGTGGTATTGTCGGAACA	815777	816051	275	59.966
FHS716067	B06	TGCAAATAACTTTTCAAGTGGC	CCATGTATTCCTTAAAAAGATCGAG	817591	817826	236	59.384
FHS716068	B06	TCTTTATTAGTTGCAACAACCATTTT	TTGATTTTGGTCTTTGATGACG	817755	817887	133	59.716
FHS716069	B06	CCATCTATAACAGCAACAACAACG	ATAGGTTACGCCACCAAAAA	818055	818329	275	58.995
FHS716070	B06	CATGAGATGAAAATTGATAGAGAAGG	CGAAGGGATTAATCGTCCAA	820342	820563	222	59.729
FHS716071	B06	AGGTCTTGATTGCTGGTTCG	GGACCACTTTCGCTTCCATA	821122	821392	271	60.1645
FHS716072	B06	TGGCATTTGAAAAATCCTTG	TGATCATTTTGTTGTGATACTAATCTG	821691	821943	253	58.614
FHS716073	B06	GCTCAAATGGCATAGTCTCCC	TCGAGAAAAACTCAAAGCAGC	822219	822414	196	60.3675
FHS716074	B06	TGACTTCAACAATGGGGACA	TCCACTCAACGTAAATCGCT	823152	823408	257	59.157
FHS716075	B06	AAAATAAAACCCCACCCTGG	GCCAATTCTGTCTCCAGCTC	828589	828779	191	59.9375
FHS716076	B06	TGCTTCAAGAACTCTCTTCTGCT	CGTGTTAGGCCCAACTTGTAA	830273	830544	272	59.9985
FHS716077	B06	TGCTCTAGGGAGAATTTCAAGTG	CTGTTGCCTACCGGTGATTC	831872	832099	228	60.2085
FHS716078	B06	TGCTCTAGGGAGAATTTCAAGTG	CTGTTGCCTACCGGTGATTC	831872	832099	228	60.2085
FHS716079	B06	GACAAATCATTCGCTCGGATA	AAAAGAGAAAAGCCCAAGTCTAA	832534	832813	280	58.9645
FHS716080	B06	GACAAATCATTCGCTCGGATA	AAAAGAGAAAAGCCCAAGTCTAA	832534	832813	280	58.9645
FHS716081	B06	AGGAGAGGAACCATGGAGGT	AAGAGATTGTGGGTTCGTCG	835611	835868	258	60.02
FHS716082	B06	ATGAGCAGAGAGAGGGCAAG	GGGACAATTTTAATGCACGG	836772	836980	209	59.9455
FHS716083	B06	TGTTCAAACCCTTAAACGACG	CGGATAAATTGGTTTTCTTGCT	838822	839079	258	59.769
FHS716084	B06	TGTTCAAACCCTTAAACGACG	CGGATAAATTGGTTTTCTTGCT	838822	839079	258	59.769
FHS716085	B06	TGTACTAATGTAATATGTGTCAAGCAA	AAGTTGCATTGGCAGTACCC	839333	839603	271	58.587
FHS716086	B06	TATGGGTACTGCCAATGCAA	CTCTTAATTGGCATCGGACC	839581	839787	207	59.7405
FHS716087	B06	GATGGGTCTTCTTGGATTGC	AAACGGGATTCGAACTTTCA	840412	840559	148	59.517
FHS716088	B06	GGGCTTTTCAGCCCAAAATA	CAGGCCTACTGCGGATAGAG	841425	841667	243	60.628
FHS716089	B06	CGGATCGAGTTAACAACCCT	GAAGCTGGCACTCAGGAATC	842535	842813	279	59.5045
FHS716090	B06	CGGATCGAGTTAACAACCCT	GAAGCTGGCACTCAGGAATC	842535	842813	279	59.5045
FHS716091	B06	TGGGCCTACAAATAAGAACAAA	GTGCCAACAATTCGTCACAA	843486	843742	257	59.618
FHS716092	B06	TGGGAACAAGAAAATGAAAACC	TTCTCCTCGGTCCACAGAAC	843595	843782	188	60.2175
FHS716093	B06	TTTTGTGACGAATTGTTGGC	ACACTAACGGCGAAAGCACT	843721	843887	167	59.7545
FHS716094	B06	GTTCTGTGGACCGAGGAGAA	CGTAGTTCCTACGGGGTGAA	843763	843997	235	60.112
FHS716095	B06	TATCTCTGCCCGTCAAAAGG	TGTTGGCAATAAATTCGCAG	843928	844118	191	59.954
FHS716096	B06	CATTCTTTAGGTTACAGTGCTCCA	CGTCGTACCGGTGTTTCAAT	844794	845053	260	60.265
FHS716097	B06	TCATTGAAACACCGGTACGA	AAAAGGAACCGACATGCAAA	845032	845269	238	60.2225
FHS716098	B06	TCATTGAAACACCGGTACGA	AAAAGGAACCGACATGCAAA	845032	845269	238	60.2225
FHS716099	B06	AAAAATTCTTACACGAAAAGATCCA	TCCGCGACAGATTAGTCCTT	845550	845814	265	59.6625
FHS716100	B06	AAGGACTAATCTGTCGCGGA	AGCAATGAATAGAGCGGCAT	845795	846069	275	59.8355
FHS716101	B06	AAGGACTAATCTGTCGCGGA	AGCAATGAATAGAGCGGCAT	845795	846069	275	59.8355
FHS716102	B06	ATGCCGCTCTATTCATTGCT	CCTTTTCTTGCTAGGATTGGAA	846050	846307	258	59.7835
FHS716103	B06	TTTCTTGCTTGCTCGCACTA	CAATTTTGAGATTGAGCATGGA	846132	846368	237	59.9845
FHS716104	B06	TATCCAAAATTGGTTCGCGT	cgatgatgtatagctttttgGTCA	846504	846664	161	60.3485
FHS716105	B06	TCTGACCTGAAATTAAAAACTTGAGA	CGCTATCTTAGAGTGGTTATGCC	847336	847504	169	59.5375
FHS716106	B06	CGACTTTGTAATAGATAGAAAAGGCA	ccacgtaatcaacatgagagtga	849001	849230	230	59.695
FHS716107	B06	CAGTTATTCAATCAGATTCATACGTT	TGCCATCAAGCATATTTTGG	851446	851599	154	58.6855
FHS716108	B06	CCAAAATATGCTTGATGGCA	TCAACCAAAAACAGCTAGAACTTG	851580	851783	204	59.691
FHS716109	B06	GGGAGAAAAAGCATCATGGA	CAGATTTTCATGGTGCCAAA	852355	852624	270	59.766
FHS716110	B06	GGGAGAAAAAGCATCATGGA	CAGATTTTCATGGTGCCAAA	852355	852624	270	59.766
FHS716111	B06	TTGGCACCATGAAAATCTGA	TGGGAGGTATATTGTTGTTCCA	852606	852835	230	59.6255
FHS716112	B06	TTGTGGTGGTGTTTCTCTCG	ATGGATGTTATCTCCACCGC	854193	854471	279	59.75
FHS716113	B06	CTCGAACCCTCTGTTGGTGT	CCACCGCTATTATTTGGTGC	854269	854458	190	60.247
FHS716114	B06	GAAGGTTTTGTGGTTGCAAGT	GTTGATATGTTCCCTTCGGC	854724	854975	252	59.263
FHS716115	B06	GAAGGTTTTGTGGTTGCAAGT	GTTGATATGTTCCCTTCGGC	854724	854975	252	59.263
FHS716116	B06	GAAGGTTTTGTGGTTGCAAGT	GTTGATATGTTCCCTTCGGC	854724	854975	252	59.263
FHS716117	B06	AAAAATTGGCATAAGTTGGCA	TCAATTCCCAAATTATATCAAACAAA	855227	855504	278	59.6795
FHS716118	B06	ATCAAACACCACTTCATGGC	TGCATTGTTGTATCAAAAGGAAA	855854	856030	177	58.97
FHS716119	B06	AACCAGCTCTATACCAACCAGC	AGGGATACCGTGAACAACCA	858244	858485	242	59.956
FHS716120	B06	ACCAACCAGCTACCACGTAA	AAATGGAGTTTCGATCTGCG	858256	858533	278	59.187
FHS716121	B06	CCATCACTTTCATGACACATCA	ATTGAAATCATGGAAGAATGTATG	858793	859051	259	58.266
FHS716122	B06	TTGTATCCAACTGACCTAACATTG	GTGCCGTCGTATCGGTATTT	859158	859437	280	58.989
FHS716123	B06	TGGTATGCACCACAATTCAA	GTGCCGTCGTATCGGTATTT	859241	859437	197	59.12
FHS716124	B06	ACCAAGAGCTTAGCTGCCAT	GTGCCGTCGTATCGGTATTT	859269	859437	169	59.4775
FHS716125	B06	GAAATACCGATACGACGGCA	GGAACTATGACCATGGAAGACC	859417	859516	100	60.2765
FHS716126	B06	AAAAGAAAAGCCACTTTAGTTACTATG	aattgagttaaccaaagactaattcat	860017	860219	203	57.2375
FHS716127	B06	CGCTCAAATGGATATTTGCC	AAATTTCCAAGTGTGCCGTC	860444	860720	277	60.201
FHS716128	B06	GGCCAAAGCGTCATAGGTTA	AAAAATTGGGCACCAAAAGA	860871	861144	274	59.7625
FHS716129	B06	AAATTTGTCAAAAACAACTAAAACTTG	CCACTTTGCACCAAACAGAAT	863395	863644	250	59.2185
FHS716130	B06	CGTACGTAGTTGATGTATGTCACTCA	ACAATCTTGGCAGTGCATGT	864486	864696	211	59.7825
FHS716131	B06	CGTACGTAGTTGATGTATGTCACTCA	ACAATCTTGGCAGTGCATGT	864486	864696	211	59.7825
FHS716132	B06	CAATTGAACGAATTGATGCC	TAAATGGGGACCACGAAAAA	867279	867419	141	59.564
FHS716133	B06	AACATCAACACATGTTTTTGGC	TCTCTACTGTGATAAAAACGTTGAAA	867872	868133	262	59.1665
FHS716134	B06	ACCTCCAACTTGACATTTTGA	AATGGCCAAAAATAATAAATAACTCT	872038	872212	175	57.1635
FHS716135	B06	AAGAGTTATTTATTATTTTTGGCCATT	AGAATTTCGATTGGCGTGAC	872186	872387	202	59.159
FHS716136	B06	TCTTTAAATTTTCATGTAATTATGGTG	GGTGTGAGATTTCATCCAATGAT	873332	873588	257	58.5845
FHS716137	B06	TCACAAAAGTTGCTCGTCCTC	GCAAACCGAAATTATTTTTAGTCAA	873627	873898	272	60.124
FHS716138	B06	TCACAAAAGTTGCTCGTCCTC	GCAAACCGAAATTATTTTTAGTCAA	873627	873898	272	60.124
FHS716139	B06	TTCACGAAATTATAAGGACTAACAGAA	CAACGACAAATTGGTAGCAAAA	874755	875023	269	59.436
FHS716140	B06	TTCACGAAATTATAAGGACTAACAGAA	CAACGACAAATTGGTAGCAAAA	874755	875023	269	59.436
FHS716141	B06	TTCACGAAATTATAAGGACTAACAGAA	CAACGACAAATTGGTAGCAAAA	874755	875023	269	59.436
FHS716142	B06	CGTGCCATTAGCTTTGGAAT	GCCCACATACACCTCAAACC	875270	875485	216	60.168
FHS716143	B06	AAAAGGCATGGCAGTCCAC	TTTTAGCCTCGTCATTGTTTGA	875706	875943	238	60.41
FHS716144	B06	ACCTTCGACAAAGATACTCAATG	TTGTCCCATAATTGCACACG	876955	877234	280	58.9135
FHS716145	B06	ACCTTCGACAAAGATACTCAATG	TTGTCCCATAATTGCACACG	876955	877234	280	58.9135
FHS716146	B06	TGAACATGTTGGATTGCAGA	AAAAGTCAATTCTCTCTCACAAGTGTA	878066	878242	177	58.825
FHS716147	B06	CACTTGTGAGAGAGAATTGACTTTT	TGCTACTCTCACTACACCTTCAACA	878218	878497	280	59.3025
FHS716148	B06	GCTATGCACGACTCCTTGGT	GGTTACAAGCATCAGCGGTT	881854	882061	208	60.2125
FHS716149	B06	GCTATGCACGACTCCTTGGT	GGTTACAAGCATCAGCGGTT	881854	882061	208	60.2125
FHS716150	B06	TAGGTGATATCCGAAACCGC	ACCCGCTCTTCAGCAACTAA	882028	882232	205	59.969
FHS716151	B06	ATGCTACCCTCTTTGGGTCC	GCACTATCAGTTGTTTTGTGTGTG	884131	884392	262	59.987
FHS716152	B06	TGGTCAAAAAGGTTCACAAAGA	CTCAGGACATTTAAGGGAATGA	885264	885535	272	58.907
FHS716153	B06	TCATTCCCTTAAATGTCCTGAG	AATGAGGGTGAAGAGACGGA	885514	885716	203	58.9215
FHS716154	B06	GGTTCTTTCAAGCAAACCCA	TTAAAGTAGTGGCGAATTGTTTTT	886560	886726	167	59.265
FHS716155	B06	TCCCAAATCAGCGAAAGATT	GATGTCCATGTTAAACCGCC	888399	888667	269	59.922
FHS716156	B06	AAAAGGTGGAAACCCAAGTG	TCAGTTGGAAGGCTGTGTCTT	889653	889892	240	59.415
FHS716157	B06	AAAAGGTGGAAACCCAAGTG	TCAGTTGGAAGGCTGTGTCTT	889653	889892	240	59.415
FHS716158	B06	AAGACACAGCCTTCCAACTGA	CATTAACCTCCCCTGCAAAG	889872	890108	237	59.7315
FHS716159	B06	GCAGGGGAGGTTAATGTTGA	TGCAAGGACTCCATTAAAAGAAA	890093	890307	215	60.024
FHS716160	B06	GGAGGAATATCAGAGCAACCA	TCAGCAGGAGGTTAAATCCG	890700	890974	275	59.673
FHS716161	B06	GGAGGAATATCAGAGCAACCA	TCAGCAGGAGGTTAAATCCG	890700	890974	275	59.673
FHS716162	B06	TTTTAAGTGTACCGTCATACTGGTG	TGCACGACTCTTTGTGTTTCA	891486	891724	239	59.957
FHS716163	B06	TGAACGGCGGAGACTAAATC	TGAAGGTGCATGTGTTAGGAA	892169	892321	153	59.699
FHS716164	B06	GCTCCACCAGCTTTTGTCAT	TCATAAACGAGTGAACCCTTGA	892501	892778	278	59.936
FHS716165	B06	ACAAACAACGAACTCTCCGC	GGGAGACACTCCGATAAAGATG	893531	893809	279	60.1305
FHS716166	B06	ACAAACAACGAACTCTCCGC	GGGAGACACTCCGATAAAGATG	893531	893809	279	60.1305
FHS716167	B06	TCGGAGTGTCTCCCTTAAAAA	TTTGCAATGAGAATTGTGGC	893796	894067	272	59.245
FHS716168	B06	TCGGAGTGTCTCCCTTAAAAA	TTTGCAATGAGAATTGTGGC	893796	894067	272	59.245
FHS716169	B06	GCTTGGGTTGGAGAACACAT	ACCCGATTACCCGTTGATTT	895514	895789	276	60.202
FHS716170	B06	ATTCGTCTTTCTTCACGCTATT	TGACAAAAATTAAAAGTTCCAATG	897237	897485	249	57.3295
FHS716171	B06	AACATTGGAACTTTTAATTTTTGTCA	AATTCCTGATGCCACCACTC	897460	897682	223	59.63
FHS716172	B06	TGGTTCTTCTTGCCATGAAAT	AATTCCTGATGCCACCACTC	897554	897682	129	59.747
FHS716173	B06	TTTTAAAATACATGCGACCAAAGA	GATCACTGGTGTTCCCGATA	898006	898265	260	59.1345
FHS716174	B06	GGGAACACCAGTGATCCAGT	AACCACAATTAGCACTGCCC	898250	898518	269	59.9085
FHS716175	B06	TCGAGCCTGAAAATCCCATA	TTTCTCGGAAAGTAATTAAACAGATG	899000	899266	267	59.878
FHS716176	B06	TTCCATAATGGGGCAAAATC	CATGCGGTTACATATGGTCG	899425	899561	137	59.716
FHS716177	B06	GTGCTTTAGAAATGGCCGAC	GAAGAGATGGAAGTGTCATTTTAGTG	899526	899765	240	59.668
FHS716178	B06	ATCTCGCAGAGAAGGGGAGT	CAAAATTTAGCACATGCACACA	900646	900925	280	60.0145
FHS716179	B06	ATCTCGCAGAGAAGGGGAGT	CAAAATTTAGCACATGCACACA	900646	900925	280	60.0145
FHS716180	B06	GTCCGAATTTCGTTAATACATGC	gtttgatggggagtgggtaa	901553	901831	279	59.7065
FHS716181	B06	GTCCGAATTTCGTTAATACATGC	gtttgatggggagtgggtaa	901553	901831	279	59.7065
FHS716182	B06	TGGTGCAAAAGGTAACCCAT	GCGGGACAAAAGGTTAGAGA	904939	905175	237	59.7695
FHS716183	B06	AAATGTCCGCAGGACAAAAG	GATCCCTGCCCAATTTACCT	905368	905572	205	60.131
FHS716184	B06	TCTCCCTTATTAATACTTTGGGCA	GCGCGCTTCAGAAATTAAAC	911042	911171	130	60.098
FHS716185	B06	CTGAAGCGCGCCTACATAAT	CGATAATAACCGCCGCTAAA	911161	911325	165	60.2295
FHS716186	B06	AAAAATCAGTCTAAAACAATTCAGAAA	CGGAATAATGGAAATTATTGGT	911770	912046	277	57.5725
FHS716187	B06	AGGCAAGTTCTGGCTGTTTT	CAATTTCACATAAAATTAACTGCACA	912846	913029	184	59.207
FHS716188	B06	TAATTGTCAGGGTCGGGTTG	CAAGGTTGAGAATTTTGCTCG	916724	916988	265	60.307
FHS716189	B06	CTAATCTGGGCAGGGAATGA	GCTGATTGTTTTCCGAGGTG	920069	920342	274	60.3325
FHS716190	B06	TATTTGAACAGGTTGCGGTG	GCGAAACTATAGGAGCCAGC	923326	923519	194	59.3395
FHS716191	B06	TTGGGTTAATTGGAAATCGG	TGAAAATTAAGCCGTCAATGG	925276	925541	266	59.7915
FHS716192	B06	TTGGGTTAATTGGAAATCGG	TGAAAATTAAGCCGTCAATGG	925276	925541	266	59.7915
FHS716193	B06	GAAAAATTAGCCGTCATGGG	AGCCGTTGACTTTTTGCACT	925648	925915	268	59.6655
FHS716194	B06	GAAAAATTAGCCGTCATGGG	AGCCGTTGACTTTTTGCACT	925648	925915	268	59.6655
FHS716195	B06	GAAAAATTAGCCGTCATGGG	AGCCGTTGACTTTTTGCACT	925648	925915	268	59.6655
FHS716196	B06	AACTGCCAATTCAAGTTTTGC	AGCATTTGGAGTTGCTCGTT	928640	928814	175	59.5715
FHS716197	B06	CCAGCCACTCCAAGACTCAG	TCTCTCCACCAAACGCTACC	928990	929212	223	60.626
FHS716198	B06	TTTTAGTCCCCAGTGTCCCT	ATGCCCCAGATCCTATTGTG	929430	929708	279	59.1355
FHS716199	B06	TTAGGAGCATCCCCCTTTCT	AGGGTGGCCCTATCATTCTT	930565	930799	235	59.9105
FHS716200	B06	TGAAAGATTTTCAAATGTACCGT	TTAGGTGGGAGTTGAATGCC	932380	932620	241	58.8425
FHS716201	B06	TGAAACACCGGTACGACTGA	TTAGGTGGGAGTTGAATGCC	932493	932620	128	60.0425
FHS716202	B06	TGAAACACCGGTACGACTGA	CATGTGATTTAGATGCCACAGAA	932493	932742	250	60.0815
FHS716203	B06	TTAAAATTGGATTGGGTTTACTTT	TTTTGCACTCTAAAAATACATGTTAAA	932786	933028	243	57.5495
FHS716204	B06	TTAAAATTGGATTGGGTTTACTTT	TTTTGCACTCTAAAAATACATGTTAAA	932786	933028	243	57.5495
FHS716205	B06	CACCACCATGTTGGATTCAG	CTGAAAAATTGCGGATATCGT	933151	933289	139	59.4485
FHS716206	B06	TCAGTGTTTATTTTCTTAGACTGTGC	ATCCGATCCGCACTATGGTA	933551	933674	124	59.276
FHS716207	B06	GCGGATCGAATCCGTAGATA	TTTGATGGCTTACCTTTCGG	933609	933867	259	60.045
FHS716208	B06	GCGGATCGAATCCGTAGATA	TTTGATGGCTTACCTTTCGG	933609	933867	259	60.045
FHS716209	B06	CCGAAAGGTAAGCCATCAAA	GAAGACGGATGACCTTGCTC	933848	934052	205	59.9385
FHS716210	B06	TGGAAAACAAATCATCGTAAGG	TTTTACCCAATTTTCACCCG	935267	935540	274	59.329
FHS716211	B06	ACTTTCAACTACTATCAATGCGTTAG	CAATTGCCATGTCTCTCCAA	936910	937175	266	58.5465
FHS716212	B06	AAGGGTTATCCATATCCATGTAGG	TTGCCCATATTCTTAAAACAATTATAC	937922	938199	278	58.7885
FHS716213	B06	CGTGTCCATGTTAGTGTCCG	GGGCCTCTCTGTATTAGCCC	939420	939591	172	60.0425
FHS716214	B06	TGGACACTTGTTTCTTCGGA	CGATAAGCTAACGCTTTCATACAA	939631	939909	279	59.5555
FHS716215	B06	ACTCCGTCGCTGATCTATCC	AAACATGTCAAAAATATGGCTCA	940315	940565	251	58.912
FHS716216	B06	ACTCCGTCGCTGATCTATCC	AAACATGTCAAAAATATGGCTCA	940315	940565	251	58.912
FHS716217	B06	TCATTCAGTATGCTCAATTGCT	AATTTTGTTAGATCCAAATAAAAGACA	940452	940651	200	57.737
FHS716218	B06	TTGGACCGTTCAATTTGTGT	GAAAAGCTATTTTCAAGTAATTTTGAT	940922	941191	270	57.9925
FHS716219	B06	TTGGACCGTTCAATTTGTGT	GAAAAGCTATTTTCAAGTAATTTTGAT	940922	941191	270	57.9925
FHS716220	B06	TCAAAAGAGATCGTTGCTGC	TACGTAACGGCACGTACAGC	941272	941438	167	59.487
FHS716221	B06	CTGTGTGGTGAGTCGATGCT	TTGAACATGATGGAAAACAAGG	944117	944362	246	59.868
FHS716222	B06	GATGTTGATTTCTAACATACTCTCTCA	TTTAAACCTTTCTTTTCAACCTTTTT	948667	948940	274	58.2265
FHS716223	B06	GATGTTGATTTCTAACATACTCTCTCA	TTTAAACCTTTCTTTTCAACCTTTTT	948667	948940	274	58.2265
FHS716224	B06	TTTTATTTGGGCAACTTCACC	TCAAGCTCTTGTAGGTTTTGACC	948987	949088	102	59.394
FHS716225	B06	TTTCTGGTAAGAATTGGAAAAATTG	TGTTTAACGGTTATTAAAAGAATTGA	949098	949376	279	58.694
FHS716226	B06	TGTGAAGGATAGGGAGCTTTC	CGATCCGATCCATAGACACC	949441	949713	273	59.3505
FHS716227	B06	AGATGGCCATAGTCTCTGCAT	ATGCGGATATTTACCACGGA	949553	949743	191	59.479
FHS716228	B06	CCGATCCAATCCGATAAAAA	AAAAAGTGAAAAACCTGATGCAA	950170	950314	145	59.8795
FHS716229	B06	TTAGACCGACGACGCTAACT	TGTAAATGATCACTTGACTCCAAA	951220	951458	239	58.1695
FHS716230	B06	TTTGGAGATCGCAAAATCCT	CTCATTGGCATAATTAGGTGTCC	952212	952447	236	59.6975
FHS716231	B06	ATTGAAGTCAAGGTGGGCAT	TTTTCTTCACTCCTCCTATGGC	952900	953021	122	59.5675
FHS716232	B06	GGCCATAGGAGGAGTGAAGA	TGTGCACGCTAGCCATATTC	952999	953276	278	59.5505
FHS716233	B06	GGCCATAGGAGGAGTGAAGA	TGTGCACGCTAGCCATATTC	952999	953276	278	59.5505
FHS716234	B06	GTGGCTGACTTTGGTGGTTA	TCTTTGTTGGCCAATATAAAGACA	955050	955324	275	59.2635
FHS716235	B06	TCATTGGCTTTATGAACCGAG	CTAGTGTCAATTTGAAGCTCTTTTT	962958	963231	274	58.8205
FHS716236	B06	TTCCACTCCAAAAACACAAAAA	TCAGCTGGTTGACAGCAGAC	966685	966898	214	59.848
FHS716237	B06	TGCAAAATTCCTGAGACTCATC	CTTGGGCATACACCAGTCAA	968797	969069	273	59.441
FHS716238	B06	GTCCCAAATCAAAGTGGCAT	CGTTTCATTTTTAAGAATTTGGTC	969651	969882	232	59.026
FHS716239	B06	CATTTGACACTTTTCTACAGGCA	TGCTCACCCCTATGAATTTGA	979596	979859	264	59.888
FHS716240	B06	CATTTGACACTTTTCTACAGGCA	TGCTCACCCCTATGAATTTGA	979596	979859	264	59.888
FHS716241	B06	GCATGCTACTAGGGTGTTTCCT	CCTAAGTCGAAATTTTCAAAGACC	981955	982230	276	59.6295
FHS716242	B06	GCATGCTACTAGGGTGTTTCCT	CCTAAGTCGAAATTTTCAAAGACC	981955	982230	276	59.6295
FHS716243	B06	TCGGCAACTCTTTTCCTATCA	CATTAGTCGCTTAATTTCATTTGTTC	982545	982810	266	59.6835
FHS716244	B06	TTAGAACAAATGAAATTAAGCGACT	TCGAAATATAATTGAAAATAACCAACA	982782	982959	178	58.512
FHS716245	B06	TTTTTAGAGACATGTATAAAAGCCAAA	AGAGAGGGAGGGGTTGAAGA	983295	983556	262	59.5285
FHS716246	B06	GTGTGAGTTGTGGCTGGCTA	AGACCCTTACCTGGGCCTAA	984450	984712	263	59.93
FHS716247	B06	TGAGAGCCAACTTCCATTCA	TGCCACATGGTAGTTTCGTC	985812	986051	240	59.4705
FHS716248	B06	CGTAAAAATAACGGTTTTCAACAA	ATGGCCTGGAATCAACCATA	986312	986561	250	59.7815
FHS716249	B06	TTGACGCATGCTAAAACGAC	TTCCCAAAGAATTTTCGCAG	987152	987384	233	60.03
FHS716250	B06	AACACCTAGATGATATTCCTTCCA	CCAATATTTAATTTGATGTGTCCAA	993741	994020	280	58.613
FHS716251	B06	GGTTTCACAATGAAAATTATTTCAGA	ACAGGGTCGCAGATCAGATT	994019	994233	215	59.6895
FHS716252	B06	CGAGATAAGACAGGATCGCA	AACTTTCAACAGATCGGATGGT	994398	994661	264	59.423
FHS716253	B06	CGAGATAAGACAGGATCGCA	AACTTTCAACAGATCGGATGGT	994398	994661	264	59.423
FHS716254	B06	CGAGATAAGACAGGATCGCA	AACTTTCAACAGATCGGATGGT	994398	994661	264	59.423
FHS716255	B06	GCTCAATTTTCTCACTTTTCCTC	CTGTTTTGAACATGTCTCCTTCA	994757	995017	261	58.9235
FHS716256	B06	GCTCAATTTTCTCACTTTTCCTC	CTGTTTTGAACATGTCTCCTTCA	994757	995017	261	58.9235
FHS716257	B06	GCTCAATTTTCTCACTTTTCCTC	CTGTTTTGAACATGTCTCCTTCA	994757	995017	261	58.9235
FHS716258	B06	TTTGACAATTTCCTAAGGCGA	TCCGCCCTTATTTAATGAGAA	995173	995354	182	59.206
FHS716259	B06	GTCGACAGAAATAACAGAAATGC	AAGACTAATCCGTCGCGGTA	996658	996930	273	58.8405
FHS716260	B06	GTCGACAGAAATAACAGAAATGC	AAGACTAATCCGTCGCGGTA	996658	996930	273	58.8405
FHS716261	B06	TCGATCTACCTAACCAGGAGAGA	TAGGGCAACAAAGAGGATCG	997126	997362	237	59.793
FHS716262	B06	TGTTGGTTGATTGGTTTGCT	TTCGGATGACTATTCCCACAG	997933	998100	168	59.482
FHS716263	B06	TCAGAGGACCAATGAAAGGTT	TCACATGTTGTGCAAAATCTCTA	998409	998663	255	58.4955
FHS716264	B06	GAAAATTACGTCGGGTTTCTGA	CCGACCTCTATGAGCTTGGT	1000426	1000639	214	59.826
FHS716265	B06	TGAGAACCCTAATCTTCCTTTTG	gggggaccatcccttaaata	1001534	1001794	261	59.328
FHS716266	B06	GAGGTAGAAGAAGCTGAGACGC	ATGGCGCCTGAGTCAATTAG	1003796	1003937	142	60.018
FHS716267	B06	GAGGTAGAAGAAGCTGAGACGC	ATGGCGCCTGAGTCAATTAG	1003796	1003937	142	60.018
FHS716268	B06	ACTCAGGCGCCATATTCAAC	AAGGTGAACCAACTGAACCG	1003925	1004174	250	60.054
FHS716269	B06	CGGTTCAGTTGGTTCACCTT	TTAGGTCACGTTTGGGGGTA	1004155	1004335	181	60.1125
FHS716270	B06	TACCCCCAAACGTGACCTAA	TGGTAGTAAAAGTAGATGATGAGGG	1004316	1004519	204	59.0605
FHS716271	B06	CCTTCTTGCAGTACCTCCCA	CTGGATGGTGTAGTGTCCCC	1005466	1005616	151	60.242
FHS716272	B06	AGCTGACTTTCTTTGACCGC	GGAGGTGGATTAAACAATATCTGA	1007158	1007415	258	59.0405
FHS716273	B06	ATTTTCTGCTGATCCGTTGG	CACGTGAAGTCGACTGTACCTAAG	1007616	1007823	208	60.1725
FHS716274	B06	TTTTAAAAATGGGTTTTGTTCCTT	TGGGGAGACTATGTTATTTGAGTT	1012963	1013242	280	58.716
FHS716275	B06	TTTTAAAAATGGGTTTTGTTCCTT	TGGGGAGACTATGTTATTTGAGTT	1012963	1013242	280	58.716
FHS716276	B06	GTAATCTTGCTTGGCTTGGC	GCATTAACACAGAATAGATGGACG	1013636	1013909	274	59.888
FHS716277	B06	CGTCCATCTATTCTGTGTTAATGC	TGACACATTGGAGAGGGTAACTT	1013886	1014047	162	59.9195
FHS716278	B06	TGCTGAAATCAAAAGAACGCT	GGAACATCGGTATTTCTCGG	1014329	1014568	240	59.699
FHS716279	B06	GCATACCGAGAAATACCGATG	TCAAGTATACCGGGAACACCA	1014544	1014673	130	59.8405
FHS716280	B06	AACACTGGTGTTCCCGGTAT	TGGCCTTAGAGGAATGAAGA	1014648	1014882	235	58.3375
FHS716281	B06	AACACTGGTGTTCCCGGTAT	TGGCCTTAGAGGAATGAAGA	1014648	1014882	235	58.3375
FHS716282	B06	AACACTGGTGTTCCCGGTAT	TGGCCTTAGAGGAATGAAGA	1014648	1014882	235	58.3375
FHS716283	B06	CGCACTTGATGGACCTTTTT	atatcagccaatgagtgggg	1015306	1015469	164	59.9415
FHS716284	B06	CCTCACAAATCGTTTCCACC	CGCAATTTTTAGACAACAGCA	1016055	1016187	133	59.6845
FHS716285	B06	CCTGCCAACTTCCATTTTGT	TTTTCCTGTAAGACCCTAATAACCA	1016621	1016756	136	59.68
FHS716286	B06	TTATCGTGTAAAGAATACGGATACA	CGACCATGAGGTGCTAAAAG	1016766	1017037	272	57.713
FHS716287	B06	TTCAGTCACTGCTCTGTGCTC	CGAATTTTAGGGGAGGTGCT	1018200	1018469	270	59.8975
FHS716288	B06	TAAAAATTTCGGCAGCACCT	AACCAAACCGATCTGTGCTC	1018437	1018703	267	59.9195
FHS716289	B06	TAAAAATTTCGGCAGCACCT	AACCAAACCGATCTGTGCTC	1018437	1018703	267	59.9195
FHS716290	B06	TGATCCAAATTTAACTGATGTGAGA	CGCTCCATATTGGAAAGCAT	1019570	1019842	273	59.9755
FHS716291	B06	TGATCCAAATTTAACTGATGTGAGA	CGCTCCATATTGGAAAGCAT	1019570	1019842	273	59.9755
FHS716292	B06	TGGTGAAATCAAAATCCAGAGA	AGAAAGTTAGGTCCATGGCG	1019756	1019860	105	59.3705
FHS716293	B06	TTTTGTAGCTGTGTTTGCGG	CGCAAATTAATCCAAACCGT	1020343	1020493	151	59.8715
FHS716294	B06	GTGCGGTTTTAACGATTTGG	ATTTAGTCCTCGGCGTTCAA	1020878	1021152	275	60.032
FHS716295	B06	TAAGCAGATCGATCCAGCAA	CCGTGTCACGTGTAACAACA	1021396	1021599	204	59.2885
FHS716296	B06	TAGGCGTGAAATATGGGTCC	TCAATACTTTTTAATTGGCAGAGA	1021762	1021974	213	58.535
FHS716297	B06	AAAGGGTAGGGATCAACCGT	GGAGGTTTGGGACTTGTTCA	1022123	1022349	227	59.817
FHS716298	B06	GCTACCAAGCCTTATAGTGTGTG	TCGTTAATTCCAACGTTTTTGTT	1022758	1023037	280	58.931
FHS716299	B06	GGGGTCGAGTAGGGTATTCAA	AGTGGAAATAATGTGGAATGCT	1023311	1023589	279	58.9135
FHS716300	B06	CCAAAATTTAGAACTAAAGGGGG	ttcgattcattcaaagttgctc	1023877	1024121	245	59.3365
FHS716301	B06	TATTTGGTCATGCTTGTGGC	CGTAGCCAAATGGAAATCTG	1025170	1025407	238	58.8945
FHS716302	B06	TCCATTTGGCTACGTTTCTTC	TCCGTTAATGTCTGTGCGTC	1025394	1025673	280	59.4685
FHS716303	B06	TTTGTATGCCAAAAATTGTTCTAAG	GCTCACTTTTGTCCTTGGCA	1025904	1026076	173	60.061
FHS716304	B06	GCAAATCGAAAACTTCTAGAACAA	tgccaatgaatatagTTAAATTGTGT	1036496	1036775	280	58.581
FHS716305	B06	GCAAATCGAAAACTTCTAGAACAA	tgccaatgaatatagTTAAATTGTGT	1036496	1036775	280	58.581
FHS716306	B06	TCCCTTCAACTAAGAATTTTCGAG	TGCATTAGACAGAACGTAACACG	1037483	1037716	234	60.177
FHS716307	B06	TTATGCCTTTGCCTATATTTGTTT	TTCCCACGGTAGCCTAACAC	1038313	1038587	275	59.1505
FHS716308	B06	TTATGCCTTTGCCTATATTTGTTT	TTCCCACGGTAGCCTAACAC	1038313	1038587	275	59.1505
FHS716309	B06	TCATCAATCATCTAGGGCAAAA	TGGGTAGAATTGTAGCGAATGA	1039774	1040016	243	59.578
FHS716310	B06	TCATCAATCATCTAGGGCAAAA	TGGGTAGAATTGTAGCGAATGA	1039774	1040016	243	59.578
FHS716311	B06	GCACCAAGATCTTATAATTGCTGA	TCCAATCCATAAACACCCCT	1040679	1040958	280	59.3855
FHS716312	B06	AGGCACAAAACTCATTCTTTCA	ATTTTTGCGGATACACGGAT	1040900	1041137	238	59.0915
FHS716313	B06	ATCCGATCAGATCCGTGTTC	GCATGCATGGCTTTAATTTTT	1041454	1041650	197	59.5095
FHS716314	B06	ATCCGATCAGATCCGTGTTC	GCATGCATGGCTTTAATTTTT	1041454	1041650	197	59.5095
FHS716315	B06	TTGTGTGTTCAAAATTCTCTTTTT	ggtttgaaagttgaaacgtatttt	1041862	1042130	269	57.4985
FHS716316	B06	CATGGTAGGTATGGCCAGAGA	TGCATTCTGTGAAAGTTCCG	1045765	1045952	188	59.9015
FHS716317	B06	TGGAGAATCGAAACTCCCAG	CGGTCAAAAAGTTAGCCAGC	1045794	1045934	141	60.035
FHS716318	B06	AGAAGACTTTTAATGCCGCAA	TTTCATGCATCATCTGACACAC	1047388	1047519	132	59.3
FHS716319	B06	TCACAACATTCACCCCACAC	TTTTGGAGTCACTCGCCTCT	1048699	1048941	243	60.1295
FHS716320	B06	GGTAGTGTTTGGTTAGGGAGACA	CAATGCTAGAAAGGGTCCCA	1053923	1054186	264	59.754
FHS716321	B06	GGTAGTGTTTGGTTAGGGAGACA	CAATGCTAGAAAGGGTCCCA	1053923	1054186	264	59.754
FHS716322	B06	GCCTTTTTGCCCCATAAGTT	TAGGTGCTGTTCGGTAAGGG	1054596	1054784	189	60.2185
FHS716323	B06	GCCTTTTTGCCCCATAAGTT	TAGGTGCTGTTCGGTAAGGG	1054596	1054784	189	60.2185
FHS716324	B06	CGAAATAGATGCCAAGAATCG	GACACATCAATTTTTCATATTTCAAC	1058269	1058543	275	58.8605
FHS716325	B06	CGAAATAGATGCCAAGAATCG	GACACATCAATTTTTCATATTTCAAC	1058269	1058543	275	58.8605
FHS716326	B06	TTGAAATATGAAAAATTGATGTGTCT	CAAACCAAAATCCGACAAAA	1058519	1058644	126	58.33
FHS716327	B06	GATGCTTAAGATTCGATTCGG	AACTTTAAGCCGGATCAAGTAA	1058592	1058701	110	57.998
FHS716328	B06	TTGGGTTTAGATTACTTGATCCG	AAACTGGATCGGTTTGATGTT	1058669	1058941	273	58.9135
FHS716329	B06	TTGGGTTTAGATTACTTGATCCG	AAACTGGATCGGTTTGATGTT	1058669	1058941	273	58.9135
FHS716330	B06	TTGGGTTTAGATTACTTGATCCG	AAACTGGATCGGTTTGATGTT	1058669	1058941	273	58.9135
FHS716331	B06	TCCACTGTGAAGCTAGGCAA	CATGCATGTCAGAATTGTTTACC	1059176	1059435	260	59.494
FHS716332	B06	TTTTAGGTAAACAATTCTGACATGC	TGCATTCACTTACCATTTGTTTC	1059408	1059521	114	58.8875
FHS716333	B06	AAAGAAACAAATGGTAAGTGAATGC	ATATGAAGACTCGAACCCGC	1059496	1059745	250	59.4995
FHS716334	B06	AGCCATCAAATTCTGCCATC	TGAGGAGTGAGTGAGTGAGACAA	1060456	1060714	259	60.0615
FHS716335	B06	ATAGATGATCGATTTTTACTCAAAGTT	CGCCTTTCTTTTGGACTTCTT	1066219	1066363	145	58.579
FHS716336	B06	CAAGAGATGGTATTGTACATCCTTAAA	TTTTGTGAGAAGTCATTATAAATTCAA	1066838	1067115	278	58.3235
FHS716337	B06	TGGTTAGACAATTCAACAAACTTTTC	aacttggacaccaagaaaataagc	1069562	1069828	267	59.905
FHS716338	B06	CGGTCTCTTCTCAACCCTTG	TGTGGTTTCTGGCAACTGAG	1072947	1073121	175	59.855
FHS716339	B06	CCCATCCTAACAGTAAATAGGAACA	TGAGACAAGAATTATTAAAGCCAGAA	1077081	1077305	225	59.7155
FHS716340	B06	TCTGGCTTTAATAATTCTTGTCTCAA	GGATTGAATTTGTGGACCGT	1077281	1077472	192	59.69
FHS716341	B06	CTTCATAGTTCGATGGCGCT	TCCAAAATCCTAAGCAAACCTC	1080872	1081113	242	59.9915
FHS716342	B06	CTGCACCGCAAACACTTCTA	TGCTCATTAGACTGCATACCG	1081408	1081580	173	59.503
FHS716343	B06	TCAGTGGTATCAGTATTTGCTTCC	AGTCAAGTTCAATTCATCTCAAAA	1083573	1083759	187	58.348
FHS716344	B06	TTTGATGCACTTCGTATAATCACA	GAGAAGAGAGGGGAGAAGCC	1087624	1087805	182	59.5375
FHS716345	B06	TGATGTGACGTTACGTAATTAGATG	caatttactaagcgtcatactggaa	1087703	1087978	276	58.547
FHS716346	B06	GGCTTCTCCCCTCTCTTCTC	tttgccaatttactaagcgtca	1087786	1087983	198	59.6525
FHS716347	B06	tgttgaaccaatttcacacca	TCCGCGACGAATTAGTCTTT	1115171	1115410	240	59.847
FHS716348	B06	tgttgaaccaatttcacacca	TCCGCGACGAATTAGTCTTT	1115171	1115410	240	59.847
FHS716349	B06	TCATGCAACAATAGAATAGGGTG	CCAAACCGAACCGATAACAC	1116108	1116308	201	59.625
FHS716350	B06	TTTTGGCTCGATTTTACGGT	GAAACCATGGTCTATGCTCCTT	1116726	1116990	265	59.5365
FHS716351	B06	TTTTGGCTCGATTTTACGGT	GAAACCATGGTCTATGCTCCTT	1116726	1116990	265	59.5365
FHS716352	B06	CCATTTCCAATGTTGTTTCTTTT	TGACCTTATGTAAGATTGGCAAAG	1118559	1118708	150	59.4375
FHS716353	B06	GTCCTCTCTTACACCATCTACAGTAA	GTTGCTGCATCCCCTTCTAC	1118773	1119012	240	58.479
FHS716354	B06	GTCCTCTCTTACACCATCTACAGTAA	GTTGCTGCATCCCCTTCTAC	1118773	1119012	240	58.479
FHS716355	B06	GACCGTTCACTGCGATGTTA	CAGAGACCATGAAGGCACAA	1119339	1119574	236	59.7765
FHS716356	B06	TTTGCTTTGCTTTCAGCCTT	GGTGTTTTGAGTCACAGCAAGA	1119663	1119940	278	60.2325
FHS716357	B06	ATTGATGGCCAATTGATGGT	TGGTTGTAATGGATGGGTATCA	1124414	1124639	226	59.9795
FHS716358	B06	ATTGATGGCCAATTGATGGT	TGGTTGTAATGGATGGGTATCA	1124414	1124639	226	59.9795
FHS716359	B06	AAAAACACAGAAAAAGAGAAACGA	TTGTTTATTCACGCAAGGGG	1124915	1125184	270	59.7245
FHS716360	B06	TGTCCCTAAATTTTGAAAAAGGA	AAGCATCAACTTCCTTAACGGT	1125218	1125467	250	59.1275
FHS716361	B06	TGTCCCTAAATTTTGAAAAAGGA	AAGCATCAACTTCCTTAACGGT	1125218	1125467	250	59.1275
FHS716362	B06	TTCAATGTTAGATAATTGTTTTCCG	AGGAGTGCTAAGGACCAGCA	1125374	1125646	273	59.3095
FHS716363	B06	CGATTCACAAAATTTGCTGGT	GCAGTTGGTGGTGGCTTATT	1125613	1125790	178	59.9945
FHS716364	B06	TTGGTAAAGTAACAAATCCCTTGA	AAGGTGTCGGCAGAAGAAGA	1126986	1127233	248	59.4965
FHS716365	B06	ATCTTGGGTGTTGGACTCGT	ATCTTCCGTCCGGAGATTTT	1131262	1131455	194	59.6665
FHS716366	B06	TGATTTTGATGCCGTCACAC	AGGTGTTGTGGTGTTGCCTA	1135643	1135909	267	59.793
FHS716367	B06	TGATTTTGATGCCGTCACAC	AGGTGTTGTGGTGTTGCCTA	1135643	1135909	267	59.793
FHS716368	B06	AAATTTGTTTGCACTATGCCAC	tttaatgtgtcgaaaataaaaatca	1135919	1136192	274	58.073
FHS716369	B06	TGACCGTTCAATCATGTTTATTCT	TCCAAAAATGAAGGCCAAAA	1136497	1136731	235	60.0925
FHS716370	B06	TTTTTGGGAAACGAAAGACG	GGAGTGAAGCAAGTTGAACGA	1140312	1140418	107	60.253
FHS716371	B06	CGTACCCAAGACGTGATCCT	TACATGAACCCAAAAACGCA	1144710	1144909	200	59.979
FHS716372	B06	TGCCATGTAAGTTTACCTGTGAAT	AAAATTAAAAACAGTAATTGAGACCCA	1145539	1145803	265	59.7505
FHS716373	B06	TGCCATGTAAGTTTACCTGTGAAT	AAAATTAAAAACAGTAATTGAGACCCA	1145539	1145803	265	59.7505
FHS716374	B06	CAACAACATTTTGACGGACTTC	CGAGTCAATTCATTGGAAAATAA	1147012	1147291	280	58.8525
FHS716375	B06	CGGGACACACTACGACATAGG	TCACATGTCAGCGTGTAACATA	1148199	1148478	280	59.0805
FHS716376	B06	CGGGACACACTACGACATAGG	TCACATGTCAGCGTGTAACATA	1148199	1148478	280	59.0805
FHS716377	B06	ACGCGTGTTGAACGAATGTA	TTGCACAACCTCCCACATAA	1148556	1148678	123	60.072
FHS716378	B06	GCCAAAACCTGAAGAAGCAG	CTTTCTGTGGAACGCTGTCA	1150502	1150681	180	60.009
FHS716379	B06	TTTTGCCACATCAAGTGCAT	AACGTGCCTCGATTTTTGAG	1150863	1151142	280	60.184
FHS716380	B06	TTTTGCCACATCAAGTGCAT	AACGTGCCTCGATTTTTGAG	1150863	1151142	280	60.184
FHS716381	B06	TGGGGCATGGTAGTCATACA	CCCCCTTTCATCACTTTCAC	1151761	1151951	191	59.59
FHS716382	B06	GGGGTAAATATTTTACAACTGCTGA	ACGTCCACAAGTAAATCGGC	1153178	1153437	260	59.86
FHS716383	B06	GGGGTAAATATTTTACAACTGCTGA	ACGTCCACAAGTAAATCGGC	1153178	1153437	260	59.86
FHS716384	B06	CTCCACTACCAAGATCCCCA	TGGAAATCCTGATCATGTCTGT	1154325	1154577	253	59.665
FHS716385	B06	CGTGTCACGTGCACTAATTTT	AAATACCAGGGGGTCCAAGT	1167846	1168058	213	59.1585
FHS716386	B06	AGAACGTGCGCAAGAAGAAT	CATCAAGTAGAAAGTATTCTTGGATTT	1169058	1169241	184	58.852
FHS716387	B06	CCCCAAATAGACATGAGGGA	gcgaaaaattcatctgtctcc	1169543	1169768	226	59.261
FHS716388	B06	CCCCAAATAGACATGAGGGA	gcgaaaaattcatctgtctcc	1169543	1169768	226	59.261
FHS716389	B06	AAAAGGCTTCTTTAATTTGGAGC	TGATTTATGTGTATTCTAGCCGTG	1172636	1172873	238	58.826
FHS716390	B06	TTCTCATGGAGAAACGGGAG	CGGAAGGAAGTACAAACGGA	1173065	1173322	258	60.145
FHS716391	B06	ATTTCAATTCTGTTAATACCGATAAAT	CAACTCTTCGCTCGCTGAAT	1173564	1173686	123	58.8705
FHS716392	B06	ATTCAGCGAGCGAAGAGTTG	CTCTGGGATGTGATGAGGGT	1173667	1173852	186	60.299
FHS716393	B06	AATCACGCACTGGATGACTG	TATCAAATCCGGTTTCACCC	1174254	1174471	218	59.6645
FHS716394	B06	CCAAGTTAATACTATTTGACATAACCG	GAACAAGGGGATACCTGCAA	1175598	1175859	262	59.2555
FHS716395	B06	CACCAAGCAGCCGATATTTT	CGTGTGATCCACGTGAAAAG	1179117	1179312	196	60.124
FHS716396	B06	TCAATAAAAGAGACCGGAGGA	TCGATTAAAGAAACCCAAACA	1179550	1179689	140	58.038
FHS716397	B06	TGTTGTGTTTTTGTTAATCATTCG	cgaaacacgtttggaagttg	1179710	1179978	269	59.1085
FHS716398	B06	TGCTACTACACGCACATCCC	GCATATCCAAAACCCGGTAA	1181537	1181807	271	59.703
FHS716399	B06	CCAACCTTACCCAGACATTCA	GGTGCTTCCACCATCTCAGT	1181882	1182150	269	59.979
FHS716400	B06	CCAACCTTACCCAGACATTCA	GGTGCTTCCACCATCTCAGT	1181882	1182150	269	59.979
FHS716401	B06	CCAACCTTACCCAGACATTCA	GGTGCTTCCACCATCTCAGT	1181882	1182150	269	59.979
FHS716402	B06	TTGCAGCATCCATTATGTTCA	TTTGGGGTGATAATTTCCCA	1186503	1186693	191	60.038
FHS716403	B06	TGCTCCACCTGAGACACAAG	TGCGATATTTTGAAAGTTTTTGG	1189978	1190194	217	60.178
FHS716404	B06	CCAACAACTTTAGCAGGGGT	TCAACCCACTTCCCATCTTC	1193245	1193482	238	59.5
FHS716405	B06	CAAGGGTTGCGTAGAGGAAG	TGAAGTTCCCCCTAACACCA	1193629	1193893	265	60.107
FHS716406	B06	GGAGTTGGCCGTGATAAAGA	CACCTCCCGGTTATGAAAGT	1195214	1195462	249	59.4915
FHS716407	B06	CTCTTTTCTTTGACGGCCAC	TGATGATCCTGAGCTTGCAG	1195387	1195608	222	59.9745
FHS716408	B06	CCAACAGGAACCCTTGAAAA	TGTTATGCATGTCGTGAGGG	1195867	1196111	245	60.2405
FHS716409	B06	TTGACCCATTAGCCTCAACC	TTGTGAAGATGCAGCAACAA	1197336	1197614	279	59.4635
FHS716410	B06	GAAGGAGAGGTCCCAAGTCC	ACACCAATTGCTCCTCAAGC	1199244	1199449	206	60.1565
FHS716411	B06	GACAAAAATACCCTTTTAAATCAATCA	GGCGGGTTAGGGTTTAcatt	1200226	1200505	280	59.9985
FHS716412	B06	TTCCCCTAATCATTCATCCG	gggtttgatgTGCGAGTTTT	1200359	1200462	104	59.8475
FHS716413	B06	ACCCCTATTCATCCGCTTCT	TTCGTGGGTGGGCTAACTAC	1200888	1201064	177	59.959
FHS716414	B06	GTAGTTAGCCCACCCACGAA	GGAAGAACAATGCCTTCCAA	1201045	1201317	273	60.022
FHS716415	B06	TCGTACCGTAGCAAACACCTT	TGTAAAGAAGAAGTTAGACGGACAAA	1202150	1202256	107	59.7335
FHS716416	B06	AACCAAAATAACTCATGATGCAA	GAACGACATGTCACAAAGGG	1203536	1203786	251	58.77
FHS716417	B06	GGAAGAAGAGCAATCCCAGA	TTTGAGCCAATTGAACTATTTTT	1205397	1205645	249	58.251
FHS716418	B06	TTGTTCCAATTGGTGGCATA	AGTCCCACATCGTCCAAGTT	1206732	1206993	262	59.608
FHS716419	B06	ACTTGCTCCTGCGTCACTTT	TTATTGGCAAGCAGAACCCT	1207351	1207617	267	59.883
FHS716420	B06	TTTTTCCAGGGTTCTGCTTG	TCTAAGTCCGTCCCTGCTTG	1207591	1207790	200	60.304
FHS716421	B06	TTTTGGTTATTACTCATTGGCA	TGGAAACATCTCTAACCATTCC	1208931	1209168	238	57.669
FHS716422	B06	TTTTGGTTATTACTCATTGGCA	TGGAAACATCTCTAACCATTCC	1208931	1209168	238	57.669
FHS716423	B06	TGAACAATCTCAATGCATCAAA	cggatcagataagtatagtattccaaa	1211019	1211286	268	58.727
FHS716424	B06	TTACAGCATGGGTCAAATTCA	TGATCCACAGGCATTGATACA	1212096	1212336	241	59.4835
FHS716425	B06	CTAAGCTCGACTTGGTTCGG	TGATCCACAGGCATTGATACA	1212129	1212336	208	59.974
FHS716426	B06	CTAAGCTCGACTTGGTTCGG	CAACTATGATCCACAGGCATTG	1212129	1212342	214	60.197
FHS716427	B06	CCACAACACCCTTCTTCGTT	GGGGTAGTTGCTGCTATGGA	1212969	1213181	213	60.0505
FHS716428	B06	GTAAGAGGGGCCGAGTAAGG	GTGGTAAAAGCCGGTGTTGT	1213237	1213480	244	59.9935
FHS716429	B06	ACAACACCGGCTTTTACCAC	GAAAGTCTAGGGGACCAGCA	1213461	1213693	233	59.591
FHS716430	B06	TGGTTCCTCGTACTTTTCCG	GCATGGTATCATGGACGACA	1214238	1214471	234	60.2325
FHS716431	B06	TGGTTCCTCGTACTTTTCCG	GCATGGTATCATGGACGACA	1214238	1214471	234	60.2325
FHS716432	B06	TGATGGTAAGGACTGTGGAGG	TTGGGTTGGGTCTTTTGTGT	1215130	1215387	258	60.11
FHS716433	B06	CATGTCCAAATCACGAGACG	TTGAGATGGACGAGTGGTCA	1215918	1216041	124	60.179
FHS716434	B06	CATGCTCCCTTTTAACTGCC	TGGAGCATTATTCTTTGATTCTCA	1216074	1216201	128	59.9015
FHS716435	B06	TGAGAATCAAAGAATAATGCTCCA	CGTTCTGTTGACTCCCCATT	1216178	1216447	270	60.0305
FHS716436	B06	TGAGAATCAAAGAATAATGCTCCA	CGTTCTGTTGACTCCCCATT	1216178	1216447	270	60.0305
FHS716437	B06	TGGGATGAGTTCCCTACTGG	TGTCGAGGCAGTCTAGCGTA	1217418	1217617	200	59.842
FHS716438	B06	AAATTTCGATGCCCTGACAC	TTCCTTCCATCCAAACAAAGA	1220440	1220715	276	59.7355
FHS716439	B06	AAACATGAGTCCCACGTCAA	TGACCACAGTTAGTTGCATTCC	1220882	1221079	198	59.5105
FHS716440	B06	CCAATTATTACCCGTCTCCG	TGCCTGAGTTTTCACTTTCAGA	1222027	1222264	238	59.661
FHS716441	B06	CAAAGTTGATATCTGAGAGCCG	CACCTGAGTTTTTACATTCGGA	1222263	1222397	135	59.064
FHS716442	B06	GAAATTTTAACAATTGCTCATAGCC	GGATTTTGCTCACAATGCAA	1222609	1222848	240	59.583
FHS716443	B06	GAAATTTTAACAATTGCTCATAGCC	GGATTTTGCTCACAATGCAA	1222609	1222848	240	59.583
FHS716444	B06	GAGCTATAATTGCGATCCCG	ATAACGAGTTCCCTGTGCCA	1222922	1223170	249	60.0915
FHS716445	B06	TTTAAGCCGTCCAGGTTGTC	TTGATTTTTAGGGAAGTCCGA	1224095	1224368	274	59.3955
FHS716446	B06	TATATCAAGGCTCGGCTTCG	TGCGACATATACATCTGCGA	1224460	1224717	258	59.5785
FHS716447	B06	TTTGCATATTATGTgAAGATGGTTC	TTTGATCCATGACTTCATTATTCC	1225445	1225659	215	59.2815
FHS716448	B06	TTTGCATATTATGTgAAGATGGTTC	TTTGATCCATGACTTCATTATTCC	1225445	1225659	215	59.2815
FHS716449	B06	GGAATAATGAAGTCATGGATCAAA	GGATCAGCCAGCAGAGAAAG	1225636	1225877	242	59.6645
FHS716450	B06	GGAATAATGAAGTCATGGATCAAA	GGATCAGCCAGCAGAGAAAG	1225636	1225877	242	59.6645
FHS716451	B06	GGAGCCAACAGATCGAAAAC	TGCCTTACATAAGCACCATCC	1226134	1226280	147	59.825
FHS716452	B06	GGAGCCAACAGATCGAAAAC	TCACCCTCCTTCTATCTCCAAA	1226134	1226372	239	59.872
FHS716453	B06	TGGAGATAGAAGGAGGGTGAAA	GGAAGTTGGTTTCTTAATTGACG	1226353	1226613	261	59.578
FHS716454	B06	GTTGTCCCCTCTATTGCCCT	CCCTCCTCCTTTATCTGGGT	1227021	1227278	258	59.86
FHS716455	B06	TGGCTCGAATATTGCATTGA	TGCGCAGTTAACAATGACTAGA	1231107	1231362	256	59.418
FHS716456	B06	TGGAGTGTTTTGTGTGCTTTG	TGTCGCTAAAAACAAAATAAATAGACA	1231973	1232241	269	59.69
FHS716457	B06	TGGAGTGTTTTGTGTGCTTTG	TGTCGCTAAAAACAAAATAAATAGACA	1231973	1232241	269	59.69
FHS716458	B06	TGGACGTAGGATACTTCTTAGCG	TGCAAACTGTAATCCAAACACA	1236762	1236914	153	59.4765
FHS716459	B06	ATTTATTATTATCGAAGAGGATGTGAT	ccggcaatatccctatttga	1238853	1239068	216	58.4
FHS716460	B06	ATTTATTATTATCGAAGAGGATGTGAT	ccggcaatatccctatttga	1238853	1239068	216	58.4
FHS716461	B06	GAAGTGAGAACTACGAGAAGTTAAACC	TGAGAAATTAACACTGCACCTCA	1240391	1240553	163	59.598
FHS716462	B06	CAATGAGAGAAGCAGAGAAGCA	AACGCAACGTGCCTGTTTAT	1241906	1242084	179	60.231
FHS716463	B06	CGGAATGCTAGGGAAACAAA	GAGCAATAAACCAAACCCATTT	1242353	1242582	230	59.6695
FHS716464	B06	GAAAGGACAAAAGGATCAAACAA	TCACGTGAAGTTGATAGCCG	1242539	1242708	170	59.687
FHS716465	B06	TGCTCTTTACCCCAATCACC	GGGCCACAGTCTTTTCATGT	1243688	1243934	247	59.953
FHS716466	B06	TGGCTCACTAACTCACGAGC	TGGCCAATACAAGATAGCCTTT	1244780	1245019	240	59.5905
FHS716467	B06	TGGCTCACTAACTCACGAGC	TGGCCAATACAAGATAGCCTTT	1244780	1245019	240	59.5905
FHS716468	B06	AAAGAAAATGGTGATTGCAGC	TGGAGTGAAAGTCATGGAGAGA	1245134	1245359	226	59.5315
FHS716469	B06	AAAGAAAATGGTGATTGCAGC	TGGAGTGAAAGTCATGGAGAGA	1245134	1245359	226	59.5315
FHS716470	B06	TCTCTCCATGACTTTCACTCCA	CAAAGATAGGAGACTCGCAACC	1245338	1245549	212	60.053
FHS716471	B06	TGGGCTATCGAAATGAAACC	CCCCCAAATCTTTATCATGG	1245672	1245787	116	59.494
FHS716472	B06	CAAAAATTGACACGTCACAAAAA	TTGTGAATGCATGTTGTTCAAT	1245959	1246126	168	59.439
FHS716473	B06	AAACAAACAATTTGATGTGATTATTGA	AAATTGTACCCATTCAACCACC	1246659	1246864	206	59.9015
FHS716474	B06	TGATCGATCCGATTTTCACA	AGGAGCCGCTTTATCTATCAG	1247019	1247286	268	58.885
FHS716475	B06	TGATCGATCCGATTTTCACA	AGGAGCCGCTTTATCTATCAG	1247019	1247286	268	58.885
FHS716476	B06	CCTCCTAAAGTTGCCACGAG	GGCAGATAATATGTTGGTACCCT	1247494	1247691	198	59.1175
FHS716477	B06	CCTCCTAAAGTTGCCACGAG	GGCAGATAATATGTTGGTACCCT	1247494	1247691	198	59.1175
FHS716478	B06	GAGTTGGCAGAAGTTGACAGAA	GAATTTTACGTGTCTTGCGCT	1247858	1247981	124	59.47
FHS716479	B06	GCGAGGTGTTGATTAACGGT	AGATGAGTTTGATGGGCACC	1248347	1248606	260	59.967
FHS716480	B06	TTAAGATATATAGATGTGTCACCCAAA	TTTGCAAAATGTTTGGGAATTA	1249379	1249625	247	58.3775
FHS716481	B06	AGCACATGCACAATCTATTAATTT	TTTGCAAAATGTTTGGGAATTAT	1249419	1249625	207	58.3495
FHS716482	B06	CTTGGAGAGGGCGACAATAG	GGGGAGCCTACAGGTGAAGT	1249813	1250092	280	60.1705
FHS716483	B06	CGCTTCGGTGACTTTCTTTC	TTTTCAAAAGATTTTTGGATTCG	1250103	1250205	103	59.749
FHS716484	B06	TTTATTGGTCTCTCTCTAAATCCG	CTAAGCATGCATCCATCGTC	1250951	1251181	231	58.6645
FHS716485	B06	TCTCTCTCTAAATCCGCCCA	CTAAGCATGCATCCATCGTC	1250959	1251181	223	59.583
FHS716486	B06	ATAATGACGCCCAAACAAGC	TCAAAGGAGGGCCTAATCCT	1252032	1252192	161	59.9995
FHS716487	B06	CCATTTGGATCCGAGAACAT	TGGGAATCCCCATATATCCA	1252675	1252939	265	59.7725
FHS716488	B06	CCATTTGGATCCGAGAACAT	TGGGAATCCCCATATATCCA	1252675	1252939	265	59.7725
FHS716489	B06	CCAAAAAGGAAATAAACTGGAAGA	CGTCTCTCACATTTTCGCATT	1254355	1254630	276	60.076
FHS716490	B06	ACCAACTGTTATGGCGAACA	ccaaaatctgaaatttgttagtctca	1255453	1255672	220	59.497
FHS716491	B06	ACCAACTGTTATGGCGAACA	ccaaaatctgaaatttgttagtctca	1255453	1255672	220	59.497
FHS716492	B06	GGTTTTGGTTTAGTTAACGAGCA	TTTCATTACATATTGCCAGTAACG	1256339	1256607	269	58.914
FHS716493	B06	GGTTTTGGTTTAGTTAACGAGCA	TTTCATTACATATTGCCAGTAACG	1256339	1256607	269	58.914
FHS716494	B06	GGTTTTGGTTTAGTTAACGAGCA	TCATATCTTTCATTACATATTGCCA	1256339	1256614	276	58.66
FHS716495	B06	CGTTACTGGCAATATGTAATGAAA	GGCAGGGTACTAACTCAGCG	1256584	1256728	145	59.0605
FHS716496	B06	TGTCAATTGTAATAGCATAGGCG	TCATCAATTATATCCCTGAACTTTTT	1257066	1257242	177	58.864
FHS716497	B06	ATTCAACCGTTGCAGTTTCC	GCAAATTGCAAACAAACCTTTA	1257656	1257918	263	59.5865
FHS716498	B06	TCCGTTAAGGGATATGCAGG	TCCATAAATCGGACCCTGAG	1258006	1258270	265	59.9015
FHS716499	B06	TCAGTTAAGCTAGCGGCCAT	GCATGAGTGTGGTTGCTTGT	1258880	1259129	250	59.8805
FHS716500	B06	AACCATCAAACCGTTTTTCG	TGTGGAAACTGTAAAGCACACA	1259659	1259826	168	59.5645
FHS716501	B06	CGTACCGATAACTCGTGGCT	TTTGCTGATCTAACAATGGAAAAA	1267607	1267782	176	60.08
FHS716502	B06	TGGTCTTTAAAGTAGTGGCTGAAA	GGCTGAACAGGCACGTTAGT	1268314	1268476	163	59.854
FHS716503	B06	AGCCCCTACCTTAGGGATCA	CACCAAATTTATATATCACCAAAACC	1273640	1273824	185	59.449
FHS716504	B06	TCCAATGCCAGTATCAATGC	TTTCAATCTCCGAAACCAGG	1274320	1274584	265	59.774
FHS716505	B06	GCCTTTCCAAGTTGATTTTATTG	CCAATAGGAGTTGGCAGGAG	1277249	1277520	272	59.384
FHS716506	B06	GCCTTTCCAAGTTGATTTTATTG	CCAATAGGAGTTGGCAGGAG	1277249	1277520	272	59.384
FHS716507	B06	CACTACTGCTGCAGGTCTCG	ACGGACAAAAATTTCGCATC	1277887	1278163	277	59.8695
FHS716508	B06	TGGTTGAATGTTGCTTCTCG	GAGGAGGAGGAACACAGGAT	1278623	1278902	280	58.9705
FHS716509	B06	TGGTTGAATGTTGCTTCTCG	GAGGAGGAGGAACACAGGAT	1278623	1278902	280	58.9705
FHS716510	B06	CTCGATGCTCACCTTATGGC	GCACAGGTTGGTCATCACAC	1281365	1281594	230	60.389
FHS716511	B06	CCATGGCTTATGGTTTTGCT	CAATCCAACACTACCCAATCG	1281701	1281829	129	60.097
FHS716512	B06	CGGGCTAGCACATCAATACA	CCACCACTACCATGCTACCC	1282678	1282865	188	59.9835
FHS716513	B06	TGGTGATGGGAGAAGTTAAAGG	GACAAATTTAGACGCCGACAA	1282931	1283149	219	60.2345
FHS716514	B06	GCTCATGGCGCGTTATAGTT	CAAAATTTATTGATATGATGTGGCA	1283499	1283746	248	60.1245
FHS716515	B06	CAATACCTCAAGGCCCAAAA	CAAAATTTATTGATATGATGTGGCA	1283612	1283746	135	59.9605
FHS716516	B06	TTGATGCTACTAACATTGGAAGTGA	tgttgtgatttgtataattagatgcc	1283744	1284016	273	59.295
FHS716517	B06	CCAAACGTTAATTGATCACGTC	AAGGAAGAAAAGCACGGCAT	1284557	1284833	277	60.2505
FHS716518	B06	CGTAGTTATGGCCGTTCTCC	CATATCAAGCCATGACCCCT	1284866	1285120	255	59.6825
FHS716519	B06	AGCGGCGACAACACTATTTT	TCGCCTTAATGTATTCAACATTTC	1285175	1285453	279	59.6075
FHS716520	B06	TTTGTTTCGATTTAATTTTGTGTTG	GTTCCTCCTTCTTGCTGACG	1286655	1286869	215	59.6945
FHS716521	B06	TTTGTTTCGATTTAATTTTGTGTTG	GTTCCTCCTTCTTGCTGACG	1286655	1286869	215	59.6945
FHS716522	B06	CGTGGTTAGAAACGCTGTCC	CATTCTTCCATCACCCACCT	1288175	1288418	244	60.234
FHS716523	B06	TGGAAAGGTTTGGTACTGCC	GACCACGATCTCCCAAGTTC	1288773	1288999	227	59.741
FHS716524	B06	GGCTTGTTTATCGCTCCACT	TTTTTCATTTTGGAATTAGGTGTC	1289290	1289567	278	58.9355
FHS716525	B06	GGCTTGTTTATCGCTCCACT	TTTTTCATTTTGGAATTAGGTGTC	1289290	1289567	278	58.9355
FHS716526	B06	TCACAAAAGTTCCTCACCCC	CCCAGAAACAAAATCATCGC	1289700	1289968	269	60.1955
FHS716527	B06	GCACACTTCAGATCCGTTGA	AGTTCCCCTGCTTATTCGGT	1290130	1290323	194	59.8995
FHS716528	B06	TTCCGAGATTTGATTCTGCC	TTACCCGAGTTACCGACCAG	1290800	1291047	248	60.0705
FHS716529	B06	CTTCCAATACCGTTTCAGGC	GAAACGCTCGAACTCCAGAC	1293381	1293628	248	59.783
FHS716530	B06	TCAACCTCTAACCATTTGCTTGT	TCAAAACACATGAGTTCAAATTACA	1293678	1293921	244	59.347
FHS716531	B06	GGAATAAATCGAATCAGAATCACA	AACCAAACCAAACCAATGCT	1293800	1294044	245	59.348
FHS716532	B06	GGAATAAATCGAATCAGAATCACA	AACCAAACCAAACCAATGCT	1293800	1294044	245	59.348
FHS716533	B06	CATGTAATTTGAACTCATGTGTTTTG	TGTTGCTAGACTTGTGTTACGTTTT	1293895	1294095	201	59.5645
FHS716534	B06	CATCTAATGGCTCTCAACCTCA	TCCACAAAAATTGTGTAGCCA	1294333	1294603	271	59.2045
FHS716535	B06	CATCTAATGGCTCTCAACCTCA	TCCACAAAAATTGTGTAGCCA	1294333	1294603	271	59.2045
FHS716536	B06	CCGACATGAAGATTCGATCA	GATACCACCCCCGTTTACAA	1296344	1296617	274	59.575
FHS716537	B06	TGGCACAAGATAGTTCCATAAAAA	GGGTGAACTTGTTCCCTCAA	1297364	1297633	270	59.9235
FHS716538	B06	TCAAAATATGCCACATCTCACTTT	TCGAAATTTTGGCCATATCC	1297942	1298079	138	59.8195
FHS716539	B06	GAATCCGATCCATGAACACC	CAATTGGAGAATGTCATATTGCAC	1298553	1298796	244	60.3735
FHS716540	B06	GACAAATCAAAATATGTCATTCGATA	ACAAGAAGCGAGAATGCCAC	1299021	1299206	186	59.4315
FHS716541	B06	GACAAATCAAAATATGTCATTCGATA	ACAAGAAGCGAGAATGCCAC	1299021	1299206	186	59.4315
FHS716542	B06	GTGGCATTCTCGCTTCTTGT	TCGGAAAGTACTGGTGTACCG	1299187	1299427	241	60.222
FHS716543	B06	AAGGAGGGTGAATAGACGGG	TGGAAAATAGCATGCGTTGA	1301084	1301350	267	60.267
FHS716544	B06	TGGCTGATTTGGAGTTGGTT	CGAATGATTAAATGGCAATACG	1301260	1301391	132	59.932
FHS716545	B06	TTTTCGTTTTTCGACCAAGC	CTCATTGTCGTACCCTTTTTCTG	1302206	1302473	268	60.1325
FHS716546	B06	CAGAAAAAGGGTACGACAATGAG	TCTCCGTCCATCTTCAAAGG	1302451	1302587	137	60.1145
FHS716547	B06	TTTTCATCCGAGATTCCACC	GGTAAGTAAGCCCAGTCGCC	1303016	1303208	193	60.4385
FHS716548	B06	TGGGCAGGACTCATTCTTTT	TGGTTTAGCTTGAGAGAGGGA	1303714	1303847	134	59.3665
FHS716549	B06	TGACAATTAAAAATGTTGACAAAAGA	GGACTCAGGAGGGACATTCA	1304040	1304316	277	59.5625
FHS716550	B06	GATTGTTTGTCAGAGGCGCT	TTCGAACCCACAATCCCTTA	1304748	1304878	131	60.3535
FHS716551	B06	TGGTACCCTATTGGTTCCTAACA	TCGTCAGTACCAAACTCTTCTCC	1305189	1305369	181	59.7285
FHS716552	B06	AAATGTGATCAAGAATCCCCC	TCCTTGGGTTTGTGGAACTC	1305454	1305658	205	59.9765
FHS716553	B06	GCTTCGTTATGCTCCCGTTA	TTTGCCAATTTCTGTCAACTCT	1307124	1307393	270	59.556
FHS716554	B06	TGTTGGTAACATAGCGGAATTG	TGCAGTGAGTTGTTTTGTGTTG	1307399	1307645	247	59.868
FHS716555	B06	AGAAGTGGTGATGGGTGGTC	TTTTAAAAGCTATTTTACCAAACACAA	1307709	1307908	200	59.3245
FHS716556	B06	GTGCTTTCAAAAGTACCCCG	TTGTGTCATCCCATAGCCAA	1308032	1308311	280	59.7665
FHS716557	B06	GTGCTTTCAAAAGTACCCCG	TTGTGTCATCCCATAGCCAA	1308032	1308311	280	59.7665
FHS716558	B06	TCGAATCCACAGCACTACCA	GAACCGTCCGATTTTGTGAT	1308178	1308378	201	60.03
FHS716559	B06	CCTTTTAAGAAGCTATTTTGGAGC	CAACAATTTTCGAGCGTTGA	1308823	1309093	271	59.465
FHS716560	B06	CCTTTTAAGAAGCTATTTTGGAGC	CAACAATTTTCGAGCGTTGA	1308823	1309093	271	59.465
FHS716561	B06	GAAGCGTTTTATCCCGTTGA	TTTGcGGACGAAAGGATATT	1309230	1309438	209	59.8105
FHS716562	B06	ATATCCTTTCGTCCgCAAAA	CGTCCACAAGGAGGAAGGTA	1309420	1309664	245	59.825
FHS716563	B06	TTTCCGATATACTCCACTCGTACA	TGCATGAAATTGTGAAACAGG	1309853	1309985	133	59.7475
FHS716564	B06	CTCAGACAAGCATTTGCTGC	ATGTGGCCCCTAGATACCCT	1312381	1312658	278	59.71
FHS716565	B06	AGGGTATCTAGGGGCCACAT	CCAATCACCCCCTCATTAAA	1312639	1312872	234	59.6455
FHS716566	B06	CACCAAATTGCTTGTGCATT	TGACAGAAGAACCATCCCTGT	1313761	1313877	117	59.577
FHS716567	B06	ATCCACCTTGTTGCTTTGCT	CATGAAAACATGAAGTGAACAGC	1313791	1314034	244	59.704
FHS716568	B06	AGTCTCCACCAAGCACCAAC	GAGCAAACCGTCTTACACGC	1325664	1325929	266	60.498
FHS716569	B06	AGTCTCCACCAAGCACCAAC	GAGCAAACCGTCTTACACGC	1325664	1325929	266	60.498
FHS716570	B06	AGTCTCCACCAAGCACCAAC	GAGCAAACCGTCTTACACGC	1325664	1325929	266	60.498
FHS716571	B06	CGTGTAAGACGGTTTGCTCA	TATCCGACAACGACATCCCT	1325911	1326180	270	60.122
FHS716572	B06	GAACCAAGAGGTGATCAGCTAAA	TGGCTCACTTTTCTCTGCTG	1327234	1327503	270	59.545
FHS716573	B06	TTACGACACGTCTCGCCTTT	GGTGCAGTCGACTTTACGTG	1328279	1328525	247	60.096
FHS716574	B06	AAGAAAATCGCCAGCCATAA	CCACTCATCCCAGAGGCTTA	1328958	1329224	267	59.946
FHS716575	B06	TCTTCATGCCAAAATGTGGA	CGGTTTCTGACATGCTATCG	1329661	1329939	279	59.673
FHS716576	B06	TCTTCATGCCAAAATGTGGA	CGGTTTCTGACATGCTATCG	1329661	1329939	279	59.673
FHS716577	B06	CTGCTCATGCTTCTTGCATT	AACACATTGAAACACATGACACA	1329946	1330207	262	59.022
FHS716578	B06	CATGTGTCATGTGTTTCAATGTG	GGAGGGGAGCGTCATTTTAG	1330183	1330286	104	60.373
FHS716579	B06	CATGTGTCATGTGTTTCAATGTG	AAAGTGATAAGGAAGGGGAATGT	1330183	1330327	145	59.544
FHS716580	B06	TCTCACAGAGGAGGAGAGTGAA	TGCACAATTGTCACGTTCTG	1331114	1331392	279	59.2365
FHS716581	B06	TCTCACAGAGGAGGAGAGTGAA	TGCACAATTGTCACGTTCTG	1331114	1331392	279	59.2365
FHS716582	B06	CTTGGACGTCAAACACCAAA	TCTGAAGCGTCCTAAATTCCTC	1331558	1331777	220	59.7205
FHS716583	B06	AAAATCTCTGCGTGTATGTATCTAACA	GACTCGAACTCGCAACCTCT	1335013	1335221	209	59.5945
FHS716584	B06	GGAAGGAAGATAGAAAAAGGATGG	AAGACGAAGCGGTTCTGAAA	1335408	1335676	269	60.305
FHS716585	B06	TTTCAGAACCGCTTCGTCTT	TTCGAGCAAAATTTTAATATCAACT	1335657	1335853	197	58.8495
FHS716586	B06	TTGCAAAAATAATTTCGATTAAAAG	taatccaaATGGCCTCAAATG	1335802	1336062	261	58.928
FHS716587	B06	CAAAATCAACCACTAAAATCAGTCA	TTGCATGTAGCTTCAGGTGC	1336585	1336854	270	59.7505
FHS716588	B06	GCACCTGAAGCTACATGCAA	TGAATTGAACATTCAACCATTG	1336835	1337055	221	59.203
FHS716589	B06	ACCAGCCATAATCGTTCAGC	TGATTTTTGTAAATAATCGTGAACA	1336900	1337175	276	58.946
FHS716590	B06	AAAATAACTGAATACACTCAGAAAGGT	TTGTTTTTCCGAATACTGTTTGT	1337337	1337506	170	57.551
FHS716591	B06	CACTCAGAAAGGTATTGAGAGAGAGA	TCAAATTTAGAAAATTGTTTTTCCG	1337351	1337520	170	59.712
FHS716592	B06	GAAAGCGTGTATCGTGTTGC	TCACTCGAGAGAATCCGCTAA	1337884	1338064	181	59.727
FHS716593	B06	ACTCTTTAGCGGATTCTCTCG	CGCATGCTGTGGTGAATGTA	1338039	1338313	275	59.783
FHS716594	B06	AGGGCATTGAAAAGTATCGGT	CATCTTCAACTGCTCCACCA	1338357	1338615	259	59.84
FHS716595	B06	TGGAGCACCCATACTCTTGG	GTGGCTCTGCTTTTCCAGTC	1338481	1338700	220	60.526
FHS716596	B06	TTGTATTTCATTAGAAAACCATTGC	CATGCATACATATAACTATGGAAAAGT	1339401	1339675	275	57.8315
FHS716597	B06	AACTCACACTTCCACAATAGCAA	TGAGGTGTAAGAGTAGTGCATCA	1353661	1353895	235	58.206
FHS716598	B06	AGTGGAGCTGTGGCTTGTTT	TCGAACTGTCAAATTTTTAGGGA	1354186	1354436	251	59.9525
FHS716599	B06	GTGCATATCGCCATTATTCG	CCATGTGGCTTTGTACTTGC	1354963	1355239	277	59.105
FHS716600	B06	TCGATTTAGGATTTGGATCCTCT	GAATCTCCAAGACCTGGTGG	1358080	1358329	250	59.8915
FHS716601	B06	TCGATTTAGGATTTGGATCCTCT	GAATCTCCAAGACCTGGTGG	1358080	1358329	250	59.8915
FHS716602	B06	GATCCACCAGGTCTTGGAGA	TTTCGTGCAAAAATCTCTCTTTT	1358307	1358480	174	59.7465
FHS716603	B06	TGTGCCACAAATTAACACAAGTT	CAAAAATTTATGCATTTGATTTGA	1358435	1358702	268	58.8325
FHS716604	B06	TGTGCCACAAATTAACACAAGTT	CAAAAATTTATGCATTTGATTTGA	1358435	1358702	268	58.8325
FHS716605	B06	TTTTTGGAAAGCAACATCAAA	GAGTGGTCGAACTGTTGACGTA	1360871	1361127	257	59.2655
FHS716606	B06	TTATCCATGATTCGGCCATT	AAAATTGGGGGTTGTCCAAT	1361233	1361433	201	60.1975
FHS716607	B06	TTGGACAACCCCCAATTTTA	TGTTTTGGGTTAGGGCTGTC	1361415	1361555	141	59.9975
FHS716608	B06	AAGCGTTTCCAAAGGGAACT	TGGATTTGATAAAGGCCAACA	1361604	1361822	219	60.209
FHS716609	B06	TGGCCTTTATCAAATCCAAA	TTGGGTATGAAGTATCATCATTTTCT	1361805	1362055	251	58.6665
FHS716610	B06	GATTACACTCTTGGTCTTGGCA	TGATTACGTAAATGGTCATTCAAAA	1362005	1362210	206	59.4635
FHS716611	B06	GATTACACTCTTGGTCTTGGCA	TGATTACGTAAATGGTCATTCAAAA	1362005	1362210	206	59.4635
FHS716612	B06	TTCACGCTATTGATTTTGTGTTG	TCCATCCGGAATCATTTGTT	1362333	1362496	164	60.0905
FHS716613	B06	TGTCATTTTTGGCCTTTCTTTT	CAGTTCATCCATCCGGAATC	1362373	1362503	131	60.1325
FHS716614	B06	TTTTCTCAACGCCGTTTGTT	ATGTTTTCTTGAAGAGGGCG	1363058	1363209	152	59.98
FHS716615	B06	TCTTTCCTCCTCAGTGCCAG	TCGTCTGTTCCGTGGTGTTA	1363110	1363365	256	60.3375
FHS716616	B06	TCCCCTACTTGGATACAGAAGAA	TTGATGTTTCAGTTGTTTTAATCG	1364421	1364651	231	58.7185
FHS716617	B06	TCCCCTACTTGGATACAGAAGAA	TTGATGTTTCAGTTGTTTTAATCG	1364421	1364651	231	58.7185
FHS716618	B06	CCCGTGGAATCTTCGATAAA	TCCAGACAACCACACGCTAC	1368924	1369060	137	59.8225
FHS716619	B06	CACGCCTCTCTAATTTTGCC	TGAGATCAAATTGCGAAAAGC	1374211	1374466	256	60.091
FHS716620	B06	CACGCCTCTCTAATTTTGCC	TGAGATCAAATTGCGAAAAGC	1374211	1374466	256	60.091
FHS716621	B06	GGCCCTACGCATCTTACATC	GGATTCGTACTGTGAACACCC	1374472	1374749	278	59.4395
FHS716622	B06	CCGTCGAAATAAAAGAACTTGG	CCCTCTCTCTCATGAATTCACAC	1376408	1376686	279	60.061
FHS716623	B06	CCGTCGAAATAAAAGAACTTGG	CCCTCTCTCTCATGAATTCACAC	1376408	1376686	279	60.061
FHS716624	B06	CCGTCGAAATAAAAGAACTTGG	CCCTCTCTCTCATGAATTCACAC	1376408	1376686	279	60.061
FHS716625	B06	CATGAGAGAGAGGGGGTTCA	CACAAAAATTGCTCCACTCG	1376673	1376786	114	59.754
FHS716626	B06	TGGAGAGAAGTGATCTAAAACCC	AAAGGCAATACACTGGGGTG	1378523	1378721	199	59.3115
FHS716627	B06	GACCACGAGATTGTCTGCAA	TTTGGGGGAAAGTGTCTTCA	1379324	1379594	271	60.151
FHS716628	B06	GCATGAAAGGCCGTATTTGT	TGTTGAGCTTCCTTTGTTTCAA	1386798	1387069	272	59.9325
FHS716629	B06	TGCCATGTAAACTCACAAAAGG	TGTGCATTAGTGCAATATGGAAG	1387423	1387702	280	60.033
FHS716630	B06	ACATGCTGCAAAAACCAGTG	GCGGTAGATTGCATAATATTCCTT	1388166	1388443	278	59.773
FHS716631	B06	AAGGAATATTATGCAATCTACCGC	GACCTGATTTGTTTCCACCC	1388420	1388697	278	59.5105
FHS716632	B06	TCCCTTGTTAGTGTCTCCGTG	GGTTTCAGGTTAGGCCAGGT	1389013	1389236	224	60.2585
FHS716633	B06	CAACCTGGCCTAACCTGAAA	AGTCTGTTAAATCTGTCTGAGCCT	1389215	1389493	279	58.9625
FHS716634	B06	AGGCTCAGACAGATTTAACAGACT	TTGTAGGTTGTAGGTGGGGC	1389470	1389666	197	58.8375
FHS716635	B06	GCCCCACCTACAACCTACAA	TGGGTATGCAGTAGAAGCCAT	1389647	1389899	253	59.7295
FHS716636	B06	TTTGGTCAAAATTCAATAAGCTAGT	GGAAGAAGATTGAGTGAGTCCC	1391030	1391279	250	58.4355
FHS716637	B06	TTTGGTCAAAATTCAATAAGCTAGT	GGAAGAAGATTGAGTGAGTCCC	1391030	1391279	250	58.4355
FHS716638	B06	GAAAGATCCTAAACCCACAAACA	AGAACTCTCACCCAAAGATGTTC	1391448	1391721	274	59.0885
FHS716639	B06	GGGAGGTGAATTTCTAAATAAATGTT	cactatatttctcatggactcgtttt	1392166	1392443	278	59.144
FHS716640	B06	GGGAGGTGAATTTCTAAATAAATGTT	cactatatttctcatggactcgtttt	1392166	1392443	278	59.144
FHS716641	B06	ATAATGAGATGGGGGTGGTG	TCTCTCACTCAAAATTCTCCTCAA	1392703	1392973	271	59.502
FHS716642	B06	ATAATGAGATGGGGGTGGTG	TCTCTCACTCAAAATTCTCCTCAA	1392703	1392973	271	59.502
FHS716643	B06	ATAATGAGATGGGGGTGGTG	TCTCTCACTCAAAATTCTCCTCAA	1392703	1392973	271	59.502
FHS716644	B06	TTTTGAGGAGAATTTTGAGTGAGA	TTTCTGTCCATATCTCATCTGTCA	1392948	1393179	232	59.0655
FHS716645	B06	TTGACAGATGAGATATGGACAGAAA	CAATCATTCACACACACATCACA	1393155	1393406	252	60.177
FHS716646	B06	TTGACAGATGAGATATGGACAGAAA	CAATCATTCACACACACATCACA	1393155	1393406	252	60.177
FHS716647	B06	TGGACAGAAATATTATGTTCAAATACA	TTGCTTTTCTTCATATTAAAGAGTGAC	1393170	1393442	273	58.3775
FHS716648	B06	AGGCCTCAGTTGCGGTACTA	AGAGGGGATCTAGGTTTGGG	1395306	1395412	107	59.645
FHS716649	B06	ATAGCCCAGCACATGAATCC	GCAGAATATGCAAGGACGGT	1399382	1399603	222	60.013
FHS716650	B06	ATTCTTCACCGTCCTTGCAT	AAAGCTCTTTTTGTGGAAGCC	1399577	1399688	112	59.7205
FHS716651	B06	TCTTTAAATTATCGAACCAACAAA	cgatcataatcgttggagatga	1400326	1400534	209	58.519
FHS716652	B06	TCTTTAAATTATCGAACCAACAAA	cgatcataatcgttggagatga	1400326	1400534	209	58.519
FHS716653	B06	TCCAAAATCTTTTTCGGCCT	TTAATGGCCCTGGAATCTGA	1402782	1403045	264	60.6535
FHS716654	B06	CTAAAACTCGACGAGCCAGC	TATATGGGAAGGCTGTGCAA	1407749	1407978	230	59.645
FHS716655	B06	ACGCAAAATGAGGTGCTTGT	TGCAATGCTTACATGGACATA	1408620	1408899	280	59.188
FHS716656	B06	TTAATGAATTTTGTCTTTGAGTAACG	CAACAACCAATGCAGCAAAT	1409232	1409485	254	58.8245
FHS716657	B06	TTTCGTCTATGAAGCCTGCC	TCGGGGATACAGTGGAAAAC	1414356	1414516	161	60.071
FHS716658	B06	CCACTCGAACAACCCAAGTT	CCACAAAAGCATCACACCAC	1414650	1414920	271	60.0065
FHS716659	B06	CCACTCGAACAACCCAAGTT	CCACAAAAGCATCACACCAC	1414650	1414920	271	60.0065
FHS716660	B06	GGTTGATGATTTAATGGGCTC	CCGTAACCCTACTAAAAATAATTGA	1423523	1423797	275	57.7575
FHS716661	B06	GGTTGATGATTTAATGGGCTC	CCGTAACCCTACTAAAAATAATTGA	1423523	1423797	275	57.7575
FHS716662	B06	TCTCTTCATCCAAACAACACAAA	tgttgatgtaaataaaagggtgga	1426067	1426170	104	59.65
FHS716663	B06	CCGGAATAATAGCATAGTCCAA	gccataatcgctttatctgtga	1427140	1427415	276	58.707
FHS716664	B06	GCCCGGTCATCATAACAATTA	TCACAATCAATACTAAAGCATAACCA	1428470	1428725	256	59.377
FHS716665	B06	CATTTGAAAATAACACTTTAACCGTC	TCTCCGACGAACACTAGGCT	1429223	1429401	179	59.6785
FHS716666	B06	GTGGATGGATAGCGCCTTTA	TTTCCGTAAATTGCTCCAAAA	1429570	1429741	172	59.825
FHS716667	B06	GGGCCAATCAAGCAAGACTA	TTGCAGTACTTGCGTTTGGTA	1429601	1429865	265	59.819
FHS716668	B06	CTACCACGGTTTCTTCCCAA	AGTATAAAAATGTTTTAGATTCACGGT	1431506	1431729	224	58.579
FHS716669	B06	GATCAGTCCTTGACGAAGGC	TCACAGCCATATTCTGGCAA	1434331	1434557	227	60.015
FHS716670	B06	TTTGGTTTGCCATACAGCAC	TTTTCTCTCTTATTTATTCCGTTTTTC	1434748	1435013	266	59.226
FHS716671	B06	GAAAAACGGAATAAATAAGAGAGAAAA	GCCTATGCACACCCCTAATC	1434987	1435220	234	59.1385
FHS716672	B06	TCCTTGGCTTTTTATGGTGG	TACCACTTTAATGGGCGAGC	1435976	1436248	273	60.0135
FHS716673	B06	TGGGGTTGAGATTGGGACTA	TCCAAGAGAGTTCTCATAAATAAAGC	1436954	1437195	242	59.483
FHS716674	B06	GGTTAAGGCCTAAGGTCATCG	TGTGCTTGCACAAAACAGTG	1437326	1437605	280	59.7385
FHS716675	B06	CCAACTTGTGATCAATTTCATACC	CCAAAATTTTCTACGCGACC	1438588	1438849	262	59.6185
FHS716676	B06	CCAACTTGTGATCAATTTCATACC	CCAAAATTTTCTACGCGACC	1438588	1438849	262	59.6185
FHS716677	B06	TAAAAGCCGGCTCATCTCTC	GCTGGTAGTCTGCGATCCTC	1446199	1446357	159	59.766
FHS716678	B06	TAACCCCTCCATGAGGATGA	CCTCTCCCATTTCCCTCAAT	1448132	1448285	154	60.268
FHS716679	B06	TAACCCCTCCATGAGGATGA	CCATATCCGAATGCCTTCAC	1448132	1448353	222	60.284
FHS716680	B06	AAACGGAAAGAGTACATACACAAAGA	TCTCACGACCCACAAATTCA	1449465	1449723	259	59.8305
FHS716681	B06	AAACGGAAAGAGTACATACACAAAGA	TCTCACGACCCACAAATTCA	1449465	1449723	259	59.8305
FHS716682	B06	GCTAAAGTGGAAGAGTGGTTTGA	TCGTGGCAGAGTGACAATTT	1449743	1450021	279	59.5525
FHS716683	B06	ACTGGTTGCACGCAGTTAGA	ACCGTCACCAAACTTGAACC	1450290	1450486	197	59.691
FHS716684	B06	GAGAATTGGGAGCTTGAAACA	TCCTCAAATTGGAACCGACT	1450823	1451090	268	59.414
FHS716685	B06	TATCACTCGCATCGGTTTGA	TTTTGATTGGAGCAATTGACA	1451837	1452017	181	59.6835
FHS716686	B06	TCAGACGACAAATCAGAAATGC	GCCTTGCTTTCCCCTGTTAT	1453690	1453963	274	60.354
FHS716687	B06	AAACGAAATTGGAATGCTGC	TATCCTTCAGCCATTCTCGG	1454479	1454708	230	60.1255
FHS716688	B06	ATTATAAGTTAGCGGGCGGG	TCAACAAGAAAAATGTCACATAAAAA	1456237	1456386	150	59.691
FHS716689	B06	TTTATGTGACATTTTTCTTGTTGAAA	TGGATCCTCTAAATTTTGGATTTT	1456363	1456596	234	59.1835
FHS716690	B06	AGGAGGTCCGAGATAGGGAA	GGGAAGGGAATCAAGCTAGG	1457691	1457883	193	60.031
FHS716691	B06	CCCTCCCTAACCAACTCCTC	TTGGTATCTAAGGTTGGAGTTGAA	1457845	1458051	207	59.513
FHS716692	B06	TTCAACTCCAACCTTAGATACCAA	TTCAGGGTAGGACATGGGTT	1458028	1458166	139	59.1785
FHS716693	B06	CCCATGTCCTACCCTGAATC	GGAGCCATGATGGTTTCTGT	1458149	1458351	203	59.5735
FHS716694	B06	TGAACCCATTTTAGTTGGCA	TTCATGAATGGCATACCGTG	1463128	1463378	251	59.678
FHS716695	B06	CCAATAACAAATTCCCTCCA	agacactgaatatgctaaaatcgtt	1464234	1464513	280	57.518
FHS716696	B06	GTGCGACTTCGAATCTCCAT	GATGCGGACGATTGGTACTT	1465278	1465398	121	60.094
FHS716697	B06	GGTTGGATCCTGTTTGCTGT	ACTCTATTTTGCCCCGGAAT	1472647	1472921	275	59.886
FHS716698	B06	AATTCCGGGGCAAAATAGAG	ATTTGCACCTGCCTTACAGC	1472901	1473002	102	60.275
FHS716699	B06	GCTGTAAGGCAGGTGCAAAT	AACCATTGGCTTCCTAGCAG	1472983	1473216	234	59.807
FHS716700	B06	TCCAAAAGCGTAACCTGACA	CTCCCAAGTCCAAAAGGTCA	1473381	1473659	279	59.699
FHS716701	B06	TGCAGCGACTCACTGGTATC	CATCCATTCCAAACCGAAAC	1474456	1474661	206	60.093
FHS716702	B06	GTAGAACGGTCGAGATGGGA	TCGATAGAGTGGCAGGTGAA	1476096	1476307	212	59.7335
FHS716703	B06	GCAAATGCGCCTCTTGTAAT	CTTTTTCCAAAAGCGACCAG	1478787	1478976	190	60.0465
FHS716704	B06	GATTCAGTTGAGCGAATCCA	CCTCCATAATGCTACAGACAGC	1479099	1479317	219	58.842
FHS716705	B06	GCGTGACAAATGGGATCATA	TGAGAGATGAAAACGCTGACA	1480034	1480295	262	59.468
FHS716706	B06	CGTTTAAGCCAGTTTCTGCC	GAAGCCGGTTCCTAGCAAAT	1480750	1481025	276	60.2325
FHS716707	B06	AAAAGAGGTTTGTGTCTGGGAA	ATTTGCCGGCCTCTCTAACT	1481589	1481819	231	60.12
FHS716708	B06	AAAAGAGGTTTGTGTCTGGGAA	ATTTGCCGGCCTCTCTAACT	1481589	1481819	231	60.12
FHS716709	B06	AGTTAGAGAGGCCGGCAAAT	CGGCTTCTGCTTATCTCCAA	1481800	1481933	134	60.3545
FHS716710	B06	TGGTGGTGACTAGGGTGTGA	AATAGCAATGGCCACCACTC	1483193	1483311	119	59.9795
FHS716711	B06	TGCAAAATAGTTGACAAAAACCA	TCCTACTCTTCTTCCACTTTCCC	1488546	1488816	271	59.8385
FHS716712	B06	GGTGAGGGTTGTCATCAAGG	GTGAAAAACACGTGGCTGAA	1489890	1490076	187	60.0515
FHS716713	B06	CGACACGTGTACGCTCTTGT	TTTAACGGCTCAACTTCACG	1491660	1491900	241	59.467
FHS716714	B06	TCTTGCATGATTGTTTAATGGT	AATACATGAGAGCCGTTACATGA	1492064	1492187	124	57.93
FHS716715	B06	TGGGGTGGTTCCTACATCAT	CAAGTTCCGTCTGTACTCCTACG	1493634	1493903	270	60.1375
FHS716716	B06	GGCGAAAATTAGTTTACCCGT	TGGCCCAAAAATATCTCCAG	1496162	1496385	224	59.6505
FHS716717	B06	GGCGAAAATTAGTTTACCCGT	TGGCCCAAAAATATCTCCAG	1496162	1496385	224	59.6505
FHS716718	B06	GGCGAAAATTAGTTTACCCGT	TGGCCCAAAAATATCTCCAG	1496162	1496385	224	59.6505
FHS716719	B06	TGATCATTGATGGCATCTCAA	TCTGCTGAAAACTTACTTCCCC	1496412	1496525	114	59.8935
FHS716720	B06	CCAACCTTTTATTTGTGTCAGC	AACAAGCATTGAAACTGGGC	1497198	1497460	263	59.397
FHS716721	B06	TCGAGAATAGTTTTGCCCCA	GAAATTTCAAAAATCTTTTCGTTT	1502534	1502660	127	58.8915
FHS716722	B06	TTGTAAGATGAAAAATTGCACCA	AAGATGTTTTGCGATTCATTAAAA	1503703	1503889	187	59.3225
FHS716723	B06	TTGTGTTGTGGGTGATTTGG	TGACATTAAATACTTGATAAAATGACG	1503756	1503953	198	59.0625
FHS716724	B06	TGAATCGCAAAACATCTTATCTT	CGTGAAGTCGACTGTATCTGAGTT	1503872	1504134	263	58.9225
FHS716725	B06	TGAATCGCAAAACATCTTATCTT	CGTGAAGTCGACTGTATCTGAGTT	1503872	1504134	263	58.9225
FHS716726	B06	GCTTGATAGAGGGCTAGAAGCA	TTTTGTTCCAACACCATGACA	1509171	1509358	188	59.9925
FHS716727	B06	CAATGAAACCCTAGCTCCCTT	TCCCTTCTCTCTGTCTCGGA	1509543	1509789	247	59.8325
FHS716728	B06	AGCTATTACTCGAACCCGCA	TGAAATTGAAGCACAGCAACA	1517435	1517703	269	60.1485
FHS716729	B06	AGCTATTACTCGAACCCGCA	TGAAATTGAAGCACAGCAACA	1517435	1517703	269	60.1485
FHS716730	B06	AAAGACATGAAGGTGCATTGA	GAGATAGGAAATGAGAGGCCAA	1519121	1519276	156	58.9515
FHS716731	B06	GGGAAGCAAGCAAGCAATTA	GACCTAGTGAGTAGTGGGTGATGA	1519206	1519325	120	59.956
FHS716732	B06	AATGGTTATTAGGAGGTGTAATTCAT	ttttgaaccaaattaaagatacttacG	1519369	1519647	279	58.012
FHS716733	B06	AATGGTTATTAGGAGGTGTAATTCAT	ttttgaaccaaattaaagatacttacG	1519369	1519647	279	58.012
FHS716734	B06	TTTCGATTGCTCTCATTTCAG	TGAAGTGAAAAACATTAAAGGAGTTG	1521473	1521743	271	59.041
FHS716735	B06	TTTCGATTGCTCTCATTTCAG	TGAAGTGAAAAACATTAAAGGAGTTG	1521473	1521743	271	59.041
FHS716736	B06	TGTCTACACTTTCTTCCCGTTTT	AAGAGAGCAGTAGAAAAAGAATTTTG	1521945	1522219	275	58.665
FHS716737	B06	TCAAAAACTGATTCTTGAACCTTG	TTATTATCGCAACAAACATTAAAAA	1545483	1545720	238	58.4385
FHS716738	B06	GGCACCTAAACAAATGATGTCTC	ccgacatgatgttaaattttgag	1545888	1546083	196	59.2225
FHS716739	B06	GGCACCTAAACAAATGATGTCTC	ccctttatttatcaattcttcctttt	1545888	1546166	279	59.255
FHS716740	B06	CTTTTGTTGGGCACTTTCGT	CCACCACCAAATTAGTGAACC	1546427	1546619	193	59.676
FHS716741	B06	ACTTTGACCCGCAAATTGTC	TGCGGGTTCGAGTCTCTTAT	1553394	1553518	125	59.907
FHS716742	B06	TGATGTAATTTCAACTGCTGGG	CCTAGTAGTGCCACCACCGT	1556143	1556350	208	60.0235
FHS716743	B06	AAAATTTTGCACACAAGGCT	AACTTTTTAATTTGGGCGGG	1557227	1557370	144	58.799
FHS716744	B06	GGCCAATAAAATGCAGTAGCTC	GAAAACATTCAACACAAGCCA	1558035	1558210	176	59.3925
FHS716745	B06	GGCCAATAAAATGCAGTAGCTC	GAAAACATTCAACACAAGCCA	1558035	1558210	176	59.3925
FHS716746	B06	TCCTAATTCCTATTGTCTTTTGCAT	TCCAAATCCATTGTGAGCAA	1559741	1559895	155	59.7615
FHS716747	B06	CCATGCAACGTTGGAGATATT	TAAGGGGAGGGGGTAAACAA	1560098	1560359	262	60.181
FHS716748	B06	CCATGCAACGTTGGAGATATT	TAAGGGGAGGGGGTAAACAA	1560098	1560359	262	60.181
FHS716749	B06	TGTACCGTCGTATTGGTATTTCA	CCAATTATGGTTGGCATTGA	1560174	1560415	242	59.2695
FHS716750	B06	CTCGGACGGAGGAGATACAG	GTGAACCAACGCTCCATCTT	1560585	1560713	129	59.9695
FHS716751	B06	AAGAGAAGATGGAGCGTTGG	TGGGTAGAATGTAAACCCCG	1560689	1560940	252	59.5545
FHS716752	B06	TATGTTGCTGGATTTTGGCA	TATGGGCAAGTGCAGCTCTC	1562365	1562634	270	60.7805
FHS716753	B06	TATGTTGCTGGATTTTGGCA	TATGGGCAAGTGCAGCTCTC	1562365	1562634	270	60.7805
FHS716754	B06	GGTTGCGCGACTCAAGTAGT	TGCTGAAAATAGAGTCCACGC	1562481	1562683	203	60.4315
FHS716755	B06	TAAGTGAACCCACGGTCCAT	GCACAGAATCCATGAAACCA	1568081	1568281	201	59.867
FHS716756	B06	TTTAAGTGAACCCACGGTCC	GAATGCCACAAAGTCCTTGAA	1568079	1568343	265	59.9665
FHS716757	B06	GTTATTGCCGTTGAACATGC	GGTACCCGTCAACCACATTT	1568467	1568744	278	59.309
FHS716758	B06	ATGGGAAGGTGCTTTCAATG	GAACTTGGCTCAAAACTCGC	1569072	1569262	191	59.9665
FHS716759	B06	TCATGCATGGTTTTTACTCACT	TTCTGACGATGTTCTTGGCA	1570623	1570733	111	58.847
FHS716760	B06	CCAAGCTAAATGCAAAAGGAA	CATGACTTTTTGTGTTGACGTT	1570976	1571246	271	58.5465
FHS716761	B06	AATTAAGCCTCTGGGCGTTT	CCAACTTCTACCCCATCGTG	1577389	1577626	238	60.2305
FHS716762	B06	AGTACTTATATTTGAACGACATGTGAA	ACCATGGTTCTGTGCATCAA	1578166	1578360	195	58.7495
FHS716763	B06	TTGAACGACATGTGAACAAATAAA	ACCATGGTTCTGTGCATCAA	1578177	1578360	184	59.7065
FHS716764	B06	GGCATTTTTGTTGCGTTTTT	CAAAATCAGTAACCCAGACCG	1592764	1592946	183	59.7325
FHS716765	B06	TGCCTCCAATATTTTAGATGGAGT	TGCTTGATTTGAATGCATGAG	1593473	1593750	278	60.019
FHS716766	B06	TAAGAAAACGGTTTCGCGTT	TAGGCATGCATGATATGGGA	1594269	1594410	142	59.816
FHS716767	B06	TAAGAAAACGGTTTCGCGTT	TAGGCATGCATGATATGGGA	1594269	1594410	142	59.816
FHS716768	B06	TGATCATTCACACGATCAATGTA	TTTCCTAGTGCACTGTTCTTTCTG	1594754	1594965	212	59.4455
FHS716769	B06	TCAGAAAGAACAGTGCACTAGGA	TCGACATTTTTACCAACAACAAA	1594941	1595198	258	59.306
FHS716770	B06	GATTTTGTTTTTCGTCATTCCA	TACATCCCCTGCACGTAACA	1595253	1595430	178	59.477
FHS716771	B06	CATCCTCACTGGCTTTGGAT	TCGATGTACTATGGTTGCAAAA	1596674	1596890	217	59.156
FHS716772	B06	GCTAAAGCTTAGCCAAGATTAGTTG	AATCGTCGTAATACCCGAGC	1599190	1599440	251	59.166
FHS716773	B06	TCTCAAAGCTCATGTTCAATCAA	CGGAACCCTGCTTGTGATAA	1604423	1604554	132	60.448
FHS716774	B06	CGGGGTCTTACAAGAATTCAA	TGGAAAAAGATTCACTGAAATGAG	1610065	1610339	275	59.36
FHS716775	B06	AGTGGCTCTAAGGTTGTGCTT	TCCTTGGGGTTCTTGACTTC	1610943	1611105	163	58.63
FHS716776	B06	CGACAACTGCGGTTACAGAA	TCGGCATTACCTTCCTTGTC	1615053	1615325	273	59.989
FHS716777	B06	CGACAACTGCGGTTACAGAA	TCGGCATTACCTTCCTTGTC	1615053	1615325	273	59.989
FHS716778	B06	GACAAGGAAGGTAATGCCGA	GAGGCCCGTGAAGTGAATTA	1615306	1615545	240	60.074
FHS716779	B06	TTTTGAGACTAAAATAGAATGTTTGAA	gctgctgtttttctcgttcc	1622675	1622894	220	58.5305
FHS716780	B06	aaaaattcaccattcccgtg	ATTTGGATGGGCTAAACAGC	1622900	1623177	278	59.354
FHS716781	B06	GCTTACAGTTTGCATGATCACC	TAACTTCGGCTGCGGATACT	1623293	1623489	197	59.755
FHS716782	B06	GTGCCACGTATTGCAACATT	TTAAAATTAGTGCATTCAAAGTTATTG	1623780	1623970	191	58.424
FHS716783	B06	CTGAGCGATCACCTCGTACA	TTTTCGGGGAGACGTAAAAA	1628920	1629196	277	59.7835
FHS716784	B06	TTTGTATTTTATTTTGGTAATGCAA	tcaatgtaaaaaggcacgaag	1629819	1630038	220	57.521
FHS716785	B06	TTTGTATTTTATTTTGGTAATGCAA	tcaatgtaaaaaggcacgaag	1629819	1630038	220	57.521
FHS716786	B06	AGTCGGACACGTTATCTCCG	TCCTTCAAACTAAAAATTCATCCTT	1652525	1652773	249	59.428
FHS716787	B06	AGTCGGACACGTTATCTCCG	TCCTTCAAACTAAAAATTCATCCTT	1652525	1652773	249	59.428
FHS716788	B06	TTCAGGTAACCCTCGAAACAA	GCATGTGTATATTAATTCAGAAGCATT	1652583	1652862	280	59.3135
FHS716789	B06	TGAAGAGAGATTAATAAAGGTGGGA	TGCCAAAATTTTTAGGAAAGAGA	1654096	1654259	164	59.4265
FHS716790	B06	TGGCAGTAAAACTGCACAAAA	TTGTTTACTGGAATTAGCTTTTCG	1656701	1656979	279	59.1795
FHS716791	B06	GAGCATGCCAGAAGAAAAGG	AAACCCATAAGTTGTGCTCTGA	1658354	1658621	268	59.361
FHS716792	B06	GAGCATGCCAGAAGAAAAGG	AAACCCATAAGTTGTGCTCTGA	1658354	1658621	268	59.361
FHS716793	B06	AGATCAGAGCACAACTTATGGG	AAAATCGAAATTGCTTTGAATG	1658597	1658855	259	58.326
FHS716794	B06	AGATCAGAGCACAACTTATGGG	AAAATCGAAATTGCTTTGAATG	1658597	1658855	259	58.326
FHS716795	B06	GTAATTATACATTCAAAGCAATTTCG	GCAAACTGTATAACTCATGTTTGGA	1658825	1658956	132	58.5385
FHS716796	B06	AAAGAAAGCAGTTCTCAAATGAA	AATATCTCACGGACAACGGC	1659035	1659241	207	58.679
FHS716797	B06	ATATGCGGGGCATAACGTAG	CTGATAGCCTCCGACGACAT	1660021	1660282	262	60.039
FHS716798	B06	CTGGTGAATCCTGCCAGAGT	ATCGAAATTCCGAAGCTTGT	1663887	1664163	277	59.525
FHS716799	B06	CCGATCACGGAATACAATTCA	CAAATGGGTAAACCAGTGGG	1667138	1667405	268	60.3935
FHS716800	B06	AGTCGACCCGTTTTTGACAT	GCGGAAATCAAAGTAGGAAACA	1672647	1672926	280	59.962
FHS716801	B06	CCGCTAAGAAACGCAAGTTC	TTATAGACTAAACTCGGGTCCATT	1672923	1673129	207	58.733
FHS716802	B06	CATGTAATTAATGGACCCGAGTT	TGTTCCTGTGTTATTATGTTGCTT	1673097	1673375	279	58.5075
FHS716803	B06	CATGTAATTAATGGACCCGAGTT	TGTTCCTGTGTTATTATGTTGCTT	1673097	1673375	279	58.5075
FHS716804	B06	AAGCAACATAATAACACAGGAACA	GAGCTGAATCGAACTGAGCC	1673352	1673602	251	58.972
FHS716805	B06	CAAAATTCATTGGACTGACTCG	TCTAAATTGACATTAACTGCGTTC	1673685	1673956	272	58.616
FHS716806	B06	TTTTAAATAAACTCGTCGAATCATTG	TGATTTGAAACTTTGTGCGG	1674005	1674197	193	59.768
FHS716807	B06	CAAACACCTAAACCCTATTGAAGC	GTGAATCCAATGCAAACGAA	1679234	1679509	276	59.8985
FHS716808	B06	TGTGTCCTCTTGCAACGATT	TAAGGGAAGGGACACTTGGA	1680997	1681275	279	59.407
FHS716809	B06	TAAAGCGTGGCACTGAGAAA	TGGCAATTGACATGACTTGG	1681372	1681644	273	60.063
FHS716810	B06	TAAAGCGTGGCACTGAGAAA	TGGCAATTGACATGACTTGG	1681372	1681644	273	60.063
FHS716811	B06	CGAGACTCGAATTCACAACTG	TTTTTGATGTTTTGACTTTTGAAG	1685489	1685730	242	58.0685
FHS716812	B06	GGGGAATAGCCCATCTGTTT	TTGTTTCAATTCCCGTCTCC	1693834	1694076	243	60.031
FHS716813	B06	AAACGCTGCCTTGGTTCTTA	CGAAATGGGAGCATGGTTAC	1694329	1694600	272	60.107
FHS716814	B06	AAACGCTGCCTTGGTTCTTA	CGAAATGGGAGCATGGTTAC	1694329	1694600	272	60.107
FHS716815	B06	TGGACAAAAGAGCAGCAGTG	GTAGGGCCAAGATGTTGCAT	1698262	1698477	216	60.0685
FHS716816	B06	TGTCTTCTCATGACCGACCA	TTTCATCACAAAGAAAAGGGTT	1701720	1701892	173	59.011
FHS716817	B06	TAGGGATTCGAATTTCGCC	TTGCATGTAGTGTGGAGCTTG	1708334	1708595	262	59.9535
FHS716818	B06	TAGGGATTCGAATTTCGCC	TTGCATGTAGTGTGGAGCTTG	1708334	1708595	262	59.9535
FHS716819	B06	TTTTATCTTCATCCCTTCTAAAATTCA	GGGTGGGTTTTATGCCACTA	1713809	1714060	252	59.742
FHS716820	B06	TTTGTCCCCTTGCCTTACTG	GACAATCATTATCATCTTCTCCAAAA	1714773	1715005	233	59.935
FHS716821	B06	CCCATGTTACTAAAAAGAAAAAGCA	CCAGAAATACACAAATACACCGA	1714910	1715137	228	59.443
FHS716822	B06	AATTTAAAGGGAGTTCGCGG	CCGAGCTTGACGAAGCTATT	1715323	1715538	216	60.0235
FHS716823	B06	AATTTAAAGGGAGTTCGCGG	CCGAGCTTGACGAAGCTATT	1715323	1715538	216	60.0235
FHS716824	B06	AGCTCGGTATGCATTTTTCC	CACATTTGTGTATCACCATATTTTTG	1715532	1715809	278	59.349
FHS716825	B06	AGCTCGGTATGCATTTTTCC	CACATTTGTGTATCACCATATTTTTG	1715532	1715809	278	59.349
FHS716826	B06	AGCTCGGTATGCATTTTTCC	CACATTTGTGTATCACCATATTTTTG	1715532	1715809	278	59.349
FHS716827	B06	TTTCATACAAAAATATGGTGATACACA	AAAAATGTTTTAGACGTCTTTATCTGA	1715777	1715877	101	58.458
FHS716828	B06	CGGCAGAGAAATAAAGAGCTAGA	TCAGATAAAACGTCTAAAACGTGA	1716094	1716373	280	58.711
FHS716829	B06	TCACGTTTTAGACGTTTTATCTGA	TTTAACTCGTGGCAGTTGGG	1716350	1716512	163	59.565
FHS716830	B06	CGAATCAGATTGGATTTATGC	GAGTGTGAGTGTGACCGTGC	1716446	1716680	235	58.7925
FHS716831	B06	GTTTGCACGGTCACACTCAC	GATAGAAGGGTGCACTTGGC	1716657	1716901	245	59.9555
FHS716832	B06	TCTTTTCGCACTTTTTGCAG	GTGCAAAGATTTGTATGTTATGTGC	1720364	1720544	181	59.543
FHS716833	B06	TGCATAATTTATTAGTTGGGTGTCA	ATCGTTGCTGTCACCATAGC	1720695	1720960	266	59.2285
FHS716834	B06	TGCATAATTTATTAGTTGGGTGTCA	ATCGTTGCTGTCACCATAGC	1720695	1720960	266	59.2285
FHS716835	B06	AGCTATGGTGACAGCAACGA	TAAAACTTAATGCCACCGCC	1720940	1721202	263	59.717
FHS716836	B06	CGGCCTTTGGTTCACATACT	AATATTCCTTCGTGGGCAAA	1721868	1722128	261	59.702
FHS716837	B06	TTACACCCATGCCAATTGAA	TTTTTATCCCACAATCCCAGT	1722568	1722762	195	59.038
FHS716838	B06	TGTTGAGTTAAGATTGATTTTGAATTT	CTTCCATGCATCAGTTTCCA	1723030	1723251	222	59.177
FHS716839	B06	ATGAAAGTGTTGGATTCGGC	ATGCTGGGTTGAGAAACACC	1723418	1723690	273	59.956
FHS716840	B06	AACGCGAGTTGAAAAAGCTG	TTGCCACCCCTACACTCAAT	1724336	1724493	158	60.465
FHS716841	B06	AGGTTGGTCGCGTAAAATTG	TGCGAACGTTAATCCAAACA	1724812	1725002	191	60.0535
FHS716842	B06	TCAGTCCAACATGACAAAGTGA	TGCAGAAATTAACTATGCGTCTG	1725465	1725622	158	59.323
FHS716843	B06	CGGTTAAGAAATTCAGACGCA	TGTTATATGTTTCAGTTCCGTTTGT	1725587	1725861	275	59.6035
FHS716844	B06	CGGTTAAGAAATTCAGACGCA	TGTTATATGTTTCAGTTCCGTTTGT	1725587	1725861	275	59.6035
FHS716845	B06	CGGTTAAGAAATTCAGACGCA	TGTTATATGTTTCAGTTCCGTTTGT	1725587	1725861	275	59.6035
FHS716846	B06	GGGACCGATTTGGATGTTTA	CCATTTCCAGTGAAAGGCAT	1726772	1727039	268	59.7775
FHS716847	B06	GCCGAGTCATATGAACCCCT	CCATGGTAACTGGCATACCC	1729218	1729475	258	60.658
FHS716848	B06	GCCGAGTCATATGAACCCCT	CCATGGTAACTGGCATACCC	1729218	1729475	258	60.658
FHS716849	B06	CCTCATTAATGCAGAGACTAGATGA	AAACATATGCAATTCTCTCTCTCTTT	1729494	1729739	246	58.604
FHS716850	B06	CCTCATTAATGCAGAGACTAGATGA	AAACATATGCAATTCTCTCTCTCTTT	1729494	1729739	246	58.604
FHS716851	B06	CCTCATTAATGCAGAGACTAGATGA	AAACATATGCAATTCTCTCTCTCTTT	1729494	1729739	246	58.604
FHS716852	B06	TTAATATTGATCCGGCTCGC	ACATTTAAATTTGGGAGTCAAATAA	1735666	1735772	107	58.6845
FHS716853	B06	TTAATATTGATCCGGCTCGC	TCCACTTTTACGTATTAATTGTTCA	1735666	1735937	272	58.551
FHS716854	B06	TTAATATTGATCCGGCTCGC	TCCACTTTTACGTATTAATTGTTCA	1735666	1735937	272	58.551
FHS716855	B06	TTGAACAATTAATACGTAAAAGTGGA	TGCCTTTTGTTGGGCTTATT	1735912	1736045	134	58.9305
FHS716856	B06	TCCAGCACTAAAGCAACCCT	TTTTGTTACCAAACATTTCCGA	1736476	1736624	149	59.628
FHS716857	B06	CCGGTGATAATACGGAATGTTT	TTCGAGGTAATTGTCAGGGC	1736740	1736915	176	60.022
FHS716858	B06	TCAAGGACAAAAATATCTGCGA	TCATCATGAAGGATTTCACCC	1738062	1738271	210	59.7305
FHS716859	B06	TGGGTTCGAGCCTCATATCT	GAAGCCCAATAACCCTCTCC	1738839	1739084	246	59.778
FHS716860	B06	CAGTCATCAAAATCAATCGCC	TCTACTTGGGAGAGAGGCCA	1739394	1739655	262	60.203
FHS716861	B06	ATTCCCATCACCTCTAGGGC	TACCGTATCCTATCCGCAGG	1740952	1741063	112	60.1155
FHS716862	B06	AAAAATTGATATTTCTGCGGG	TAGTGGGGGTGATTAGGCTG	1741329	1741465	137	59.0435
FHS716863	B06	GCGGGTAAGATAGGGTAGGG	TAGTGGGGGTGATTAGGCTG	1741345	1741465	121	59.881
FHS716864	B06	TTTTGGCCCCTAATGTTTTG	AAGGGAAATGAATTTCTCAAAAAG	1742764	1742930	167	59.457
FHS716865	B06	CTCCTCATTTCGCTCTCACC	TCTTGTACCGAACGGGTAGG	1745769	1745964	196	59.968
FHS716866	B06	AAACACCAACAAGCGGAGAC	TGGATGACATCACTGGTTGAA	1747280	1747485	206	60.0535
FHS716867	B06	AAACACCAACAAGCGGAGAC	TGGATGACATCACTGGTTGAA	1747280	1747485	206	60.0535
FHS716868	B06	CAAATTGGAGGCACAAGGAT	ACCTCAATGGTTGGACTTGG	1748623	1748779	157	59.8765
FHS716869	B06	AGGTCAAAAGTTCGATTCTTGG	TCAGTGCTGACAAGCCAATC	1749925	1750137	213	59.8115
FHS716870	B06	CGATTGTGCTTGGTGTCAAT	ACCCTTCTCCTCGTGGAACT	1750688	1750874	187	59.8415
FHS716871	B06	CGGTGGCTTAGAAATCCGTA	TAGGCATGCATGTGATTGTG	1751139	1751400	262	59.595
FHS716872	B06	CGGTGGCTTAGAAATCCGTA	TAGGCATGCATGTGATTGTG	1751139	1751400	262	59.595
FHS716873	B06	TGAGTAGTTGGCATCTCTTTCATC	TTCTCCCACAAAACATGTGC	1752364	1752632	269	59.668
FHS716874	B06	TTTAGAGAATCCAAATCCAAAAA	CCTTGATTAAATTGTGTGTAACTTCC	1752854	1753130	277	58.1935
FHS716875	B06	TGGCTGATGTCTGTGTCCTC	GCAGTGCTTGGAGGATTGAT	1754512	1754735	224	60.0265
FHS716876	B06	CTGCATTGGATTCAAATACCC	TCAATTTTGGGGTCTAACAAAAA	1754985	1755205	221	59.5185
FHS716877	B06	CTGCATTGGATTCAAATACCC	TCAATTTTGGGGTCTAACAAAAA	1754985	1755205	221	59.5185
FHS716878	B06	GATTTTATGATTTTCGCATCCTC	TCTGTTCATGGCTTCAGCAC	1755076	1755346	271	59.497
FHS716879	B06	AAGTAGCTTTTCTTGTTGGACCC	TCCAATTCGACCTCTCACAA	1757280	1757547	268	59.6325
FHS716880	B06	TAATTTCCTGTGAGGCACCC	TCATCATCAACAATACAATTCGG	1757724	1757975	252	59.8225
FHS716881	B06	AGCTAACCAGCGTGAAGGAA	GGGCCAAGGTTCCATTTATT	1763161	1763380	220	60.0175
FHS716882	B06	TCGAATCACTAACCAAGGGC	CCATCTTCCTCACCGTGTTT	1763480	1763743	264	60.02
FHS716883	B06	ATCAGGTTGATTTGGGCTTG	GGGCGGGTAGTAGTAGGGTC	1767235	1767421	187	59.8905
FHS716884	B06	GGACTGTCCCTCTATTTAGGCAA	TGCAAAATTCACATTCATTCG	1771749	1771998	250	60.1865
FHS716885	B06	CCCTCTATTTAGGCAATTCCTTG	TGCAAAATTCACATTCATTCG	1771756	1771998	243	59.933
FHS716886	B06	TTCGAATGAATGTGAATTTTGC	GCTGTCATCGCGTCTATCAA	1771976	1772208	233	59.9645
FHS716887	B06	TTGATAGACGCGATGACAGC	ATGCCGGGGCTTCTTATACT	1772189	1772393	205	59.965
FHS716888	B06	TAGTATAAGAAGCCCCGGCA	TCCGTTGTTCACTAAACTTGTTG	1772373	1772592	220	59.464
FHS716889	B06	TGTTGGCATACAAATGCTGTT	GCTTAGGAGGGAGACACATGA	1773060	1773262	203	59.1995
FHS716890	B06	CGTACTTATAAATATGGCTCCTCG	CGACTTCACCTGAGTTTCCA	1773515	1773765	251	58.6255
FHS716891	B06	TGGCTCCTCGTAATAGTTTTTCA	CGACTTCACCTGAGTTTCCA	1773529	1773765	237	59.493
FHS716892	B06	CCGGATGACCATCTTTTACA	TCCCATTTGATTCCAATTCC	1773982	1774167	186	58.99
FHS716893	B06	ATCACATGTCAGGGTATTTAATTTT	CACGGATACTAGCACAACACG	1775447	1775721	275	58.2185
FHS716894	B06	ATCACATGTCAGGGTATTTAATTTT	CACGGATACTAGCACAACACG	1775447	1775721	275	58.2185
FHS716895	B06	TCCCCCAAATAAACTTCAAAAA	CATTTGTTCAACGACTGTGTCA	1776413	1776687	275	59.6805
FHS716896	B06	CAGAAGTTGACACAGTCGTTGA	TTCGTTCTGGCTATTTCACTTG	1776659	1776792	134	59.192
FHS716897	B06	ATGCAGCTGCTCACAGAATC	CATGACACACTCCAGACATGC	1777407	1777622	216	59.663
FHS716898	B06	AGCATGTCTGGAGTGTGTCA	TTGGTACACAATTTGTTAGGTTATGAA	1777601	1777846	246	58.852
FHS716899	B06	CAATATGGTCAATCCAATCTAATTT	CAAGTCCAACCATCCGATTT	1777783	1778043	261	58.677
FHS716900	B06	CTTTGAGAAGGTCGGGTGAA	CATTTGGTTGAAAACAATTTAAGA	1778405	1778539	135	58.8215
FHS716901	B06	CCAAAAGCTTCAACTGATGGA	GGAAGGAAGGAATAGCAAGTTCA	1779101	1779327	227	60.579
FHS716902	B06	TTGGCTTCTCATACTTTCTCAATTT	TCCGACATCATGGTTTAGCTT	1779194	1779456	263	59.646
FHS716903	B06	AGCTAACCACGGACCCTTTT	AGGAGACGCCAACAGAGAAA	1779652	1779915	264	59.9935
FHS716904	B06	TTTCTCTGTTGGCGTCTCCT	GATGAAAGGGAAGCTGCAAG	1779896	1780099	204	59.972
FHS716905	B06	AAAAAGGAAGGACAAACCCG	TGCTCTCCCTATGCAGGTTC	1785590	1785765	176	60.343
FHS716906	B06	TGAAAAGTTGGAAAACTCCACA	AACAAAGGGTGCTCATAGTGC	1787480	1787706	227	59.441
FHS716907	B06	TCTTTCAGGGCTGTCGACTT	ATCCGATCCAACGGTTTGTA	1790122	1790378	257	60.0905
FHS716908	B06	TGGAAGGAGGAAAACCACAA	CGGGTTAATGCGAAAACAGT	1791641	1791888	248	60.2305
FHS716909	B06	TGGAAGGAGGAAAACCACAA	CGGGTTAATGCGAAAACAGT	1791641	1791888	248	60.2305
FHS716910	B06	CTGTTTTCGCATTAACCCGT	ATAATCGTGGCCCAAAAGTG	1791870	1792047	178	59.9095
FHS716911	B06	AACCGGACAAATTCGAACAG	TGTGTGGTAAACAAAAGGTAATGG	1793141	1793407	267	60.02
FHS716912	B06	CAACAACTCAACGTGATGGG	CCCCTACTGTTTGGCACTGT	1799720	1799837	118	60.0145
FHS716913	B06	TTTGTCTCTCACTTTGTACCAAACA	TGGTTCCTTTATTTTGTCAGGG	1801434	1801596	163	60.1625
FHS716914	B06	TTTGTCTCTCACTTTGTACCAAACA	TGGTTCCTTTATTTTGTCAGGG	1801434	1801596	163	60.1625
FHS716915	B06	ACCCTGACAAAATAAAGGAACC	TGTGTATAAAGAAAAACAATCGTAAAA	1801574	1801812	239	58.041
FHS716916	B06	TGCTGTCAATAAGATTCCCCA	TTTGGTTTTATGTGGAGGTCA	1802789	1803026	238	59.22
FHS716917	B06	TGACCTCCACATAAAACCAAA	TGAGATATGTTCATTTTGTAACTCAA	1803006	1803268	263	57.5435
FHS716918	B06	TGACCTCCACATAAAACCAAA	TGAGATATGTTCATTTTGTAACTCAA	1803006	1803268	263	57.5435
FHS716919	B06	TTCACCAAAGATTGCTCTTGAC	ACAGCAGTGTGCTTCTGCAT	1803333	1803591	259	59.5065
FHS716920	B06	CAGATGCAGAAGCACACTGC	GAAGCTGCCAGCATGATCTA	1803569	1803713	145	59.9545
FHS716921	B06	CCCAAACTGTTGCCTTCATT	CGGGTTCAGGATAAAATCCA	1805245	1805387	143	59.8635
FHS716922	B06	TTTTGAATTTGCTTGAATTTTTACA	TTCCTTGATGCATGACCATT	1805872	1806070	199	59.05
FHS716923	B06	TTTTGAATTTGCTTGAATTTTTACA	GAATTGAAATTTTTCCTTGATGC	1805872	1806082	211	59.0975
FHS716924	B06	cctcacggaaatggacctta	ACGTGTTTTCCCCAAATTGA	1806447	1806591	145	60.066
FHS716925	B06	ACCTGAGAGCCATTGGATGA	CATTGATGTATTATTGGTAAAGCAGC	1807127	1807355	229	60.394
FHS716926	B06	CATTTTATTGCACACTATCTTGATAAC	GGAGAGATTATGCCAGTTGAGC	1807847	1808115	269	58.896
FHS716927	B06	CGAACATGTGTTAGGAACCCT	TGTTGCTGTCCACAAAGGAA	1808330	1808600	271	59.6235
FHS716928	B06	TTCCTTTGTGGACAGCAACA	GGTGGGTTAGGGTTAAGAGACA	1808581	1808800	220	59.8335
FHS716929	B06	TGTCTCTTAACCCTAACCCACC	CTCAATTAAGAGGTTGCGGG	1808779	1809018	240	59.5455
FHS716930	B06	GGGGAGACTATGTCATTTGAGC	GTTGCTGACCTTCTAGACTTTCTTT	1809022	1809284	263	59.368
FHS716931	B06	GGGGAGACTATGTCATTTGAGC	GTTGCTGACCTTCTAGACTTTCTTT	1809022	1809284	263	59.368
FHS716932	B06	GGGGAGACTATGTCATTTGAGC	GTTGCTGACCTTCTAGACTTTCTTT	1809022	1809284	263	59.368
FHS716933	B06	CGAATCGGATGGTTATTCTGA	GGAAAGAAACGATTTTTCAACG	1809639	1809888	250	59.946
FHS716934	B06	CCAATAATCGAtcCAATCAGA	GAAAATGTGTTATATGCAGCGTG	1810829	1811080	252	58.5385
FHS716935	B06	AATCATTGTTTCCCGCAACT	GCAAGCCTTAAAGCATGTGACT	1811253	1811436	184	60.1155
FHS716936	B06	TCAACCCTAACTATACCCGCA	TACCCACAACCTCCCTTACG	1834344	1834573	230	59.6645
FHS716937	B06	CGTAAGGGAGGTTGTGGGTA	GGGAAATAATGAACCCCCAC	1834554	1834774	221	60.0455
FHS716938	B06	CGTAAGGGAGGTTGTGGGTA	GGGAAATAATGAACCCCCAC	1834554	1834774	221	60.0455
FHS716939	B06	CGCATGTATAGATTCTGCGA	CATTGTAGTAATTAATTTCAGCCAACA	1835162	1835367	206	58.6425
FHS716940	B06	TGTTGGCTGAAATTAATTACTACAATG	GCGATACAAATAGGACTTACCCC	1835341	1835548	208	59.9435
FHS716941	B06	TGTAAAGATACCTCATTTTGTCCA	AGAAGTATTTGAGAGCGCGG	1837290	1837531	242	58.69
FHS716942	B06	ATAATCACATTTATTCTTTTGGATCA	aaaaattaggttatcaaaatcagtcat	1839125	1839398	274	57.214
FHS716943	B06	ATAATCACATTTATTCTTTTGGATCA	aaaaattaggttatcaaaatcagtcat	1839125	1839398	274	57.214
FHS716944	B06	TCTTCCTTCACCGGATACAGA	CCGTCTCAACGACTTTCTTG	1843019	1843274	256	59.0875
FHS716945	B06	CAGGGGAGCTCTGTTTCTGT	CACTTCAAACAAGCCAGCAG	1843129	1843388	260	59.542
FHS716946	B06	CAGGGGAGCTCTGTTTCTGT	CACTTCAAACAAGCCAGCAG	1843129	1843388	260	59.542
FHS716947	B06	CCGAAATGGAATATTTGACACA	AAGGAGGGTGGATTCTTTCC	1844152	1844400	249	59.536
FHS716948	B06	AATGGCATTGCATATTCAGGA	TGTTGTAAGTGAATGCTACGGTG	1844827	1845103	277	60.2025
FHS716949	B06	AAAAAGCTAATTCATTGGAACAAGA	TGACTTATTGATAAGAAAAAtGTTTGG	1845212	1845461	250	59.3145
FHS716950	B06	AAAAAGCTAATTCATTGGAACAAGA	TGACTTATTGATAAGAAAAAtGTTTGG	1845212	1845461	250	59.3145
FHS716951	B06	ATTCGTCCGATCCCTTTCTT	TCACCACTTTTATATTGTACCGTGA	1847883	1847999	117	59.815
FHS716952	B06	ATTCGTCCGATCCCTTTCTT	TCACCACTTTTATATTGTACCGTGA	1847883	1847999	117	59.815
FHS716953	B06	GGAGGTGTATGTGTATGTCTCATCA	TGGAGGAGTGAAAATGTGCTT	1847905	1848184	280	59.956
FHS716954	B06	AAGCACATTTTCACTCCTCCA	TGAAATTGTTGTTGAATCGGTC	1848164	1848424	261	59.7855
FHS716955	B06	AAGCACATTTTCACTCCTCCA	TGAAATTGTTGTTGAATCGGTC	1848164	1848424	261	59.7855
FHS716956	B06	TTGCTTGTCCGTGAATGCTA	TCGATTCGGATCGGTAATTT	1848888	1849128	241	59.885
FHS716957	B06	AAAACAACCCCACTTTTAGGAA	TTTAAATGGGATTTATTTGTCTTTC	1850369	1850644	276	57.991
FHS716958	B06	AAAACAACCCCACTTTTAGGAA	TTTAAATGGGATTTATTTGTCTTTC	1850369	1850644	276	57.991
FHS716959	B06	AAAACAACCCCACTTTTAGGAA	TTTAAATGGGATTTATTTGTCTTTC	1850369	1850644	276	57.991
FHS716960	B06	CTGAATCTGCAGAGGGAAGG	TTCTTCCAACGGAAGGAGAG	1856438	1856646	209	59.672
FHS716961	B06	AATGGCTATAAATGCATTCGC	AAATGGTCGAATGGTCAAGTT	1859609	1859782	174	58.7655
FHS716962	B06	AATGGCTATAAATGCATTCGC	AAATGGTCGAATGGTCAAGTT	1859609	1859782	174	58.7655
FHS716963	B06	AAAAACAGCCATAATTTGCCTTA	CCCAGTTTGAGGATCTGGAA	1859859	1860077	219	59.586
FHS716964	B06	CTTCCACGTTTTCAGGAAGC	GTTTTCAGCCGGCATACCTA	1860573	1860682	110	59.9745
FHS716965	B06	CAATTAagtttgggtataacaattcaa	TGCTTGTTTGCGCGTTATTA	1861067	1861333	267	59.6265
FHS716966	B06	TAATAACGCGCAAACAAGCA	TTGATTGCAACATGGAGTCG	1861314	1861508	195	60.533
FHS716967	B06	TAATAACGCGCAAACAAGCA	TTGATTGCAACATGGAGTCG	1861314	1861508	195	60.533
FHS716968	B06	AGCACAACAGAAATGCTTCGT	TCGTGTGCATTTATTTTCGG	1861742	1862009	268	59.7485
FHS716969	B06	AGCACAACAGAAATGCTTCGT	TCGTGTGCATTTATTTTCGG	1861742	1862009	268	59.7485
FHS716970	B06	GGAAATTACGCTGAAAGCCA	GCTCCTCAGCTGGTTCGTAT	1862099	1862377	279	59.834
FHS716971	B06	CGTCAAATATGTGGCTGCAA	CTGACCTGACTTGCCCTGTT	1862678	1862944	267	60.4815
FHS716972	B06	TGTAGATGGGAAATGGGGTC	TCAGGTCAGGCCAGTCTGTA	1863687	1863934	248	59.51
FHS716973	B06	ACACAGGCCAGACTACAGGC	TGCCTAGGGACCACTTTGAG	1864255	1864478	224	60.2875
FHS716974	B06	AAAAAGAAAGAGAGAGAGGAGAAGGT	gtcagacttgcctgggtgtt	1868517	1868781	265	60.062
FHS716975	B06	AAAAAGAAAGAGAGAGAGGAGAAGGT	gtcagacttgcctgggtgtt	1868517	1868781	265	60.062
FHS716976	B06	AAAAGCTTGAAAGTTGAGAATGAA	GGTCTATTGGACTAAATGTGTTGG	1880370	1880593	224	58.7715
FHS716977	B06	CCAACACATTTAGTCCAATAGACC	AGCTTAACGGACCGGGTTAG	1880570	1880743	174	59.6805
FHS716978	B06	ACCCGTTTAACCCGTCATTT	TCAAGGAGATTACGCTTGGAA	1881043	1881293	251	60.147
FHS716979	B06	GAATCACCATCCTAGCCCCT	GGAAAATGCAGCGTTAGCTT	1888021	1888211	191	59.897
FHS716980	B06	TCCAATAAAATTGTTGGCCC	TCATCAATATCATGCATAACCATCT	1889577	1889818	242	59.632
FHS716981	B06	GTCCAAACAAGGCCTTACCA	CCGATCCACTCCTCAAACTG	1891185	1891463	279	60.3085
FHS716982	B06	GACTGATCCGTCCACGTTTT	AGCCACTACTTGCTTCCCCT	1900737	1900985	249	60.1205
FHS716983	B06	TTTTCCCCCAAACAAGTCAC	TAGCACCCACATTTTCCACA	1902665	1902853	189	59.8855
FHS716984	B06	TTGTGCTACTCTTTTGGACCAC	AGGGTCCGATTACCTTCACC	1902723	1902994	272	59.738
FHS716985	B06	TTGGTGAAGGTAATCGGACC	TTTGTGAAATGAGAGTTGCCA	1902973	1903205	233	59.5485
FHS716986	B06	TGTGTGAATGGAGGAACCAA	CCAATGCTAGCTAACCAATGAT	1903677	1903928	252	59.117
FHS716987	B06	TCATTGGTTAGCTAGCATTGGT	GCATGCATGTAACTGTTATTTGAG	1903908	1904184	277	58.779
FHS716988	B06	TCCCAAAAGCGTAACCTGAC	GCCAATTTTCCATGACATCC	1905201	1905411	211	60.1255
FHS716989	B06	TGGGATCTAGGCCCATACTG	CGATATCCGAACCGCAAAT	1910092	1910283	192	60.361
FHS716990	B06	GGATCGGATTCGAATAAACG	TCAACAACAGAAGTCAGCCAA	1910489	1910589	101	59.422
FHS716991	B06	CCGATCCATAAACACCCCTA	GAAAAGAATAAAAGTGAAGGCCA	1910530	1910750	221	59.2455
FHS716992	B06	CTGAACCAGATTAGTGGTGGG	TGGTTAAACTGATTTGTCCGGT	1911129	1911389	261	60.0405
FHS716993	B06	CTGAACCAGATTAGTGGTGGG	TGGTTAAACTGATTTGTCCGGT	1911129	1911389	261	60.0405
FHS716994	B06	CTGAACCAGATTAGTGGTGGG	TGGTTAAACTGATTTGTCCGGT	1911129	1911389	261	60.0405
FHS716995	B06	AATCCGAAGAATGCTTCCAC	AACTGTTTTTGGCACAAGGACT	1912155	1912430	276	59.602
FHS716996	B06	AATAATTATCAAGGGCCGGG	AGGATTGACCAAATGAAAGGAA	1912526	1912803	278	59.908
FHS716997	B06	AATAATTATCAAGGGCCGGG	AGGATTGACCAAATGAAAGGAA	1912526	1912803	278	59.908
FHS716998	B06	TTGTCGTGGTCGTTGTGTCT	TCCTTTGTTTTTGACCTTTTCC	1915242	1915492	251	59.85
FHS716999	B06	AAGGAAAAGGTCAAAAACAAAGG	TCAATCAAGCAAACATGTCAGA	1915469	1915605	137	59.615
FHS717000	B06	TCATCACTTAAACCAGCCACT	TGACTGATTTAGAGTTGGTTCCG	1917619	1917826	208	58.9315
FHS717001	B06	TGGAGGAGACATTGTGCAAG	ATGGTTTCGTTGTGTTTCCC	1918324	1918467	144	59.7625
FHS717002	B06	ttggacctctaaatttcagtttct	AACAAAGACACCATAAAATTCATCA	1919253	1919531	279	58.263
FHS717003	B06	TGATGAATTTTATGGTGTCTTTGTT	GGTTATGTTTGATTGATATGAGGC	1919507	1919780	274	58.8595
FHS717004	B06	TGATGAATTTTATGGTGTCTTTGTT	GGTTATGTTTGATTGATATGAGGC	1919507	1919780	274	58.8595
FHS717005	B06	TGTCTTCTGGGGAAAGAGGA	GAGATTGCGTGAGAATGTGC	1921132	1921409	278	59.5885
FHS717006	B06	CGTGCTTCAATTAATGGGGT	ATTGTGAAATGGCGAAGACG	1922847	1923119	273	60.4275
FHS717007	B06	TCATCACACCGCCATTTCTA	GGTTCTTGAACTGCCTCAGC	1925226	1925440	215	60.035
FHS717008	B06	TCATCACACCGCCATTTCTA	GGTTCTTGAACTGCCTCAGC	1925226	1925440	215	60.035
FHS717009	B06	CATGCGTTCTGTTTTCTCCC	TTTGTGTTTTTGTAGAATGGACAGA	1926900	1927166	267	60.2975
FHS717010	B06	TCTGTCCATTCTACAAAAACACAAA	AGCATCCTAACACTGCGCTT	1927142	1927279	138	60.0015
FHS717011	B06	TGAACCATTGTCTCTCTAACGA	CAAAATATGGGGCATCGAAA	1927636	1927853	218	59.062
FHS717012	B06	TGGAAGGAGTTGATGAACGA	TGCATCAGTACTTTTAATATCAGTCA	1928217	1928496	280	58.2355
FHS717013	B06	CCTCTTGCTACCTTGCAACC	ATTTAGGTGTGTCCAGGCGT	1930130	1930349	220	59.6765
FHS717014	B06	TCAAAATAATGGTGCCCAAA	CCAAATATGGTATTATTGTAGCTTGA	1932711	1932963	253	58.3495
FHS717015	B06	AAGGAAAACTCCATATCCGAAA	CTTGCCAAGAATATCACAAATAGA	1942799	1943030	232	58.2835
FHS717016	B06	TTATCTATTTGTGATATTCTTGGCA	ACGCAACAACGTTTGGTACA	1943004	1943117	114	58.585
FHS717017	B06	ATTTAGTGGGGTCAATAGTCAAAT	TTCATAACAACAAAAATTAGCCACA	1943961	1944217	257	58.5125
FHS717018	B06	ATTTAGTGGGGTCAATAGTCAAAT	TTCATAACAACAAAAATTAGCCACA	1943961	1944217	257	58.5125
FHS717019	B06	ATTTAGTGGGGTCAATAGTCAAAT	TTCATAACAACAAAAATTAGCCACA	1943961	1944217	257	58.5125
FHS717020	B06	TTTATGACATATCAAATAATACGCAA	CACACTAAACATTGGATAACACTCTT	1944698	1944944	247	57.4685
FHS717021	B06	TTTATGACATATCAAATAATACGCAA	CACACTAAACATTGGATAACACTCTT	1944698	1944944	247	57.4685
FHS717022	B06	AAAGAGTGTTATCCAATGTTTAGTGTG	GCGCATGCAGAAATATCAAA	1944918	1945094	177	59.435
FHS717023	B06	TGCACCATTGTCTACTAATTTGA	TTCCCACGCTGTGTAGTATAATG	1945057	1945336	280	58.25
FHS717024	B06	GCCATGCCATCAAAAACTAAA	TGAGTTTCCCACGCTGTGTA	1945093	1945341	249	60.129
FHS717025	B06	GCCATGCCATCAAAAACTAAA	TGAGTTTCCCACGCTGTGTA	1945093	1945341	249	60.129
FHS717026	B06	TACACAGCGTGGGAAACTCA	ggttggacacaacagacacg	1945322	1945543	222	60.174
FHS717027	B06	AAAAGCCGTTTCCTAGCCAT	TGACAGGTAATGATATTTAAATGTGTC	1945402	1945610	209	58.889
FHS717028	B06	AAAATTAATCACCAAAGTCCGTT	TTTTCAATTTCAATCTATCAGTCTTC	1946916	1947089	174	57.6785
FHS717029	B06	GAAGACTGATAGATTGAAATTGAAAA	TCTAGAGATTGCGGATTCAAA	1947064	1947338	275	57.4325
FHS717030	B06	ATAGCTTATGATGTCGCGGG	GCAGAACCATTCATGAACCA	1954192	1954367	176	59.7915
FHS717031	B06	TGCAAATACTTATGAAGGCATC	TTCACATTGACTTTGTAGTTGGC	1955251	1955363	113	58.096
FHS717032	B06	TGTTGCACAAATTAGACTACAATGTT	CTTCTTTAGGGGAAGGTCGG	1955482	1955733	252	59.5955
FHS717033	B06	GAAGAAATGGTCTCGGCATC	TAGGTAGTGGTACCGCAGGC	1958322	1958483	162	59.8945
FHS717034	B06	GGTTTTGATGTGCCTTTTAGC	TTGTGACCGATGCTTACTGG	1960233	1960481	249	59.2355
FHS717035	B06	GGTTTTGATGTGCCTTTTAGC	TTGTGACCGATGCTTACTGG	1960233	1960481	249	59.2355
FHS717036	B06	TGATCACGTGAATAGTGATTCAAA	AACATAATCCGCCACCATGT	1961984	1962181	198	59.8
FHS717037	B06	CACTTAACGACCACGTGTGAG	CGTTTTGGCCATATTTTTCA	1966634	1966856	223	58.9025
FHS717038	B06	TGGGTATTTGCCTCCTTTCT	TTTGCATGAGTGACAACTGAAA	1966707	1966962	256	59.006
FHS717039	B06	TTTAAACAAGACAATTTGTAATCGAA	TCAACAAAACTGCCTTTCTTAAGTAGT	1967380	1967632	253	59.2585
FHS717040	B06	TTTAAACAAGACAATTTGTAATCGAA	TCAACAAAACTGCCTTTCTTAAGTAGT	1967380	1967632	253	59.2585
FHS717041	B06	TATTCTACCCATTGCCACCC	TGTTGTAGGTTTTTACAATGACGTT	1969256	1969427	172	59.3205
FHS717042	B06	GTACCACCATTGTGGCTGCT	ATTACCACCGTCTACCGCAG	1970932	1971188	257	60.5005
FHS717043	B06	GGGAGAAAAATTAGACGAGGAA	TGCATTATGGACCACCTACAA	1972605	1972862	258	58.831
FHS717044	B06	TTGGTTTCTAAGGTTTAGACCGA	CCGCTTCTTCTTTTTCATGG	1973604	1973840	237	59.514
FHS717045	B06	TTGGTTTCTAAGGTTTAGACCGA	CCGCTTCTTCTTTTTCATGG	1973604	1973840	237	59.514
FHS717046	B06	TTGTTGAAAAAGGGTTGTTGG	AAAATTTTCATCGTCTCTAACTTTTT	1974350	1974464	115	58.6365
FHS717047	B06	GTCAGTATCCGCGTATCGGT	CCCATATTAACCCCAAGCCT	1976122	1976299	178	60.0095
FHS717048	B06	CCATTTGGGTTAGCCTTGAA	CGGAACCAACGCTTTGATAA	1976356	1976626	271	60.46
FHS717049	B06	AAAGCGTTGGTTCCGTTCTA	TCGAGACTTTTAATGTTGAGAAGTTA	1976612	1976804	193	58.823
FHS717050	B06	AAAGCGTTGGTTCCGTTCTA	TCGAGACTTTTAATGTTGAGAAGTTA	1976612	1976804	193	58.823
FHS717051	B06	AGGTTGGAAACACAAGACGG	GCGAAAATTTTTGGATGAGTG	1983322	1983600	279	59.7915
FHS717052	B06	CTTGGTTGGAGCTGAGAAGG	TCACGCATAAGCTGTAACGG	1985228	1985480	253	59.9385
FHS717053	B06	GAAGTAATCGCATATCTCAATCCC	aaaaacATACCGTCTCATGCTT	1987288	1987435	148	59.008
FHS717054	B06	GTAGGCCACTCCCCATGTAA	CGTCATACCGGTGTTTCAGTT	1988319	1988535	217	59.8595
FHS717055	B06	ACAAGAGTTGGCAGAAACGC	TGAGCGCAAACTACATTAACTCA	1990306	1990580	275	60.2
FHS717056	B06	CACATCATCAATCGTTGACAAA	CCCTAATTTTAATGTAACGACGG	1991014	1991258	245	59.1755
FHS717057	B06	TTGTAAAAGAGAAAAAGAAGAAAACAG	AAGATCAAATTGGATGCCCA	1993039	1993218	180	59.1745
FHS717058	B06	CGCAGTAAAATTATTTCCTTAATTG	TCTGATTTCTTTGAGTGTCCTGA	1998590	1998867	278	58.3235
FHS717059	B06	TCAAGACGAGAGAACTTCGACA	CAACAATAAAATCATTCCCTCTTTC	1999759	2000038	280	59.7545
FHS717060	B06	AAAGAAAGAGGGAATGATTTTATTG	TCGAATCAATTGCCTTGAGAC	2000011	2000202	192	59.2515
FHS717061	B06	GAGGGAATGATTTTATTGTTGATTG	TCGAATCAATTGCCTTGAGAC	2000018	2000202	185	60.0895
FHS717062	B06	AAAAATGCGCTCTAGATGAGTAAA	TGAGAATGAAATTTGGATGACG	2000284	2000561	278	59.3285
FHS717063	B06	TCTCTGCAGTGGACAGGATG	CAACGCTCCAATGCAATTTA	2000591	2000860	270	59.841
FHS717064	B06	ATTTGGATGGTGGGACTTTG	CCATCCAACTGTACCATTCTCA	2001405	2001682	278	59.75
FHS717065	B06	GAGAATGGTACAGTTGGATGGA	CCAAAACACTTCTAATCACAATGG	2001662	2001919	258	59.36
FHS717066	B06	GAGAATGGTACAGTTGGATGGA	CCAAAACACTTCTAATCACAATGG	2001662	2001919	258	59.36
FHS717067	B06	TCACTTGAGTTTGAGGAGGGA	TGTTGAAAATGAACGACTTCTTG	2003166	2003432	267	59.564
FHS717068	B06	CTCCGTACACTCGATTCCGT	TGTGAAGTGGTAAAGGGGAAA	2005383	2005611	229	59.7955
FHS717069	B06	GCTGGATTTATGCCATTCGT	TGAACTGGACACAGCCAATG	2006073	2006350	278	60.3255
FHS717070	B06	CTTCATAACCAGGTCAACCGA	ACACTCCTGTGCACCACAAA	2009084	2009343	260	60.0905
FHS717071	B06	CAAACTTGATTTGAAAACTGAAAAA	TCCTACAATTAAAGTCATTTTGATACA	2009411	2009689	279	58.1915
FHS717072	B06	CATTTCAATTACATATTATTGCATCA	ACCAACAGGTGGCTATGAGG	2013241	2013494	254	58.642
FHS717073	B06	TTCTTGGCGAGTCCTAATGC	ACGCTTGATTTTTCCGTTGA	2014760	2014964	205	60.4845
FHS717074	B06	TTGGCCTCTGCAATAAGATG	GGGATTATCCATTGGAAGATGT	2015449	2015726	278	58.949
FHS717075	B06	TTGGCCTCTGCAATAAGATG	GGGATTATCCATTGGAAGATGT	2015449	2015726	278	58.949
FHS717076	B06	TCCGTTCGTCATCTAGGTCC	CGTTTTACACAGTCGTATAATCACAA	2016694	2016916	223	59.77
FHS717077	B06	CCCGAGAACCGAACATAGTA	CGTAGCAATAAGTAATAATTTGAAGCA	2016764	2017043	280	58.503
FHS717078	B06	ACATGATTCTTTTTGTTTCTCAAA	ATCATGCCACAACCCTGTTT	2018262	2018487	226	58.6645
FHS717079	B06	TTTGATGACTGATTTTAATGTACACG	CACTCCCAAAATAATCGTTGGT	2018747	2018853	107	59.7605
FHS717080	B06	CCAACGATTATTTTGGGAGTG	TGTCACCCCTTAAATACCTTACAAA	2018833	2019006	174	59.686
FHS717081	B06	AGAGTGGTGCGCGTATTTTT	GCATTATTTTTGCAGTTGAGATG	2020357	2020634	278	59.298
FHS717082	B06	TTCGTGTGTTTATTTAGTGCTCTTC	CGAATTCAGTGTATCCGACG	2020750	2020940	191	59.063
FHS717083	B06	TTTATAAATAAAGGGTTATGCTTTGTG	TGACATAAGACAAGGGAACGG	2021172	2021422	251	59.1475
FHS717084	B06	TGTTTAATTTTGGTGTAGAAATAGCA	ATAAAGTGAGTGGCATGGGC	2021324	2021595	272	59.177
FHS717085	B06	AACCAGATCCAATTCGTGTTT	GTGCAACTTCACGAATCACC	2022404	2022655	252	58.7835
FHS717086	B06	TTTCGTGTACTTTGAAAACGGA	CTCAAGTTCGAGTCCCATCAG	2026328	2026533	206	59.7575
FHS717087	B06	TGGATACCAATGAGGAACAACA	TTTGTGTACATGCCATGCCT	2031102	2031333	232	60.111
FHS717088	B06	CACGAAGATATGACGGTTGTG	TGTTTGACGCATAGTTGGGA	2031251	2031374	124	59.586
FHS717089	B06	GATTTGCGCATCCCAACTAT	GAGTTTCAAACGATTGATGTCTTTT	2031345	2031612	268	59.9335
FHS717090	B06	CAAAATACCAAAATTTCTACCCC	TGAACTTTGGTGCAAGGATG	2033985	2034259	275	58.8325
FHS717091	B06	TTTTGTTGCAAAACCCAACA	AAAAAGCTTTGACTCTTTTCTCTAAA	2034436	2034643	208	58.9095
FHS717092	B06	TCACAAAAATTACTGGCCCAT	CACCTGGTGACTACTTGGCA	2034788	2034962	175	59.537
FHS717093	B06	CACTTTGGCTATATTTGGTTGAAA	TGGTGAGACCAATCATTTTCTTT	2035342	2035568	227	59.668
FHS717094	B06	CACTTTGGCTATATTTGGTTGAAA	TGGTGAGACCAATCATTTTCTTT	2035342	2035568	227	59.668
FHS717095	B06	TGATGACTAATTTTGATGACTGAGTTT	GTACTGCGGCCACAACCTAT	2037072	2037339	268	59.7765
FHS717096	B06	CCCGCCTCTCTTGTAGTGAC	AAGAAGCTATGTTGCTTTTTGTTTT	2053775	2053900	126	59.46
FHS717097	B06	GTGTCGTCACCAAAACCCTT	TCAAGTAATTCAACTCTTAGCTTTCA	2055602	2055850	249	58.9445
FHS717098	B06	ACTTGATCAATTCAAAGGAAAAA	GGTTAAGTGCTGACTACAAAACACA	2055845	2056100	256	58.354
FHS717099	B06	ACTTGATCAATTCAAAGGAAAAA	GGTTAAGTGCTGACTACAAAACACA	2055845	2056100	256	58.354
FHS717100	B06	GTGCTGGCCTCTAGCACTCT	CACCAAAATCAGTTTATGTGTTGA	2056196	2056370	175	59.37
FHS717101	B06	CAACACATAAACTGATTTTGGTGA	ACTGCCGCACAACCTATTTC	2056348	2056617	270	59.5525
FHS717102	B06	AAGTAGCGTACCTGGTGGCA	ACTGCATGTCTGCACCTGAG	2056949	2057188	240	60.3825
FHS717103	B06	TGCCTCTCTCTCTATGCGTG	CTGCATGTCTGCACCTGAGT	2057075	2057187	113	59.674
FHS717104	B06	TGAACCTCACCGGATTTTGT	ATAATAGGTGGCATGCCGTT	2058169	2058409	241	59.8385
FHS717105	B06	CAAGAAAAATTAAGCTAACTAACTTCG	TCAAGGAAAATACCATGGCTC	2058457	2058727	271	58.408
FHS717106	B06	GCATATGTTTTCCCCGCTAC	ACGTGGAGAATTTAAAGAGAAAAA	2059519	2059727	209	58.571
FHS717107	B06	CTGGAATCTGCTGGAGGAAG	TTGGTTGAATATACATTTAAAGCGAC	2089162	2089418	257	59.8425
FHS717108	B06	CTGGAATCTGCTGGAGGAAG	TTGGTTGAATATACATTTAAAGCGAC	2089162	2089418	257	59.8425
FHS717109	B06	CCTTTCACATAAAGGTTTTCGC	TGCTGTTGGTAACATAGCGG	2091135	2091410	276	59.878
FHS717110	B06	TTGGCAATAAATTGGCAGAT	GCATTCAATATAGGAATATCATCATCA	2091587	2091864	278	58.826
FHS717111	B06	TTGGCAATAAATTGGCAGAT	GCATTCAATATAGGAATATCATCATCA	2091587	2091864	278	58.826
FHS717112	B06	TTGAATGCTCTCATCAATTACTTTG	CAATGCACATGGGGTTAAGT	2091857	2092076	220	59.022
FHS717113	B06	TTGAAGCAATTGGTTTCTTGAAT	GATGTGCAATTACAATCATTAGCC	2093011	2093211	201	59.888
FHS717114	B06	TGCACATCAAATGAAATATGAAAA	catgataactgcacacgttcaa	2093204	2093445	242	59.523
FHS717115	B06	ttttgaacgtgtgcagttatca	TTCTGCTCATCATCAAACGACT	2093422	2093628	207	59.578
FHS717116	B06	CATCGTAAGAGCCCCACAGT	TGTGTTTTCTCCTCACCTCCA	2094275	2094453	179	60.404
FHS717117	B06	GGTTCAAACCGCCGTAAATA	AATTGGGACTCGGAGAGGTT	2101690	2101807	118	59.8835
FHS717118	B06	CCTTTTTCCCTTGTTTTATTGG	CACCACAACGCAACCATTTA	2103329	2103604	276	59.6775
FHS717119	B06	CCTTTTTCCCTTGTTTTATTGG	CACCACAACGCAACCATTTA	2103329	2103604	276	59.6775
FHS717120	B06	CACTGAAATTATTTTGGTTATGGA	acaaagcagctatgATTTATTTGTT	2107836	2108059	224	57.4835
FHS717121	B06	CACCGTAGTGAATCGAGTTAGACA	GATTCGATCCAGCGATTTGT	2108506	2108687	182	60.313
FHS717122	B06	CCAATTTTAGAACTGTAAACTAAGGTG	CAGAACTTACGAGTAGAAACGCAA	2109336	2109583	248	59.0505
FHS717123	B06	AGAGACGCGTGGAGTTAAAGA	CCTCATGTAGCTGCTTGGAA	2111016	2111253	238	59.0795
FHS717124	B06	CATATCTCGTGCAACATGGC	TTCAACTGTATTAAAACCAAATTTTC	2111514	2111729	216	58.624
FHS717125	B06	CATATCTCGTGCAACATGGC	TTCAACTGTATTAAAACCAAATTTTC	2111514	2111729	216	58.624
FHS717126	B06	ATCTTCAACTCCACGCGTCT	TGGTTTGAATTGATAGATTGAGAGTC	2112681	2112924	244	59.893
FHS717127	B06	TGAATCGAGTGCAGGAATTG	CAGCCACTATTAAAATTTGAAAGAAA	2114633	2114900	268	59.5175
FHS717128	B06	TGAATCGAGTGCAGGAATTG	CAGCCACTATTAAAATTTGAAAGAAA	2114633	2114900	268	59.5175
FHS717129	B06	TCTTTCAAATTTTAATAGTGGCTGG	TCCCACATCACCCGTAAGTT	2114877	2115062	186	60.078
FHS717130	B06	TCTTTCAAATTTTAATAGTGGCTGG	TCCCACATCACCCGTAAGTT	2114877	2115062	186	60.078
FHS717131	B06	ACATGAATCCAATGCAGCAA	GACAAAAGAGTCAAAATTTGCG	2117995	2118170	176	59.501
FHS717132	B06	GCTGAAATAGGTACGCGTGG	TATACCCCCTTCACGGACAA	2126569	2126695	127	60.421
FHS717133	B06	CCTCAATCAAGCAACTGAAGC	GCCGATTCCATAGATCCTGA	2128254	2128387	134	60.003
FHS717134	B06	GGCCCAAGTTCTTTGAGTGA	GAGGAACCAGGGAAACTTTG	2128635	2128891	257	59.425
FHS717135	B06	AACCTGCCTCTTCACTTCCTC	AAGAATAAATTTGATGTGATAGACGA	2133505	2133761	257	58.6965
FHS717136	B06	CCTGAAGGCATCCATTGTTT	TTTTAAATCAAAATCAGACACAACA	2155962	2156215	254	58.9035
FHS717137	B06	TCGCAAAAATAGTCTCTCCTTGT	TTTGAAAATGTAAATGATTAAAGAGTG	2155990	2156269	280	58.3605
FHS717138	B06	GTCTGATTTTGATTTAAAAGTAGTGGT	TGATGCACTCACAGCGTATAAT	2156197	2156476	280	57.978
FHS717139	B06	GAAATGATTGCGTTGAAGTGA	ATGCAACCACTTCTCACCCT	2157231	2157409	179	59.17
FHS717140	B06	TTGTGGTGATGTGTTAGCTTGA	CCCTTTTGGtTCCTAGCATT	2157941	2158116	176	58.7165
FHS717141	B06	GGGTCAATGGCAGCTGTACT	CCACCTCCAACAATCACAAA	2158680	2158958	279	59.7655
FHS717142	B06	GGGTCAATGGCAGCTGTACT	CCACCTCCAACAATCACAAA	2158680	2158958	279	59.7655
FHS717143	B06	TTTGGCTGGTAACCTTTTGG	TTTGGTATGTATGTGGCTGGA	2159103	2159343	241	59.437
FHS717144	B06	TTTGGCTGGTAACCTTTTGG	TTTGGTATGTATGTGGCTGGA	2159103	2159343	241	59.437
FHS717145	B06	CCTTTTGGTTCCATATACTTTTCC	CCAAATTAATCCATGCTCCTTC	2159115	2159389	275	59.518
FHS717146	B06	TGGATTAATTTGGTATTTCGGG	GATTTTAAAACGAAAATATTTGGTAAC	2159377	2159640	264	58.5405
FHS717147	B06	TGGATTAATTTGGTATTTCGGG	GATTTTAAAACGAAAATATTTGGTAAC	2159377	2159640	264	58.5405
FHS717148	B06	TTTGGCCAATTCTATGGTGC	TCTCCCTAATATTATCGAATCGG	2160516	2160736	221	59.697
FHS717149	B06	TAAGTAATGGTGGCCCCAGA	GATTGGTTTTCACTCCGCAT	2161085	2161235	151	60.131
FHS717150	B06	ATGCGGAGTGAAAACCAATC	GCTAGAGAATCAATTAAGAAGGCAA	2161216	2161453	238	59.7165
FHS717151	B06	GCCTTCTTAATTGATTCTCTAGCAA	TCTGCTGCACAGGAGCTAAA	2161431	2161709	279	59.691
FHS717152	B06	TATTTCTCCATTGGGCTTGC	TCACCAAATACGTGAAAACCA	2170744	2170948	205	59.483
FHS717153	B06	CCTTGGTTTTCACGTATTTGG	CAAAACTATTCAATATATGCTCACACA	2170925	2171169	245	59.029
FHS717154	B06	CCTTGGTTTTCACGTATTTGG	CAAAACTATTCAATATATGCTCACACA	2170925	2171169	245	59.029
FHS717155	B06	GTAAACTGCCAAGATCGCGT	AGCATTGTCATCAGGATGATTG	2171719	2171979	261	60.12
FHS717156	B06	ACAATCATCCTGATGACAATGC	ACAGCAAGTTCTCGTCTCCA	2171957	2172115	159	59.21
FHS717157	B06	TCATGGAGACGAGAACTTGC	ATAGTGATCTTCCACCGCGA	2172093	2172371	279	59.792
FHS717158	B06	CGCGGTGGAAGATCACTATT	GAAAATAAAACAAAAAGTGAGAAAGC	2172353	2172587	235	59.163
FHS717159	B06	CGTGCACATGAGTACATCTCG	ATTGCGCGTATTTACGTGTG	2174673	2174814	142	59.997
FHS717160	B06	CAGAAAAATATTTGGATAAAGCGA	CATTCTTAACTGATTTGGAATTGG	2174989	2175150	162	58.8795
FHS717161	B06	TGGGTTCAATTCAAAAGGGT	CATGGATTATTGGATGGATTTG	2176125	2176362	238	59.1375
FHS717162	B06	TTTGGTTGATCAGTCACCTCA	TGTTGCTGTAATGGACTAATAACTTTT	2176296	2176528	233	58.954
FHS717163	B06	CATTTTTGCCGCTCAATACA	CCAAAGGCAACTAACGTTGAA	2180729	2180950	222	59.927
FHS717164	B06	GGTTGTCATCGTTGTCGTTG	GGGGGTGGGATAGTATGCTC	2185615	2185878	264	60.277
FHS717165	B06	TTGGACAACCCGATCTTAGG	TGAATTTTCACGATTTAGGGA	2185748	2185990	243	58.5845
FHS717166	B06	GCTGGAACACCGTTGTTTTT	CCGACAGCTGACAGGCTTAC	2194407	2194662	256	60.5055
FHS717167	B06	CACGGGATATACACTCGTTTCC	TTTGACCATAAGGGCATAAACA	2198420	2198699	280	59.9875
FHS717168	B06	ACGGTTCTAGCAATTGAGGC	TTCTCAACTATTTTGTGGATAGTCAA	2200213	2200491	279	58.866
FHS717169	B06	GAATGGTTGATAAAACGGTGTC	TGGTATGGTTAATTTTGTTTTCAC	2201150	2201415	266	57.767
FHS717170	B06	TGGTATTGATAATTTGGTCCAATC	CCACTAGACACTGTTTTAATCAACC	2201296	2201530	235	58.65
FHS717171	B06	CCATTGTTATCCTGATGAGAGC	TTGTGAAACTGCTGTCCTGC	2202096	2202340	245	59.352
FHS717172	B06	AGCAAGACATGATGCGAAAA	CAATCTTTAGAAACAACGATGAGC	2206831	2207040	210	59.389
FHS717173	B06	AGCAAGACATGATGCGAAAA	AAAATTAAATAATCCTCAAGTTGCAT	2206831	2207108	278	58.6625
FHS717174	B06	GCTCATCGTTGTTTCTAAAGATTGT	TTTCGTTTAGATTTACTTTCAACATTT	2207017	2207241	225	59.082
FHS717175	B06	TTTAAGCAAATGAGCGGCTT	GTGGTCATGGGAGCTCAAGT	2213536	2213757	222	60.0525
FHS717176	B06	TTTAAGCAAATGAGCGGCTT	GTGGTCATGGGAGCTCAAGT	2213536	2213757	222	60.0525
FHS717177	B06	AAGGGATATGCCAAAGATAAAAA	GCACATACAAAAAGGAGGAGACAT	2214868	2215147	280	59.4625
FHS717178	B06	TGTGATGGAGACTGGATGTAGG	TCGAACCAAGAACCTTGGAG	2216244	2216502	259	60.1065
FHS717179	B06	TGTGATGGAGACTGGATGTAGG	TCGAACCAAGAACCTTGGAG	2216244	2216502	259	60.1065
FHS717180	B06	TGTGATGGAGACTGGATGTAGG	TCGAACCAAGAACCTTGGAG	2216244	2216502	259	60.1065
FHS717181	B06	CACCCCTAGCAATAATAACTAAAAA	CCTTTCTTAAGATCATAGGGGAAAA	2217175	2217453	279	58.7205
FHS717182	B06	TTCTTCTCTAATGGAGGAAACAAAA	cttgcctccttctctccctt	2217722	2217986	265	59.8175
FHS717183	B06	TTCTTCTCTAATGGAGGAAACAAAA	cttgcctccttctctccctt	2217722	2217986	265	59.8175
FHS717184	B06	AGCCCCAGGAAGAATATCTG	GCGAAGAAAATTGAGACTAGAAGA	2219329	2219608	280	58.3185
FHS717185	B06	CGTTAACGATAACCCCTTAAATAGA	CTGGTCCACACATGCCTAAA	2221056	2221326	271	59.2855
FHS717186	B06	TTTTCTGGAATGTTGAAGAAAGAT	TGCGAAAAATGTCAGAAAATCA	2221756	2221952	197	59.488
FHS717187	B06	TGATTTTCTGACATTTTTCGCA	CAGACAAGACCACGTTTGGA	2221931	2222204	274	60.1595
FHS717188	B06	TGATTTTCTGACATTTTTCGCA	CAGACAAGACCACGTTTGGA	2221931	2222204	274	60.1595
FHS717189	B06	TGCTGATTTTCTTTCGTTACCA	CAGACAAGACCACGTTTGGA	2222077	2222204	128	59.739
FHS717190	B06	AACATCATCCCATACCCCCT	CCAATCCAAATTAGTTCAACCAT	2222508	2222756	249	59.713
FHS717191	B06	AACATCATCCCATACCCCCT	CCAATCCAAATTAGTTCAACCAT	2222508	2222756	249	59.713
FHS717192	B06	AAAATGCAAATAAAATCACCTATGC	TTGCATGCATGTTAATAGCAAA	2225151	2225408	258	59.4855
FHS717193	B06	TGCATTTTGGACATTATGAGTTG	TGCTACTTGTTGGAACATCCAC	2226459	2226613	155	59.9595
FHS717194	B06	TGGATGTTCCAACAAGTAGCA	TGAAAACAATCCTCTGTCATGAGT	2226593	2226780	188	59.612
FHS717195	B06	CTCATGACAGAGGATTGTTTTCA	TCATTACATCACAAGTACTAATGCCA	2226758	2226947	190	59.5445
FHS717196	B06	TGGCATTAGTACTTGTGATGTAATGA	TTTGAATAGTTGATGAAAACAATCAG	2226922	2227119	198	59.2895
FHS717197	B06	AAAGTGGGTGGAGGAGAGGT	AGAAGGTTGATCCCATGCAC	2230472	2230644	173	59.951
FHS717198	B06	TAGTGATGACGATGCGTGAA	AGTTTAGTGTGGCATCCGGT	2231265	2231501	237	59.144
FHS717199	B06	GACAATATTTTATGCGAACGGA	AAGTTGAATTGTTCAAGACGTGAG	2232118	2232221	104	59.3685
FHS717200	B06	TGAATGTTTTTAAGGCTGCG	CAGATGAGATATGGACATAATATTGAA	2233303	2233572	270	58.335
FHS717201	B06	TGAATGTTTTTAAGGCTGCG	CAGATGAGATATGGACATAATATTGAA	2233303	2233572	270	58.335
FHS717202	B06	AGCCACACCTTTGATGCTCT	gttgcggtcctaagaattgc	2234600	2234755	156	59.7935
FHS717203	B06	CCAAATGATGACCAAAATTGC	TGCAGAATCAATGCTATGTTCA	2235115	2235394	280	59.755
FHS717204	B06	GATGACCAAAATTGCTAAAAAGC	ATTGCTGCAGAATCAATGCTA	2235121	2235399	279	58.877
FHS717205	B06	CGGAACACAGCAGACAGTTT	TCCAAACATGAACAACGTGAA	2235465	2235573	109	59.464
FHS717206	B06	TCACGTTGTTCATGTTTGGAC	CATTCAGATTTGATCAAGAATAGAAAA	2235554	2235810	257	59.3115
FHS717207	B06	TTCTTGATCAAATCTGAATGAGTT	GAAAATGGTATTCGGCTCTTG	2235791	2235943	153	57.89
FHS717208	B06	GCAAAATTGATTTCTGTTCACC	TCTTTTGTAGTCCGCATCCC	2236895	2237011	117	59.34
FHS717209	B06	AAAAGAACAGGTATGATTGCATGA	TGATGTGGATTTGATTAAAATAGGG	2237250	2237529	280	60.1
FHS717210	B06	GTGTGGTCCGATTCCTTTGT	CGGACGGTCTGATTTGATCT	2237704	2237864	161	59.95
FHS717211	B06	GGAGTTTAGGCCGGCTAGTT	TGACAGAGCGGAGGAGATTT	2244050	2244212	163	59.8485
FHS717212	B06	GGTGCAAACGCCTCTAAGAC	GCTCTAGTCGAAAGGTGGCA	2247523	2247689	167	60.21
FHS717213	B06	TGTTTCCTAAAATGAGTATTGAATTG	CACTGTTAGTTAAATAGGAATTGGTTT	2247930	2248091	162	57.7395
FHS717214	B06	TGTTTCCTAAAATGAGTATTGAATTG	CACTGTTAGTTAAATAGGAATTGGTTT	2247930	2248091	162	57.7395
FHS717215	B06	CCGTCCGATTTCTCTTATCCT	GCGGGTTTGAGTCTCCCTAT	2248822	2249062	241	60.0135
FHS717216	B06	TTTTTGTGGTTTGTGAGCCT	TCATATGTTTTCACAAAGAATAACCA	2250287	2250395	109	58.5975
FHS717217	B06	AGGTAGGTTCAGCTGGAAAAA	CAGGGTCAGATTTGGAGGAG	2251755	2252015	261	58.8225
FHS717218	B06	GGATTTTTGCCATCCCTACA	ATCAGTGTTCATTCCCAGCG	2259688	2259966	279	60.4145
FHS717219	B06	TTTGAAATTGTATTGTGACCTTTTT	GCAAATCATGAAACTCAACCA	2261861	2262134	274	58.4005
FHS717220	B06	TTTGAAATTGTATTGTGACCTTTTT	GCAAATCATGAAACTCAACCA	2261861	2262134	274	58.4005
FHS717221	B06	TTTGGCTCAGAAGACCTATTGTT	CTTGCCATTTGACTGAAGCA	2262534	2262725	192	59.6525
FHS717222	B06	ATGTTGTTGCAAGATCACGG	AATCAAGAGAATAAAACAATCCGA	2264794	2265033	240	58.926
FHS717223	B06	CTCAGACCCAACCACCTCAT	AAGTTAAACGCGCTCTCCAA	2265648	2265807	160	59.99
FHS717224	B06	AATGAGAAATTTCCTGCCCA	CCCCTATGTAAACCAAACCCA	2268453	2268712	260	60.156
FHS717225	B06	AATGAGAAATTTCCTGCCCA	GCCCTATGTTAACTAAACCCCC	2268453	2268730	278	59.74
FHS717226	B06	GGTTTGGTTTACATAGGGGG	CATGGGCTAAAACCACGACT	2268694	2268970	277	59.0775
FHS717227	B06	CCTTAGGTGGCTTTCAATCAA	CACTCACTTAATCTTCAACAAATTTTA	2271080	2271294	215	58.289
FHS717228	B06	AAAATTTGTTGAAGATTAAGTGAGTG	TGAAGGACATAAGCGGACAA	2271269	2271516	248	58.273
FHS717229	B06	TTGTCCGCTTATGTCCTTCA	TGCCACCTCATCTGTCATCT	2271497	2271767	271	59.242
FHS717230	B06	TTGTCCGCTTATGTCCTTCA	TGCCACCTCATCTGTCATCT	2271497	2271767	271	59.242
FHS717231	B06	TTGTCCGCTTATGTCCTTCA	AATGCCACCTCATCTGTCATC	2271497	2271769	273	59.6105
FHS717232	B06	TGAAACCTAACATAGATTTAAGCACC	CATGCTTGCCCTTTCAATTT	2272318	2272559	242	59.597
FHS717233	B06	CCACCCTCCTGAGACACTTC	ATCTGCAGCATCACATCCAG	2272639	2272875	237	59.7505
FHS717234	B06	GGTGGGATTGGTGAATACAAA	CAACATAAGGTTCGTGGATTG	2273003	2273282	280	58.775
FHS717235	B06	GCACAACGAAAAATTCTACACAG	CCAACTTGCATTGTGGTTGT	2274116	2274395	280	59.1665
FHS717236	B06	GCACAACGAAAAATTCTACACAG	CCAACTTGCATTGTGGTTGT	2274116	2274395	280	59.1665
FHS717237	B06	CGTTTATAACGCTAGTTTTTCATGC	AAATTTAATCCATCCAGTCATCG	2274913	2275179	267	59.8225
FHS717238	B06	TGATTCGATGACTGGATGGA	TTCATCACTGTTCTCCACGC	2275152	2275364	213	59.9215
FHS717239	B06	AAAAGCTCACCCAAACAAGC	GAATACGGATTGAAGAGAGAAAAA	2275763	2276011	249	58.704
FHS717240	B06	GGGTTGGCTAACCGTTTTT	AACCCGGGTGATCTGTAGC	2277147	2277296	150	59.44
FHS717241	B06	TTTAGCCAAATTACTTACGTATTCAAA	GCCATTAAATTGGTCAAATGGT	2277598	2277702	105	59.3855
FHS717242	B06	CCTGTGATGAGATTCTTCGCT	TTTGCAAGTTCACCATGAGC	2278209	2278452	244	59.6455
FHS717243	B06	AAACTTGTCCACTCGTTGGC	TGACATTTTCCCAGATGGAAG	2281671	2281918	248	60.037
FHS717244	B06	CACCAGCATCATCAGAAGGA	TGTTTGTTTGTCGGGACTGA	2282182	2282424	243	59.9575
FHS717245	B06	TTGGTTGGAAGGCGTAAAAG	CATCAGGGAATCAATGGTCC	2284027	2284214	188	60.119
FHS717246	B06	TCACAAGTATATTAATAACGCTACGTC	CCAATACCTCTTGTTTACCAACATT	2286037	2286311	275	58.483
FHS717247	B06	TGTTGGTAAACAAGAGGTATTGG	AGTTCGCGGGTTCACAGTAG	2286289	2286461	173	59.213
FHS717248	B06	ACCGGTTAAGGGTCTGGTTC	ATGGGAGGGAACACACTTTG	2286582	2286696	115	60.0225
FHS717249	B06	AATAAACATCATCGGCCACC	GGAAATTGGGCAGCTCACTA	2292775	2293035	261	59.9325
FHS717250	B06	AATAAACATCATCGGCCACC	GGAAATTGGGCAGCTCACTA	2292775	2293035	261	59.9325
FHS717251	B06	TGGACACAGCTAAAGACGGA	GCTAGATGTTTGACAAGGGTTT	2293341	2293535	195	58.4365
FHS717252	B06	CCTTTCTTTCTTCACCGTCG	ACAGAGCAGCGAGTCTTGGT	2295562	2295666	105	60.0255
FHS717253	B06	CCCTCTACCAAGACTCGCTG	TTGATCAACAAGTGATGCATTTT	2295641	2295890	250	59.7575
FHS717254	B06	CCCTCTACCAAGACTCGCTG	TTGATCAACAAGTGATGCATTTT	2295641	2295890	250	59.7575
FHS717255	B06	AGAACCCATAGGCTCCGTTT	TGGTGTTACTGCTGAGGGTAAA	2297457	2297639	183	59.8165
FHS717256	B06	TTTTGGGATTTTAGGATGCTG	TCCATTCTCCATTCACGTTTC	2299221	2299495	275	59.495
FHS717257	B06	TTTTGGGATTTTAGGATGCTG	TCCATTCTCCATTCACGTTTC	2299221	2299495	275	59.495
FHS717258	B06	CCAGAAATGGCTGCGTTAAT	AGATCGATCAAGGTGCCAAG	2301920	2302194	275	60.157
FHS717259	B06	CCAGAAATGGCTGCGTTAAT	AGATCGATCAAGGTGCCAAG	2301920	2302194	275	60.157
FHS717260	B06	GCCAAAGTGCTAAACTAAGGAGA	CGAATGTTCAATTCACTAAGTGTG	2302912	2303112	201	58.9385
FHS717261	B06	TGAATCAAGGTTAACAATTAGGAAA	GCCAACTTCAGCCAACTCTT	2303859	2304131	273	58.872
FHS717262	B06	TGAATCAAGGTTAACAATTAGGAAA	GCCAACTTCAGCCAACTCTT	2303859	2304131	273	58.872
FHS717263	B06	CGAAAAATCCCACACAGTCA	CATTAAATTTATTCTTAACAACCCAA	2304396	2304600	205	58.313
FHS717264	B06	CGAAAAATCCCACACAGTCA	CATTAAATTTATTCTTAACAACCCAA	2304396	2304600	205	58.313
FHS717265	B06	TTTCTAGAACTAGTGAATCACCACTAA	CTTGCATGGAGGGGAAAAA	2304472	2304747	276	59.0215
FHS717266	B06	CTCAAGAAGTTAGGCACCGC	TCGGTATAATAAGGTGGCTTGTC	2304754	2304927	174	59.7215
FHS717267	B06	AACTTGTTCCATCATTGTGTGC	TTTGCATACTCTTTTCGTTTTATCA	2305114	2305370	257	59.595
FHS717268	B06	TTTTGCCCCCACTTCTAAAAT	ATCTTCCTCCGCGTCACATA	2307178	2307419	242	60.227
[truncated: 234,393+ more rows]
