# Supplementary material for: Genome-wide identification of microsatellite markers from cultivated peanut (Arachis hypogaea L.)
Source: BMC Genomics. 2019 Nov 1;20:799. doi: 10.1186/s12864-019-6148-5 (PMC6824139; doi:10.1186/s12864-019-6148-5)
Supplement: Supplementary file 7 — Additional file 7: Table S7. Summary of SSR markers on nine scaffolds. Table S8. Summary of common SSR markers in four Arachis species. Table S9. Summary of 188 SSR markers tested by PCR amplification. Table S10. Summary of the public SSR markers with only a single locus match to the reference genome. Table S11. Candidate gene identification and annotation for the target QTL, qLLS_T13_A05_7. [file 12864_2019_6148_MOESM7_ESM.xlsx]

## Sheet: Table S7
Table S7. Summary of SSR markers on nine scaffolds.
ID	Chromosome	FORWARD PRIMER (5'-3')	REVERSE PRIMER (5'-3')	SSR marker start (bp)	SSR marker end (bp)	PRODUCT size (bp)	Tm (℃)
FHS951662	Scaffold1	GCTCAATGCTCATGTTGTCC	TGCACCAATCTAGTTGCCAG	3775	3936	162	59.557
FHS951663	Scaffold1	ATGACTTATCCAACCCACCG	CTCAGATCTCCTCAGCCAGC	4907	5166	260	59.958
FHS951664	Scaffold1	GCTGGCTGAGGAGATCTGAG	TTTGAACGTGCGATTCTGAG	5147	5417	271	60.117
FHS951665	Scaffold1	TTAAATAAATTAAACTCGCCAAAAA	TGGATAGTAGAAATTTGGCAATGA	26173	26335	163	58.7965
FHS951666	Scaffold1	TTAAATAAATTAAACTCGCCAAAAA	TGGATAGTAGAAATTTGGCAATGA	26173	26335	163	58.7965
FHS951667	Scaffold1	TCATTGCCAAATTTCTACTATCCA	TTTCGCAAGTGATTTAGTGTTTTT	26312	26548	237	59.581
FHS951668	Scaffold1	TCATTGCCAAATTTCTACTATCCA	TTTCGCAAGTGATTTAGTGTTTTT	26312	26548	237	59.581
FHS951669	Scaffold1	GCCTAATTCGAATCCACTCAA	TTTGAGGCAAATGACCTAAAAAG	26898	27170	273	59.4195
FHS951670	Scaffold1	GCCTAATTCGAATCCACTCAA	TTTGAGGCAAATGACCTAAAAAG	26898	27170	273	59.4195
FHS951671	Scaffold1	TCACTTTTTAGGTCATTTGCCTC	GTCCGACACAAAAGTGGCAT	27145	27345	201	60.3125
FHS951672	Scaffold1	CTCTCGCCCAAGTCATCATC	TATCAATGTTTCCCGTGTCG	27541	27820	280	60.082
FHS951673	Scaffold1	CTCTCGCCCAAGTCATCATC	TATCAATGTTTCCCGTGTCG	27541	27820	280	60.082
FHS951674	Scaffold1	AAAGGGAAGGCCAATGAACT	CTTCAAAGACAGAGACGGGC	33076	33322	247	59.9645
FHS951675	Scaffold1	TATAGCCGTGGACTCTTGGC	CAAACTGAAAATATCATTGTTTTTGAC	33338	33557	220	59.786
FHS951676	Scaffold1	CTCCACCAACCAAAACACCT	CCGTCCCAGTTGATTGGTAA	33994	34166	173	60.303
FHS951677	Scaffold1	TTCCAGTTGCACCATTTTGA	AAAAGAAAAATATTACCGGTTTTTCA	34659	34808	150	59.863
FHS951678	Scaffold1	TTTTCTTTGAAAAACCGGTAATA	ACGGAAGAGAAAGCCTGTGA	34776	35042	267	58.5465
FHS951679	Scaffold1	GTCCTCACCGTGAACGAGAC	CAGTGGCTTTGTTCTGCTCA	35842	36097	256	60.449
FHS951680	Scaffold1	TCCATCTTTTCCTGTTTGGG	ACACTCTCTCACTTAGTTGTCGC	36814	36914	101	58.862
FHS951681	Scaffold1	GCTTTCATGGGAGGACTTGA	GGGGAGATGCTATGGATACCT	38182	38458	277	59.737
FHS951682	Scaffold1	CCCTTCTCTCAGAGCACATTG	ATCTCCGTCTCATTCATGCC	39826	40083	258	60.0195
FHS951683	Scaffold1	ATGACGATGTCGAAAAAGGG	GCGGCTATTTATTTTAAAGTTGGA	44861	44968	108	59.9215
FHS951684	Scaffold1	GTTGAGCCTATGGACTTCGC	GCATTTGATTGGATCAGCGT	51169	51317	149	60.4285
FHS951685	Scaffold1	GGCCATGCACACTCCTAAGT	TTTCTTCCTTCGAATCCAGG	53349	53545	197	59.691
FHS951686	Scaffold1	CTTGCAAATGCCGACAGTAA	TACACTTGTGACCCGTGGAA	54511	54691	181	59.9365
FHS951687	Scaffold1	CACAAGCAGCCTCGATCATA	GATTTCCTTACCCCAGTCCC	58638	58907	270	59.8005
FHS951688	Scaffold1	CACAAGCAGCCTCGATCATA	GATTTCCTTACCCCAGTCCC	58638	58907	270	59.8005
FHS951689	Scaffold1	CACAAGCAGCCTCGATCATA	GATTTCCTTACCCCAGTCCC	58638	58907	270	59.8005
FHS951690	Scaffold1	AAAGAAAACAGGGAAAGGGG	AAGGAAATGGCGAGATCTGA	58870	59047	178	59.603
FHS951691	Scaffold1	AGGAAATCATGTTTGTGGGG	AAGGAAATGGCGAGATCTGA	58900	59047	148	59.71
FHS951692	Scaffold1	TCCCTTCTCGATCCAAGAGA	TCAAGTGCGGGTTTATAGGC	86590	86828	239	59.9875
FHS951693	Scaffold1	TAAAGGAGTAGTGGGCGTGC	ATTGGTCAATTCCCAACGAA	146198	146404	207	60.22
FHS951694	Scaffold1	TGGACGCTCGATTTTAAAGG	GATTCATTGCAAGGAGCCTG	146184	146450	267	60.473
FHS951695	Scaffold1	GCGGTTGGTAGAAGCGATAG	TGTAATTTTGGGCGTTAGCC	146464	146722	259	59.9155
FHS951696	Scaffold1	GCGGTTGGTAGAAGCGATAG	TGTAATTTTGGGCGTTAGCC	146464	146722	259	59.9155
FHS951697	Scaffold1	TTTGAGTTAAAATGCATGGATGA	GGACCAAAATATACTCGGGTCTTA	147207	147477	271	59.574
FHS951698	Scaffold1	TGATGCCACTTTTGCTACGA	CAAAGAATAAATTGTAATTAGAAAGCC	149207	149464	258	58.9145
FHS951699	Scaffold1	GCTCGACAATTCTAATGTTGCAT	CAACTCAAATGAAGATGGCAAA	149579	149858	280	60.3105
FHS951700	Scaffold1	TTGCCTTAAATGAATACGGGA	TGATTGCGCTACAAGAATCG	149859	150113	255	59.709
FHS951701	Scaffold1	TTGCCTTAAATGAATACGGGA	TGATTGCGCTACAAGAATCG	149859	150113	255	59.709
FHS951702	Scaffold1	CACTTCCACCCCACCTCTAA	TGATTGCGCTACAAGAATCG	149988	150113	126	59.9675
FHS951703	Scaffold1	GTACAGAAATCGGACCGAGG	TCTTTCATGGTTGATTCTAAGACC	153021	153232	212	59.122
FHS951704	Scaffold1	TCTTAGAATCAACCATGAAAGACTG	AATCAAGTTGCTCGTCAAGTTT	153211	153489	279	58.469
FHS951705	Scaffold1	GACAATTTTATCGCATGCCC	TGAGAGATTCTCAATTCGCAA	159368	159613	246	59.4415
FHS951706	Scaffold1	GACAATTTTATCGCATGCCC	TGAGAGATTCTCAATTCGCAA	159368	159613	246	59.4415
FHS951707	Scaffold1	CACAAGGAAAATTGTGAGTTCAA	ATCTCAATCCGGCCTAATCC	159825	160023	199	59.708
FHS951708	Scaffold1	TTTATGGGGTGCGAGTAAGG	ATCTCAATCCGGCCTAATCC	159895	160023	129	60.1025
FHS951709	Scaffold1	TCTCATGTACAAAGAAGATTGGC	AAAAGAATTCAAAAACATCAATCAA	160566	160820	255	58.3175
FHS951710	Scaffold1	TCTCATGTACAAAGAAGATTGGC	AAAAGAATTCAAAAACATCAATCAA	160566	160820	255	58.3175
FHS951711	Scaffold1	TCTCATGTACAAAGAAGATTGGC	AAAAGAATTCAAAAACATCAATCAA	160566	160820	255	58.3175
FHS951712	Scaffold1	TTGATTGATGTTTTTGAATTCTTTT	GTGATCCCCACCCCTAATTT	160796	161043	248	59.0625
FHS951713	Scaffold1	AATAGATGCTACGCATGGGG	TCTTCTATTAATTTCAACGCTTTTG	161856	162072	217	59.094
FHS951714	Scaffold1	TGGTTTAATTACTCCGTCATTTTT	TTTCTTTTAATTGGGTCTTTATATCAT	161925	162204	280	57.6565
FHS951715	Scaffold1	ATCATGCCAAGGTGAAGAGC	CCAATCCTCCACTAAGGTTGTT	163457	163574	118	59.8075
FHS951716	Scaffold1	GAACCAGTCCACCCCTACTG	GAACACGGCCTTACAGTGGT	164642	164884	243	59.73
FHS951717	Scaffold1	GTGTGGTTGCGTAACGATTG	GCACACACACACCTACCCAC	166874	167140	267	59.9785
FHS951718	Scaffold1	GTGTGGTTGCGTAACGATTG	GCACACACACACCTACCCAC	166874	167140	267	59.9785
FHS951719	Scaffold1	GGCAGCAGCTTCAGAGAGAT	TGGTAATCGTTGACGCAAAA	171867	172126	260	59.984
FHS951720	Scaffold1	CTCGAATCCGCAACCTTTTA	CGAGTTCAATTGTTTTGATAACTG	172823	173039	217	59.0755
FHS951721	Scaffold1	GATTCATGTCATGGGGGTTC	CGGTGATTCGTAAATGCTCA	176396	176672	277	59.8415
FHS951722	Scaffold1	AAATTCGCGAAATAAGAAACTCT	TTCATTGTTGTTTTTAGAACTGAATTT	176767	176995	229	58.268
FHS951723	Scaffold1	AAATTCGCGAAATAAGAAACTCT	TTCATTGTTGTTTTTAGAACTGAATTT	176767	176995	229	58.268
FHS951724	Scaffold1	AAATTCGCGAAATAAGAAACTCT	TTCATTGTTGTTTTTAGAACTGAATTT	176767	176995	229	58.268
FHS951725	Scaffold1	ATGAGTGTTCCCACCAATCC	TGGAACCCATTTGTCTATTCG	177044	177310	267	59.7225
FHS951726	Scaffold1	AATGCAACAACTGTCACCCA	TGCAAATCGATAAAAATACTCCAA	177587	177826	240	59.943
FHS951727	Scaffold1	GTTGCCGGTAGGTGAAACAT	TGTAAGCGTGTTCCCATGTC	179323	179556	234	59.7155
FHS951728	Scaffold1	GCAACTTTTGGATTTGGCTC	TCCCGATAAATGAGTTTCGC	180734	180973	240	59.8645
FHS951729	Scaffold1	TTTCTGTCACCTAAGGCGCT	GAGAAGAGAGTTCGAAGGGCT	183750	183995	246	59.618
FHS951730	Scaffold1	TTTCTGTCACCTAAGGCGCT	GAGAAGAGAGTTCGAAGGGCT	183750	183995	246	59.618
FHS951731	Scaffold1	CCAACTTCAACTAAAGGGGC	TCCAAACCTTAACCAACGAGA	183808	184083	276	59.1445
FHS951732	Scaffold1	TGAAATTAAGTTTGGTGTCCCC	ATCCTACCGCACAGACTGCT	184942	185220	279	59.9935
FHS951733	Scaffold1	CATCCATAAGCTGGAAAACCA	AGAATTCCCAACTGAGCGAA	193924	194132	209	59.8795
FHS951734	Scaffold1	CATCCATAAGCTGGAAAACCA	AGAATTCCCAACTGAGCGAA	193924	194132	209	59.8795
FHS951735	Scaffold1	CATCCATAAGCTGGAAAACCA	AGAATTCCCAACTGAGCGAA	193924	194132	209	59.8795
FHS951736	Scaffold1	GGAAAATTAGGAACCTGCCC	CTGGACACTGTGGGTTTTCC	194270	194533	264	60.088
FHS951737	Scaffold1	GCGCTGTGAACAAGTTCCTT	TTGCCAAATAAGACACGCTG	197607	197816	210	60.156
FHS951738	Scaffold1	GAACATTGATGATGGGGACC	TTATCTCAAAGCGGGTACGG	200330	200553	224	60.042
FHS951739	Scaffold1	AACAGAGGTCTGGTCGCCTA	TGGGCGAAATAAGTTTTTCCT	200898	201175	278	59.912
FHS951740	Scaffold1	CCGCTGTGCGTAGAATCTTT	GGTCCATCATTCTCTCTCCG	204550	204781	232	60.0095
FHS951741	Scaffold1	TGCTTGATTTGTTTGTGTTGAG	AGGCCTGTTAAGAGCAAAGC	205001	205271	271	58.8075
FHS951742	Scaffold1	TTTTTGAAAATTTAGCCGTTAAAGA	GGCTACAGGCCAATCAACTG	205062	205297	236	60.142
FHS951743	Scaffold1	GAGGATCCAAATCCCACTGA	TTGCTACGGCTTATGTGCAG	210314	210477	164	59.9495
FHS951744	Scaffold1	TTGAAACATAAAGGTGGGGG	CATGGTCAAATTAAAAAGAAAGTCG	212029	212300	272	59.957
FHS951745	Scaffold1	TGTAGAGGCAACAAAATCCCA	caggcctttaaacgcttcag	214947	215225	279	60.249
FHS951746	Scaffold1	TGTAGAGGCAACAAAATCCCA	caggcctttaaacgcttcag	214947	215225	279	60.249
FHS951747	Scaffold1	GTAATTTTATCGCCCGGACC	AAAAACGAATGAAAAATACATAGCTT	224967	225117	151	59.2865
FHS951748	Scaffold1	AAAAATTGAAACATCAAAACTGGA	TTGGATTAAATAAACAACCCATTG	225396	225529	134	59.042
FHS951749	Scaffold1	TGAGTCTCCTTAAAGAGCCAATAA	TATTGATGAAGGTGGGGTGG	225463	225737	275	59.6125
FHS951750	Scaffold1	CGAGAAATTCAGTGATGCGA	AATGAATTATTTTTACCCATGACATAA	226295	226573	279	59.1245
FHS951751	Scaffold1	CAAGTGTAATTATCCGTGTCATTC	AATTTGTTGGTGGATTTAGGTAGT	227964	228231	268	57.4475
FHS951752	Scaffold1	CTGAAATGGCGGACCATACT	CGACCCAGGGTATGAACAGT	233931	234185	255	59.8995
FHS951753	Scaffold1	CGATCTTAATCGAAAGCCGA	TTTCGAATAGTCGGAATGGC	268989	269120	132	60.17
FHS951754	Scaffold1	GGCAACCCTAGCATTTCTCA	AAGTTGTTAGACCCCGTCCC	269957	270236	280	60.2195
FHS951755	Scaffold1	TCCACAATGTGTGCAATAAGTTT	CATTGCATACTGACAACCCG	282931	283044	114	59.713
FHS951756	Scaffold1	GCTTGCTTTTAAGATTGCCG	ACAAGCGAGACAAAAATGGC	286151	286384	234	60.121
FHS951757	Scaffold1	GCATTTTCATGGGATTCACC	ACCCCGATGCAGACATAGAG	302250	302520	271	60.1185
FHS951758	Scaffold1	TTTTGCTGGAGTTTTGGACC	TGAAGAAAAACGAAAATGTATCTGA	302982	303148	167	59.6645
FHS951759	Scaffold1	TTTTGCTGGAGTTTTGGACC	TTCCTTGGATATATGTATCACCTTTTT	302982	303258	277	59.801
FHS951760	Scaffold1	TCATGAATAGACTAATGGGACCAA	TTCCTATGGCTTGATTGAATTT	323223	323327	105	58.754
FHS951761	Scaffold1	TGACCATTGATAAGAAGGGTTG	GCTTAAATGTTGGGGGTGAA	324429	324656	228	59.375
FHS951762	Scaffold1	GCGGATCGGATTCGTAAATA	TACACAATCCATGTGCAGCC	325205	325388	184	60.2205
FHS951763	Scaffold1	CATTCCAAAATTTTTAGTGTGTAAGT	GACCACAATTATTGATCCAGGAG	325431	325695	265	58.426
FHS951764	Scaffold1	CAAGGAAGCTAACACCACCC	TTTTAATGGCCATGTAGCCC	326638	326914	277	59.6935
FHS951765	Scaffold1	TTGGAACGCTTAGGTGGAAG	CTCTATTCCGATTGGGCGTA	327997	328187	191	60.147
FHS951766	Scaffold1	TAGGTTACCTTGCGCAAAAA	TTGAATTCACGTTGCAGCTC	329144	329362	219	59.2445
FHS951767	Scaffold1	TAGGTTACCTTGCGCAAAAA	TTGAATTCACGTTGCAGCTC	329144	329362	219	59.2445
FHS951768	Scaffold1	AATTTCATAGGTGAAGCCAAAAA	GGGAAGAAATTCAGGTGGGT	340265	340500	236	59.6245
FHS951769	Scaffold1	CAGACCCGAAGAAGAAATCG	CATGGTTAGTGGGGTTACGG	345744	346001	258	59.955
FHS951770	Scaffold1	CAGACCCGAAGAAGAAATCG	CATGGTTAGTGGGGTTACGG	345744	346001	258	59.955
FHS951771	Scaffold1	CACCACCGTAACCCCACTAA	ATAATTGTGGCCCGAAAGTG	345977	346154	178	60.241
FHS951772	Scaffold1	TGCGTTTCGTAAAATAACTTTCAA	CACCCTTCTGTTTCAAGGACA	347017	347281	265	60.0955
FHS951773	Scaffold1	GCTTCTTCTAGTCATATAACGAGGGT	AGAAATGTCTGGGCTGCTGT	350818	351095	278	59.7665
FHS951774	Scaffold1	ATCGGCAATCTACAACCACC	GGCCTACCAATTCACACAATG	352019	352230	212	60.031
FHS951775	Scaffold1	TTCTGGAGGGCAGCTGTAAT	ACCACAACAGCAAGTCAGCA	353326	353604	279	60.173
FHS951776	Scaffold1	ACCCCAAATGTTGGAGACAA	TTTGTTGAAAACTGTTCATGTGTG	355574	355846	273	60.0935
FHS951777	Scaffold1	TTTTTCAGGAAAACGATCCCT	GAGATGCGCTGGACAAAAAT	356865	357067	203	60.0765
FHS951778	Scaffold1	TAAAGCAACGAATGAACCGA	TGCAGTGGTACATATCCCGA	356959	357195	237	59.6245
FHS951779	Scaffold1	TGTTTGGCATCTCAGATCGT	CAGTGGGATAAAATCCGTCG	357267	357523	257	59.784
FHS951780	Scaffold1	ACCTGCTTGGTTGGACTTTG	CAGTATTTCTCTTGGACGGTCA	365037	365308	272	59.6935
FHS951781	Scaffold1	TGACCGTCCAAGAGAAATACTG	TCCACTCTTGATCTTTTCAGAAACT	365287	365548	262	59.531
FHS951782	Scaffold1	TGACCGTCCAAGAGAAATACTG	TCCACTCTTGATCTTTTCAGAAACT	365287	365548	262	59.531
FHS951783	Scaffold1	TGACCGTCCAAGAGAAATACTG	TCCACTCTTGATCTTTTCAGAAACT	365287	365548	262	59.531
FHS951784	Scaffold1	TTTCTGAAAAGATCAAGAGTGGA	AATCTTCACAAGAAAATGCTTTATG	365526	365731	206	58.088
FHS951785	Scaffold1	TTTCTGAAAAGATCAAGAGTGGA	AATCTTCACAAGAAAATGCTTTATG	365526	365731	206	58.088
FHS951786	Scaffold1	CATAAAGCATTTTCTTGTGAAGATT	TCAGGTAACCCTCGGAACAG	365707	365890	184	59.084
FHS951787	Scaffold1	TATCCACAACAGACACCCGA	GAGGTACAGGAACGGCAGAG	371337	371524	188	59.9135
FHS951788	Scaffold1	TGGCATGATAAAGGGTTTCC	TGAATTTTGCCCTAGTTGGC	379857	380092	236	59.918
FHS951789	Scaffold1	TAAATCGGTGTTCGGGTAGG	CCTTCTTCCTCCCTTCCACT	380490	380748	259	59.744
FHS951790	Scaffold1	TAAATCGGTGTTCGGGTAGG	CCTTCTTCCTCCCTTCCACT	380490	380748	259	59.744
FHS951791	Scaffold1	TCAAGGTGTGAAACCTGGTG	CCAAAAGGAGGGAGCGTAAT	394775	395040	266	60.004
FHS951792	Scaffold1	TGGCTAAAGGAAGGAGACCA	GCTCACGTATCACTCCTCCAT	395387	395665	279	59.4935
FHS951793	Scaffold1	GATGGTTATGTTCGGCCACT	TTCTGCGAGTAGGGTCGAGT	402844	403048	205	59.916
FHS951794	Scaffold1	GATGGTTATGTTCGGCCACT	TTCTGCGAGTAGGGTCGAGT	402844	403048	205	59.916
FHS951795	Scaffold1	ATGGTTATGTTCGGCCACTC	TTTTTCTGCGAGTAGGGTCG	402845	403051	207	60.099
FHS951796	Scaffold1	ATTTTTGTTTGTGCCTTGCC	GAGTGGAAATTAATGCCGGA	405380	405578	199	59.9415
FHS951797	Scaffold1	TCCGGCATTAATTTCCACTC	TGCAATGCATTTCGATTCTAAG	405559	405768	210	60.0635
FHS951798	Scaffold1	TCCGGCATTAATTTCCACTC	AGCCTTACAACTTGGATCCTCT	405559	405813	255	59.163
FHS951799	Scaffold1	TAGATAACCCTGGTTTGGCG	TCATTCGTCGTTGAAGTTGC	407135	407388	254	59.9
FHS951800	Scaffold1	GCAACTTCAACGACGAATGA	TTCTGAGTGTCAGTGCCTGC	407369	407527	159	60.017
FHS951801	Scaffold1	TTGGAACACCAATTTTAAGTCAA	gcccttaaccatttaccatgaa	409042	409315	274	59.3265
FHS951802	Scaffold1	CATTGAAGGGTCGATGTCCT	TTTTTGTACGGGCATCAGTG	421953	422163	211	59.756
FHS951803	Scaffold1	TGCACACACAACACTTTGTCA	ATCTCCCTCTAACGGCATCA	422649	422895	247	59.733
FHS951804	Scaffold1	TCTATGTGACGCCTGGTGAG	CTCCATGTTAACGCATGTGG	424079	424354	276	59.9215
FHS951805	Scaffold1	TGAGAAAACGACATTCTTTCG	TTTGAATCCGACAGTGGTAGC	425720	425910	191	59.069
FHS951806	Scaffold1	TGAGAAAACGACATTCTTTCG	TTTGAATCCGACAGTGGTAGC	425720	425910	191	59.069
FHS951807	Scaffold1	TTGAACAAGCCCACTTTGTG	TTGGGTCTGCTTTTTATGGG	427464	427678	215	59.8325
FHS951808	Scaffold1	ATGGATGATGGCTATCCCTG	CACGCCGTCTACAACGAATA	431124	431358	235	59.7425
FHS951809	Scaffold1	GCTACTGGCCAATGGGTTAC	AGGATGGGTACCGACATGAG	431827	432090	264	59.63
FHS951810	Scaffold1	ACTCATGTCGGTACCCATCC	TTGGTGATGCTAGTGGGTGA	432070	432202	133	59.8865
FHS951811	Scaffold1	AATTGGGAACAACATAATCCAA	CGCAAATTAAAAATGCTGACG	433670	433920	251	59.416
FHS951812	Scaffold1	TCCGTCACTGCTGACAACAT	AGGAAAAGAGAGCGATGCAG	435346	435604	259	60.018
FHS951813	Scaffold1	TCTCTCTTTGTTCCTCTTTTGTCA	CCTTATCCTAAAATCAATGCACG	435804	436066	263	59.719
FHS951814	Scaffold1	CGTGCATTGATTTTAGGATAAGG	TCAAAGTTGTTATGGTCCTCGTT	436044	436240	197	59.899
FHS951815	Scaffold1	AACGAGGACCATAACAACTTTGA	AACCCTTTGTGATTTTGTTTGT	436218	436360	143	58.748
FHS951816	Scaffold1	AGCGAAAGCACAGACTACTGC	CAACAGAATGAAGTTGAAGGAAA	436593	436872	280	59.127
FHS951817	Scaffold1	TTGACCAAATCGTCACATCC	GCTCGGTTATAGTGTAACGGGT	437184	437429	246	59.403
FHS951818	Scaffold1	CCACAAATTTGCTGTGGCTA	GTTGCAGGTAGCCGTTGAAT	437573	437820	248	59.9345
FHS951819	Scaffold1	CCATGGTGACTTGACTCCCT	GCCGGATCTATTGTCGAAAG	437996	438193	198	59.815
FHS951820	Scaffold1	GCTTTTTCGACGCTGCTATC	CGTCTCTCATGACTGTGGCT	438197	438428	232	59.5595
FHS951821	Scaffold1	CAGTCATGAGAGACGCAACC	GACATTTCAAGCAGAAACGAGA	438414	438612	199	59.4595
FHS951822	Scaffold1	CAGCCATTAAGCGAACTATCTCA	TCTTTCCAACCAAACATAGCC	438686	438954	269	59.91
FHS951823	Scaffold1	CAGCCATTAAGCGAACTATCTCA	TCTTTCCAACCAAACATAGCC	438686	438954	269	59.91
FHS951824	Scaffold1	TTTCTACGTTATTAGGCTATGTTTGG	tgtttttcttcccaatattctttc	438920	439121	202	58.5115
FHS951825	Scaffold1	AGGCTATGTTTGGTTGGAAAGA	ttttcttcccaatattctttcttttt	438933	439118	186	59.5545
FHS951826	Scaffold1	CCACAATAAGCCGAAAAGTG	CAAAACAGTTGGTTTGTTATTTGTT	439718	439934	217	58.4305
FHS951827	Scaffold1	CCACAATAAGCCGAAAAGTG	CAAAACAGTTGGTTTGTTATTTGTT	439718	439934	217	58.4305
FHS951828	Scaffold1	TTTAAGGGATGTTTTGTATTTTGAA	TTTCACGTCACCTTAAAATAAGC	440361	440630	270	57.9055
FHS951829	Scaffold1	TTTAAGGGATGTTTTGTATTTTGAA	TTTCACGTCACCTTAAAATAAGC	440361	440630	270	57.9055
FHS951830	Scaffold1	TTTAAGGGATGTTTTGTATTTTGAA	TTTCACGTCACCTTAAAATAAGC	440361	440630	270	57.9055
FHS951831	Scaffold1	GTGTAGCTAGGTTGATTAGGTGATT	CTGACACATTGATATTTCAGTAATTTT	440713	440980	268	57.1335
FHS951832	Scaffold1	GCTTGCTTACCTCAGTGGCT	TCGGCAGTAGAACAGCATTG	441129	441276	148	59.8275
FHS951833	Scaffold1	GAGAGGTGCGACGGTACACT	CGGCAGTAGAACAGCATTGA	441167	441275	109	60.17
FHS951834	Scaffold1	CAATAATGTTGATGTGATTCAAAATG	GCCTCTGTTTTTGTGGCAGT	443049	443318	270	59.938
FHS951835	Scaffold1	TGTCAAAGACCGAGAGGCTT	CGTTTGATTCATGTAGCCGA	443435	443661	227	59.8385
FHS951836	Scaffold1	GGCGGTTTGTCCTATTCAGA	CCATGAATGTCTTGGCAACTT	445016	445263	248	60.0295
FHS951837	Scaffold1	CAAACCCATACAAAAGCCTTG	TCCGCTCATCAGGTTCTCAT	446112	446376	265	60.1345
FHS951838	Scaffold1	ATTTCGTGTACCAGAACCGC	TGGCTTGTTATTGCTGATGG	448079	448230	152	59.844
FHS951839	Scaffold1	TATCCGCTCATCAGAAGGCT	ATTGAAGTTGCACACCGTGA	459693	459814	122	60.0495
FHS951840	Scaffold1	CGGTCGTGATTCTGGACTCT	GGAGAGCATGCGATTAAACC	460637	460871	235	59.9675
FHS951841	Scaffold1	TTAGGGTTAGGGACAGGGCT	CGTGAGGTCGCACTGAATAA	460732	460958	227	59.9095
FHS951842	Scaffold1	GTTCCATTCAGTGGTGGGTT	TGCCTGCTGATTTTGAGTGA	462780	462910	131	60.109
FHS951843	Scaffold1	ACATGCTTGTGCAACACAGA	TGTCGGAGAATTTTATTCTTATTCG	463237	463513	277	59.382
FHS951844	Scaffold1	AATAACGCGCTCAATGTTCC	GAAACAATCTCCTCGGCAGT	464458	464734	277	59.6955
FHS951845	Scaffold1	TGGCTCTGATACTAAGTGTTGAGTCT	AAGGAGTTTTTGTTGGAGAATTT	467277	467556	280	58.6985
FHS951846	Scaffold1	AAGATGATGTGAATAAGGATATTGC	GCTTGCTTTGCAGGCTATGT	467431	467698	268	59.147
FHS951847	Scaffold1	CCAAGCTTCAGTCCACATGTAA	TATCTTTTCCATTTTGCGCC	468380	468639	260	60.104
FHS951848	Scaffold1	ATCCAGTCCAATCGGTTCAG	CCACTAAACTTCTACCCAAGCCT	472144	472357	214	59.995
FHS951849	Scaffold1	GGCTTGGGTAGAAGTTTAGTGG	CAATCTCCCCCACAACCATA	472336	472451	116	59.884
FHS951850	Scaffold1	TTCAACTTGATTCAGCTCCTCA	TTTCAAAGAGCCAATGTGGT	472615	472866	252	59.097
FHS951851	Scaffold1	GTGCTCCAGCCCAGAACTAA	CAATCTGTTTCGATGCTTGC	473083	473246	164	59.911
FHS951852	Scaffold1	CGAGGGGAGTGAAAAGGATT	TGCAAGTTCAGGATCCAACT	473992	474205	214	59.3605
FHS951853	Scaffold1	CGAGGGGAGTGAAAAGGATT	TGCAAGTTCAGGATCCAACT	473992	474205	214	59.3605
FHS951854	Scaffold1	GCTGGAGGTCTAAAACGTCG	ATGGGAATGATTCTTCACGG	474312	474565	254	59.8125
FHS951855	Scaffold1	TTGTCGCATATGGAGTGGTC	CTCCATCACACCGGAAAAAT	474527	474773	247	59.6585
FHS951856	Scaffold1	TGAATACTGATGCCGAACTCC	GCCTTGCATCTTGATTCCAT	486397	486623	227	60.0655
FHS951857	Scaffold1	TGTCTCATAAATTTCCGCTGC	TGGACTAGGATCGTTGGGAC	487951	488189	239	60.0755
FHS951858	Scaffold1	TAATGAACCCCCTCAAACCA	AAAACACAATTGTCTCCGGG	488370	488633	264	59.996
FHS951859	Scaffold1	GTGCAGAGGAAGGTTCAAGC	AATCATCATCCTCAGGCACC	488688	488848	161	59.945
FHS951860	Scaffold1	GAAGGATATGTGGGAGGCAA	AGTTTCTGATGCCACAGGCT	489213	489484	272	59.884
FHS951861	Scaffold1	GCCAACATTGTGCAACCATA	ATTATGAGGGAAGCTGCGAA	503976	504207	232	60.0975
FHS951862	Scaffold1	TCGTTGTTGAGTTCAGAGACAAA	TTTTGCGGATACGGATCATA	504494	504771	278	59.4635
FHS951863	Scaffold1	AGGCCAAATTAAATTCAGGGA	TTTCCGAGGTATAACGGTGG	504521	504796	276	59.806
FHS951864	Scaffold1	ATTGGGCCACCGTTATACCT	ACCTGAGAGTCGTACCACCG	504771	505048	278	60.3125
FHS951865	Scaffold1	CACCTTTGATCACGGTTGAA	CAATGTCCAGCAGAGCAGAT	510848	511088	241	59.264
FHS951866	Scaffold1	CACCTTTGATCACGGTTGAA	GGATTCTCATAGTGTGTTTGCG	510848	511110	263	59.589
FHS951867	Scaffold1	GAAATGATTTTGAGACAGGATTCA	TTTGTAGAGAAGTGAGATTTAGTTTGA	511677	511917	241	58.336
FHS951868	Scaffold1	AGGGACTAAAATCTCCCCGA	GACACAATTATGGGGGATCG	512802	513066	265	59.9555
FHS951869	Scaffold1	AGGGACTAAAATCTCCCCGA	GACACAATTATGGGGGATCG	512802	513066	265	59.9555
FHS951870	Scaffold1	AAACAGCCACTTCCCATTAAA	TCATAGGGTTGACAGGGGTT	514091	514368	278	58.9375
FHS951871	Scaffold1	GCTTTTCAAAGCAACACTGC	AGCCAAATCTATTTGTCCGGT	518997	519256	260	59.276
FHS951872	Scaffold1	GCTTTTCAAAGCAACACTGC	AGCCAAATCTATTTGTCCGGT	518997	519256	260	59.276
FHS951873	Scaffold1	CCTTAAAGATCATAGCGCCAA	TTTATTATCGTTACGCCGCA	520496	520759	264	59.2885
FHS951874	Scaffold1	ATAGAAAGGTTGCACCACCC	TTTATTATCGTTACGCCGCA	520632	520759	128	59.0675
FHS951875	Scaffold1	TCGAACTCTTGACCTTTCAGA	TATCCCACATACTAGGCGGC	520833	521078	246	58.801
FHS951876	Scaffold1	GTCCATACTGCACGCTGAGA	TCACATTTGTTTTCATCAATGC	521837	521942	106	59.2745
FHS951877	Scaffold1	AGATTTTGTTGGCTAGTAAGGTGT	ATCTTGGAAAGCTCAGTGCC	522229	522482	254	58.5165
FHS951878	Scaffold1	GTGGGTGTGCTCAAGTCTGA	TGGGGTAGGTACTTGCCATC	524443	524703	261	59.8425
FHS951879	Scaffold1	CGTGATTTTATGCGCATGTT	CAAATTTTATGTTAGTTTCGTTCCTG	527667	527902	236	59.5215
FHS951880	Scaffold1	TCAAAATTGACAAAGCTCAGAGA	GAGTTACATCAGATGAGTTTGCAC	528592	528821	230	58.5445
FHS951881	Scaffold1	ACCAACTAACATGGCAATCAA	CCCCAAAACCTTCGAAAATC	534472	534647	176	59.3285
FHS951882	Scaffold1	AGGACAAAATAAAGCGTGCG	TTCCCTGCGTACAGTGAGTC	534967	535200	234	59.573
FHS951883	Scaffold1	TCACTCGTTTCGGCTTCTTT	CGGGTGTTATATATTGTGCGG	535638	535907	270	60.0475
FHS951884	Scaffold1	TTGGCAGTTGGACACACAGT	TTCCTCCTCCCTTACACACG	536568	536719	152	60.153
FHS951885	Scaffold1	TTGGCAGTTGGACACACAGT	AACACCCAACGAATCAACCT	536568	536798	231	59.7555
FHS951886	Scaffold1	TGATCATTTTTCACTAAAGGTTTTT	ACACAATTAACAAACTAATCACACATC	537283	537552	270	57.6225
FHS951887	Scaffold1	GGTGAGAAATCTGGTTGGCT	TGCAATATCATAATGTAAGGAACACA	537606	537885	280	59.4285
FHS951888	Scaffold1	TTGCTATTTGGATTGCTTTCG	GACACGCCGTTACCAATTTT	537977	538250	274	60.0395
FHS951889	Scaffold1	TTGCTATTTGGATTGCTTTCG	GACACGCCGTTACCAATTTT	537977	538250	274	60.0395
FHS951890	Scaffold1	TGCGGTCAATAATCAGTCCA	TTATCAAAATTTCTGGCACGC	538798	538947	150	60.081
FHS951891	Scaffold1	TTCTCGGTTGTATGGATCTGG	GGAATTGTCGAATTGAGCGT	539194	539323	130	60.0105
FHS951892	Scaffold1	TTTCAAATTGTAGTGGGGGC	CATAGTGCGAAACCGTACCTT	544568	544719	152	59.484
FHS951893	Scaffold1	GGGTAGAAGTTGAGTTTGTCCC	TGTGACGTCTTGCTAGATTGAA	545527	545778	252	58.7955
FHS951894	Scaffold1	TTCCTTCTTTGTTCTGATTTTGG	GGTTGAATTTAGGTTTCTTTTTACG	545693	545940	248	59.1685
FHS951895	Scaffold1	CGTAAAAAGAAACCTAAATTCAACC	TCATTTGGTGTTATGGCACG	545916	546106	191	59.5415
FHS951896	Scaffold1	CGTAAAAAGAAACCTAAATTCAACC	TCATTTGGTGTTATGGCACG	545916	546106	191	59.5415
FHS951897	Scaffold1	CCAACTTGGTTGGACTTGGT	ATTGAAAGCCAATTAATTTAAAAACG	564871	565099	229	59.948
FHS951898	Scaffold1	AAATTTGGTGCAGGAATCTGA	TGGCTTCAATTTATAAGAAAAGAGC	565474	565714	241	59.4785
FHS951899	Scaffold1	AAAAGAGAATTATGGAAAAGAAATTG	TTTTAAAAATCAAATCGCTCAATA	566600	566784	185	57.4725
FHS951900	Scaffold1	TCTCTACGCATGACCTAAATGG	CCAATTTTAAGACTTGTGTTCATGT	570079	570325	247	58.9265
FHS951901	Scaffold1	TTTTTGAATAACATGAACACAAGTC	CAATATGAACAATGAATATATCGGA	570291	570439	149	57.273
FHS951902	Scaffold1	TTGGTTCAATTCAAGTAAAATACACT	CCCTTCATCCCATCTAACGA	570322	570601	280	58.6925
FHS951903	Scaffold1	CGCTAACAACTTCGCCTCTT	TCTAGCAAACGCCGCTAAAT	570928	571189	262	59.83
FHS951904	Scaffold1	GCCCTAGTGTGCATGGAGTT	CTCATGAGTTCGAGCCAGC	573900	574172	273	59.907
FHS951905	Scaffold1	AAACAACATGAACAACCATCAA	ATAAAAGGCGACACATTGCC	574703	574980	278	58.9365
FHS951906	Scaffold1	GGCAATGTGTCGCCTTTTAT	TGGTTGGTGGGCTTTACTGT	574961	575230	270	60.1885
FHS951907	Scaffold1	TCGTGGTTTTTCCGGTTTAG	TTTTCTCTCATTTTCTTTTCACCA	578824	579043	220	59.6375
FHS951908	Scaffold1	TTCGTGGTTTTTCCGGTTTA	TTTTATTTTCTCTTCATCTAAACAACA	578823	579098	276	58.694
FHS951909	Scaffold1	TCTCGAGAGAAAAGGAGGCA	TTTAATGGTCTCTTAACACTCCTCTT	579707	579919	213	59.1775
FHS951910	Scaffold1	AAGAGGAGTGTTAAGAGACCATTAAA	GAGGCAAGGATGCAAAGTAA	579894	580173	280	58.058
FHS951911	Scaffold1	TTAATGTCCAAGGCCCAGTC	CATTGGATGTGATCGTTTGG	580466	580696	231	59.8535
FHS951912	Scaffold1	TTGCAATTGCCAGCACTAAC	GGTCCAGCACTAATTTGTTTGA	580643	580905	263	59.5065
FHS951913	Scaffold1	TTGAATGGGAGAGGGATACG	AAAGATAGAAAGAAGTTTATTGGGCTC	581516	581688	173	59.9225
FHS951914	Scaffold1	TCGATTATTTTGATTGAACCACAG	GAAATGTGTCCGACATGCAG	582119	582327	209	60.176
FHS951915	Scaffold1	GGGCGAACTTTTTCCTAATG	GGGTTAGAGGGGAAGGAAGA	586402	586673	272	59.101
FHS951916	Scaffold1	GGGCGAACTTTTTCCTAATG	GGGTTAGAGGGGAAGGAAGA	586402	586673	272	59.101
FHS951917	Scaffold1	GAGCCGCAAAATTTAAACCA	AGCATTATTATTCTTTGATAATTGCAT	587733	587957	225	59.011
FHS951918	Scaffold1	GAGCCGCAAAATTTAAACCA	AGCATTATTATTCTTTGATAATTGCAT	587733	587957	225	59.011
FHS951919	Scaffold1	GAGCCGCAAAATTTAAACCA	AGCATTATTATTCTTTGATAATTGCAT	587733	587957	225	59.011
FHS951920	Scaffold1	CTCCACCAACCATACAACCC	TGAAGTATTAGTCGCAGCCG	588915	589145	231	59.5875
FHS951921	Scaffold1	CTCCACCAACCATACAACCC	TGAAGTATTAGTCGCAGCCG	588915	589145	231	59.5875
FHS951922	Scaffold1	GTTGTGCCATGAACCATGAG	TCGGGTCTATTCCTGTGACC	589940	590114	175	59.947
FHS951923	Scaffold1	TGCATGAATTGTATGTTTTGTAAGTG	CAATTCAGTTCTCTTCTGGGC	590534	590780	247	59.5685
FHS951924	Scaffold1	TGCATGAATTGTATGTTTTGTAAGTG	CAATTCAGTTCTCTTCTGGGC	590534	590780	247	59.5685
FHS951925	Scaffold1	TCCAATCCAATCCAACCCTA	CTTGCAGCGCAACTTGACTA	591671	591864	194	60.232
FHS951926	Scaffold1	CCCCTAGTCGTCCAAGAGTG	TCATCACAGGGAGATGTGGA	599582	599775	194	59.8805
FHS951927	Scaffold1	GCGGCATTCAATTTCAACTC	AAGGAGAATGCTAGAGGAGAATGA	600977	601232	256	60.2405
FHS951928	Scaffold1	GCGGCATTCAATTTCAACTC	AAGGAGAATGCTAGAGGAGAATGA	600977	601232	256	60.2405
FHS951929	Scaffold1	TCATTCTCCTCTAGCATTCTCCTT	TGGACAAAACTCATACGGCA	601209	601355	147	59.999
FHS951930	Scaffold1	CACACCCCCGCTTATTAGTC	AGGCACACTAAAAATAACGCA	609555	609823	269	58.5035
FHS951931	Scaffold1	TTAGTCACGATGTTGCCACG	CCTAAAGAGAAGGTTTAGGCACA	609569	609839	271	59.861
FHS951932	Scaffold1	CTCAAAAGCGACACAATCTGA	CTGTGTCCGTGTCAGTGTCC	610234	610509	276	59.634
FHS951933	Scaffold1	CCATGCTTCATAGGTAGGGC	GCAACAATTGATTGGCTATGC	610957	611226	270	60.015
FHS951934	Scaffold1	GCCAATACCAGGTCTTTGTGA	GGAATGATTGGCAAAAACAGA	612037	612251	215	59.9575
FHS951935	Scaffold1	CTCGATCAACAGCAGTAGCG	GGACACACCCCACTGAGAAT	614415	614668	254	59.7905
FHS951936	Scaffold1	GAGTAGTAGGGGTCAGGGGC	AAGAAGCATGCTGATTTTACGA	615649	615864	216	59.4965
FHS951937	Scaffold1	TTGTTGTCCCTTAAGCCAGG	TGAAATTCTTGTGTGCTTGGA	616019	616255	237	59.705
FHS951938	Scaffold1	TTGTTGTCCCTTAAGCCAGG	TGAAATTCTTGTGTGCTTGGA	616019	616255	237	59.705
FHS951939	Scaffold1	CTCCTTCCTCTTATGCGTCG	CCCCTTTTCTAAACCATATCCC	620380	620633	254	59.944
FHS951940	Scaffold1	GGTTGTTGGCCAAAGTCAAT	ACGTTTGCGAGACTCCTTGT	620984	621256	273	59.875
FHS951941	Scaffold1	ACCTTGAATTTGCTCAACGA	GACCGATTAGCTCACCTTCG	621368	621565	198	59.094
FHS951942	Scaffold1	ACCTTGAATTTGCTCAACGA	GACCGATTAGCTCACCTTCG	621368	621565	198	59.094
FHS951943	Scaffold1	CAAAAGAAATCATTCTTATCCACA	AACCTTGTACATGAAGAGGCAA	621716	621920	205	58.091
FHS951944	Scaffold1	TGAAATTAAGATGAATGGATAGCG	AAAGTGAAGGTTTTAACACACTAAAAA	623252	623474	223	58.8195
FHS951945	Scaffold1	ATTGAGGATACCCCTGAGGC	TGTCGTTAACGTTTACATCGTTCT	626277	626497	221	60.1425
FHS951946	Scaffold1	TCCGTTAACAGATTTCTAACGACA	GGGTGAGGACCTTTTACTTGG	626409	626668	260	59.953
FHS951947	Scaffold1	AAACCAAGTGAAAGGTTGGG	AAAAATGAGCCGCAATTTACA	626676	626812	137	59.2735
FHS951948	Scaffold1	GCCAATAAAATAGTGAATCGATAAAA	TTGGCTTTTTCAATTTTCTTTAGG	628095	628272	178	59.4995
FHS951949	Scaffold1	GTTGGAGGCTTGGTTTTCAA	CCTTATGATATCCCGGGTCC	628882	629057	176	60.223
FHS951950	Scaffold1	TACTCATTTTCGACGCCTCC	AAAATGACAACGGTGGCAAG	631746	631930	185	60.569
FHS951951	Scaffold1	AAACCGCAACTCGCAATAAC	TTGTTTGTATCCTACATGCTTCTTG	632564	632700	137	59.8815
FHS951952	Scaffold1	GCAGCGGTTTAGTGCAATTT	TGCGAGTACCAATTTATATGACAA	632626	632885	260	59.4545
FHS951953	Scaffold1	TTCAAAACATCCGATCACAAA	TGAAATGGTAGTTCGTCACCA	633304	633497	194	59.019
FHS951954	Scaffold1	CTTGGTGACGAACTACCATTTC	GGTCCTAGGCCTTAGTGTTCG	633475	633753	279	59.382
FHS951955	Scaffold1	ACAACTTTTAAAGGATACCTAATTGAA	GGATTTACCCTTGTGTGGGA	640650	640881	232	58.468
FHS951956	Scaffold1	TCCAGATAGAACTCCGGCAC	CTTTGGTCCTTCAGCATCGT	640954	641233	280	60.2365
FHS951957	Scaffold1	TCCAGATAGAACTCCGGCAC	CTTTGGTCCTTCAGCATCGT	640954	641233	280	60.2365
FHS951958	Scaffold1	CaTCGGATTTATTCGCCAGT	GAGGCTAGGTGGTGGTTTGA	642072	642344	273	60.017
FHS951959	Scaffold1	CaTCGGATTTATTCGCCAGT	GAGGCTAGGTGGTGGTTTGA	642072	642344	273	60.017
FHS951960	Scaffold1	GCGTTAAGGATGGTTTTGCT	GGTCGTGAACACAAGAACAGAG	642739	642918	180	59.519
FHS951961	Scaffold1	TCTGTTCTTGTGTTCACGACCT	ACAACCACGACCATGAGGTT	642898	643143	246	60.0465
FHS951962	Scaffold1	CTTAGACATCACCGCCTCATC	GGTGAATTCGACGGTAAGGA	645061	645339	279	59.8205
FHS951963	Scaffold1	AATGGATGGTCAGATGAGGC	TGCAATGGCTAGCTAACGTG	645730	645936	207	59.965
FHS951964	Scaffold1	AATGGATGGTCAGATGAGGC	TGCAATGGCTAGCTAACGTG	645730	645936	207	59.965
FHS951965	Scaffold1	TTCCAATACCGCTAATGATGC	AATTTTTAGGGCTGTGGGCT	646740	646992	253	59.954
FHS951966	Scaffold1	TGTTCACAATCAACAACCACA	tgcttttgtgaatttttagatagattt	651749	652011	263	58.2905
FHS951967	Scaffold1	AAATTGAACCAAACCGCATC	AAAAATCTCCCTCCCTGCC	654039	654228	190	60.101
FHS951968	Scaffold1	AAATTGAACCAAACCGCATC	AAAAATCTCCCTCCCTGCC	654039	654228	190	60.101
FHS951969	Scaffold1	AAATTGAACCAAACCGCATC	AGAGTTTGTTAGTGTGCGATGAA	654039	654312	274	59.3855
FHS951970	Scaffold1	TGTCAATCCATTCAATGTAAACAA	GGCATTAACCGAGGCTATGA	654767	655038	272	59.6675
FHS951971	Scaffold1	CAAAATCCAAAAATCTTCATACCA	CGTAAGATCAACAGGACGGC	655209	655461	253	59.975
FHS951972	Scaffold1	GCCGTCCTGTTGATCTTACG	AATTTGTCCGACTCCGTCAC	655442	655716	275	60.315
FHS951973	Scaffold1	AGTGACGGAGTCGGACAAAT	AACTTGTTGGCTATCGTGGG	655696	655797	102	59.786
FHS951974	Scaffold1	TTTTTGCTTCCCACGATAGC	TCTGTCTCAGATTTTGCACCA	655769	655945	177	59.8195
FHS951975	Scaffold1	TTTGGTGCAAAATCTGAGACA	TTTCAATATTTCACACAGGGGA	655923	656096	174	59.311
FHS951976	Scaffold1	AATTATTATTATATGTAAACCCCGCT	ATGGGGAAGAAGATGAGCCT	656838	657088	251	58.5275
FHS951977	Scaffold1	TGCTGTTTTCATGTTTAATGGC	CGCACGCCATAGATTTTGAT	660974	661110	137	60.4985
FHS951978	Scaffold1	CCAATCTTGGATTGCTGTGA	GGACACTGGGCAATCTCTGT	667414	667658	245	59.884
FHS951979	Scaffold1	GGCCGAATCTAAAAAGCCAT	TGTGCCTCAGGAAGCAGTAA	670541	670759	219	59.9995
FHS951980	Scaffold1	AGCGATAACCCTTGCAAAAA	CAGTTCTACTCGTGTGGGCA	671441	671605	165	59.8085
FHS951981	Scaffold1	AATTGGGGCTTCTAAACGGT	CATCCTCCAACAACCAGGAC	672031	672255	225	60.099
FHS951982	Scaffold1	GTGAAGGAATTGCAGCAGGT	TTAATTGGGCTGAATGCCTC	672511	672703	193	60.1505
FHS951983	Scaffold1	ATGGGTATCGAGGCATTCAG	TTAGCTAGTTCATGGCCGCT	672675	672839	165	59.96
FHS951984	Scaffold1	AGGACAACAGCTGGTTTAGCA	GCCAAAATTCTGGACAATGAA	672955	673209	255	59.929
FHS951985	Scaffold1	AGGACAACAGCTGGTTTAGCA	GCCAAAATTCTGGACAATGAA	672955	673209	255	59.929
FHS951986	Scaffold1	TGCATGTTTCATTGTCCAGAA	CATCGCTCCATCTCGTATCA	673182	673354	173	59.9425
FHS951987	Scaffold1	TGAAAATTCATTTATTTGTCGGAA	AAAACAACGTGGCCGTTAAA	673446	673721	276	60.064
FHS951988	Scaffold1	AAAGGGACGACTCGGAAAAT	CGACCACAGCAAGTCTTTGA	677026	677228	203	59.9825
FHS951989	Scaffold1	TCAAAGACTTGCTGTGGTCG	AACTAATTTAATTCGGTTTCCTTTC	677209	677383	175	58.795
FHS951990	Scaffold1	AAAAGTAGTAGAAAGGAAACCGAAT	AATGCGGTACTACGCCTTTTT	677349	677594	246	58.6925
FHS951991	Scaffold1	ATTTGGTGCAGTGGTGTTGA	TCCCTTTGGTGTCTAGTGCC	685867	686110	244	60.0595
FHS951992	Scaffold1	TGGAACAATTTTACCGCACA	CGCATCAACCCTATATGCAA	685915	686185	271	59.756
FHS951993	Scaffold1	AACTCACTTTAATTGACCGTGTAA	ttgttttaacttggtatcagtgcc	687012	687277	266	58.2785
FHS951994	Scaffold1	AACTCACTTTAATTGACCGTGTAA	ttgttttaacttggtatcagtgcc	687012	687277	266	58.2785
FHS951995	Scaffold1	AACTCACTTTAATTGACCGTGTAA	ttgttttaacttggtatcagtgcc	687012	687277	266	58.2785
FHS951996	Scaffold1	CCATGGAAGTACTGGAACCG	AAAATCCCCGACATGTCAAA	690595	690867	273	60.268
FHS951997	Scaffold1	TCAAATTGGCTATCAAGTGTCG	AGCTGCCAAAGATACGAGGA	695934	696185	252	60.0545
FHS951998	Scaffold1	TCACCATCACCCACAATAGG	GGATCCCACAGAACCCTTTA	696632	696860	229	59.0255
FHS951999	Scaffold1	TCATGGAGCACTTGTGTGTG	TTGATTTTTGTTGGGACCTACC	697469	697730	262	59.677
FHS952000	Scaffold1	TGTGGTCCAATCAGAAGACTTG	TCCCCAACTAATTGTGCATTC	697485	697762	278	59.982
FHS952001	Scaffold1	GGATCAGAACCTATTGCCGA	TGGATCAAAATAGCTTCCTTGC	698173	698376	204	60.301
FHS952002	Scaffold1	CGGGTGGTTTACATGACAGA	CAGATTAGAAAAACACTCTCTTGACA	698829	699014	186	58.848
FHS952003	Scaffold1	GGTGGCTTAGTTAGATTAGTTTGG	tctcaaaatttacagccaacaaaa	702689	702905	217	58.8315
FHS952004	Scaffold1	TCTCTGTGTTTGAATTGAGTGCT	ATTGCTGACGCTATTCCACC	723639	723830	192	59.5725
FHS952005	Scaffold1	GAAACCCTAAGACCTAAATGTCG	CCCTACCATATCCTATCCTATTCG	725135	725350	216	58.7365
FHS952006	Scaffold1	GAAACCCTAAGACCTAAATGTCG	CGTATCCTAAAGTTCTAAACCCTACC	725135	725369	235	58.6725
FHS952007	Scaffold1	GCAGAACATGGTATACATAATGGC	TCGAAAGGTTATATCATTGCCC	725730	725830	101	59.9215
FHS952008	Scaffold1	CGATTCGATACATGTGCAGC	CAACTCCACCAGGTAAATCG	729022	729190	169	59.164
FHS952009	Scaffold1	TCGATTTACCTGGTGGAGTTG	GAAACATTATGCGGGAGTCCT	729170	729431	262	60.156
FHS952010	Scaffold1	TCGATTTACCTGGTGGAGTTG	AAAAAGAAACATTATGCGGGA	729170	729436	267	59.298
FHS952011	Scaffold1	GCACGGCTACCACATAGGAT	CGAAAGGAGAGGGTTAATGATG	730427	730677	251	59.9725
FHS952012	Scaffold1	GCACGGCTACCACATAGGAT	CGAAAGGAGAGGGTTAATGATG	730427	730677	251	59.9725
FHS952013	Scaffold1	TTAATGGTGCAGGTTGGGTT	CGATTAATTTATGAAAGATGGATTTC	735002	735147	146	59.3755
FHS952014	Scaffold1	CAAGGAGCGTTTAAGGACGA	CGGATTGGCTGATTGTGTACT	746603	746851	249	60.193
FHS952015	Scaffold1	TCTCAACAAATCCTAAACAAAAGAAA	AACGCATTCGTGATTGTACG	747410	747682	273	59.6205
FHS952016	Scaffold1	TCTCAACAAATCCTAAACAAAAGAAA	AACGCATTCGTGATTGTACG	747410	747682	273	59.6205
FHS952017	Scaffold1	CAAATTTTTCCCAACCCGTA	AGGCCAAGAAAGCAGATGAA	747601	747791	191	59.813
FHS952018	Scaffold1	AGGTTATTTACGTTTCAACGGC	GCAGCCGAGGATAAAGATGA	752074	752327	254	59.8875
FHS952019	Scaffold1	GCATCACCCCCATCATAGTT	CCGTTGGATTTTGGAGTCAT	756655	756928	274	59.7125
FHS952020	Scaffold1	GCATCACCCCCATCATAGTT	CCGTTGGATTTTGGAGTCAT	756655	756928	274	59.7125
FHS952021	Scaffold1	AGCAGATAATCTCGGCCTCA	CAAACACTGCTGCGGAAATA	757183	757450	268	59.9055
FHS952022	Scaffold1	TATTTCCGCAGCAGTGTTTG	CCTTTTTGCGGTATGCTTGT	757431	757628	198	60.0015
FHS952023	Scaffold1	GCAGAAACATCGCATTGGTA	TTTTTGGACAGGGACAGAGG	757734	758012	279	59.8875
FHS952024	Scaffold1	TTCTCTTTTCCTATGCGTCCTT	GGAGAGCATTCAACGCAAAT	757940	758215	276	59.8075
FHS952025	Scaffold1	TTTTTAATTTTTAATGTGTTTGCCA	GCATCCAAACAAGCTTTATATTTG	759162	759354	193	59.0675
FHS952026	Scaffold1	TTTTAATGTGTTTGCCAAATTTTTA	TTTTTAAATAGCATCCAAACAAGC	759170	759364	195	58.9145
FHS952027	Scaffold1	CAATTAAGTTGTGGTCCAGATGA	ACAGGGCATCAAGCAATCTT	761905	762087	183	59.3535
FHS952028	Scaffold1	GTTCTCAAATTTATGCGGGC	AACAGAGGTCGGTTGTGAGG	762989	763266	278	59.8515
FHS952029	Scaffold1	AAGAAATCGGGGCATCTTCT	GTTAGCGGGATGTCGTGAGT	773651	773860	210	60.0905
FHS952030	Scaffold1	TGTATCGCGCAGAAAGACAC	ATGAAAGCCTGTTCAACCGT	774948	775200	253	59.8085
FHS952031	Scaffold1	TGTGTCTTCTGACAGTGATACCG	TTTCCATAGTTTAGAGCCACCC	778465	778740	276	59.862
FHS952032	Scaffold1	TGGCGAGGTTGGCTATAGAT	AACAGGGCAAACAAAACCTG	779043	779287	245	59.8495
FHS952033	Scaffold1	GAGGTTTGTTTTGATTTATCTTTGG	TCTGTTTTTGTATGAGTTCTTTTAATG	779704	779982	279	58.37
FHS952034	Scaffold1	CAAAAATGAATGCAAGAACATGA	CTCGCCATCTGAATGACCTT	781608	781729	122	60.105
FHS952035	Scaffold1	AAAAATGATTTGTCCAACCACC	GAAGAAGAACGTGTTCAAGCG	783653	783914	262	60.0055
FHS952036	Scaffold1	CCATGCATTAAACAACAACCA	GAAGAAGAACGTGTTCAAGCG	783686	783914	229	59.69
FHS952037	Scaffold1	GTGAGTGTAGCGCTTTGGAA	GCTGTTGCAATATTCCGTGA	784993	785233	241	59.385
FHS952038	Scaffold1	TCCATTTTCTTCCATTCCAGA	TGGATGGCAATCTGTTGGTA	786067	786231	165	59.707
FHS952039	Scaffold1	CTGCTAAGTCAAAAAGGGGG	CGGTGTGTAATTGTTGGAGGT	790849	791102	254	59.2985
FHS952040	Scaffold1	AAGGATAAAAATAATCATTCGCA	CGCATTACATGAGACATTTGAA	793109	793359	251	57.8595
FHS952041	Scaffold1	TTCGACAACTACCAACAGCG	CGTACTCGCATCCACACACT	794066	794275	210	59.84
FHS952042	Scaffold1	TGACTGTACCCTCCACTCAAA	ACATAGGCGCTCCACACAAT	798139	798269	131	59.374
FHS952043	Scaffold1	GCTTAATTAAATGCAAGCCAGC	TGAAGCATACGGCATTTCAA	798438	798623	186	60.2285
FHS952044	Scaffold1	GTCCTCATCGCCAATGATCT	GATTCAGGCGATGTTGAAAA	801357	801614	258	59.3695
FHS952045	Scaffold1	GCTGCTACTCACGCCTTTCT	GGAGTGAAACTCTTGAGAGATGG	805402	805625	224	59.5825
FHS952046	Scaffold1	TTTCTTTCATCAATATTATTCCAACAT	TGTCAAAAGTTTGAAAAGTCAGG	806000	806249	250	58.4615
FHS952047	Scaffold1	TCAGGACTTATCTGTCTTTTTCCC	AACAACACTGCGCAGAAGAA	807721	807962	242	59.8225
FHS952048	Scaffold1	GTACCAGCTGCAGGGACACT	ATTGAAGCATGGTCACCTCC	811060	811278	219	60.1315
FHS952049	Scaffold1	ACACGTGAGTTTTCATGGCA	CTCATCTGAATCCATCCCGT	815307	815510	204	60.023
FHS952050	Scaffold1	TGAGTGCAACTTGGATGAGC	GAAAATGGTATAATTCTGGTGGGA	816498	816732	235	60.144
FHS952051	Scaffold1	AATAGGAATGGCGGTACCAA	TTCGTCAATTTTCTTCAACCAA	816786	817040	255	59.45
FHS952052	Scaffold1	TTGGTTGAAGAAAATTGACGAA	CGTCTTTATCGAAGTAGCTCCC	817019	817183	165	59.509
FHS952053	Scaffold1	TGGTGAATTAAATTTTGAATCGG	aacctaatcatgacgacagaaaaa	817300	817453	154	59.582
FHS952054	Scaffold1	CGCACCACAATTACGGTTAC	TGTTAGGACATGCCACCAAA	820038	820316	279	59.4655
FHS952055	Scaffold1	CAAGGAGCTATAGAGGAATGCAA	CTTTGCTCACAGTTCACCGA	824043	824173	131	59.958
FHS952056	Scaffold1	GAACGGAATGCACGAATCTT	CAGTCCAACTGCGTGCTAAA	825466	825736	271	60.0655
FHS952057	Scaffold1	AGCCTCGGCCAGAATAAAAT	TTGGATTAATGTACAAAGCCAAAA	825918	826190	273	59.9265
FHS952058	Scaffold1	TGCTTCATGCATCAACTTCG	AACACAAAGGGCATCGAGAC	829524	829661	138	60.5385
FHS952059	Scaffold1	GCCATCTTCATTTGAACTTTCC	CACATAAAGGGGCCAGAGAA	830009	830197	189	60.0085
FHS952060	Scaffold1	TTTGGGATCTTGGTATCTCTGA	CGAAGCTGGGAAAAATATCTG	838484	838754	271	58.7435
FHS952061	Scaffold1	TTAGGATTCAACCACAGCCC	TCTGACAAAAGGGTATTGTAATTGA	839027	839300	274	59.4745
FHS952062	Scaffold1	TCAATTACAATACCCTTTTGTCAGA	CGCGGATCTTATTGTTGTTTT	839276	839427	152	59.0745
FHS952063	Scaffold1	AAACAACAATAAGATCCGCGTT	TTGATAGTCTAAAATCAACATCAAAAA	839408	839662	255	58.7685
FHS952064	Scaffold1	GTGCTCAGTGTGATCCAACC	CGTAAAAGAAATTGAGTTTAGTGTGTG	841300	841414	115	59.366
FHS952065	Scaffold1	GGAATTGAAGATGTCGTCCG	CGCATCCCCAAATTCTATGT	841823	841988	166	60.1225
FHS952066	Scaffold1	ACATAGAATTTGGGGATGCG	GCTCCACCTTGTTGTGTTGA	841969	842170	202	59.755
FHS952067	Scaffold1	ACATAGAATTTGGGGATGCG	GCTCCACCTTGTTGTGTTGA	841969	842170	202	59.755
FHS952068	Scaffold1	ACATAGAATTTGGGGATGCG	GGTTGTTAATGGCAATGTCG	841969	842248	280	59.3395
FHS952069	Scaffold1	GTGGAGCACTCCATTTGGTT	ATTATCAAACGGGCAGACCA	843601	843844	244	60.152
FHS952070	Scaffold1	ACATTAAGTTGGTCTGCCCG	CGGCAACTGAAAATACAGCA	843816	844056	241	59.9325
FHS952071	Scaffold1	CCGAAAAACGATACCACCAA	TCTTTGAACCCAAGGAGGTG	844848	845125	278	60.4015
FHS952072	Scaffold1	GCAAGCTCTCACCGGTATTC	ATTCCCATCCCACACTGTTC	845612	845881	270	59.7395
FHS952073	Scaffold1	GGCTCATGGCCGAAGTAGTA	TTTTTCGGCAAGATTTTCATTT	848424	848691	268	60.0945
FHS952074	Scaffold1	GGCTCATGGCCGAAGTAGTA	TTTTTCGGCAAGATTTTCATTT	848424	848691	268	60.0945
FHS952075	Scaffold1	TTTGGGGGTAAACGAAGGAT	TTGCCACACCAACCATTCTA	848738	848921	184	60.249
FHS952076	Scaffold1	CGAGATTCACTTGATGCTGC	CCAATTGGGTCAATGGATAA	851514	851672	159	58.8425
FHS952077	Scaffold1	CAACAAAAATGAAAAGGATTACCA	AGCTTGTGCGAGACATTCAA	851866	852135	270	59.4635
FHS952078	Scaffold1	CAACAAAAATGAAAAGGATTACCA	AGCTTGTGCGAGACATTCAA	851866	852135	270	59.4635
FHS952079	Scaffold1	AATTGCTTCTTGTTGCCGAC	TCGAACAATCTAACAGAAATCAACA	852643	852863	221	60.1535
FHS952080	Scaffold1	AAACACGTGCATAACAAAGTCA	TGGCATTAAAAATGCTAACATGA	855447	855702	256	58.9025
FHS952081	Scaffold1	AAACACGTGCATAACAAAGTCA	TGGCATTAAAAATGCTAACATGA	855447	855702	256	58.9025
FHS952082	Scaffold1	GCATACTGACAACAAAATACGTCA	TTCGTTGAACACACCTTCTATGA	855659	855804	146	59.393
FHS952083	Scaffold1	CGCTCACTCACAACGCTAAA	CACATGGCACAGCTACATGA	857792	857978	187	59.735
FHS952084	Scaffold1	CGCTCACTCACAACGCTAAA	CACATGGCACAGCTACATGA	857792	857978	187	59.735
FHS952085	Scaffold1	TGCCACTAAATGGACACAACA	TCCGGGATAATTCATCTGAAAG	858053	858299	247	60.1455
FHS952086	Scaffold1	TGCCACTAAATGGACACAACA	TCCGGGATAATTCATCTGAAAG	858053	858299	247	60.1455
FHS952087	Scaffold1	TCATCATCATCATCATCGTTTG	AAAAACCCCGTTTGCTAAAT	859034	859155	122	58.5215
FHS952088	Scaffold1	GGCCGAATAGGATAGTTGGG	ATTTCCTTCATGCACCGTTT	873719	873847	129	60.0435
FHS952089	Scaffold1	TTCCTTTAGTAAAATGTTTTATGCTGA	GCGGTTTGGATTAGATTGGA	874015	874231	217	59.386
FHS952090	Scaffold1	TGAGATTTGCTATGGCATTATAGG	GCGGTTTGGATTAGATTGGA	874123	874231	109	59.7215
FHS952091	Scaffold1	CCTTTTCCACGGGATGTAGA	CCGTACAGTCAGTTGCACAAA	875095	875331	237	59.87
FHS952092	Scaffold1	GCAGGTGATGTAAAGGAGGG	CTGTCACAGCCCATCTGTTC	875844	876096	253	59.4055
FHS952093	Scaffold1	GAATGGTTCGAACAGATGGG	CTTCCCACGAGGTGTAAAGG	876068	876264	197	59.952
FHS952094	Scaffold1	AAAACGTAATCGAACCGTCG	CGACATCAAACCGAAAGGAT	877625	877901	277	59.9645
FHS952095	Scaffold1	TTCGACCCAACATGGTGTAA	GGAAGGGGACTGAGGTCCTA	878588	878854	267	60.1315
FHS952096	Scaffold1	CAAGCTGCTGTATCCCGATT	CCCACACATTAGCATCTCCC	880561	880726	166	60.2875
FHS952097	Scaffold1	GGACATTAAGCTGGTGGCAT	AACAGCCGGATTTACGTGAC	882527	882710	184	59.981
FHS952098	Scaffold1	AGACAACGACGATGGAGGAC	GTAGAGGACCCAAACCGTCA	886277	886518	242	60.043
FHS952099	Scaffold1	GTGTGGGAGAAAGTGACGGT	ACAATTCAGTAGGGATGCGG	886486	886704	219	59.982
FHS952100	Scaffold1	TTTCAGACCAACGTTTTAATTTT	TGTTCCAAGTTTCTGGGGAA	887033	887289	257	58.7645
FHS952101	Scaffold1	TTCCCCAGAAACTTGGAACA	AGAAACGTCGCATTACCGAC	887270	887522	253	60.3025
FHS952102	Scaffold1	TTCCCCAGAAACTTGGAACA	AGAAACGTCGCATTACCGAC	887270	887522	253	60.3025
FHS952103	Scaffold1	TGCCCATATAGCACATGATAGATAA	TGCATGGAGAATGAGTAGTATGG	889341	889620	280	59.45
FHS952104	Scaffold1	TGCCCATATAGCACATGATAGATAA	TGCATGGAGAATGAGTAGTATGG	889341	889620	280	59.45
FHS952105	Scaffold1	TTGTGGATGCTGATATAGGGC	CCAGTAATAGGCCCCTGCTT	890802	891080	279	60.2
FHS952106	Scaffold1	GGATTCAGAATGAAGATCAATCG	TCGCATTGCTAGTACATAACGG	894050	894312	263	60.0465
FHS952107	Scaffold1	GGAGTGATTCAAACTCGAAACC	TGACCCTAGCACTCCTCAAAA	894348	894563	216	59.922
FHS952108	Scaffold1	AGCAAACGAGACAACAAACAGA	TTTCATATAATATTTTTGTCTTGTCCA	894730	894934	205	58.7
FHS952109	Scaffold1	TTACTCAAGGAACACTAAGGTAACG	AAAATTGTTGACTCCTTCAAACA	894774	895043	270	57.981
FHS952110	Scaffold1	AACGAGTTCCTCTCCCCATC	TTAGGCATCGGGGAGGTTAT	896885	897152	268	60.5545
FHS952111	Scaffold1	CAGCTCTAGTGAGGGGCTTG	TTTGGAAATTCGTTTATTGCAG	897347	897564	218	59.65
FHS952112	Scaffold1	TTGTATCTGACGTTTTCGTTTCT	GACAATGGACGCTTTTCTTTTT	899684	899963	280	58.827
FHS952113	Scaffold1	AAAACATGGTGATCCTTTACCAA	TGAGAGGTTTTTGTTACGGAGTT	904173	904428	256	59.4325
FHS952114	Scaffold1	ACTCATGGGTCCGTGCTAGT	GCATGGCACATGAATGAGAT	904834	905085	252	59.5455
FHS952115	Scaffold1	TTGTGCAATTTCAAGTTGTAGACT	GGAAAGAACACGACTGCTCA	906585	906827	243	58.538
FHS952116	Scaffold1	TTGTGCAATTTCAAGTTGTAGACT	GGAAAGAACACGACTGCTCA	906585	906827	243	58.538
FHS952117	Scaffold1	CCAATGCTTATTCCAGGTCC	ATCCTTTGACAAAAGGCACG	907122	907342	221	59.7485
FHS952118	Scaffold1	AAGGTCTGCACACCCTAAGC	TCCACAGGTAGATTTGAATGACA	911240	911480	241	59.421
FHS952119	Scaffold1	GAAACCCAACAACTTCAACG	CCAAAAAGAATCTTCTAATTTGTATCG	911949	912189	241	58.975
FHS952120	Scaffold1	TTTGCGTACCTCTAGCCATTG	TTTTCAATTCGAGGACGGTT	912392	912655	264	59.9085
FHS952121	Scaffold1	GAATTGGGGACCCAAACTTTA	TTTTCAATTCGAGGACGGTT	912507	912655	149	59.7935
FHS952122	Scaffold1	TCCAAAGAAAAACACAACAAAA	TGAGCTGAAGAACTATGATTGGAG	913194	913410	217	58.658
FHS952123	Scaffold1	AACAGCTTTACCACGCTCTCA	TGAAGATTTTTCCTTTTCCCA	913465	913683	219	59.362
FHS952124	Scaffold1	ACTCTACTTGCTCCTGCGCC	TAATTAGGGGTCCCAATCCC	913791	913949	159	60.927
FHS952125	Scaffold1	AACTCATAAGAGACAATTATGGCA	ACTTCTTCCCTTGGATCCGT	914159	914337	179	58.51
FHS952126	Scaffold1	AGAAGAGATGGGACATCAGCA	TCTGTCTTTGCACTTCCATTG	915477	915721	245	59.365
FHS952127	Scaffold1	TTGCTTTTGTGCCCTAGTCTC	CAAAGCCAAAGTGACCGAAT	915755	915938	184	59.809
FHS952128	Scaffold1	CACAAAATTGGGCTTTGACC	GGAGCCAACCAAATGAAAGT	916127	916331	205	59.6875
FHS952129	Scaffold1	CACAAAATTGGGCTTTGACC	GGAGCCAACCAAATGAAAGT	916127	916331	205	59.6875
FHS952130	Scaffold1	CACAAAATTGGGCTTTGACC	GGAGCCAACCAAATGAAAGT	916127	916331	205	59.6875
FHS952131	Scaffold1	CCTGCACAAGAGTTGTTAGGC	TGAATCCTTGGAAGATGACCA	916699	916923	225	60.1865
FHS952132	Scaffold1	TGGATTTCTTTCCCTATGCG	AAACCCTCCACCAAAAGGTC	918082	918263	182	60.1175
FHS952133	Scaffold1	CAGCATACAAGGTTTCATCAGC	ACGTGGCTCAACCTCTCAGT	919715	919972	258	59.841
FHS952134	Scaffold1	GGTTCTTCATCCTCCGTGAA	TTCTCTCTTCCCAACTCTAACCC	922540	922788	249	60.0825
FHS952135	Scaffold1	TGACATGCCAAATTTATCACAA	CGCATTTAAAACATATTCGTGAG	923185	923394	210	58.8445
FHS952136	Scaffold1	TGCAAATAAAACGAGAAAACAAA	ATTCGAAAAGTTTAGGCCGC	923767	923909	143	59.722
FHS952137	Scaffold1	TGCTGCAAATTGAAAAATACAAA	TTATAACATGGGGTCACGGC	924574	924768	195	60.126
FHS952138	Scaffold1	TGCTGCAAATTGAAAAATACAAA	TTATAACATGGGGTCACGGC	924574	924768	195	60.126
FHS952139	Scaffold1	ATCATGAGTGCACCGCAATA	CCATGTATATGGGTTGATCGG	924788	924927	140	60.006
FHS952140	Scaffold1	AACGTGACTTGTCGTGATCCT	CGGTCTTTGTAATCATCGCA	924938	925146	209	59.6625
FHS952141	Scaffold1	ATCACTCTCCTCCTCTGCGA	GGAAAGAAGGGAAAAATACTAGCC	928749	928989	241	59.992
FHS952142	Scaffold1	AACCGGCGTTGACAAAAAC	TCTTCCCTCTTCCACGGATA	931426	931691	266	60.271
FHS952143	Scaffold1	GTTTTTCATGTGGACCGGA	TCTTCCCTCTTCCACGGATA	931516	931691	176	59.478
FHS952144	Scaffold1	TCCTTGATCGAGACATGGAAT	CTCTAGGCCAGAATTGTGTTCA	937983	938146	164	59.438
FHS952145	Scaffold1	TCCTTGATCGAGACATGGAAT	CTCTAGGCCAGAATTGTGTTCA	937983	938146	164	59.438
FHS952146	Scaffold1	CCCAAGCAGAGATAGTTTCCTT	GGAAAATCTCTTGCAAATCAGG	940499	940734	236	59.4945
FHS952147	Scaffold1	GAGCTTTTGCATATCTCCTGTG	GGTTGGTCCATTACACAATCG	953526	953792	267	59.5515
FHS952148	Scaffold1	TGGCATGGACAACTAAATACCA	TGTGTTAGTCCCTGGCATCA	954285	954550	266	60.178
FHS952149	Scaffold1	TTTCATTTGTCACCCCTACTTG	TCTCTCACATACACATATAGCCGA	957158	957411	254	58.9035
FHS952150	Scaffold1	TCGGCTATATGTGTATGTGAGAGA	TTGTGGATTTGGTTTTATTGGA	957388	957549	162	59.0105
FHS952151	Scaffold1	TGTACCCGTGTTTTATACAGGA	ACGCGTTTCTTTCGCAGTAG	957729	957993	265	58.8575
FHS952152	Scaffold1	CCAAATTAAGTACTTTGTAGTTTCGTG	CGAAATGATTCTTTAATCTTTTATCCA	958398	958511	114	59.4595
FHS952153	Scaffold1	TTTCATGCTTATTTTATTCAAACCA	ATTTCGGGGAGCAAGAAGAT	959982	960246	265	59.54
FHS952154	Scaffold1	TTTCATGCTTATTTTATTCAAACCA	ATTTCGGGGAGCAAGAAGAT	959982	960246	265	59.54
FHS952155	Scaffold1	ATCTTCTTGCTCCCCGAAAT	ATATTTTTAAATTTTCGAAGGTCG	960227	960354	128	58.6035
FHS952156	Scaffold1	ATCTTCTTGCTCCCCGAAAT	TCGACTAAATTAATACAACAAAAGTCA	960227	960468	242	58.87
FHS952157	Scaffold1	GAAAATGAAACTCCGACCCA	TCGCACCAACTATACTGGCA	961334	961611	278	60.095
FHS952158	Scaffold1	GAAAATGAAACTCCGACCCA	TCGCACCAACTATACTGGCA	961334	961611	278	60.095
FHS952159	Scaffold1	TGGTCCTTTAAGATAGGGGTTG	GGATTTCCTTCCCCACATTT	961756	962011	256	59.682
FHS952160	Scaffold1	TGGTCCTTTAAGATAGGGGTTG	GGATTTCCTTCCCCACATTT	961756	962011	256	59.682
FHS952161	Scaffold1	TGGTCCTTTAAGATAGGGGTTG	GGATTTCCTTCCCCACATTT	961756	962011	256	59.682
FHS952162	Scaffold1	TATTCCTCGTCGTTCGATCC	GCCAGTTGGACGTAGTCTCC	962020	962217	198	59.8815
FHS952163	Scaffold1	GGAGACTACGTCCAACTGGC	GCAAGAACAACGAAGCAACA	962198	962465	268	59.881
FHS952164	Scaffold1	CACATATAAACTTTGAAATACCAGTGT	atcgtcgatggaatcctttt	963182	963445	264	57.75
FHS952165	Scaffold1	gaagTAATTCGTTTTCCACCAA	TTTTTCCACTTACATGCAAATTAT	963481	963586	106	57.5855
FHS952166	Scaffold1	CCAATAATTGACTGCGGGTT	TTGCTGGTCCTAGCATTCCT	963974	964202	229	59.8295
FHS952167	Scaffold1	CCAATAATTGACTGCGGGTT	TTGCTGGTCCTAGCATTCCT	963974	964202	229	59.8295
FHS952168	Scaffold1	CACAAAAGTTACTGGTCCCCTT	CTACCCACAGGCCACATCTT	964323	964540	218	59.709
FHS952169	Scaffold1	CATTTGCATTTGTGGACCAG	TTGATTTTGGTCGTTATTTCACA	965179	965299	121	59.679
FHS952170	Scaffold1	TGTGAAATAACGACCAAAATCAA	GCTGGCTCTAAACTTTTCTTTTATG	965277	965556	280	59.2615
FHS952171	Scaffold1	AAAGATGGAGGAAAACTATATATGAAA	TTGGTTACATGCTGGCTAAAA	965337	965589	253	57.781
FHS952172	Scaffold1	AAGCAAACATTGATGATGCAC	GAGAGAACAAAAATTAGTGAACTCCA	966370	966619	250	58.9705
FHS952173	Scaffold1	TTCACTAATTTTTGTTCTCTCTACCA	ATTGTTTTGGAGCATTTTGC	966599	966878	280	57.7635
FHS952174	Scaffold1	TGTTTTCTTGCAATTCTCACG	AATGCACCTAAGTTTCCACCA	968335	968596	262	59.219
FHS952175	Scaffold1	TTCAATTTTAAACTTATTTGGGTACA	TCCGACAGCTCTACCTTTTATTG	969004	969252	249	58.64
FHS952176	Scaffold1	AAGTCATCCGCAGCACCTAT	CTTATTGCCCCCGTGTTCTA	969465	969652	188	59.838
FHS952177	Scaffold1	ACTGGTGGCCCATACGAATA	TAAAAGTGGCAAGCACAAGC	974628	974836	209	59.6625
FHS952178	Scaffold1	CTGCTAAACTCGCTTTTGCC	CATCTATTGAATTTTCCAATAACACA	975160	975291	132	59.325
FHS952179	Scaffold1	CACGTCACGAGGGGTAATTT	CCCCAAACGATAGAGACAAAA	977758	977971	214	59.4635
FHS952180	Scaffold1	ACCCCAAACATTGAGGACAA	CCGCCGTTGTAATTGTATGA	978246	978436	191	59.8265
FHS952181	Scaffold1	TGGGCTTGATATTTAACGGG	GAGAGAAGCCCAAACCACTG	980129	980301	173	59.8165
FHS952182	Scaffold1	GTCGCTTGTAAGGAAGCAGG	CAAAATCTGAGGGCGAAGAC	981332	981584	253	59.914
FHS952183	Scaffold1	AAATTAAACCCAGCAGCTTAGAA	GAGGGCACGATATATTCCTTGA	985831	986030	200	59.4425
FHS952184	Scaffold1	AAATTAAACCCAGCAGCTTAGAA	GAGGGCACGATATATTCCTTGA	985831	986030	200	59.4425
FHS952185	Scaffold1	TCGTGCCCTCATTAAAAGATT	TCAATCAGAATTCTTGACCCAG	986021	986247	227	58.9385
FHS952186	Scaffold1	TCGTGCCCTCATTAAAAGATT	TCAATCAGAATTCTTGACCCAG	986021	986247	227	58.9385
FHS952187	Scaffold1	CATTTGAGTGAGAGATGCGG	AAATACAAGCTTTGCGTGGC	1002375	1002515	141	59.833
FHS952188	Scaffold1	TCATCAAGTGCAGCAAAACA	CCATACACTTTTAAGTGGGACAA	1006109	1006265	157	58.554
FHS952189	Scaffold1	TGGTAAGAGATCACACTTTAATACAAA	AAATTGAATAAAATTAAATGTCACTGC	1006263	1006542	280	57.9415
FHS952190	Scaffold1	TGGTAAGAGATCACACTTTAATACAAA	AAATTGAATAAAATTAAATGTCACTGC	1006263	1006542	280	57.9415
FHS952191	Scaffold1	TGGTAAGAGATCACACTTTAATACAAA	AAATTGAATAAAATTAAATGTCACTGC	1006263	1006542	280	57.9415
FHS952192	Scaffold1	GCGGTTCTTTAATTCAACCCT	TTTGTACTTAATGTTTGCAACTTTTT	1011627	1011822	196	58.614
FHS952193	Scaffold1	CGGCTATATATGGCAATCACAA	CATAGTTCGCCATCGCTTTC	1012043	1012322	280	60.294
FHS952194	Scaffold1	TGAAATCATTAAGAAGCACAAAGAA	TGTGAACTTCTAGGTAGATAAATGGG	1013655	1013805	151	59.226
FHS952195	Scaffold1	GGGTTGGAGATAGTAGAGAGGGA	TGATTGATGAAAAATCATACCCTT	1015574	1015789	216	59.387
FHS952196	Scaffold1	TGATGGTGGTTAGTTCAATTTAGA	GAATACATATGATCTGACACACACTTT	1016844	1016999	156	57.739
FHS952197	Scaffold1	TATAATTTCCACCCTTGCCG	GACGGAGGTGACACTTTGTG	1017230	1017507	278	59.4705
FHS952198	Scaffold1	ACCTGATTCCGTGGTACAGC	TGCAAACTCGTTACGAACCTT	1017996	1018256	261	59.898
FHS952199	Scaffold1	CGGTGCTAAATATATAGATTGTGACTT	GCCCAACACTTAAAAACAATG	1019181	1019407	227	57.798
FHS952200	Scaffold1	CATGCATTTTGCCCATAAAA	TCGCAAAACTTCTAGGAACTAGC	1026193	1026422	230	59.329
FHS952201	Scaffold1	TTATGCTAGTTCCTAGAAGTTTTGC	ccaaatccttgtccaataagc	1026396	1026646	251	58.0885
FHS952202	Scaffold1	CGCATAGAGTCTTCGTGCAA	AAATTGGCATGGGTGTGAAG	1031417	1031597	181	60.456
FHS952203	Scaffold1	TTGCCATTGGAGAACAAACA	CCTTTGATCAGTCCACCCAT	1036628	1036815	188	59.9335
FHS952204	Scaffold1	GGTTGCATCGAAAGAAGAGG	GGTTCTCTTCCTTGTTCGGTC	1038108	1038360	253	59.958
FHS952205	Scaffold1	TTTCTTTTGGGCCTTTAGCC	CTCGGGGAACAGCTACAAAT	1039970	1040182	213	59.867
FHS952206	Scaffold1	GCATGGGTATCTGATTCGGT	AGCATTACACGGCAAAAACC	1041132	1041266	135	59.8915
FHS952207	Scaffold1	CGAGGCCAAGGCAGATATTA	GCATCTTTATCCGGTTCCAA	1041693	1041831	139	60.0445
FHS952208	Scaffold1	TGTGGAGTGAGCATTTTTCG	GTCTCAGCTCCTGACTTCGG	1042219	1042458	240	59.9875
FHS952209	Scaffold1	TGTGGAGTGAGCATTTTTCG	GTCTCAGCTCCTGACTTCGG	1042219	1042458	240	59.9875
FHS952210	Scaffold1	CCCTTCTCCCTTGGAATCTT	TTGGGATATTACTTCGTATGTTTGAA	1043965	1044240	276	59.769
FHS952211	Scaffold1	AAATGGCATTATCAAAATAAAAACA	ATTTGAATCTGCGACTCCGA	1044546	1044797	252	59.429
FHS952212	Scaffold1	TCAAAATCAAATTAAACTGAATCACAA	TGGACAGCCATGGGATTATT	1046179	1046447	269	60.1515
FHS952213	Scaffold1	TCAAAATCAAATTAAACTGAATCACAA	TGGACAGCCATGGGATTATT	1046179	1046447	269	60.1515
FHS952214	Scaffold1	CGACTGCACTACCTGGGTTT	CAATATCTCAAAAAGTGGAGACTCA	1046534	1046780	247	59.524
FHS952215	Scaffold1	TGAGTCTCCACTTTTTGAGATATTG	TTGATATAAACTGCTTTTATTTTGAGG	1046756	1046867	112	58.674
FHS952216	Scaffold1	CCCACATAGGGGTGTTTATCC	ATGAGCGCCACATCAACATA	1047118	1047264	147	60.2045
FHS952217	Scaffold1	TTTTCATGTCTCCCTCCTTATGA	AGTGTTAAATCCGTGCGTGC	1050171	1050393	223	60.5215
FHS952218	Scaffold1	GCACGCACGGATTTAACACT	CTTCTCTATGAAGCCACCCG	1050374	1050645	272	60.4605
FHS952219	Scaffold1	TGCTCTGAAAAATTATCCACTTGA	ATGCCTGTTCCCCAATCATA	1052941	1053209	269	60.1415
FHS952220	Scaffold1	TCTGTTTAAGCAGGGAAACAAAA	AGAGGGCTCCGAATCAAAAT	1053054	1053283	230	60.093
FHS952221	Scaffold1	ACCCGATTCAAGCATACAGG	GACCAGTGGAATGGCATTTT	1054024	1054145	122	59.876
FHS952222	Scaffold1	GGGCATATCAAACCCACATAA	GTCAGAGGGATGGGGATATG	1054288	1054565	278	59.3525
FHS952223	Scaffold1	GGGCATATCAAACCCACATAA	GTCAGAGGGATGGGGATATG	1054288	1054565	278	59.3525
FHS952224	Scaffold1	GCGTAACTTTGGATGGTTGAA	TCACTGCTACGCTCCATTTG	1054975	1055233	259	60
FHS952225	Scaffold1	CAAATGGAGCGTAGCAGTGA	CTATCTGATCCCATCCCGTG	1055214	1055420	207	60.153
FHS952226	Scaffold1	CGAGTACATATCATCATCATCAAAA	tgtgtaTGCTTGAGAATTTCTTTG	1055945	1056069	125	58.3035
FHS952227	Scaffold1	AAAGGCTGATTAAAGGCTGATT	GCCACTCACGATGATTCTCA	1059320	1059518	199	59.1385
FHS952228	Scaffold1	TATAGTGCAACCCGAAAGCC	TGCATAATTGTGTTTGTTGACG	1059904	1060173	270	59.814
FHS952229	Scaffold1	CTCAGTCAACCACAAAGCGA	TGAGTAGATGATTGAGTGAAAAATCA	1060042	1060276	235	59.626
FHS952230	Scaffold1	GGTCACAGAGCCACCATACA	AAGTTTGGCAACGGTAGTGG	1060527	1060634	108	59.7905
FHS952231	Scaffold1	ACCAGCTAGCTTCAATGCCA	AACAAACATCCTATTTGCAGGAA	1061630	1061885	256	60.4125
FHS952232	Scaffold1	ACCAGCTAGCTTCAATGCCA	AACAAACATCCTATTTGCAGGAA	1061630	1061885	256	60.4125
FHS952233	Scaffold1	TTCCTGCAAATAGGATGTTTGTT	AGTTCCCAGTAAAACCCGCT	1061863	1062099	237	59.9445
FHS952234	Scaffold1	AAACACACTACATCTTCAAATTAACCA	TGCAATTCAAAATGTTTGTTGG	1062537	1062810	274	60.055
FHS952235	Scaffold1	AAAATAACCATCCGTACACCTAAT	TGTTTGTTGGCTTATTGTTGG	1062580	1062798	219	57.8825
FHS952236	Scaffold1	TCACAATCCACCACCAAAGA	AAATTATTTTTATTCTAGACCCAAGGA	1064423	1064637	215	59.1065
FHS952237	Scaffold1	TCACAATCCACCACCAAAGA	AAATTATTTTTATTCTAGACCCAAGGA	1064423	1064637	215	59.1065
FHS952238	Scaffold1	TTTTTATACATATTTATCCTTGGGTCT	tgcatttgtttctttttctttca	1064595	1064862	268	58.0065
FHS952239	Scaffold1	TTTTTATACATATTTATCCTTGGGTCT	tgcatttgtttctttttctttca	1064595	1064862	268	58.0065
FHS952240	Scaffold1	AGCCGTTTGATCCCTGTAAA	AAACACCCACTCCCATATAAACA	1065883	1066034	152	59.55
FHS952241	Scaffold1	TGTTTATATGGGAGTGGGTGTTT	GGAATAGAAGATTCTGGCCG	1066012	1066249	238	59.1355
FHS952242	Scaffold1	ATGCAATTTTGGGGGTGTTA	GGCTAACATTAATTTGGAGCCAT	1066535	1066734	200	60.299
FHS952243	Scaffold1	TTAAACCCAACCTTGCTTGC	TGTTGGGGTTTTAGGGATCA	1067890	1068084	195	60.136
FHS952244	Scaffold1	TTCATTTATTTCTCTAGGTTGATCG	TGCATGATATGTGACTTTTGACC	1069806	1069993	188	58.9505
FHS952245	Scaffold1	CAAATCGCGTGCTTTGATTA	AGCTAGCTCATGCGGTTTTC	1070271	1070478	208	59.731
FHS952246	Scaffold1	GAGAGAAAACCGCATGAGCTA	CGAACAAATTCAGAAAGCCG	1070455	1070633	179	60.174
FHS952247	Scaffold1	GGTACTCGCCGTCCTTGTTA	CGCACGTTTCTGAATTTAAGG	1071309	1071578	270	59.949
FHS952248	Scaffold1	TTTTTCATGGGTGCAAATAGT	TATTGGGCCAACATGGAACT	1076507	1076743	237	58.6865
FHS952249	Scaffold1	CACATTGCGGTCAATCTCAT	TTGTGTGGGCTCTGATTGAA	1083061	1083332	272	59.8835
FHS952250	Scaffold1	TGGACCATTTTGTGTGAACTG	TGTCTCTTCCTTCCTTAATTTTCA	1083460	1083717	258	58.977
FHS952251	Scaffold1	TGGACCATTTTGTGTGAACTG	TGTCTCTTCCTTCCTTAATTTTCA	1083460	1083717	258	58.977
FHS952252	Scaffold1	TTGAAAATTAAGGAAGGAAGAGACA	CCTTTACCAGACCACCACCA	1083693	1083841	149	60.243
FHS952253	Scaffold1	TCCATTTTTAGTTCACAGATATTCG	TTTTAATTCGATTCCCAGCG	1083923	1084201	279	59.3595
FHS952254	Scaffold1	TCCATTTTTAGTTCACAGATATTCG	TTTTAATTCGATTCCCAGCG	1083923	1084201	279	59.3595
FHS952255	Scaffold1	GTTAATCAATTGCAAGGGGC	CAAAAATTGCTGGCACCTAAA	1085091	1085300	210	59.7655
FHS952256	Scaffold1	TTTTTCTTTCTTTCTTCTTTCACAA	AGCTAAATGTCGCGCCTATG	1086492	1086751	260	59.175
FHS952257	Scaffold1	TGATCAAAATGTCAAATTTACTGTG	AAGGAGGCTACCTTTTTCCG	1097412	1097660	249	58.948
FHS952258	Scaffold1	TGATCAAAATGTCAAATTTACTGTG	AAGGAGGCTACCTTTTTCCG	1097412	1097660	249	58.948
FHS952259	Scaffold1	TTTCAAGTGTATCAGGAGTACTGG	TGACAATCTTCGTGTGTGGG	1111218	1111387	170	59.044
FHS952260	Scaffold1	ACGTCAGCATATGAGCTCCC	TTGACGTGGAAAATAAATTCACATA	1116492	1116722	231	59.967
FHS952261	Scaffold1	GGGCCCTCTCACAGAACATA	AGACTCACCAAGCAGGTCGT	1125662	1125913	252	59.99
FHS952262	Scaffold1	TGAGTTTGTTTAAAGGCCCG	TTTTCGGTTAAATCGGTTCG	1126990	1127233	244	60.02
FHS952263	Scaffold1	TGAGTTTGTTTAAAGGCCCG	TTTTCGGTTAAATCGGTTCG	1126990	1127233	244	60.02
FHS952264	Scaffold1	TGAGTTTGTTTAAAGGCCCG	TTTTCGGTTAAATCGGTTCG	1126990	1127233	244	60.02
FHS952265	Scaffold1	TGAGTTTGTTTAAAGGCCCG	TTTTCGGTTAAATCGGTTCG	1126990	1127233	244	60.02
FHS952266	Scaffold1	AAAATTAGACAACCACCTTCAGA	GCCATGCCTAGACCTTGTTC	1133236	1133471	236	58.354
FHS952267	Scaffold1	CTTGGTGACTGGTTTTCGGT	ACGCGAAGAAATAATCGAGC	1145248	1145474	227	59.733
FHS952268	Scaffold1	AACCAGTTCGAACCGTCAAC	TTTATATGCCTGACCGGACC	1147545	1147814	270	59.898
FHS952269	Scaffold1	AACCAGTTCGAACCGTCAAC	TTTATATGCCTGACCGGACC	1147545	1147814	270	59.898
FHS952270	Scaffold1	AAATTTGCTCAAAACGGTGC	AAGGGAGAACGGGAGAAAGA	1147673	1147932	260	60.15
FHS952271	Scaffold1	AGACCGCAGGATATGCTTGA	GCCTCAACTCAGGAATCCAC	1151250	1151495	246	60.213
FHS952272	Scaffold1	GAATTTAGCCGGACATGGTG	TGTTTGTTTGTAGCCTGCCA	1157073	1157296	224	60.312
FHS952273	Scaffold1	GAATCCATCTGCAGCTCCTC	CATATAGGTACCGGAGGGCA	1161076	1161336	261	59.859
FHS952274	Scaffold1	TGGTGGAATTCAATTTGACTCTT	GTCAAGATTTTGGCTCTCGC	1161816	1162090	275	59.913
FHS952275	Scaffold1	AGCGGTTTCTGATTTGGATG	GCATGTTACAGGATTATTATTTTCAG	1165704	1165977	274	58.786
FHS952276	Scaffold1	AGCGGTTTCTGATTTGGATG	GCATGTTACAGGATTATTATTTTCAG	1165704	1165977	274	58.786
FHS952277	Scaffold1	ACCCAAATTAAATCTAAAAGCTAAAA	AAAACCTCCCTCGTACGATTT	1166717	1166981	265	58.216
FHS952278	Scaffold1	ATCCGAGTCATCTTGGCAAC	TGCTTTATTGTGGGAAGTGGA	1167377	1167629	253	60.284
FHS952279	Scaffold1	CCACTTCCCACAATAAAGCA	GCATTGTTAACATTTCAATTCG	1167610	1167880	271	57.956
FHS952280	Scaffold1	AAAAATTTAACTAACATGTTTCCCA	AGGACTTTGCTCGCAAATAG	1173051	1173304	254	57.3335
FHS952281	Scaffold1	AACTAACATGTTTCCCAAACACA	AGGACTTTGCTCGCAAATAG	1173059	1173304	246	57.869
FHS952282	Scaffold1	TAGTTCTTTACGGGGAGGGG	ACAAAGCGATCAGGTTTTGG	1174288	1174500	213	60.207
FHS952283	Scaffold1	TAGTTCTTTACGGGGAGGGG	ACAAAGCGATCAGGTTTTGG	1174288	1174500	213	60.207
FHS952284	Scaffold1	TGAATAATGAAAAGACCCCCA	CGATCATTATAGCGCAACCA	1178085	1178248	164	59.4725
FHS952285	Scaffold1	GCCATTGAGTAAGGAACTCTCG	AAATGGCAAGTGTGAGAATCG	1179999	1180208	210	60.1935
FHS952286	Scaffold1	GTGTGGAGGGAGTGTCACCT	ACACTTGTTCCCCTGCAATC	1181190	1181409	220	59.9895
FHS952287	Scaffold1	GTGTGGAGGGAGTGTCACCT	ACACTTGTTCCCCTGCAATC	1181190	1181409	220	59.9895
FHS952288	Scaffold1	AATATGTGGTTTAGATTGGATTGAA	GGTAGTACCTTCTGTCGGCCT	1182410	1182659	250	58.824
FHS952289	Scaffold1	TTCTAAGGCCGACAGAAGGT	CGGTTAAAACAATTCAAATACCG	1182634	1182781	148	59.307
FHS952290	Scaffold1	TTAACGGTGGGTTAGCAGATT	TCGGCCACATATCATATAGCA	1192029	1192308	280	58.8305
FHS952291	Scaffold1	TGTGCGGATTTTTATTAGTAGGC	TAACATTTTCCTGGCCCAAC	1192208	1192340	133	59.685
FHS952292	Scaffold1	GGGTTAACCTGACGGAACATT	ATGGCTCGGATTTTGTTTTG	1194663	1194941	279	60.0205
FHS952293	Scaffold1	GGGTTAACCTGACGGAACATT	ATGGCTCGGATTTTGTTTTG	1194663	1194941	279	60.0205
FHS952294	Scaffold1	TAAAAAGCAACTTCGGGTCG	AGGGGTATTCAAGACCGTCC	1194885	1195030	146	60.213
FHS952295	Scaffold1	GGTTGGACTTGCCTGACATA	AAAATTTTTGAATTCTCGAGCACTAT	1195119	1195392	274	59.2585
FHS952296	Scaffold1	TTGACAAAATTAATCTGTTAACCCAC	TGAGGGGTTGAAGGCTAGAA	1195470	1195738	269	59.719
FHS952297	Scaffold1	CTGTGGGTTGCCCAATAGAC	CAAGCTTCTTTTCGCTCTTTTT	1198127	1198402	276	59.862
FHS952298	Scaffold1	TGCTTGCAGCCTTGTAAGTT	CCAATTTTGGTTTTCCCTGA	1199053	1199218	166	59.2495
FHS952299	Scaffold1	AACACAGCCCCACATCCTAC	GGTCTGGTCCGGTTCTGATA	1204208	1204459	252	59.889
FHS952300	Scaffold1	CCCAGTTCATCCGATTCAGT	GGGATGCGAGCTTTCTCTTA	1205944	1206176	233	59.739
FHS952301	Scaffold1	CCCAGTTCATCCGATTCAGT	GGGATGCGAGCTTTCTCTTA	1205944	1206176	233	59.739
FHS952302	Scaffold1	TTCATCTCAACCCAAAAGTGG	CGGTTTTCGGTTAAACCAGT	1208033	1208298	266	59.475
FHS952303	Scaffold1	TAACCCAAGCACCAGTCTCC	AAAGTTGCACGTTTTGCTACC	1211658	1211859	202	59.7185
FHS952304	Scaffold1	TTTGGTAGCAAAACGTGCAA	TCGCTACTGTTGTAATCATGTTG	1211836	1211997	162	59.108
FHS952305	Scaffold1	AAACACCTGGTTGTAGAGCTTTTT	GGGGAAGATGTGGAAGAGGT	1212593	1212855	263	59.986
FHS952306	Scaffold1	CGGTGCAAAAAGAGAGGTGT	TCTATAGGCAGCCAAGCGAT	1213494	1213648	155	60.129
FHS952307	Scaffold1	AAGAGGACGTGTGGCTTTTG	TTTCGTTTAGCTGCAACTCG	1213558	1213795	238	59.7705
FHS952308	Scaffold1	TGACGGGCTACTCAATGAATC	TGCACGCAACATCTTAGTCAG	1213690	1213911	222	60.0765
FHS952309	Scaffold1	TGTTGCATATCAAGTTTCAGGG	TGATATTTCAGGATAAGAGTGGAGC	1215965	1216067	103	60.0015
FHS952310	Scaffold1	CCAACGGAGCTCCACTCTTA	TTTCAATTTTTGCTGTCTAATGC	1216035	1216298	264	59.4425
FHS952311	Scaffold1	CCAACGGAGCTCCACTCTTA	TTTCAATTTTTGCTGTCTAATGC	1216035	1216298	264	59.4425
FHS952312	Scaffold1	ACCCATGCCTAGTAGCGTGT	TGGGTCAGAATGAATGCAAA	1217695	1217922	228	59.8465
FHS952313	Scaffold1	TTACAAATTTGGGCAAGGCT	GCTTTGTTGATGGTGGCATA	1217956	1218223	268	59.567
FHS952314	Scaffold1	AATAAACAGGTACAGTTCGAATAAAAA	TTCCTTCTTTTTCTTCCCAAAAC	1219978	1220189	212	58.986
FHS952315	Scaffold1	TGTCTCAAAATGAAAATGAAACAAA	CCCGTTTGACAATCCTATTGA	1220009	1220282	274	59.86
FHS952316	Scaffold1	CCATGTCGACTGCCCTTAGT	GATGCAAGCTGACTGGTTGA	1220726	1221000	275	60.063
FHS952317	Scaffold1	TTACATTCAGACACGTGGGG	AATGCCATATCAGTGCGTGA	1221139	1221416	278	59.7595
FHS952318	Scaffold1	TTACATTCAGACACGTGGGG	AATGCCATATCAGTGCGTGA	1221139	1221416	278	59.7595
FHS952319	Scaffold1	TTACATTCAGACACGTGGGG	AATGCCATATCAGTGCGTGA	1221139	1221416	278	59.7595
FHS952320	Scaffold1	TTACATTCAGACACGTGGGG	AATGCCATATCAGTGCGTGA	1221139	1221416	278	59.7595
FHS952321	Scaffold1	GGTGACATCCTTGGAGCAAT	TGACTTGGATGTGTTAGTGGAA	1231296	1231489	194	59.033
FHS952322	Scaffold1	GGAGTAGGAGTTTAGAAGAGGACAAA	TGGCGCAATAAATGAGTGAA	1234760	1235022	263	59.984
FHS952323	Scaffold1	AAATGCCATGGAATGTAAACAA	TGTTGGGCCTAATAATTGCTG	1237223	1237492	270	59.6025
FHS952324	Scaffold1	AGACATGTCGGGAAAGCACT	CCCTAACTCTGTCTCCGCTG	1237931	1238145	215	59.866
FHS952325	Scaffold1	AGGAGAGTCCGGTGTGTGAT	TGTCTATTTCATTACACTACACCAAAA	1238664	1238936	273	58.918
FHS952326	Scaffold1	TGTGATGCTGTCAATTGTCTTTT	ACAGTGAAAATTTATTGCATATGTCT	1238678	1238957	280	58.569
FHS952327	Scaffold1	GCCGGTCTATCTATGCGAAA	GTGGGTTATAATGTGGGGGA	1241050	1241220	171	59.7795
FHS952328	Scaffold1	CAAGTCGAGATGATGGGGAT	ACCTTTTACAATTGCGGCAC	1241811	1242061	251	59.9445
FHS952329	Scaffold1	CTTACCCACTAGTTCCCGGC	ATCCCTAACCCCTTCCATTG	1246058	1246304	247	60.438
FHS952330	Scaffold1	TTCCATGGGATAAAATCTATTAGAAA	GCGGCAATTTTTATGGGAGT	1246841	1247117	277	59.8445
FHS952331	Scaffold1	CCCATAAAAATTGCCGCTCT	ATATATCCGAGGGGCAAACC	1247101	1247371	271	60.6435
FHS952332	Scaffold1	TTGAGGTGCTCTTTTCCTGTT	AGATGTCACCATTTGGGAGC	1249200	1249416	217	59.4515
FHS952333	Scaffold1	GTCGCTCCTTCTCAACTTCG	AAGAATCATCGAAAATGGCG	1249910	1250114	205	60.086
FHS952334	Scaffold1	TGGGGTTTATCAAACATTCTCA	TCAATTCAGCTGTGGGTTTG	1253956	1254191	236	59.503
FHS952335	Scaffold1	ACTGGCTAGTGCCTTCCCTC	TCTTCTTGTTCACGGGTTCC	1262712	1262903	192	60.437
FHS952336	Scaffold1	ACAACTTTTAAAGGATACCTAGTTGAA	AGGCCTGGCAGGAAGTTTAT	1265129	1265305	177	58.736
FHS952337	Scaffold1	GGAAGACTACCACCGCTTGA	AGGCCTGGCAGGAAGTTTAT	1265199	1265305	107	60.1755
FHS952338	Scaffold1	TGTCTCCTTAGAATCCCTCGAA	CACACCATTACTCCCCAACC	1267927	1268205	279	60.144
FHS952339	Scaffold1	AAATTTGACCGGCATTTCAC	AACTTATCCATTTCCCTCACTCTC	1269756	1270026	271	59.44
FHS952340	Scaffold1	AAACTTGGGTTTTGCGACAG	AAACATACTTTTTCAAGAGGCAAAA	1270360	1270597	238	59.8925
FHS952341	Scaffold1	TTCAGCCCAAATAATCCTGC	CGTTTAAACCACCGCAAAAT	1289312	1289526	215	59.953
FHS952342	Scaffold1	CTCTGTTGTCATAGGGCGTG	TTTAGACCGGACAAATCAGCTT	1290057	1290236	180	59.7215
FHS952343	Scaffold1	CTCTGTTGTCATAGGGCGTG	TTTAGACCGGACAAATCAGCTT	1290057	1290236	180	59.7215
FHS952344	Scaffold1	TACGGGAGTTGATACCGAGC	TGAAAAACGTATCCCCCAAA	1291335	1291598	264	60.128
FHS952345	Scaffold1	GCCGAGTTATGACGTTCGAT	TGTGTCTAGCGAGAAAGCCC	1291939	1292158	220	60.3205
FHS952346	Scaffold1	TGGTATGGTAATGGGGCCTA	AGGTCATTGCCAAATCAACC	1291988	1292228	241	59.914
FHS952347	Scaffold1	GGGCTTTCTCGCTAGACACA	TGGAAGCATGCAGATGTAGC	1292139	1292386	248	60.2585
FHS952348	Scaffold1	GGCCTAAAAGCAATCCCTTC	GCGGCAATCTTATGGTTGAT	1293099	1293306	208	59.985
FHS952349	Scaffold1	GGCCTAAAAGCAATCCCTTC	GCGGCAATCTTATGGTTGAT	1293099	1293306	208	59.985
FHS952350	Scaffold1	CACAGTGGCTGCAAAGAATG	CTGGAAGAACGGACTGGTGT	1296416	1296641	226	60.3
FHS952351	Scaffold1	GCATTTGGACAACCTTGGAT	ACGTTTTACCCGAGTGGTCA	1297324	1297579	256	60.1035
FHS952352	Scaffold1	ATGGTGACCACTCGGGTAAA	TTTTAAAAGGCTTGAACTTGTTTT	1297556	1297820	265	59.0255
FHS952353	Scaffold1	ATGGTGACCACTCGGGTAAA	TTTTAAAAGGCTTGAACTTGTTTT	1297556	1297820	265	59.0255
FHS952354	Scaffold1	GAAACAAGGCATGCACGTAA	AAAAGGAAGCACGTCACCAA	1311587	1311850	264	60.2015
FHS952355	Scaffold1	GAAACAAGGCATGCACGTAA	AAAAGGAAGCACGTCACCAA	1311587	1311850	264	60.2015
FHS952356	Scaffold1	AATCAACCTCCAAAGTTTTATTCTAA	TGTCATCATTCACATGCACAA	1313187	1313428	242	58.7555
FHS952357	Scaffold1	AATCAACCTCCAAAGTTTTATTCTAA	TGTCATCATTCACATGCACAA	1313187	1313428	242	58.7555
FHS952358	Scaffold1	AAGAAATTTGTTTGCGCGTT	AGGGAAGGGAACAACAAAGC	1323433	1323670	238	60.12
FHS952359	Scaffold1	ATGGTGCAATTTTCATGTGC	CGTAACGGATACGATTAGACGA	1328040	1328269	230	59.2855
FHS952360	Scaffold1	TTTTGATGCATAGATAACAAAAACG	TTTTGTTCGGATATGATTGGAC	1328213	1328446	234	59.1555
FHS952361	Scaffold1	CGCCAAAAGTCTCTCCTCAG	TTTTGTTTGCAAGAAGCAATG	1333814	1334030	217	59.559
FHS952362	Scaffold1	AACATTGCTTCTTGCAAACAAA	GATCATCCCTGGGTGTGAAG	1334008	1334210	203	60.0635
FHS952363	Scaffold1	TTTTACCAAATGCAAGTGCTGT	GTGGTCCATCATCAATTCCC	1340796	1341069	274	59.8425
FHS952364	Scaffold1	TAAGGTTGCATTTGGAACGG	ATAGGGACGGGGACTGACTT	1347200	1347404	205	60.3365
FHS952365	Scaffold1	CCCCCTTCTCAAAAATTGGT	TCTTGGTCAaagaacccaCC	1350747	1350943	197	60.051
FHS952366	Scaffold1	GTTCTCGAGTGTTCAAGGGG	GAACGAAAAGAAAATAACAGACTAGAA	1354508	1354768	261	58.8175
FHS952367	Scaffold1	AACTCCACTCGGCACCAC	TTTTACATGAACAATCCATTAACATT	1354539	1354818	280	58.8285
FHS952368	Scaffold1	AAACTCACCGCAGTGAACAA	CGGAGATGACATGGGAAAGT	1355188	1355386	199	59.633
FHS952369	Scaffold1	AGGCCAGCATTGTTCTCACT	GGTCGATCTACGATGAAGGC	1359352	1359615	264	59.766
FHS952370	Scaffold1	CACGTTCATCTCTTTTTAATATGG	CAACAACAGTATCAACAACGACG	1361651	1361811	161	58.774
FHS952371	Scaffold1	GCAAAAATTTGTATAATGGACGC	TGTACGTTAAATTTATCTATGCGCT	1361996	1362261	266	59.138
FHS952372	Scaffold1	GCAAAAATTTGTATAATGGACGC	TGTACGTTAAATTTATCTATGCGCT	1361996	1362261	266	59.138
FHS952373	Scaffold1	TTCAAAGTTTTATTTTGGCCACT	TTTTTGGCATGTTAGAATGGAA	1363146	1363351	206	59.2955
FHS952374	Scaffold1	TGAACCAACGAGTCCATTACA	AGCAGCATCGATTAGGACTTG	1363671	1363940	270	59.263
FHS952375	Scaffold1	TCGCAATCATTAAAGAATCTCACT	TTTTATGTTCCCTATATGATTATGTGA	1365429	1365708	280	58.3065
FHS952376	Scaffold1	TGATAAACAAATGAATAATTTCTCAAG	TTTTTGTCCGCACACACTTT	1365646	1365835	190	58.2235
FHS952377	Scaffold1	GCTTACATGACAGGCTCCGA	TCGTAACTTTTTGAGATGGGTTC	1368654	1368917	264	60.4395
FHS952378	Scaffold1	GAACCCATCTCAAAAAGTTACGA	AAATGCTTTTTGCCGCATAC	1368895	1369127	233	59.8165
FHS952379	Scaffold1	TCAAAGCATCTCTATTCTCCATT	TGTTTATGAAATTTAGAACGTTAACCA	1369221	1369500	280	58.2715
FHS952380	Scaffold1	TTTCATAAACAAAAATGAACAACTCA	TTCTTGAGATCCGTGCAGAA	1369490	1369742	253	59.2995
FHS952381	Scaffold1	TGGTGAGAGAAGAGCAATTTCA	TGATCAGAATCTCTGTTTAGAGGG	1369670	1369772	103	59.4535
FHS952382	Scaffold1	GAAGAAATGGTTTCGTTCATAAAA	TGTGACACGTGGCATTAATCT	1371043	1371229	187	58.86
FHS952383	Scaffold1	CCAACATTCAACTCACAAAGC	TTTCAAATAAATTTAACCCACTGTCA	1376500	1376692	193	59.1555
FHS952384	Scaffold1	TCAAGAACAATGTAATCCTGACAGA	TTGTTTTTCTACACCCGAACA	1380383	1380524	142	59.1175
FHS952385	Scaffold1	CTCACCAAATTTCTCACCCAA	TGTTCGGTTTGGTCTGTTCA	1381688	1381912	225	60.042
FHS952386	Scaffold1	AAGCTTGAAGATCGAGCGAG	AAGCTCCCTTCCTTCCTACG	1388707	1388962	256	59.8505
FHS952387	Scaffold1	AAGCTTGAAGATCGAGCGAG	AAGCTCCCTTCCTTCCTACG	1388707	1388962	256	59.8505
FHS952388	Scaffold1	CGTAGGAAGGAAGGGAGCTT	AAAAGAAAGTGGATGGATTTAGGA	1388943	1389208	266	59.633
FHS952389	Scaffold1	CGTAGGAAGGAAGGGAGCTT	AAAAGAAAGTGGATGGATTTAGGA	1388943	1389208	266	59.633
FHS952390	Scaffold1	TCCTAAATCCATCCACTTTCTTTT	CCGTCTACCTCACAGACGGT	1389185	1389410	226	59.799
FHS952391	Scaffold1	AAAATTTTGGGGACGGAGAC	TGACACTTGCTTAAGTGGGCT	1395572	1395835	264	60.047
FHS952392	Scaffold1	GATTATTCATGCAGTCAATACAAAAA	CCTTTTAATCAAGAGCCCAAAA	1396279	1396555	277	59.1195
FHS952393	Scaffold1	GATTATTCATGCAGTCAATACAAAAA	CCTTTTAATCAAGAGCCCAAAA	1396279	1396555	277	59.1195
FHS952394	Scaffold1	TTGATAATTAATTTTAGTGGCTGATTT	GAAAATCCCATTGTTGTGCC	1397313	1397545	233	59.073
FHS952395	Scaffold1	TTGATAATTAATTTTAGTGGCTGATTT	GAAAATCCCATTGTTGTGCC	1397313	1397545	233	59.073
FHS952396	Scaffold1	TGTTGATCGTAGTGAACGCTT	TTTTCAAACGAACCCTAATCA	1397829	1398097	269	57.874
FHS952397	Scaffold1	CAAATGAACCAATCAACCGT	CCGACATATAGAAAAAGCACAGG	1399330	1399609	280	59.1775
FHS952398	Scaffold1	CAAATGAACCAATCAACCGT	CCGACATATAGAAAAAGCACAGG	1399330	1399609	280	59.1775
FHS952399	Scaffold1	AGAAAAGCAGGATCAGAAGCA	CCAAAAGATGTTTCTGGCTTT	1400083	1400189	107	58.7865
FHS952400	Scaffold1	TTGGAAAATTAGCGCAACAA	TGCAGCAAATTCATTAGCCA	1400727	1401001	275	59.842
FHS952401	Scaffold1	TTGGAAAATTAGCGCAACAA	TGCAGCAAATTCATTAGCCA	1400727	1401001	275	59.842
FHS952402	Scaffold1	TTTGCTGCATGTATAAGGCG	TTGTCTCAAGAAACTGCAAAAA	1400993	1401243	251	58.806
FHS952403	Scaffold1	TTAGGAGCCAGCACATTTTG	ggacgcttgtcccaatctta	1401966	1402210	245	59.4955
FHS952404	Scaffold1	TTAGGAGCCAGCACATTTTG	tcaactcatagtgggacgctt	1401966	1402223	258	59.333
FHS952405	Scaffold1	GGAAGGGGAGTTGTTGAAGA	AAGTCGGATTAAGTCACGATCC	1403170	1403386	217	59.2995
FHS952406	Scaffold1	GGAAGGGGAGTTGTTGAAGA	AAGTCGGATTAAGTCACGATCC	1403170	1403386	217	59.2995
FHS952407	Scaffold1	AATAATGCTACGACGACCCG	ACTGCCTAACCAAACAAAGCA	1403437	1403689	253	59.8905
FHS952408	Scaffold1	TTTGCATGCTTTGTTTGGTT	TTTCATTGCTTAATTAAAATCCTCAA	1403663	1403803	141	59.3515
FHS952409	Scaffold1	TTTGCATGCTTTGTTTGGTT	TTTCATTGCTTAATTAAAATCCTCAA	1403663	1403803	141	59.3515
FHS952410	Scaffold1	TTTCCTTTTGTAGTTGAGGATTTT	TTTTTCCGATACCCTTATGGATT	1403765	1403986	222	58.756
FHS952411	Scaffold1	GAGTGTAAGTTCTTAACCCACGAA	TTCGCTACTTTAATTTGGTGTGAA	1405140	1405417	278	59.4305
FHS952412	Scaffold1	TGTAAATTGCTTCCTAATTTTGAGA	TTTCGTTTTGAAAAATTCCAACT	1406279	1406520	242	58.8035
FHS952413	Scaffold1	CACTTTACGCACAGCTTGAAA	TAAATCAGGCCCATCGTAGG	1406702	1406908	207	59.5415
FHS952414	Scaffold1	CACTTTACGCACAGCTTGAAA	TAAATCAGGCCCATCGTAGG	1406702	1406908	207	59.5415
FHS952415	Scaffold1	ttttggcggaaagaaaacaa	TTCTATTGCCTTAGAAAGAGTTTGA	1407677	1407793	117	59.268
FHS952416	Scaffold1	TCACAGGGGATTTCCCATTA	TTTTGCCGATTTTAGACCAAG	1408090	1408333	244	59.683
FHS952417	Scaffold1	TCACAGGGGATTTCCCATTA	TTTTGCCGATTTTAGACCAAG	1408090	1408333	244	59.683
FHS952418	Scaffold1	GATTTACGTTTCTAATTTTAATAGGCA	TCAGATGGGTCCCAATCAAT	1408531	1408784	254	58.9365
FHS952419	Scaffold1	AGGGAGAAGGGTTTCGGATA	TCTCCAACCAACAGAAGAAACA	1416303	1416576	274	59.824
FHS952420	Scaffold1	TGTTTCTTCTGTTGGTTGGAGA	GGCTTTCAAGTCATTCTCTCTGA	1416555	1416794	240	59.8815
FHS952421	Scaffold1	TGTTTCTTCTGTTGGTTGGAGA	GGCTTTCAAGTCATTCTCTCTGA	1416555	1416794	240	59.8815
FHS952422	Scaffold1	AGGTGTGACGGCAACTAACC	GGAGACTGAAATTTTAGGGATGAA	1427610	1427876	267	59.9445
FHS952423	Scaffold1	CAAAAGATACGCGTGTCGAA	GGTGCTTTCTGTGGTACCTATTTT	1429741	1430010	270	59.8585
FHS952424	Scaffold1	TTGGGAGTGGAGCTTTTGAT	CCAATTTTACAATAATGGCAAGC	1431219	1431358	140	59.7205
FHS952425	Scaffold1	GGGGTGGGTTAGGGTAGAAC	TGTCGTAAGATGTGGGCAGA	1432309	1432467	159	59.908
FHS952426	Scaffold1	TCTGCCCACATCTTACGACA	TTCAAGAGTTGTGATTCGCCT	1432448	1432589	142	60.065
FHS952427	Scaffold1	AAATCAAAGCAAGTGAGGCG	CATGTTTGCGCACGACTATC	1432554	1432830	277	60.337
FHS952428	Scaffold1	CCTATCACAATCTCCGACCC	TGAGTGATTGAAAGACTAACTCGG	1433702	1433958	257	59.5905
FHS952429	Scaffold1	AATAGTGCGGCGATCAGAGT	GAATTCAGGAACTCCCCTCA	1434252	1434395	144	59.4655
FHS952430	Scaffold1	TGGGCCCAACATGAATCTAT	TTTTTCGATAGCTTTTATTGATATTGT	1434429	1434641	213	59.117
FHS952431	Scaffold1	CAATATCAATAAAAGCTATCGAAAAA	AAGGGAATACCCTCAAAATCA	1434616	1434739	124	57.463
FHS952432	Scaffold1	CATCAAAAATTATGCCGATGC	TTTTATATGGCGGTGGCCTA	1437868	1438055	188	60.2955
FHS952433	Scaffold1	CATCAAAAATTATGCCGATGC	TTTTATATGGCGGTGGCCTA	1437868	1438055	188	60.2955
FHS952434	Scaffold1	TAGGCCACCGCCATATAAAA	AGCCGTTCGAATATACAGGC	1438036	1438314	279	59.752
FHS952435	Scaffold1	TGTGGAATAATTGTGTTGTTTGT	CTGACCTTTTGGTGAGGAGC	1440461	1440643	183	58.44
FHS952436	Scaffold1	AACCGACGAATAAAATCGAA	CTCATGAGGGCTTGTTACTCAA	1441053	1441273	221	58.3165
FHS952437	Scaffold1	GGCTCCCTAGCACTACCCTT	GGACACCTAATGTCCTAAAATGC	1443318	1443563	246	59.3395
FHS952438	Scaffold1	ACTACCATATTCATCTTGAAAATATCC	AAGATCCTTAACGAAGCAATCG	1443618	1443880	263	58.542
FHS952439	Scaffold1	ACTACCATATTCATCTTGAAAATATCC	AAGATCCTTAACGAAGCAATCG	1443618	1443880	263	58.542
FHS952440	Scaffold1	CGATTGCTTCGTTAAGGATCT	CACGACTACTTTGCACGTTGA	1443859	1444124	266	59.2195
FHS952441	Scaffold1	CGATTGCTTCGTTAAGGATCT	CACGACTACTTTGCACGTTGA	1443859	1444124	266	59.2195
FHS952442	Scaffold1	TGCAAAGTAGTCGTGGTTGC	ACCTTTTTGCAAAGCCTGAA	1444110	1444221	112	59.886
FHS952443	Scaffold1	ATTGGACCCCAATCCAAAAT	TGGTGATAACCTTTCATTAGAAAAA	1444271	1444505	235	59.2555
FHS952444	Scaffold1	CCAAAAATCGACGACCAGAT	GATGAGTCACGCCGAAAAAT	1447475	1447754	280	60.007
FHS952445	Scaffold1	AGAGGCCAGTAGGCAGATCA	GCTTGTGGGGCTTATTGAGA	1453472	1453748	277	60.0935
FHS952446	Scaffold1	CATTTAAATTTGGAGGAAGGGA	GCAGCTTAGGACAAAACAACTT	1458159	1458351	193	58.549
FHS952447	Scaffold1	GGAATTTCATGTTCGTGCAG	AAGGCTCAATCAGATGCAGG	1458602	1458845	244	59.7445
FHS952448	Scaffold1	AATATGGTTGGCAAAGACGG	ACAGTCGTGCCTGATGATGA	1458965	1459110	146	60.051
FHS952449	Scaffold1	TGATAGCGACTACTTCCGCC	TTTCTTTGTGGGAAAGGGGT	1459733	1459952	220	60.534
FHS952450	Scaffold1	ACCCCTTTCCCACAAAGAAA	ATCAACCTCCTGAATGCGAC	1459933	1460207	275	60.3875
FHS952451	Scaffold1	TACGGCATTGTTGTTTCGTG	TTTCATAAAGGAGATAAAAATCAGGA	1460360	1460552	193	59.644
FHS952452	Scaffold1	TACGGCATTGTTGTTTCGTG	TTTCATAAAGGAGATAAAAATCAGGA	1460360	1460552	193	59.644
FHS952453	Scaffold1	CGAGATAACCATACAATACATTTTGA	AAACCAAAATCACTAAAAATACAAACT	1460439	1460718	280	57.8695
FHS952454	Scaffold1	CGAGATAACCATACAATACATTTTGA	AAACCAAAATCACTAAAAATACAAACT	1460439	1460718	280	57.8695
FHS952455	Scaffold1	AAACCTGGACAAAACTCACGA	CAATTTCATTCCTTAGGTGGCT	1461588	1461816	229	59.563
FHS952456	Scaffold1	CGATCTACGGCAACGATTTT	ATCCTTGCCCTACGTGTGTC	1462954	1463150	197	60.0465
FHS952457	Scaffold1	TTCGATGGGAGTCTTTACCATT	TATTGCTCCAGGTCCTAGCC	1464835	1465114	280	59.5635
FHS952458	Scaffold1	TTCGATGGGAGTCTTTACCATT	TATTGCTCCAGGTCCTAGCC	1464835	1465114	280	59.5635
FHS952459	Scaffold1	AAATAAGATACGGAGATTTCTTTGG	TCTTCGATGATCATTTTACGC	1465367	1465606	240	58.087
FHS952460	Scaffold1	CGGAGATTTCTTTGGTGAAGA	TCTTCGATGATCATTTTACGC	1465377	1465606	230	58.5775
FHS952461	Scaffold1	CGGAGATTTCTTTGGTGAAGA	TCTTCGATGATCATTTTACGC	1465377	1465606	230	58.5775
FHS952462	Scaffold1	CGGAGATTTCTTTGGTGAAGA	TCTTCGATGATCATTTTACGC	1465377	1465606	230	58.5775
FHS952463	Scaffold1	AAGAGAAGAAAGGACTTGAATGG	TCGAACATCCTTAAACCCCC	1466709	1466915	207	59.566
FHS952464	Scaffold1	GGGGGTTTAAGGATGTTCG	TCAACAATAATATATCGCTTCGGA	1466896	1467166	271	59.547
FHS952465	Scaffold1	ATGCCGCCTTTTGTATCATT	GAAAATGCAATATGACTCATCCTTT	1467717	1467984	268	59.6085
FHS952466	Scaffold1	TGAGTCATATTGCATTTTCTTAGCA	TCCATTATTCCAAAGGGACG	1467966	1468123	158	59.957
FHS952467	Scaffold1	GGCCTCAGTGTCCATCAAAT	CAAGTGGTGGTACTATTTCACTCA	1468653	1468915	263	59.092
FHS952468	Scaffold1	GGCCTCAGTGTCCATCAAAT	CAAGTGGTGGTACTATTTCACTCA	1468653	1468915	263	59.092
FHS952469	Scaffold1	GGGGATACCGTTTGGGTAAA	GACAAATTGTTTGTGTCATAGACG	1472825	1473100	276	59.6925
FHS952470	Scaffold1	GGGGATACCGTTTGGGTAAA	GACAAATTGTTTGTGTCATAGACG	1472825	1473100	276	59.6925
FHS952471	Scaffold1	GGGGATACCGTTTGGGTAAA	GACAAATTGTTTGTGTCATAGACG	1472825	1473100	276	59.6925
FHS952472	Scaffold1	AAAAGAGAGAGTCCGTCAGCC	TGGTGCCATATTATTTGCGA	1474199	1474402	204	59.9645
FHS952473	Scaffold1	GTCAGCCGCCATGTATTAGC	TTTCTAAATTTTTATGGGCTACCAA	1474213	1474465	253	60.015
FHS952474	Scaffold1	TGAGAACTAACTTCTATTTCTTCAGCA	TTTTGGATTCACCCAAAGGT	1474488	1474764	277	59.259
FHS952475	Scaffold1	GATGTAACCCGACCTCCGTA	CGAATCTGCATCATCAAGGA	1475127	1475403	277	59.7845
FHS952476	Scaffold1	AAAAATGTAGCGACGAGAAAAAC	GATGGGACTTGGGAGCATATT	1475723	1475995	273	59.5415
FHS952477	Scaffold1	CGGATATGAAACACGATACAAA	TTCTCGAAATGAGTTTAGAAATAAGA	1476597	1476856	260	57.3805
FHS952478	Scaffold1	TGAAAACATGGCAAGGAGAA	CGTTTCAAACAGGGACCATT	1482383	1482591	209	59.5385
FHS952479	Scaffold1	AAAAGGGGATGCCCAATAGT	GACAATGGATAGGATAAAATTTGGA	1484981	1485260	280	59.592
FHS952480	Scaffold1	AAAAGGGGATGCCCAATAGT	GACAATGGATAGGATAAAATTTGGA	1484981	1485260	280	59.592
FHS952481	Scaffold1	AAAAGGGGATGCCCAATAGT	GACAATGGATAGGATAAAATTTGGA	1484981	1485260	280	59.592
FHS952482	Scaffold1	GGGTGTCAATATGTTAAACCAAA	CAATTGATTACATGGGAGGATG	1485019	1485297	279	58.51
FHS952483	Scaffold1	AACCGTACCAAGTGTGGAGAA	CGATCACATAGAACCTGAGCG	1485690	1485872	183	60.1535
FHS952484	Scaffold1	CGCTCAGGTTCTATGTGATCG	TCGAATTGTTCCCTAAAATTTACA	1485852	1486065	214	59.8995
FHS952485	Scaffold1	CAGAAAAATAATGCGTGAAATGA	TCGTGTCTCTACAAACAAACGC	1486383	1486600	218	59.7555
FHS952486	Scaffold1	CAGAAAAATAATGCGTGAAATGA	TCGTGTCTCTACAAACAAACGC	1486383	1486600	218	59.7555
FHS952487	Scaffold1	TTAAAATTCAACTTGCTCGCTTT	ATCCATCGTATCCAAACACG	1486438	1486682	245	58.891
FHS952488	Scaffold1	GGTTAAAATGTTGTTGAAGTAAGAATG	TCGTTACAACTCCATCGTGC	1487333	1487606	274	59.186
FHS952489	Scaffold1	GAGGCAAATCGCTTGCTTAC	TTACAGCCGGAAATCTTTGG	1488838	1489052	215	60.0275
FHS952490	Scaffold1	GAGGCAAATCGCTTGCTTAC	TTACAGCCGGAAATCTTTGG	1488838	1489052	215	60.0275
FHS952491	Scaffold1	GGGGCATATCGAACCTACCT	CCGCATAATACATGCTTGACA	1489656	1489917	262	59.886
FHS952492	Scaffold1	AAATCGAATGAGATGGGCAC	ATCATTAGTTTTGAAATAGGTGAGTTT	1491004	1491154	151	58.5545
FHS952493	Scaffold1	TCCTTTTTGTTAACCTCCGC	ACCAGCAGAGACTTCACGGT	1491638	1491763	126	59.5545
FHS952494	Scaffold1	ACCGTGAAGTCTCTGCTGGT	AACATGGAGCGTTTTTGGTC	1491744	1491972	229	59.9425
FHS952495	Scaffold1	GACCAAAAACGCTCCATGTT	CTCTTAAATGAATGAAAATGCGT	1491953	1492143	191	58.769
FHS952496	Scaffold1	AAACAAAGAGATGGTTCACAAAAA	gatgacaaaaggcaatgaagg	1492030	1492271	242	59.3395
FHS952497	Scaffold1	agaaatgctccttcacatcaaa	TGGAAAACAGAAAAAGAGGACA	1492637	1492914	278	58.846
FHS952498	Scaffold1	agaaatgctccttcacatcaaa	TGGAAAACAGAAAAAGAGGACA	1492637	1492914	278	58.846
FHS952499	Scaffold1	CCCTCTCCTCCCCTAAAAGA	CATGAAATTATATCACAAAGCGG	1492946	1493225	280	59.1105
FHS952500	Scaffold1	GGCACTGCTACCTTCTGGAG	TGCGTGCAACGTTGTAGAAT	1494379	1494511	133	60.168
FHS952501	Scaffold1	CGGTTCAAAATTTAGTTCATCG	TGATTGCATGACTGTGTAAAACAT	1494851	1495101	251	59.0625
FHS952502	Scaffold1	CTCCAACACTTGTTTCCGGT	GTGTTTTCAAAATATTTCCAACTTT	1496581	1496799	219	58.5255
FHS952503	Scaffold1	CCAAACATAAGTCCTGAAAAACTC	ACCAATAGGCAAATAGCACCT	1496982	1497171	190	58.052
FHS952504	Scaffold1	TTACAAAATTGCCACCGACA	TGTGAATTTGGTACAATGAACTTT	1501935	1502188	254	58.825
FHS952505	Scaffold1	AATTTGGGTGATTTCATGGTT	GTTTAACACTTAACAAATCGCGT	1503106	1503379	274	57.852
FHS952506	Scaffold1	AACTCGCTCCACCTTTGAGA	AGACAGCTCCCTGTTGGAGA	1503731	1503839	109	59.9875
FHS952507	Scaffold1	TATCCCCAGTCCAATGTGCT	CATTATCAACCGGACCCAAT	1507319	1507542	224	59.9225
FHS952508	Scaffold1	TTTTAACAGCGATTGGGTCC	ATTGTAAAGCATTCAGCCGC	1507512	1507679	168	60.088
FHS952509	Scaffold1	AGACTGGACAACGAACCCAC	GGATGTCCCTCGGTAGTTGA	1509774	1510039	266	59.968
FHS952510	Scaffold1	TGGGTTTTATTAGACATAAATTCAGAT	GGAATTCTTTTGAAACGTATCGTC	1511097	1511263	167	59.015
FHS952511	Scaffold1	TTTGACGATACGTTTCAAAAGA	ACAACCCTTTGTCCCTTTCC	1511237	1511459	223	58.8595
FHS952512	Scaffold1	TTTGACGATACGTTTCAAAAGA	ACAACCCTTTGTCCCTTTCC	1511237	1511459	223	58.8595
FHS952513	Scaffold1	TTTGACGATACGTTTCAAAAGA	TATTCGCTGCCACGACTACA	1511237	1511515	279	58.969
FHS952514	Scaffold1	CTGAGTCACCGACACGAAAA	TCACGTGTCACCTTGTAGCC	1512756	1512913	158	59.812
FHS952515	Scaffold1	GTGACACGTGAAGCTGAGGA	AAATCGGACGATCCGTGTAG	1512903	1513175	273	59.9925
FHS952516	Scaffold1	GTGACACGTGAAGCTGAGGA	AAATCGGACGATCCGTGTAG	1512903	1513175	273	59.9925
FHS952517	Scaffold1	AAAGAGAGCCCAACCGCT	GCCTAAATTCTTTTTCGAACATC	1513811	1514044	234	59.173
FHS952518	Scaffold1	AGCCCAACCGCTCAATTTTA	GCCTAAATTCTTTTTCGAACATC	1513817	1514044	228	60.106
FHS952519	Scaffold1	TGTTCGAAAAAGAATTTAGGCA	CAAAGAACATAACAAAGAATTAGTCAA	1514024	1514282	259	58.1405
FHS952520	Scaffold1	AATGAGCTGGAAAATGCTAAGA	TAGACCGGATCGGTAGATGG	1516337	1516613	277	59.0365
FHS952521	Scaffold1	ACCATCTACCGATCCGGTCT	CATTGTATGACGTTTTTATTTTGC	1516593	1516863	271	59.268
FHS952522	Scaffold1	ACTCATCAAATCtTCTAACAAATTTTC	TCTATTCGACTGCTACCAAATCA	1522959	1523119	161	58.285
FHS952523	Scaffold1	AAATGATTTGGTAGCAGTCGAA	GACCGAATTAAAATTAGGACAATC	1523094	1523248	155	58.045
FHS952524	Scaffold1	TGTAAGTATGCGAAGGATTTATTTTT	CATCAATTTGCTAAAATCGACAA	1523159	1523436	278	58.949
FHS952525	Scaffold1	CCTAATTTTAATTCGGTCAATTCAT	GTTTCGCTCCCAAACCACTA	1523231	1523469	239	59.4735
FHS952526	Scaffold1	TTTTTATTTGCCAACTGCCC	GGAACAAAAGAGGGATTGAAAA	1525990	1526133	144	59.701
FHS952527	Scaffold1	CCCCATTCCTCTTTGTTTTG	cagaagtgaataatcacctgttgaa	1526082	1526295	214	59.495
FHS952528	Scaffold1	CATTGAATTTTGATAATTTGAACCA	TTCCTACATTTTCTTCACCTAATCG	1529777	1530056	280	59.564
FHS952529	Scaffold1	CGATTAGGTGAAGAAAATGTAGG	AGAAAATTGGCTCGAAGCAG	1530032	1530303	272	58.335
FHS952530	Scaffold1	CCTCAAGATTTGAAGATTGTTTTG	AGAAAATTGGCTCGAAGCAG	1530086	1530303	218	59.3975
FHS952531	Scaffold1	TCTGCTTCGAGCCAATTTTC	CAGTAAAATGCCTTCGGTTGA	1530283	1530476	194	60.293
FHS952532	Scaffold1	TTTGATTCAACCGAAGGCAT	AAAGACCCTTTGATCAGAAAAA	1530450	1530589	140	58.749
FHS952533	Scaffold1	TTGATACTCGCAAAGAAGAATAGG	AACGGTATTTAATTTGAAGCAAAA	1530607	1530796	190	58.668
FHS952534	Scaffold1	TTGATACTCGCAAAGAAGAATAGG	AACGGTATTTAATTTGAAGCAAAA	1530607	1530796	190	58.668
FHS952535	Scaffold1	TTTTTGCTTCAAATTAAATACCG	TTTTTCGTCTAACTGATGGGA	1530772	1530932	161	57.47
FHS952536	Scaffold1	TTTTTGCTTCAAATTAAATACCG	TTTTTCGTCTAACTGATGGGA	1530772	1530932	161	57.47
FHS952537	Scaffold1	TCACCAAAAATTGATTCCACA	GCTTCGAAAGGACATCATCTG	1531414	1531615	202	59.3415
FHS952538	Scaffold1	TTTAAAGGGCGAGAAGTGAAA	GAAAAATTAGCCGTCAAGGG	1532185	1532461	277	58.8455
FHS952539	Scaffold1	TTTAAAGGGCGAGAAGTGAAA	GAAAAATTAGCCGTCAAGGG	1532185	1532461	277	58.8455
FHS952540	Scaffold1	AAGAAGAAAGCAGATGGAATTTG	TCTCGATCTTTATTTTTCTCTGCTC	1532774	1532939	166	59.2585
FHS952541	Scaffold1	AAGAAGAAAGCAGATGGAATTTG	TTTCTCGATCTTTATTTTTCTCTGC	1532774	1532941	168	59.2075
FHS952542	Scaffold1	TCCTTTTTAATAATCCTATGACCAAGA	GTCGGAATTTTCTGACGCTG	1535167	1535414	248	60.2425
FHS952543	Scaffold1	CGTGATTGATTGGATTGTGG	gagcgagcgctatgagagac	1535328	1535575	248	60.0945
FHS952544	Scaffold1	CGTGATTGATTGGATTGTGG	gagcgagcgctatgagagac	1535328	1535575	248	60.0945
FHS952545	Scaffold1	TTGTCACCACCACGCTTTTA	CCATCAACTCAGATCGAATCC	1536141	1536378	238	59.8235
FHS952546	Scaffold1	TTGTCACCACCACGCTTTTA	CCATCAACTCAGATCGAATCC	1536141	1536378	238	59.8235
FHS952547	Scaffold1	CACATGATGTACCAGCAGCC	TTGATCTGGGACTGGAAAGC	1541745	1541959	215	60.1695
FHS952548	Scaffold1	GAAGCAAATTCTTTCAGGCG	AAGATTGGCTCCCTGAGGAT	1541921	1542109	189	59.9985
FHS952549	Scaffold1	ACCAGATCGATGAACTTCGG	CCCAAAAAGTTTGTGCAACG	1544989	1545250	262	60.7555
FHS952550	Scaffold1	TCCAAATACCCCATAGCCAC	CGAGTATGATGACCACAGCG	1546688	1546942	255	59.966
FHS952551	Scaffold1	TCCTAGGTAGGCACGTCGTC	GACTGAGAGCAAGACAGCCA	1546826	1546970	145	59.7825
FHS952552	Scaffold1	TTTGTTGCTTGAATGATGTGC	GTCCAATCTGGTTCCCAAAA	1548036	1548227	192	59.747
FHS952553	Scaffold1	TTTTGGGAACCAGATTGGAC	GAACCAGTTTAACCAGCCGA	1548208	1548456	249	59.9385
FHS952554	Scaffold1	TCGGCTGGTTAAACTGGTTC	TTGTTTGGGGACTAGGGTTG	1548437	1548689	253	59.967
FHS952555	Scaffold1	TCGGCTGGTTAAACTGGTTC	TTGTTTGGGGACTAGGGTTG	1548437	1548689	253	59.967
FHS952556	Scaffold1	ATTCACCAACCCTAGTCCCC	AAGATGAGCACAGCGAGACA	1548664	1548893	230	59.8925
FHS952557	Scaffold1	ATCGATGAACTGCGGAAAAA	CCCAAAAAGTTTGTGCAACAT	1551257	1551516	260	60.2375
FHS952558	Scaffold1	GTTGCTTCCACCTTTTCTGC	GGGTCTCTAAGGGTTCGAGG	1552799	1552954	156	59.963
FHS952559	Scaffold1	CCTCGAACCCTTAGAGACCC	CAAAGCACGGTGTCATCAAC	1552935	1553052	118	60.1135
FHS952560	Scaffold1	AATGGCTTTTGCAAAGATGG	CAACTCTGGTTCAGGGGAAG	1553852	1554074	223	59.8825
FHS952561	Scaffold1	CAAGGACTGATATTTTCGGCA	GGTCTGTGAATGATTGTTGGG	1578314	1578592	279	60.153
FHS952562	Scaffold1	ATTGGACAAGGGTCACAAGC	GTGGACCTTGATCTCCCAAA	1578813	1579054	242	59.938
FHS952563	Scaffold1	ATTGGACAAGGGTCACAAGC	GTGGACCTTGATCTCCCAAA	1578813	1579054	242	59.938
FHS952564	Scaffold1	TTTGGGAGATCAAGGTCCAC	CACTGACAAAATTGACCACGA	1579035	1579215	181	59.7515
FHS952565	Scaffold1	CACTTGAAAATTACAGAATCCCG	TGGCAAACCAAAACAAAACA	1579432	1579560	129	59.9355
FHS952566	Scaffold1	CACTTGAAAATTACAGAATCCCG	TGGGGATATCAGAAATGGGA	1579432	1579656	225	59.987
FHS952567	Scaffold1	CCATTGTAACTGGCATTCCC	ATTTCATGGTGGCAGTCCTC	1583904	1584152	249	60.063
FHS952568	Scaffold1	AAAAAGTTACCACGTATAATTTGATTC	CAAATTTCACAAATCTCATTGATTG	1587870	1588144	275	58.6335
FHS952569	Scaffold1	AAAAAGTTACCACGTATAATTTGATTC	CAAATTTCACAAATCTCATTGATTG	1587870	1588144	275	58.6335
FHS952570	Scaffold1	TGCATTCTAATTTGTTAAGATTGTAAA	GAGACAAAATGACCGATGGAG	1590776	1591025	250	58.6315
FHS952571	Scaffold1	TTTTCAACGTTTTTCTTTATTAGACA	ATGGGCATAAAAGATATATTAGGATTA	1591247	1591472	226	57.43
FHS952572	Scaffold1	TTTTCAACGTTTTTCTTTATTAGACA	ATGGGCATAAAAGATATATTAGGATTA	1591247	1591472	226	57.43
FHS952573	Scaffold1	CGGCTGGATGTTTAATTCACT	TATTTAAGATAGGCCGCGCT	1592192	1592438	247	59.053
FHS952574	Scaffold1	TGACTATTGAATTGGTAGGGTGA	ATCATGCATGTCTGCCTGTC	1595769	1596041	273	59.086
FHS952575	Scaffold1	GAGGTCACACTAACATTCGTCAA	TTCGGTTTGGTTTCGGATAG	1596952	1597153	202	59.545
FHS952576	Scaffold1	GAGGTCACACTAACATTCGTCAA	TTCGGTTTGGTTTCGGATAG	1596952	1597153	202	59.545
FHS952577	Scaffold1	AACCAACCTGCGAATTTGAT	ATTTTTAGGGGTGGGTACGG	1597263	1597538	276	59.6865
FHS952578	Scaffold1	TTGCATACACAAAGTAATGGTGC	ATTTTGGGTTGCGTTCAAAT	1597808	1598016	209	59.6325
FHS952579	Scaffold1	TTTAACCATCACACCCCCAC	CACGTAAAGTTGATAGTTGAGAGTTG	1598919	1599198	280	59.5255
FHS952580	Scaffold1	CAACTCTCAACTATCAACTTTACGTG	GGCATAATGTCGTCTCCAAGA	1599173	1599424	252	59.3325
FHS952581	Scaffold1	TGAAGTCAATTGTATTTGAGTTTTCAC	GGCATAATGTCGTCTCCAAGA	1599197	1599424	228	59.9825
FHS952582	Scaffold1	AACGGTTCTCAGATATCAACTTCA	TTTTTGAAAATTTAGCCATCGAA	1599889	1600103	215	59.5825
FHS952583	Scaffold1	TGCTTGATTTGCTTGTATTGAGA	AAAATCAGTCACTAAAATTAGCCATC	1600140	1600404	265	59.1365
FHS952584	Scaffold1	TGATGGCTAATTTTAGTGACTGATTT	TTGTTTATTTCCGGGCTTTG	1600378	1600640	263	59.7285
FHS952585	Scaffold1	TGTACAAATCGGCGAGTGAA	ATCTTGTGGCTTGGTAGCGT	1607818	1608020	203	60.01
FHS952586	Scaffold1	AACGAAAAGGGTTTTTGCCT	TTTATTTTGTTTGACCGGGG	1607873	1608138	266	59.8255
FHS952587	Scaffold1	TAATAAGACGCCGGCTGAAC	TGCGTTTGTACAATTCTGGC	1608986	1609216	231	59.9825
FHS952588	Scaffold1	TCGCCAGAATTGTACAAACG	GATCGGTTGAGGCTGAGTTC	1609195	1609402	208	59.7695
FHS952589	Scaffold1	AGACCCCTCAACTCGGAAAT	TTTGGAATTTACGCTTCGCT	1609813	1610064	252	59.894
FHS952590	Scaffold1	TCCATTAAAGCTCACCCACC	TTGTTTATTTCCGGGCTTTG	1610286	1610411	126	59.935
FHS952591	Scaffold1	GGCCAAATGATAGCCAAAAA	AAAATAGGAATGTTTTAGAAACTCTTG	1610995	1611241	247	58.4945
FHS952592	Scaffold1	TTTCTGCAGCATGAGATTTTT	TGCTTTATAATTTGGTTCACCTTTT	1611722	1611967	246	58.5295
FHS952593	Scaffold1	TCAACTGATCTAGATGCAAACAAAA	TGAATTCAGTATGATTCCGCA	1612310	1612561	252	59.6495
FHS952594	Scaffold1	TGAAGTTGATACTTGAGAGCCG	ATTAGAGCGGGCACAAATGA	1613053	1613318	266	60.0615
FHS952595	Scaffold1	CATTTGTGCCCGCTCTAATAA	CCCCATCCATCACTCAGTTT	1613300	1613460	161	59.9405
FHS952596	Scaffold1	CGAGAACTTGGAGATGGTCC	AAGTACCACTTTGCCAACGG	1614373	1614609	237	59.8425
FHS952597	Scaffold1	CCACCAATTAATTTCTCCCC	GACGTGACAAGCTGTTTGCT	1614903	1615176	274	58.658
FHS952598	Scaffold1	CCATCTGATTAACAAAAGTGCG	TGAAACCATTCTGTCCTCCA	1615637	1615905	269	59.353
FHS952599	Scaffold1	TGAATGTCAAAACCAAAACTTCA	CTTGTAACGTGCATGACGAGT	1616294	1616516	223	59.194
FHS952600	Scaffold1	AAAGCTAGAGCTAATAAGAAATACACG	GGGAAAGAAATAAATGATAATGTGG	1618389	1618642	254	58.2895
FHS952601	Scaffold1	TGAAGCTTAAGCAAGGGAAAA	CAATACAACGGTAAACGCCC	1622027	1622192	166	59.687
FHS952602	Scaffold1	CCACTTTCTTTGGTCCTCCA	GCATATCAAATGCTCTCTGGC	1624733	1624896	164	59.954
FHS952603	Scaffold1	TTTGGGTTGTTGATGACTTTTG	TGAAACGATAATAATTCAGTACGCA	1626323	1626586	264	59.9085
FHS952604	Scaffold1	CCACACAAACTTCGATCTGC	TCATCATCACCGTGGCTCTA	1626714	1626848	135	59.759
FHS952605	Scaffold1	CCTTCAAACTCAACTTAGAGCCA	CGTCGCTGGATTATTCACCT	1626814	1627055	242	60.0155
FHS952606	Scaffold1	AGGTGAATAATCCAGCGACG	AAACGTTTTATATCGCCACAA	1627036	1627264	229	58.7
FHS952607	Scaffold1	CTGCACAATCCTCCCAATTT	AATTAGCGGTCTAGTTCCAGTTT	1628084	1628330	247	58.7995
FHS952608	Scaffold1	TTTTTGGGTTAAAAGTCTCGAA	ATTTATTATGCACTCCGCCG	1629282	1629484	203	58.967
FHS952609	Scaffold1	CGGCGGAGTGCATAATAAAT	AGGAAGAATGGGTGTGTAAAGA	1629465	1629631	167	58.837
FHS952610	Scaffold1	AAATTTAAAATAAACGCAACCATT	CAAAAACTCATGAACTGACTTGAA	1629813	1630062	250	57.9525
FHS952611	Scaffold1	AAATTTAAAATAAACGCAACCATT	CAAAAACTCATGAACTGACTTGAA	1629813	1630062	250	57.9525
FHS952612	Scaffold1	TTCAAGTCAGTTCATGAGTTTTTGT	AGTCGAGTCGAGTCAAATCAAA	1630039	1630171	133	59.127
FHS952613	Scaffold1	TCGAGCTATGAGTCGAGTTTGA	TTGGGAATCAAATTTGTTATTCTG	1630108	1630233	126	59.7235
FHS952614	Scaffold1	TAAAGGTGGAGATCCTTGCG	AAGACTTTGGCAAACCCCAT	1630559	1630829	271	60.4645
FHS952615	Scaffold1	AATGGGGTTTGCCAAAGTCT	GAGTGAGATGCTGGTAGGGG	1630809	1630998	190	60.201
FHS952616	Scaffold1	CACGGCGAGAACAGTAGTGA	TTATATTTTCGTCTTAGTATCGTGTCA	1631851	1631989	139	58.8635
FHS952617	Scaffold1	CAACAAAATGAATCTCAGGGAA	TCTCTGTCAGACGCCCATTA	1632381	1632513	133	59.229
FHS952618	Scaffold1	TGACTGAGACATGGCACTCC	ACTGCACTACGAGGCAGTTAG	1633051	1633282	232	58.584
FHS952619	Scaffold1	TGGTGAATGTTATGGTGTCTATCA	tgctatgaggatgtgacactgtt	1633461	1633667	207	59.4735
FHS952620	Scaffold1	TGGTGAATGTTATGGTGTCTATCA	tgctatgaggatgtgacactgtt	1633461	1633667	207	59.4735
FHS952621	Scaffold1	CAAAACACACCCCAATCCTT	TCCGCAAATATTGCTGTCAA	1635047	1635277	231	59.9515
FHS952622	Scaffold1	TTTTGTAAAAACAGCCAAACAAAA	TCATTCCATGAGCTAGGGCT	1635545	1635767	223	59.876
FHS952623	Scaffold1	CGACAGATCGGATACATCCTAAA	TCATTCCATGAGCTAGGGCT	1635623	1635767	145	60.0675
FHS952624	Scaffold1	CTGATCCGATCCGATGAATA	CTCATTCCATGAGCTAGGGC	1635668	1635768	101	59.132
FHS952625	Scaffold1	GGTTCGAATCCCGTCTTGTA	AACTTGCGCGTAGGGTTATG	1635982	1636082	101	60.0425
FHS952626	Scaffold1	GGTTCGAATCCCGTCTTGTA	GTACCCGTGGGTTAAGAACG	1635982	1636128	147	59.644
FHS952627	Scaffold1	TGAAATCAATATGGTTTGTGCAT	AGGGAGTGGGAAAACACACA	1638261	1638493	233	59.8235
FHS952628	Scaffold1	AAGCCAATTACTGTTAAGAGGGAC	TTGAACTAACAGTTTAACATATTGCAT	1639885	1640149	265	58.383
FHS952629	Scaffold1	AAGCCAATTACTGTTAAGAGGGAC	TTGAACTAACAGTTTAACATATTGCAT	1639885	1640149	265	58.383
FHS952630	Scaffold1	AATGGTGTCTTTATGTATTGATTTTG	TGAATTATTGATTTCATTAGATGGAG	1640044	1640268	225	57.7365
FHS952631	Scaffold1	AATGGTGTCTTTATGTATTGATTTTG	TGAATTATTGATTTCATTAGATGGAG	1640044	1640268	225	57.7365
FHS952632	Scaffold1	TGCACACGAATGTAATGAATTTT	TTTTCATGTCATAGTCATATTGCG	1641303	1641563	261	59.2445
FHS952633	Scaffold1	GATTGTAGGACCGGTTTGGA	CAATCCAAAGATTGAGCCGT	1644392	1644533	142	59.932
FHS952634	Scaffold1	GGATGTTGGAATCATCTCCG	CTAGTCATTTGACCGGTTCG	1646918	1647071	154	59.2545
FHS952635	Scaffold1	GGGGTCTTTAGCTCCCCTTT	CGTCCTCATGTCCCAAAGAC	1650858	1651081	224	60.6465
FHS952636	Scaffold1	CTCCACATAACTAGTTGTTGAAAAAT	TTCCATTAAACCTTTAAACCCAAA	1662732	1663010	279	58.5815
FHS952637	Scaffold1	TGGAATAAAATGAGAACAAAACCA	TTGGAGACCAAAATGCTGAA	1662949	1663055	107	59.505
FHS952638	Scaffold1	AAACGTCTTAATCTTTCAACATGC	CAGGTTAGAGTTGGGGATGG	1663868	1664072	205	59.102
FHS952639	Scaffold1	ACCGTTATCCTCCACAGCAC	ACGGTAGTTTCTGCCACCTG	1665088	1665259	172	60.084
FHS952640	Scaffold1	AATTCTGTCGGCTACGCTTC	GAGGAACTGACGCAACATGA	1672774	1672989	216	59.659
FHS952641	Scaffold1	GAAGTTGCACGCACTTCTGA	TTGGTGTCAATAGCAAAATTTCTT	1674147	1674370	224	59.657
FHS952642	Scaffold1	TTGATACAAATTTTTGCAATCATAA	TTTCATATTTAGCAAATGGGTTATT	1676331	1676565	235	57.602
FHS952643	Scaffold1	TCTTGTTTGTGATTAAGGTAGCCA	GCAGAGGAAGGCAAGACAAC	1677676	1677822	147	60.0265
FHS952644	Scaffold1	TTTTCCATGATTTTCATAAGTTTTC	TGCCTTCAGTACGGGAGAGT	1680973	1681249	277	58.84
FHS952645	Scaffold1	TTAGCGGGGATCAAAACAAC	CCAATGGAAGGCCTATCGTA	1681430	1681688	259	59.927
FHS952646	Scaffold1	TTAGCGGGGATCAAAACAAC	CCAATGGAAGGCCTATCGTA	1681430	1681688	259	59.927
FHS952647	Scaffold1	TTTCTCTAGCCTGGAGCCTG	GAAGCCCAACAACTTCAACG	1681631	1681894	264	60.1895
FHS952648	Scaffold1	TTGTATCCCAGGCCATCCTA	GAAACCCTGCATGGTATTTGA	1683155	1683392	238	60.0515
FHS952649	Scaffold1	GGTACGAAGACTCACTGCCG	GCTAATGTATTTTGTGTTCATTCTGA	1689028	1689247	220	59.7975
FHS952650	Scaffold1	GAGAATCTTCGTGCCGTTGT	TCAGGTTTTGTGGGGGATAA	1690365	1690486	122	60.2125
FHS952651	Scaffold1	TTTGTGTTGCATCGTTTTCG	AAGCATCTAAAAGCCACACCA	1697130	1697318	189	60.219
FHS952652	Scaffold1	CTGAAAACGGTCCATTGTTG	TAAGGGAAGGTGACCCTCAA	1697448	1697685	238	59.271
FHS952653	Scaffold1	CAAGGCTCCTTTACACCTGC	TCCCCACTATTCGCCACTAC	1699282	1699543	262	59.915
FHS952654	Scaffold1	TCACCAACGCTCCAACAATA	GGACGCCACTGTGTGAGATA	1700647	1700895	249	59.909
FHS952655	Scaffold1	TTTTTCGTCTTTTCATACATCCAA	TGGTAACATACTAACATCCCAGTTT	1704055	1704332	278	58.968
FHS952656	Scaffold1	TTTTTCGTCTTTTCATACATCCAA	TGGTAACATACTAACATCCCAGTTT	1704055	1704332	278	58.968
FHS952657	Scaffold1	TTTTTCGTCTTTTCATACATCCAA	TGGTAACATACTAACATCCCAGTTT	1704055	1704332	278	58.968
FHS952658	Scaffold1	TCAAAACTAACGAACCAATCAA	GGCCTTGAACACCCCTACTT	1705802	1706067	266	58.867
FHS952659	Scaffold1	CCCTGTTCGGACCCAAGATA	TGGCTTCTAAGCAGACCAGG	1706066	1706178	113	61.341
FHS952660	Scaffold1	AGAGTTACGGGGAGCCTCAT	AAAGCAATTTGGGGGAGACT	1711469	1711586	118	60.018
FHS952661	Scaffold1	TTTGTCATGATTCACGGAGG	CAAGATGACAGATGAATTAGAACTAGA	1711757	1711961	205	58.4515
FHS952662	Scaffold1	TTTCAGCAGTTTGATTGGACC	CCATTCCTCATTAAGCCGTC	1713198	1713456	259	59.8155
FHS952663	Scaffold1	GGATGGAGTATGGACAGCGT	TCTGTGGGGATACAGAAGGG	1714167	1714419	253	59.9385
FHS952664	Scaffold1	GGTGTTTAGTCTGCATAACCAAG	TGGTTGATTAAATGACTTAGGCG	1715045	1715320	276	59.1265
FHS952665	Scaffold1	CATTTTTATGAACTTGGATTCATTC	GCTCTCCAAGCCATTTGCTA	1717115	1717347	233	59.294
FHS952666	Scaffold1	TAAACAGTTGCAGGAGCGTG	GCACCACCGTTGTCACATTA	1718798	1718998	201	60.243
FHS952667	Scaffold1	TGTCCATGGTGAGAACGAGA	CGAAGTGTCGAGTCAAAGGG	1726551	1726779	229	60.534
FHS952668	Scaffold1	AAAGTTCAATTGGGTGTCCG	GTGTTGCAGCTGATGGTGTT	1727488	1727647	160	59.794
FHS952669	Scaffold1	CAGCTGCAACACATATGACTGA	TGTCTGAGTTTTGAAGAGTCTGTTG	1727636	1727910	275	59.971
FHS952670	Scaffold1	CAGCTGCAACACATATGACTGA	TGTCTGAGTTTTGAAGAGTCTGTTG	1727636	1727910	275	59.971
FHS952671	Scaffold1	GCAGAACTCATCCTTGCCTC	TGTGGCATAATAAACTATTGTTAGGAA	1732545	1732817	273	59.657
FHS952672	Scaffold1	CGTCCTATCTATGAGAGCATGA	CCGGGACCACAACAATAATC	1733425	1733695	271	58.5715
FHS952673	Scaffold1	ATGAGTGTCCCATTATCGGC	TTGTTACCGATGGAAGGCAT	1734038	1734299	262	60.0555
FHS952674	Scaffold1	CCGAAGCATGTTTTTGGAAC	gctcttattggtcaagcttcaga	1734394	1734594	201	60.258
FHS952675	Scaffold1	CCGAAGCATGTTTTTGGAAC	gctcttattggtcaagcttcaga	1734394	1734594	201	60.258
FHS952676	Scaffold1	GTAAATGCCTCCCACAGTCA	CCGAAAACTCGCATACAGTG	1735218	1735425	208	58.956
FHS952677	Scaffold1	ACTGTATGCGAGTTTTCGGG	ACATGCCATGATTTGAGCAG	1735407	1735621	215	59.9055
FHS952678	Scaffold1	TATGGGACACCCCACAAAGT	CAATCGTTTGTTAGATAGTGACGG	1735827	1736063	237	60.02
FHS952679	Scaffold1	ACCATATATTTGTGTAGAGCTCTTTTT	GGGTTGATGAATAGAGTTGATGTT	1736802	1737041	240	57.902
FHS952680	Scaffold1	AAATTCTTCAATTTATTCTTGTTGTTG	TGTGGCTTTCTTTGAGATGTAGA	1736848	1737086	239	58.6825
FHS952681	Scaffold1	TCTACATCTCAAAGAAAGCCACA	ATCTCTATAGACGGCGCCAA	1737064	1737315	252	59.43
FHS952682	Scaffold1	TTGGATTCCATCAAAAATCAACT	AACTTTGTTTCGTAGAATCTCCA	1737842	1738093	252	58.4275
FHS952683	Scaffold1	TTGGATTCCATCAAAAATCAACT	AACTTTGTTTCGTAGAATCTCCA	1737842	1738093	252	58.4275
FHS952684	Scaffold1	ACTCAGAAATTGATCCACGTAAG	TTTAGCTCGGACACGTGTTAAT	1739082	1739361	280	58.141
FHS952685	Scaffold1	TCAGAAATTGATCCACGTAAGAA	TTTAGCTCGGACACGTGTTAAT	1739084	1739361	278	58.7935
FHS952686	Scaffold1	TCAGAAATTGATCCACGTAAGAA	TTTAGCTCGGACACGTGTTAAT	1739084	1739361	278	58.7935
FHS952687	Scaffold1	AATCTTGACATATGCTCTAGCTAAACT	ACAACAACGTAGGGGGTTCA	1740898	1741110	213	58.949
FHS952688	Scaffold1	TTCGAGGCCGAATTTTAATG	TTTAAATTTGACTATTAAAACCAGGTG	1742845	1743124	280	59.1615
FHS952689	Scaffold1	TTTTAGTTTGGCCACAAAGTGT	TTGCGTTGTTTGAAGGTTTT	1743363	1743614	252	58.5205
FHS952690	Scaffold1	TTTTAGTTTGGCCACAAAGTG	TCCATTATTGCGTTGTTTGAA	1743363	1743621	259	58.4705
FHS952691	Scaffold1	AAAACCTTCAAACAACGCAA	GAAGAAAGAAAATCATTCCAGCA	1743595	1743833	239	59.0245
FHS952692	Scaffold1	AACCGCCCTAAATAAGCACA	TCACTACATTTGACCAAAGGAAAA	1748746	1749009	264	59.761
FHS952693	Scaffold1	GGAGAATAAAAAGAACGAAGAAAAA	TTGTTGTCGCTGTCCAAGTC	1749822	1750048	227	59.215
FHS952694	Scaffold1	AGGGGAGATAAGGGCAAGAA	TTGTTGTCGCTGTCCAAGTC	1749916	1750048	133	59.956
FHS952695	Scaffold1	AAGAACAACGTTGACAAATGGA	CAATCGTGAATTGCGATTTTA	1750282	1750514	233	59.1025
FHS952696	Scaffold1	CAGTCAGTGGGGTTGGAGAT	TTTTTATTTGTTTTGTAGCCGAG	1760020	1760264	245	58.825
FHS952697	Scaffold1	TTTGAATTTTATTTAAGGGTCTGTCA	CAGCGGTCGAAATGAGAAAT	1767170	1767379	210	59.8075
FHS952698	Scaffold1	CGTAAACGATTAATGATATGGAACG	GCAGGACTTTATACACATTAGGCA	1772340	1772615	276	60.188
FHS952699	Scaffold1	TGCCTAATGTGTATAAAGTCCTGC	TTACTGTCCCGCACATCGTA	1772592	1772772	181	59.868
FHS952700	Scaffold1	TGGTGGGAGGAACTCTTGTC	TTATCTCGTGCCAAGTGACG	1779994	1780273	280	59.976
FHS952701	Scaffold1	TGTTTGGGCTTGCAACAATA	TCCTTTGAACAAGTGCGTCA	1781764	1782023	260	60.269
FHS952702	Scaffold1	TTCTTGTAACTGTTCCCGCC	AATTCAAAACGGCTTTCTGC	1784866	1785138	273	59.7265
FHS952703	Scaffold1	TTTTTCTGTAGTGACGACTTTGATTT	TTGTGTTTATCGAAAGTGACATTG	1785568	1785769	202	59.384
FHS952704	Scaffold1	TTTTTCTGTAGTGACGACTTTGATTT	TTGTGTTTATCGAAAGTGACATTG	1785568	1785769	202	59.384
FHS952705	Scaffold1	TAGATCAATACTGGCGGCCT	AGTTAAACATGGCCACCCCT	1785990	1786195	206	60.1505
FHS952706	Scaffold1	CAGGGCAGAGGAATCTGGTA	GCAATTGATTTATATTATTTTATGCCA	1793523	1793754	232	59.521
FHS952707	Scaffold1	TATGCGTGTCCCGAGTCATA	GACGAATAAATTGATTATTTGACCA	1798412	1798621	210	59.271
FHS952708	Scaffold1	CAAATATGGTAATAAGCTTGGTCTC	CGGTTACCCCTCGTAACAAA	1810444	1810644	201	58.6955
FHS952709	Scaffold1	CGTCTCAATAAGTGTGATGTATGTTC	CGGTTACCCCTCGTAACAAA	1810494	1810644	151	59.458
FHS952710	Scaffold1	CTTAGCGTTGGACCAGGGTA	TGCTATTATTTGTCCATTCAGTCAA	1830765	1830977	213	60.021
FHS952711	Scaffold1	AATTGGCCAACGCCATAAAG	TCTGTTTTCCAAGGCTCCTC	1831440	1831613	174	60.726
FHS952712	Scaffold1	TCAAGTTATGGGTCACCGAAG	TGGCATTATGCAAATATGGG	1833348	1833601	254	59.61
FHS952713	Scaffold1	TCAAGTTATGGGTCACCGAAG	TGGCATTATGCAAATATGGG	1833348	1833601	254	59.61
FHS952714	Scaffold1	CCGATCTTGAGCCAAATTCTT	CGATCCGCGTACACTCCTAT	1834418	1834686	269	60.343
FHS952715	Scaffold1	CCGATCTTGAGCCAAATTCTT	CGATCCGCGTACACTCCTAT	1834418	1834686	269	60.343
FHS952716	Scaffold1	CAAAGACACCTAAACCCCCA	GAGAAGGTTCAATTATGCGGA	1834646	1834782	137	59.498
FHS952717	Scaffold1	GTGAAGGGTGCAGATTGGAT	TCGAAAGCAGAATTTTCGGT	1835045	1835314	270	59.8785
FHS952718	Scaffold1	AGCTCCGACCAGCATAAGAA	CCCATTTTTACCCTCGTACC	1853541	1853758	218	59.1405
FHS952719	Scaffold1	TAAAGGAGAGGAGGCAGGTG	CCTATTTAAGAGGAATAATCCAACAAA	1855231	1855500	270	59.378
FHS952720	Scaffold1	TCAATCATATGGTGGAGTATAAACA	CCATTCATGTGAGACACCGT	1856178	1856453	276	58.4765
FHS952721	Scaffold1	CGTGGCATTCGCTTAGTGTA	CATGAGTGCTGGAGAAACGA	1857609	1857886	278	59.9395
FHS952722	Scaffold1	CAACTATAACTCCGCTCGGC	CGTGATTTTCCGTCATGTTG	1859577	1859813	237	59.9155
FHS952723	Scaffold1	CAACTATAACTCCGCTCGGC	CGTGATTTTCCGTCATGTTG	1859577	1859813	237	59.9155
FHS952724	Scaffold1	TTCAACAAATACGCAGCGAG	TTGGGATTGAGAGGAATTGG	1860258	1860480	223	59.939
FHS952725	Scaffold1	TTCAACAAATACGCAGCGAG	TTGGGATTGAGAGGAATTGG	1860258	1860480	223	59.939
FHS952726	Scaffold1	TTTGACATGCTGTCATAAGTAGC	AAGTTAAATACATGGGGGCTTC	1868783	1869000	218	57.8185
FHS952727	Scaffold1	AGTCCGTGGACAGTGGACTC	ATTTCAACGTGGAGCAGAGG	1869823	1869957	135	60.208
FHS952728	Scaffold1	CGGTGACCAAGATACAGAACG	AGAGCACAAATGCGATTCAA	1870091	1870317	227	59.9905
FHS952729	Scaffold1	CCACACATTATTGAGCAAGTCA	ACCTGAAACATAAGAGGACGAA	1870512	1870790	279	58.284
FHS952730	Scaffold1	TTTTTCTGGCTTGCATGTGT	ACCTGAAACATAAGAGGACGAA	1870536	1870790	255	58.5945
FHS952731	Scaffold1	TGACTGCATGCAATAATACCAA	GATCGTGAATTTGAATCTCCCT	1872338	1872591	254	59.2625
FHS952732	Scaffold1	TCACGCGCTCATGTCATTAT	AAAAGGGTTTGATATTCCAGTGT	1873395	1873648	254	59.1365
FHS952733	Scaffold1	AAGAATGCCCGAAGTTGATG	CCTTTCAGCTAAACGAGCCA	1875870	1876007	138	60.294
FHS952734	Scaffold1	TGTGGTAGAATGAAGGGTAATTCA	TGCCTGTTTCACAAGTCGAG	1901427	1901639	213	59.899
FHS952735	Scaffold1	CCAAACGGAACCTAGTGGAA	ACCCAGTCGACATAACGAGC	1901575	1901740	166	60.053
FHS952736	Scaffold1	CATGGATCAGGACAGCAAGA	GTTTGTTCAATTCGGCTCGT	1908571	1908848	278	59.9525
FHS952737	Scaffold1	GGAGGCAAATTGACGAACAT	TTCCTCCCTAAGCCTGGAAT	1909395	1909523	129	59.9855
FHS952738	Scaffold1	TTTGGTGCATGCTTAATGGA	CCCAAAATACCAACAGTTCATC	1909760	1909951	192	59.213
FHS952739	Scaffold1	GCTTAACCAAACTTTAAGGCTCC	CCTCGTACGGGGAGTTCATA	1911018	1911286	269	59.8285
FHS952740	Scaffold1	ATGATTTAGCGCTCGGAAGA	AAAGGAAAAGCTTTCAATCCAA	1912131	1912409	279	59.6065
FHS952741	Scaffold1	TTCTTGCACTCTCACATTCTCAG	TGAAAACTATGTAAATGGCTTCAAA	1912853	1913109	257	59.4195
FHS952742	Scaffold1	TGTTTTTGCAAAGTTTTTCTTTTTC	TTGAGTTGTGGAGCAAAGATTC	1912981	1913202	222	59.7125
FHS952743	Scaffold1	AAAGAAATGGTGTGTTGCCC	TGTTGTGTGGCATTAGAGGG	1913465	1913616	152	59.701
FHS952744	Scaffold1	ACGGGAGATTTTTATGCTGG	TACCTCGAGCGAACTCCACT	1914195	1914426	232	59.5275
FHS952745	Scaffold1	TTGGTTGACGGTGAATGTTt	tctcaagctccctatgtccc	1920328	1920503	176	59.0565
FHS952746	Scaffold1	TTGGTTGACGGTGAATGTTt	tctcaagctccctatgtccc	1920328	1920503	176	59.0565
FHS952747	Scaffold1	AAAATTTTTGTGCCACGCTT	CACATGTTCTTGTTAAGAGGGTG	1920934	1921147	214	59.158
FHS952748	Scaffold1	AAAATTTTTGTGCCACGCTT	CACATGTTCTTGTTAAGAGGGTG	1920934	1921147	214	59.158
FHS952749	Scaffold1	CATGCGAAGAAGGAACACAA	TCAAGTTTGTAGGAACCAGAATCA	1921663	1921886	224	59.9375
FHS952750	Scaffold1	TTTTGGCATTGTATGTTGAAAGA	AGTTGGGAGAACACCGTTTG	1921935	1922076	142	59.7645
FHS952751	Scaffold1	ATGCTGGAATAAATTTCGCc	cccaaacaaacccaaagatg	1923249	1923437	189	59.618
FHS952752	Scaffold1	tgaaaaacatcttctttaggaaaaa	CCCAAACATAATTGATAGATAAAAAGA	1923589	1923824	236	57.9855
FHS952753	Scaffold1	GATTCAATGTTATTCTGCCGGT	GAACTGATGACCCACTCCAGA	1927969	1928204	236	60.1575
FHS952754	Scaffold1	TCATGATGTGTAATTGACGGC	GCAAGTTGGGGTATGTGAGG	1928249	1928477	229	59.895
FHS952755	Scaffold1	CCTCACATACCCCAACTTGC	TCACATGGTGTGCTCAAAAAG	1928458	1928727	270	60.062
FHS952756	Scaffold1	CCTCACATACCCCAACTTGC	TCACATGGTGTGCTCAAAAAG	1928458	1928727	270	60.062
FHS952757	Scaffold1	CTTTTTGAGCACACCATGTGA	CTAAAATTTGTTTGCCTCTTAAAAA	1928707	1928985	279	58.62
FHS952758	Scaffold1	TGAGACTTACCATATACGTTGAGGA	TCTCACTCTCTCAGTCTCAATCTCA	1929878	1930141	264	59.4735
FHS952759	Scaffold1	TGAGACTTACCATATACGTTGAGGA	TGTTTGTCTCTCTATCTCACTCTCTC	1929878	1930155	278	58.3535
FHS952760	Scaffold1	TCCTCACTTTCGGGAGGTAA	AATTTGTGATCCGTCGGTTG	1930220	1930419	200	60.21
FHS952761	Scaffold1	TCCTCACTTTCGGGAGGTAA	AATTTGTGATCCGTCGGTTG	1930220	1930419	200	60.21
FHS952762	Scaffold1	CGGAAATTCTCACCCAATGT	TGGGACTTCATGGCTTATCTC	1931397	1931614	218	59.465
FHS952763	Scaffold1	TAGCCAGGGCATCTAGGGTA	CCAATATGGGCGATGACTCT	1931768	1932020	253	59.801
FHS952764	Scaffold1	CCGTTTTGTTGGTGAGTGTG	AAAGATACACATGCCCCTGC	1935649	1935902	254	60.0015
FHS952765	Scaffold1	AACCGGATGTCCTAACCTTCT	GATGCTCACGCATCACTTTG	1937335	1937595	261	59.7005
FHS952766	Scaffold1	CGCGTACACGTGAAAAGAGA	GACCACTTGGCTCACTGGAT	1937797	1938054	258	60.085
FHS952767	Scaffold1	CGCGTACACGTGAAAAGAGA	GACCACTTGGCTCACTGGAT	1937797	1938054	258	60.085
FHS952768	Scaffold1	AAGTTTGGTGTCCCGTTGTAA	CGCTCCATCTGGTAAACAGG	1939199	1939405	207	60.017
FHS952769	Scaffold1	AGGGGGATTCGATTAGGAAA	GAGGGTCATACTCCCGTTCC	1943086	1943293	208	60.224
FHS952770	Scaffold1	AGGGGGATTCGATTAGGAAA	GAGGGTCATACTCCCGTTCC	1943086	1943293	208	60.224
FHS952771	Scaffold1	TAAGGTGGGTTAGACGCAGG	GCCTTTCATCAGGCTCAGTC	1944146	1944402	257	60.041
FHS952772	Scaffold1	TAAGGCGGCTGCATAATTTC	TTGTCCTTTCAGCCAAATCC	1946637	1946834	198	60.1215
FHS952773	Scaffold1	CATCCCCTAAAGTCCAGGGT	GGCCACTACGTTAAGGACCA	1947318	1947418	101	60.088
FHS952774	Scaffold1	CGTCTTACCCTTATCGTTTCTCC	CCCCCATGTAGGAATCAGAA	1950252	1950528	277	60.0505
FHS952775	Scaffold1	GCCAATTGGAAACACGCTAT	GGAGGGGACTCATACGGATT	1950908	1951095	188	60.0605
FHS952776	Scaffold1	TCCTTGTCGTCTTGCTGTTG	GCCTGTATCTGCGTGGAAAT	1951790	1952052	263	60.064
FHS952777	Scaffold1	TCCTTGTCGTCTTGCTGTTG	GCCTGTATCTGCGTGGAAAT	1951790	1952052	263	60.064
FHS952778	Scaffold1	AGGTTGTCTAAAGCATCGGC	CGAAAGAAGAACATCTGGTGG	1952585	1952813	229	59.53
FHS952779	Scaffold1	GACCGGATGTGGTATTCACC	GAGCAGAAACACGACGATGA	1953624	1953827	204	60.0245
FHS952780	Scaffold1	GACTGCTCTTTCTTCCCCCT	GGATCTCAACCCCTAGCCTC	1958249	1958366	118	59.927
FHS952781	Scaffold1	CCAAACGTAAGTGTTACAGCTTTT	CTTTTGTGTGGCCCAAAGAT	1960985	1961192	208	59.4375
FHS952782	Scaffold1	GCAAAAGCTTTACCAAACTAAGC	CTTTTGTGTGGCCCAAAGAT	1961056	1961192	137	59.361
FHS952783	Scaffold1	tccaaatgcaacctaaaaaga	ACACCAATGGATGGTGCTAA	1962414	1962641	228	58.148
FHS952784	Scaffold1	TCCGATTCACAAGACTGTCG	ATATGCGGATTGGATATGCG	1962706	1962805	100	60.245
FHS952785	Scaffold1	CCGCAAATGTACAGATCGAA	ACCTTGAGACCGCACCATAA	1963052	1963210	159	60.1025
FHS952786	Scaffold1	TGTAACAACCGAAGAATAATTAACG	agagataaagaaaaagatgaaaagttg	1975988	1976246	259	57.9405
FHS952787	Scaffold1	TTTCCATTGCTTGTGGAACA	AGCCAACTTGCGATTTTGTC	1994292	1994439	148	60.1725
FHS952788	Scaffold1	ACAAAATCGCAAGTTGGCTC	TAGGTCGTAAGCAGAACCGC	1994421	1994575	155	60.332
FHS952789	Scaffold1	AGGAGTGCTGCATCTTCTCAG	TATCCGAAATCCAAACTCGG	1995536	1995728	193	59.827
FHS952790	Scaffold1	AGGAGTGCTGCATCTTCTCAG	TATCCGAAATCCAAACTCGG	1995536	1995728	193	59.827
FHS952791	Scaffold1	TTTGGACACTCTCGCGTACA	GTGCGCGTCCAAAGTTTAGT	1997671	1997837	167	60.381
FHS952792	Scaffold1	ATCTCCATTCGTCCATCGAG	TAACCACTGAACCAGGAGCA	1999604	1999707	104	59.661
FHS952793	Scaffold1	GACATCGCGCCATAACCTAT	CAACAACGTGCGACAGAAGA	2000518	2000618	101	60.5025
FHS952794	Scaffold1	TCTTCTGTCGCACGTTGTTG	CCCATTAAAAACATATCCAAGCA	2000599	2000876	278	60.568
FHS952795	Scaffold1	ACAACACGCAAATTGGAACA	CCACCGAATGCTACAGTCCT	2001882	2002150	269	60.0725
FHS952796	Scaffold1	ACAACACGCAAATTGGAACA	CCACCGAATGCTACAGTCCT	2001882	2002150	269	60.0725
FHS952797	Scaffold1	GAATAGGTCGCTGCAGTGGT	GTCCATCATTGCGATTTCCT	2002078	2002188	111	60.0925
FHS952798	Scaffold1	AGAGGAAATCGCAATGATGG	AACAAAAACAATCCCCCTCC	2002167	2002326	160	60.034
FHS952799	Scaffold1	TTCAAGTTGGCTGGTCAGTG	AAGGAATCAACTAGAGTGAAACCAA	2002379	2002588	210	59.742
FHS952800	Scaffold1	TTCAAGTTGGCTGGTCAGTG	AAGGAATCAACTAGAGTGAAACCAA	2002379	2002588	210	59.742
FHS952801	Scaffold1	TTGGTTTCACTCTAGTTGATTCCTT	CTAAGTTTTGGCCTGCAACA	2002564	2002830	267	59.2875
FHS952802	Scaffold1	ACGTAGGTTGCACAGCACAA	GGGGGTTGAATCTATGCTTG	2004048	2004244	197	59.8785
FHS952803	Scaffold1	TCATGTTTTATGGGTACAAATGG	TTTGCAAATTAAAAGAAGACAAAAA	2005608	2005847	240	58.6185
FHS952804	Scaffold1	TCCTCCTCCCTCCCATAAAC	GAAATGCAAGCAGTATTCCTGA	2005989	2006220	232	59.8145
FHS952805	Scaffold1	AAGGCGAAGAGACACCTCCT	TGCGAATTCGAGTTGCTCTA	2006568	2006731	164	60.0525
FHS952806	Scaffold1	TCCTAAAAACTTTTACGTCAGACA	TTTTGCATCAAACATTTTTATCTT	2007830	2008065	236	57.2095
FHS952807	Scaffold1	TCCTAAAAACTTTTACGTCAGACA	TTTTGCATCAAACATTTTTATCTT	2007830	2008065	236	57.2095
FHS952808	Scaffold1	AGGTGTGTATTTTTAATATGTGATGAA	GAAACTCTAGGGCCAGTAGTTGTTA	2008116	2008395	280	58.322
FHS952809	Scaffold1	AACAACTACTGGCCCTAGAGTTTC	ATAAAAGCGTGGCCATTGAC	2008372	2008545	174	59.632
FHS952810	Scaffold1	TTTTCTAGGACCGGTGGATG	CGAAAATGAAATGAGAGACAAATG	2014167	2014302	136	59.965
FHS952811	Scaffold1	TTTTCTAGGACCGGTGGATG	TCAACATGTGTGGAAATCATTTATC	2014167	2014332	166	59.9645
FHS952812	Scaffold1	AAAAATCAATTAGATAAAATTCAGGTG	CAACATCCATGTGCATCTACG	2014629	2014886	258	58.772
FHS952813	Scaffold1	CGTCACCTTCCCTACCAAAA	TTCCCCATCAAAAGAGTTGC	2015850	2016122	273	60.0075
FHS952814	Scaffold1	AAGTAGGTGAAATTTGCGGC	GGATGAATCAAAATTGAACGG	2025945	2026184	240	59.2465
FHS952815	Scaffold1	AAGTAGGTGAAATTTGCGGC	GGATGAATCAAAATTGAACGG	2025945	2026184	240	59.2465
FHS952816	Scaffold1	TTTTGCTTTCACGGAAATGAT	GTATATTGCGATGCAGGACG	2026494	2026645	152	59.3715
FHS952817	Scaffold1	AATGATTGAGGCTTTCCCCT	ttcaaagaatgaaaatgacttgaat	2027668	2027923	256	59.1085
FHS952818	Scaffold1	AGGTATGTAGTTGGTTCCCGT	TTGAATTGAGTTTACTTAGGTAGCCA	2027939	2028181	243	58.5695
FHS952819	Scaffold1	AGGTATGTAGTTGGTTCCCGT	TTGAATTGAGTTTACTTAGGTAGCCA	2027939	2028181	243	58.5695
FHS952820	Scaffold1	AGGTATGTAGTTGGTTCCCGT	TTGAATTGAGTTTACTTAGGTAGCCA	2027939	2028181	243	58.5695
FHS952821	Scaffold1	TTAATTGAAAATAATTGGCTACCTAAG	TCCGACGATAAATTTGACGATA	2028141	2028397	257	58.597
FHS952822	Scaffold1	GACCCGTAACACATTACCGC	ATGATAGGGTGCCGTCAGAG	2028619	2028791	173	60.1765
FHS952823	Scaffold1	TGATTGTGTTGATTATTCATGTTGTT	TCATCTAATTAAAGCACCAAGCA	2032317	2032455	139	59.2755
FHS952824	Scaffold1	CGACGACGATTACCGAGATT	GCACAATGACCAGCCAAGTT	2032937	2033133	197	60.6015
FHS952825	Scaffold1	TCTTTTTACCATGGTTACTTTGTTT	TGCAGTCAATCAGTGTGCTT	2033403	2033636	234	57.7315
FHS952826	Scaffold1	TCTTTTTACCATGGTTACTTTGTTT	TGCAGTCAATCAGTGTGCTT	2033403	2033636	234	57.7315
FHS952827	Scaffold1	TCAAGCACACTGATTGACTGC	AGTAGGGTCCGTTTGCAATG	2033615	2033843	229	60.0205
FHS952828	Scaffold1	CATCATCGAATATGGGATTGG	GATACCAGAGCCCTCGTGAA	2034198	2034472	275	60.1025
FHS952829	Scaffold1	CAGGGAAGAAAAGGTGATCG	GATACCAGAGCCCTCGTGAA	2034362	2034472	111	59.9415
FHS952830	Scaffold1	AATTGAGAATTATTGGTGGTTTGA	CCGCTCAACGACTACAAGGT	2034875	2035153	279	59.5765
FHS952831	Scaffold1	TGACAACTTAAATTGGATGGTG	TTGATTTGGACAAAGCAGAAA	2035632	2035889	258	57.973
FHS952832	Scaffold1	CCAAAGAGTTTCTGCTTTGTCC	TCTCTCCCACCTCATCCATC	2035861	2036071	211	60.1415
FHS952833	Scaffold1	AATCGTGAAAAGAACGTGGG	GGTAGCAATGCTCCAGCTCT	2035987	2036222	236	59.787
FHS952834	Scaffold1	TGCAAGTAAAGCATGCAAATG	AATTGATGTTGTTAACCGCAAA	2036284	2036551	268	59.6505
FHS952835	Scaffold1	TGCAAGTAAAGCATGCAAATG	AATTGATGTTGTTAACCGCAAA	2036284	2036551	268	59.6505
FHS952836	Scaffold1	TGCAAGTAAAGCATGCAAATG	AATTGATGTTGTTAACCGCAAA	2036284	2036551	268	59.6505
FHS952837	Scaffold1	ACCTAGGATTGGGGGTTGTC	TTTAAGAATGAACCTACAAAAATGTCA	2036901	2037179	279	59.749
FHS952838	Scaffold1	ACCTAGGATTGGGGGTTGTC	TTTAAGAATGAACCTACAAAAATGTCA	2036901	2037179	279	59.749
FHS952839	Scaffold1	AATGACATTTTTGTAGGTTCATTCTT	CAAAATGACGAATGTCAATGC	2037151	2037414	264	58.7945
FHS952840	Scaffold1	GCATTGACATTCGTCATTTTG	CCATGTGAGAAATAAGAGACCAA	2037394	2037626	233	58.6405
FHS952841	Scaffold1	CGAGCAGTTTCGTGTTGAAG	CCTGTTTGGGAAGTACCATCA	2044324	2044569	246	59.736
FHS952842	Scaffold1	TTTTTATGATGACAAGCAGGGA	TCATGAACCTATAAACATAAAGCTCAA	2044798	2045060	263	59.5645
FHS952843	Scaffold1	TGATGACAAGCAGGGATTATTG	TCATGAACCTATAAACATAAAGCTCAA	2044804	2045060	257	59.7515
FHS952844	Scaffold1	TGATGACAAGCAGGGATTATTG	TCATGAACCTATAAACATAAAGCTCAA	2044804	2045060	257	59.7515
FHS952845	Scaffold1	AAATTGAGCTTTATGTTTATAGGTTCA	TGAATTTCCGATGCAACAAA	2045031	2045226	196	59.059
FHS952846	Scaffold1	TTGTTGCATCGGAAATTCAA	AAAAAGACGAGAAGTAAAACCGAA	2045208	2045406	199	59.8905
FHS952847	Scaffold1	TGGCGTAGACAAGTTAGGTTGA	AGGGTATTTTAATATTGTAAGTCCAAA	2045275	2045523	249	58.4605
FHS952848	Scaffold1	ATTATTGGAACTCCCACGCA	GGGAATTTGATAACACATCCTGA	2046936	2047096	161	60.1995
FHS952849	Scaffold1	CCCTTTTACTACCTTTTTGGATCA	GGTGGCTCTTACTCCACCTG	2047094	2047351	258	59.7555
FHS952850	Scaffold1	CCCTTTTACTACCTTTTTGGATCA	GGTGGCTCTTACTCCACCTG	2047094	2047351	258	59.7555
FHS952851	Scaffold1	TTTTTGTTTTTCGGTGTCCG	GGTTTGCAGTCTTCGTCACA	2049270	2049472	203	60.373
FHS952852	Scaffold1	TTTTTGTTTTTCGGTGTCCG	GGTTTGCAGTCTTCGTCACA	2049270	2049472	203	60.373
FHS952853	Scaffold1	GCAAGCAAAACCGTTTGAA	AACAAAAACAACTTCTGCACAATAA	2049942	2050049	108	59.53
FHS952854	Scaffold1	GCAAGCAAAACCGTTTGAA	TGAACTGCTTACCTTTATGTACCTC	2049942	2050216	275	58.9575
FHS952855	Scaffold1	TCGATAGCTAATGGCAAGCA	GTTGCTCGAACACACGCTTA	2050234	2050468	235	59.8125
FHS952856	Scaffold1	AACCGTTCAGCCAGTGATTC	CCAACAAAGAAGAAGAAGGATGA	2050466	2050620	155	59.934
FHS952857	Scaffold1	AGCTCCCTCTCCCTCTTCTG	ACACTAAATTGCAAGAACTGAAAGT	2050536	2050698	163	58.926
FHS952858	Scaffold1	TTGGCATAGATTATGTTAAAGTTGAAA	CATACATGGAATCGTCACGG	2050843	2051101	259	59.624
FHS952859	Scaffold1	GCAAAAACAAAGACTTGGGTG	TTTTTGAAAACATGCACTTACTTTTT	2053124	2053332	209	59.6115
FHS952860	Scaffold1	TTTAATTGTGTTTTTGCAGTCAA	TGATCATGGTGTGCTTCTTG	2053822	2054080	259	57.857
FHS952861	Scaffold1	TTGGCACAAATTAGTTAGGAAGA	ACCGTTGTAACTCGCTGTCC	2054343	2054595	253	59.0995
FHS952862	Scaffold1	AATGCATCAGTGTTTGACCA	TGCTAATGCAAACCTGAAGAG	2058908	2059023	116	57.846
FHS952863	Scaffold1	TCAAGGAATCGATGGTGGAT	TGGAGAATGAAACCAGTAAACG	2060350	2060552	203	59.706
FHS952864	Scaffold1	CAACACTCCAAGATTCCTAGCC	TGAAAAGGATCACACAACGG	2062657	2062756	100	59.8355
FHS952865	Scaffold1	GCGCAGTCACCTACTTTCTAATC	TCACCACTACCATTTCTGTCAA	2064351	2064613	263	58.8015
FHS952866	Scaffold1	ATGATGCCCATAAGTCCCCT	TGTTACAACAATCCTTGCCTTTT	2065796	2065923	128	60.236
FHS952867	Scaffold1	AAAGTAACGAAATCGGGGGA	TGAAGCTTCTCTCTCGCACA	2066886	2067116	231	60.336
FHS952868	Scaffold1	TTCTATCAGAGTAGCGCGGC	GTTCAGTCCTCGGTTCCAGA	2069762	2069955	194	60.4425
FHS952869	Scaffold1	GGTGAAGTTGCACGAGGAGT	CAAACGACGGAAACGGTAAT	2071011	2071245	235	60.084
FHS952870	Scaffold1	TGGATGTTCACTTTTGCAGC	GGCATGACACATCTACGAGTGA	2074968	2075246	279	60.4875
FHS952871	Scaffold1	AGTTCATCAGCGGTCCATTC	ATTCCAAATCGAGAACCACG	2078980	2079202	223	60.007
FHS952872	Scaffold1	ACAAACAGCCCATTGTAGCC	AAAAGAGGAATTAGGGTTTGCAT	2083209	2083454	246	59.718
FHS952873	Scaffold1	TGACAATGATAAAGAGGGTAATTG	TTTGGTCAGCATGCTTTAAGA	2084041	2084291	251	57.9385
FHS952874	Scaffold1	TGACAATGATAAAGAGGGTAATTG	TTTGGTCAGCATGCTTTAAGA	2084041	2084291	251	57.9385
FHS952875	Scaffold1	TTACGTAATTAATGTAGCAAATTCTGA	AGGTAGTTGGTGGCGAATTG	2084087	2084357	271	58.868
FHS952876	Scaffold1	CAATTCGCCACCAACTACCT	CGAGGACTTCTGGACTAGGAGA	2084338	2084479	142	60.001
FHS952877	Scaffold1	TCTCCTAGTCCAGAAGTCCTCG	TGAAAAACGGAGAAGAAGAGAAA	2084458	2084732	275	59.768
FHS952878	Scaffold1	TTTCTGTCTTCCCCCTATAAACA	CTGAGGAACGGTGGATGATT	2084681	2084886	206	59.486
FHS952879	Scaffold1	CAATTGACAACAAGTTGCAGAA	TTTTGGGATTAGGTTGAACCAC	2085635	2085822	188	59.4795
FHS952880	Scaffold1	CCGTAAATTGTGAACTCCGAA	CTGATATGCATGTGCCCAAA	2087918	2088090	173	60.235
FHS952881	Scaffold1	CCGTAAATTGTGAACTCCGAA	TGCTTCAAATTTGCCTGATATG	2087918	2088104	187	60.0385
FHS952882	Scaffold1	TTAAGGCAAAGCCGAAACAA	GGTGGTGGGGTTAGCATTAC	2088426	2088705	280	59.9475
FHS952883	Scaffold1	TTAAGGCAAAGCCGAAACAA	GGTGGTGGGGTTAGCATTAC	2088426	2088705	280	59.9475
FHS952884	Scaffold1	CGAGTTTAGAGTCGGGTTCG	TTCACAAAGAAGGCATCGTG	2089492	2089695	204	59.8545
FHS952885	Scaffold1	TTTGCTCTAAATCGCTCGGT	GGAAACACTCAAGTGGTTGGT	2090632	2090772	141	59.468
FHS952886	Scaffold1	TTTGTAAAAGATCACCTAAGCAAGTC	ACCAGGTTACCAGCATTTGG	2091531	2091726	196	59.598
FHS952887	Scaffold1	TTTGTAAAAGATCACCTAAGCAAGTC	ACCAGGTTACCAGCATTTGG	2091531	2091726	196	59.598
FHS952888	Scaffold1	TTGGGTGAAAATTGAGTGGA	GGAGACTTTTGTTAACCTACGACC	2092351	2092585	235	59.224
FHS952889	Scaffold1	AAAATGACATGTGACATATTTTGATTA	TCATCTTCTTAATAGCGTGCTGA	2093544	2093763	220	58.591
FHS952890	Scaffold1	AAAATGACATGTGACATATTTTGATTA	TCATCTTCTTAATAGCGTGCTGA	2093544	2093763	220	58.591
FHS952891	Scaffold1	CAAGTCAAGAAGAGTCGGGC	TTTTGAGAGTCGCTAAGCAGC	2094815	2094958	144	59.954
FHS952892	Scaffold1	ACTGGACACGTACCACCTCG	ACGCCACGATTTTGCTTATC	2096239	2096447	209	60.571
FHS952893	Scaffold1	TATCCCAACAAGGGCTTCCT	TGATTCCGGTTAAGTCTGACC	2102506	2102663	158	59.9295
FHS952894	Scaffold1	TTATTCCTCACCCACACTCG	TCATTCACGTGGTCGAAAAA	2103566	2103830	265	59.3285
FHS952895	Scaffold1	ACTTGAGCCTGTATTTGGCG	AGGACTTTGCGAAATGAAATG	2103958	2104229	272	59.7425
FHS952896	Scaffold1	AGGATTTCAGGCTTGCATGT	AGGACTTTGCGAAATGAACG	2105053	2105294	242	59.9745
FHS952897	Scaffold1	GGCGTACGTAATGCACACAA	AAAAGTTTTGGCGGGCTTAG	2106598	2106765	168	60.5875
FHS952898	Scaffold1	GAATTTAGACCCGTTTGCCA	TGTTTTCATCCTTCGACAGC	2107263	2107532	270	59.394
FHS952899	Scaffold1	GAATTTAGACCCGTTTGCCA	TGTTTTCATCCTTCGACAGC	2107263	2107532	270	59.394
FHS952900	Scaffold1	TTGCAAATTTACTTTCCTTTCACA	TCGATATTTACTATTTGGGAACAAAA	2107821	2108088	268	59.666
FHS952901	Scaffold1	TTGCAAATTTACTTTCCTTTCACA	TCGATATTTACTATTTGGGAACAAAA	2107821	2108088	268	59.666
FHS952902	Scaffold1	AAAAAGGTAAATTTTGTTCCCAA	TTGCCGAAAGGTTCAAAGAC	2108052	2108245	194	59.174
FHS952903	Scaffold1	TTTTGGGTTGAATGGTAACG	TCGATTCAAATGTTGGAAACTAAA	2108453	2108704	252	59.1355
FHS952904	Scaffold1	TTTTGGGTTGAATGGTAACG	TCGATTCAAATGTTGGAAACTAAA	2108453	2108704	252	59.1355
FHS952905	Scaffold1	TTTTGGGTTGAATGGTAACG	TCGATTCAAATGTTGGAAACTAAA	2108453	2108704	252	59.1355
FHS952906	Scaffold1	GGGGTTAACGATGTTGTCCA	CGTCCACGTCACTCATTCTG	2109655	2109884	230	60.462
FHS952907	Scaffold1	GTGGTTTGCCAGTTAGGCAT	TCGTCCATTATCGTGTGCAT	2114540	2114758	219	59.9775
FHS952908	Scaffold1	TGTTGCATTGCGAAAACTTC	GGTGCACTCAAATGATCCAA	2115020	2115293	274	59.679
FHS952909	Scaffold1	ATTCGTCGCAAATTACTGGC	TGATTTAGTTGGGAAGCTTGAAA	2116870	2117143	274	60.109
FHS952910	Scaffold1	TTACAGGGTTGCACCATTGA	AAGCTCATCGTCATCGGAGT	2117270	2117549	280	59.899
FHS952911	Scaffold1	GATGGGTGAGGTAGAGGCAA	CTGCCGTTAAATCTGTCGCT	2117454	2117685	232	60.24
FHS952912	Scaffold1	TCTCCCAGTAAATCCAACGG	TTGTTTGGCTTATTGTATGTGGA	2117773	2118041	269	59.6705
FHS952913	Scaffold1	TCTCCCAGTAAATCCAACGG	TTGTTTGGCTTATTGTATGTGGA	2117773	2118041	269	59.6705
FHS952914	Scaffold1	TCTCCCAGTAAATCCAACGG	TTGTTTGGCTTATTGTATGTGGA	2117773	2118041	269	59.6705
FHS952915	Scaffold1	CACAACCTTAATGAAGGGTAATTT	GGCATAGGATCTAGGTGGTCA	2120162	2120435	274	58.362
FHS952916	Scaffold1	CACAACCTTAATGAAGGGTAATTT	GGCATAGGATCTAGGTGGTCA	2120162	2120435	274	58.362
FHS952917	Scaffold1	CACAACCTTAATGAAGGGTAATTT	GGCATAGGATCTAGGTGGTCA	2120162	2120435	274	58.362
FHS952918	Scaffold1	CACAACCTTAATGAAGGGTAATTT	GGCATAGGATCTAGGTGGTCA	2120162	2120435	274	58.362
FHS952919	Scaffold1	CCTTTTGTTTTCTCTTCATGTCC	CATCGAATGGAATAAAGGGGT	2120571	2120850	280	59.596
FHS952920	Scaffold1	GGTGGCAGTGGCTATGAGTT	GTGCTCTCTGTGTCTGCTGC	2129794	2130036	243	60.036
FHS952921	Scaffold1	GGTGGCAGTGGCTATGAGTT	GTGCTCTCTGTGTCTGCTGC	2129794	2130036	243	60.036
FHS952922	Scaffold1	TCTTGCTGTAGGGAGGTTTG	AACATAGTTTGAAGGTTGAAATCC	2130177	2130434	258	57.843
FHS952923	Scaffold1	CTCTCACTCCCCGGACACTA	AACATCCACATCCGGAAAAG	2131102	2131360	259	60.021
FHS952924	Scaffold1	TGTCTCATTGCCTTTCTCCC	TAGCCTCAACGTCACTGAGC	2131275	2131539	265	59.693
FHS952925	Scaffold1	TTGTTTACCTAACAGAGCCGC	CACAGAAAGTTTTTGATGAGCG	2131785	2131961	177	59.6675
FHS952926	Scaffold1	CCAATATTCCAAAAGAAAGAGGTG	CTTACCCTGGCCTGAATGAA	2132876	2133110	235	60.143
FHS952927	Scaffold1	TTCATTCAGGCCAGGGTAAG	GGAGTTGCTATCACCCTCCA	2133091	2133266	176	60.0695
FHS952928	Scaffold1	TTGAGGGGAGAAGGTGTGAG	CAACAATCTATCCAAAACAAAATGA	2133982	2134230	249	59.786
FHS952929	Scaffold1	TGGATGCTATTCTTTCTAGGTTTG	cagcttagctttgatttgttca	2135509	2135788	280	58.155
FHS952930	Scaffold1	CGGTAACCTTATCTTATATGCTCTTG	TCGACTCCAAAAACTGAAAAA	2137834	2138113	280	58.181
FHS952931	Scaffold1	AATTTAAAATAAAAGGCCCATGTTT	TGCTCGACTCCAAAAACTGA	2137905	2138116	212	59.539
FHS952932	Scaffold1	AATTTGTGCTTTTGTGCCCT	TTCAATTGCTTCAAAACTTTTCC	2139568	2139715	148	59.6335
FHS952933	Scaffold1	TCGCTCCTTGGACCTGTATC	CAATCAAATCATAAAGCATGGG	2140026	2140280	255	59.7705
FHS952934	Scaffold1	TTTTGAAAAACCTTTTATGGGTG	CCTACTCAAAGATGATAAAGCCA	2140199	2140328	130	58.468
FHS952935	Scaffold1	CCCATGCTTTATGATTTGATTG	TGCAAGCATCACTTAAATATCTG	2140259	2140509	251	58.2705
FHS952936	Scaffold1	GAGAAGCTGGTCTTAAATCTTCAAA	AAAAACCCTTGGTGTGTTCAA	2140585	2140785	201	59.4275
FHS952937	Scaffold1	TTGAACACACCAAGGGTTTTT	ACTCAATTGGGGTGCTTGAC	2140765	2140975	211	59.6685
FHS952938	Scaffold1	AAAGTGACCTCGTTCTCATTACG	GCACGCATATGCAAGTCAGT	2165867	2166130	264	59.8025
FHS952939	Scaffold1	CTTGTCTCTGCATCTGCATCA	CAAAATGAAGATCCAAACTAAAACA	2166165	2166415	251	59.429
FHS952940	Scaffold1	ggtttgttggtgggtgtagg	AAAAACCCACCCATTTCTCC	2181935	2182075	141	60.079
FHS952941	Scaffold1	ggtttgttggtgggtgtagg	AAAAACCCACCCATTTCTCC	2181935	2182075	141	60.079
FHS952942	Scaffold1	TTTGATTTTGACCCCAGACC	CCCATTCAGGAACGATGATT	2182200	2182465	266	59.7585
FHS952943	Scaffold1	TTCGAACCGAACCAATTCAT	CAACCCATCCGGTGTTATTC	2183308	2183522	215	60.18
FHS952944	Scaffold1	TTCGAACCGAACCAATTCAT	CAACCCATCCGGTGTTATTC	2183308	2183522	215	60.18
FHS952945	Scaffold1	TGAGGGGGAAAAACTCAAGA	AACTCACCTCTAATCGTTTTTATGA	2183563	2183791	229	58.627
FHS952946	Scaffold1	TGCAATTAGTTGTGTTTATGTGAA	TGTGAAGGATGTAATGGTTTCAA	2183666	2183943	278	58.399
FHS952947	Scaffold1	CAACCCACGAACCGGATTAT	CCAAATCAAACCAATTAAGAACG	2184226	2184503	278	60.814
FHS952948	Scaffold1	ATTTCTTCCGGGAACTCCAT	TCTTGATTTGAGTGGCCTCC	2187702	2187873	172	59.9805
FHS952949	Scaffold1	gatggagttcgaatacacctct	GACGCATTGATGGTAGCTTG	2192082	2192321	240	58.2915
FHS952950	Scaffold1	AAATTTTGGCAAAGTCACGC	AACTTGGGGTTCAGCTGTGT	2195546	2195691	146	59.8695
FHS952951	Scaffold1	TCAAAGAGGTGACCCAGCTT	CCTGCTTACAACGTCTACCCA	2195923	2196185	263	60.0095
FHS952952	Scaffold1	GTTGAACACGTGGCACAATC	TAGACCCAAACCAGAAAGGG	2196216	2196474	259	59.52
FHS952953	Scaffold1	CCGTCTAAGCGGTGGATAGA	ACGACGCCTAAAGAGAGGTC	2196552	2196792	241	59.389
FHS952954	Scaffold1	GCATATGGTAGGTCTGCTGGA	ATCAAAAATAATTTGCGCGG	2200470	2200719	250	60.0225
FHS952955	Scaffold1	GGATTGGACAACAACCAACC	ATCAAAAATAATTTGCGCGG	2200542	2200719	178	60.0035
FHS952956	Scaffold1	ATCGGACCTAAATCGAACCC	CCCACGGGATCTATGGATAA	2200863	2201140	278	59.8755
FHS952957	Scaffold1	ATCGGACCTAAATCGAACCC	CCCACGGGATCTATGGATAA	2200863	2201140	278	59.8755
FHS952958	Scaffold1	TAGGCCATGACCCAGAGCTA	CCACCCCTAGACAACAAGGA	2201364	2201567	204	60.357
FHS952959	Scaffold1	TTAAGGCCTGCAAGACCAGT	GTGTGGGCTCTGATAAGGGA	2201940	2202144	205	59.974
FHS952960	Scaffold1	CCAATCTTGAGGGACGAAAA	AAATATTCAATTTTATTGCAGGTCA	2203564	2203792	229	59.111
FHS952961	Scaffold1	TGGTTGGAGAATACCCATTTTT	GGGGTGGCAATAAATAGAGTAGG	2208937	2209117	181	59.8445
FHS952962	Scaffold1	GCTGTAAGTCCAAAATGGGC	GGGGTGGCAATAAATAGAGTAGG	2208964	2209117	154	59.8375
FHS952963	Scaffold1	GCTGTAAGTCCAAAATGGGC	GGGGTGGCAATAAATAGAGTAGG	2208964	2209117	154	59.8375
FHS952964	Scaffold1	CCTACTCTATTTATTGCCACCCC	TTTGTCTCTTTCTCTATATGGCTTTG	2209095	2209348	254	59.7605
FHS952965	Scaffold1	CCTACTCTATTTATTGCCACCCC	TTTGTCTCTTTCTCTATATGGCTTTG	2209095	2209348	254	59.7605
FHS952966	Scaffold1	TGATATCACAATACATAACAAAGCCA	TTTGGCCACTAATCCTTCCA	2209305	2209557	253	60.0775
FHS952967	Scaffold1	ACCATCCAAGGACCAAAGTT	CATGTGGCCGAATAGACCAT	2216686	2216913	228	59.547
FHS952968	Scaffold1	ACTGCAAGCTCTGCCTTTTC	AAGGTGCGACAAGGATTCAC	2217488	2217759	272	59.941
FHS952969	Scaffold1	TGCACATATTTTGTATGCGAGA	GGGAAGGAGTTTGAACGGA	2221646	2221892	247	59.6375
FHS952970	Scaffold1	TGCACATATTTTGTATGCGAGA	GGGAAGGAGTTTGAACGGA	2221646	2221892	247	59.6375
FHS952971	Scaffold1	ATGCTGGACATCCCAACAGT	ATCGTTCCACCCAGTACAGC	2221921	2222041	121	60.196
FHS952972	Scaffold1	GCTGTACTGGGTGGAACGAT	TTTGACCTGGGAAGATGGAG	2222022	2222185	164	60.0195
FHS952973	Scaffold1	AATTGTCACACTTTCATCCGA	ttggttccgatacctttctttt	2224027	2224262	236	58.5485
FHS952974	Scaffold1	AATTGTCACACTTTCATCCGA	ttggttccgatacctttctttt	2224027	2224262	236	58.5485
FHS952975	Scaffold1	TCGAAGGGTTTGATTTGTACATT	TTTTGGTAATGGAGTTCCGC	2224585	2224826	242	59.8515
FHS952976	Scaffold1	CAGACACACAAGAGTTTCACGAG	TGTCTCTCCACCAAACACTACC	2226450	2226630	181	59.5555
FHS952977	Scaffold1	GGTAGTGTTTGGTGGAGAGACA	CAAAGTGGAGATGCAGAGGAC	2226609	2226871	263	59.4855
FHS952978	Scaffold1	GGTAGTGTTTGGTGGAGAGACA	CAAAGTGGAGATGCAGAGGAC	2226609	2226871	263	59.4855
FHS952979	Scaffold1	GGTAGTGTTTGGTGGAGAGACA	CAAAGTGGAGATGCAGAGGAC	2226609	2226871	263	59.4855
FHS952980	Scaffold1	GATGATCGGTTAGAATGAAAGG	AGCAAGTTAATGCGAAGGGA	2227578	2227786	209	58.7695
FHS952981	Scaffold1	GGCGAAACACATTCAGAGGT	TGGAATTCATTCAATTAGCAGTG	2229834	2230057	224	59.626
FHS952982	Scaffold1	TCAAGATCAGCGTCACAAGC	AGGCAAAACAAATACCCAGAGA	2233922	2234113	192	60.0725
FHS952983	Scaffold1	TATGATTCGGCTGTTGGGTT	AACTGAGAAACCGCCATTTG	2236824	2237034	211	60.2205
FHS952984	Scaffold1	TATGATTCGGCTGTTGGGTT	AACTGAGAAACCGCCATTTG	2236824	2237034	211	60.2205
FHS952985	Scaffold1	GCACGTTTTTGTGCATTGTT	AAATGGGACAGACAGTTGCC	2242313	2242589	277	59.8055
FHS952986	Scaffold1	AAAGAGAAGTTGGTTCGGCA	AAACTTCGATCTGGTTCCCA	2243510	2243786	277	59.6895
FHS952987	Scaffold1	GGCCTTCAAAGACAGACGAG	GTAGTGAGCCAATGAGGGGA	2244375	2244521	147	60.031
FHS952988	Scaffold1	GGCCTTCAAAGACAGACGAG	GTAGTGAGCCAATGAGGGGA	2244375	2244521	147	60.031
FHS952989	Scaffold1	TCCCCTCATTGGCTCACTAC	CCCTGAAAGATTGACATGGG	2244502	2244770	269	60.191
FHS952990	Scaffold1	TGAGAAAGTTTAAAAAGCCATAATTT	ACACGAAGGAGATGGATTGG	2245909	2246184	276	59.0375
FHS952991	Scaffold1	TTTAATTTGACTTGCGTGGC	ATCGGTCCCATTTTGGAACT	2247220	2247481	262	59.6885
FHS952992	Scaffold1	TGATTTTGCGATTTCATTCTG	AAGGGGAATGCTGGGTAAAT	2249198	2249404	207	59.212
FHS952993	Scaffold1	TTGGGCCCTCCTTAGCTATAA	AAGCAACCTCTGTTGCGATT	2250047	2250290	244	59.972
FHS952994	Scaffold1	CGGTAATCGCAACAGAGGTT	TGACACATTAGGTTGCCATGA	2250267	2250437	171	60.056
FHS952995	Scaffold1	TGGGGACTATTATTGCCGAG	TGAATTAATTTTTGATCTGCTGC	2250766	2251010	245	59.184
FHS952996	Scaffold1	CCCACTCGGCTTAATGGTAG	CTAACCCACGGATTTTGACG	2251097	2251374	278	59.972
FHS952997	Scaffold1	CCCACTCGGCTTAATGGTAG	CTAACCCACGGATTTTGACG	2251097	2251374	278	59.972
FHS952998	Scaffold1	GAATTCGAGGGTTGACGAGA	TTGGATAAGATCGTTTGGGC	2252898	2253164	267	60.048
FHS952999	Scaffold1	TCATCTCAGCAGAATATAAAAATTCAA	TGTTCAAGAAAGTTATTGGTTAGCA	2255642	2255893	252	59.452
FHS953000	Scaffold1	TGCTAACCAATAACTTTCTTGAACA	tcccgtacaaagagtaaattcaa	2255869	2256121	253	58.593
FHS953001	Scaffold1	AAGCATGTTATTTTATGAGAACAATTT	TGTAGGCTTGTACCTTTCCCA	2256411	2256655	245	58.7855
FHS953002	Scaffold1	AAGCATGTTATTTTATGAGAACAATTT	TGTAGGCTTGTACCTTTCCCA	2256411	2256655	245	58.7855
FHS953003	Scaffold1	TCCATTATTGCAAACTGAAAGTG	CGGTTTCGTTAAGGAACCAAT	2257233	2257501	269	59.699
FHS953004	Scaffold1	GGTTCCTTAACGAAACCGTC	TTTTTGGACACATGATAGGTAAATC	2257484	2257714	231	58.497
FHS953005	Scaffold1	TGGATTTACCTATCATGTGTCCA	TGCGATTAACCGTTTTGATG	2257688	2257937	250	59.3885
FHS953006	Scaffold1	GAGGTGAGAATCCAATGTCCA	TCCAATATCAAGCAAAAAGAAAGT	2259227	2259506	280	59.1845
FHS953007	Scaffold1	TTTCTTTTTGCTTGATATTGGATT	TTTGGCTTTTTGGCCACTAC	2259485	2259757	273	59.222
FHS953008	Scaffold1	CATGTCTGTGACTCTGTCTCCA	TCACCAAACCAAACAGCAGA	2260420	2260669	250	59.5825
FHS953009	Scaffold1	TGTAGAGTGAAGCCACGCAA	CCGTGTCCTTCGAAAATCTG	2260528	2260693	166	60.611
FHS953010	Scaffold1	CAAGATGTGTGAGCGAGCTT	AGCCTGGAAATGGTAAACCC	2263616	2263786	171	59.689
FHS953011	Scaffold1	GAGTATGGGATTGCGTTCGT	TTGAAACATGGGAGGGAGAG	2267354	2267550	197	60.002
FHS953012	Scaffold1	CGTATTATTTAAATTTGTAATTTCGCA	TTATCGAATCTATTTGTATATTTGCAG	2270088	2270367	280	58.153
FHS953013	Scaffold1	CGTATTATTTAAATTTGTAATTTCGCA	TTATCGAATCTATTTGTATATTTGCAG	2270088	2270367	280	58.153
FHS953014	Scaffold1	CGAAAAATTTAATGTAAATCGAAGC	TTTGGGGGATTTGCTTATTG	2270395	2270601	207	59.6375
FHS953015	Scaffold1	AATCAATAAGCAAATCCCCCA	AAATTCAAAAGCCTTTCGCC	2270579	2270760	182	60.525
FHS953016	Scaffold1	CACTTTGATGCCTTTGAAAAGTT	AAAATCGACATTGAATAAACGGT	2270871	2271146	276	59.274
FHS953017	Scaffold1	CACTTTGATGCCTTTGAAAAGTT	CAACAAAATCGACATTGAATAAAC	2270871	2271150	280	58.7
FHS953018	Scaffold1	TGTCGATTTTGTTGACTTTGC	GGTTTACCTCCAATGCGTGT	2271137	2271328	192	59.3345
FHS953019	Scaffold1	CGCTTAATTTTATTCTGCCCA	AAATCGTATGTCCCTCGTCG	2271473	2271692	220	59.602
FHS953020	Scaffold1	GCAGTGTGCAGCTTCCTACA	TTAGGCCTTTTGATTGGACC	2273978	2274238	261	59.613
FHS953021	Scaffold1	GCAGTGTGCAGCTTCCTACA	TTAGGCCTTTTGATTGGACC	2273978	2274238	261	59.613
FHS953022	Scaffold1	TGCATATGAATTTTCACCGAA	CAAGGGGTTTGTTAAGTTTGC	2275162	2275399	238	58.8405
FHS953023	Scaffold1	ACGTACGGGAATGCAATTTT	CAAGGGGTTTGTTAAGTTTGCT	2275205	2275399	195	59.46
FHS953024	Scaffold1	AGCAAACTTAACAAACCCCTTG	CAGGCTCTGGGATCTCCTAA	2275378	2275640	263	59.479
FHS953025	Scaffold1	ATCAAACCAAGCCTACACCG	CAGCTTGCATAGCAATTGGA	2279804	2280047	244	59.9845
FHS953026	Scaffold1	TTGGTGACTCCAAAAACTTAAAA	TATGACTGGGTCAATCGGGT	2281550	2281808	259	59.054
FHS953027	Scaffold1	CAGAGACTGGCTGGGTTAGG	CCGCTCGTAAAACCAAATGT	2282963	2283185	223	59.9285
FHS953028	Scaffold1	TCTGTGGTGTGCCGTTAGAG	TCATGCGTTTTCATCCTTAGA	2284084	2284283	200	59.1355
FHS953029	Scaffold1	TGGGGCTTCAGATTCAGCTA	GGCATCAGAAATATATAAACCGTG	2284137	2284388	252	59.8775
FHS953030	Scaffold1	CACGGTTTATATATTTCTGATGCC	TCACGTAGGAATGTCTGCAA	2284365	2284626	262	58.3585
FHS953031	Scaffold1	CACGGTTTATATATTTCTGATGCC	TCACGTAGGAATGTCTGCAA	2284365	2284626	262	58.3585
FHS953032	Scaffold1	AATAATTAAATTGAGAAACTCTCTTCG	TGAAATGAATTGTACAAGAATCTACG	2305162	2305398	237	57.944
FHS953033	Scaffold1	TCAACTCCATCGTTAAGGGC	TGAAATGAATTGTACAAGAATCTACG	2305201	2305398	198	59.4065
FHS953034	Scaffold1	CTCCATCGTTAAGGGCAAAA	TGAAATGAATTGTACAAGAATCTACG	2305205	2305398	194	59.403
FHS953035	Scaffold1	CGTAGATTCTTGTACAATTCATTTCA	ttcaaaatacatatggcacgaaa	2305373	2305576	204	59.069
FHS953036	Scaffold1	TCAGCCAATGAAAATAATTATGAGA	TTTCACATTTTTCAATACACCG	2306452	2306712	261	58.361
FHS953037	Scaffold1	TGGGATGAAATACCAATGGC	CGCATATTTTGTCGCAAGTG	2308410	2308645	236	60.4025
FHS953038	Scaffold1	GACTGTGAAAATTGCATTGATGA	tgtgcggttcaagtgttagG	2309970	2310249	280	59.877
FHS953039	Scaffold1	CAAAAATTATCTGCCACGGA	TGTTTTGGAAATTATGTTGGAGA	2311449	2311723	275	58.578
FHS953040	Scaffold1	CAAAATTACGGAATTATCCACTTG	TTCTTAGCTCTGGGGTCTGC	2311548	2311770	223	59.236
FHS953041	Scaffold1	TGCAACTCCTAACGATGCTG	AAGTGAGGATGTGACTGGGG	2315769	2315963	195	59.9865
FHS953042	Scaffold1	AAAGTGAGTTCGACCGGAGA	TTTTCTTTCAAGCATTTTATTCTCA	2319465	2319598	134	59.2255
FHS953043	Scaffold1	CGAAATAAAAGTATGAGAATAAAATGC	TTGCATGTAAATGTGTGGGG	2319561	2319812	252	59.1565
FHS953044	Scaffold1	ACCCCACGTTCCATAAAATG	GCACAAGAATGTAGGCCGAT	2320071	2320232	162	59.8245
FHS953045	Scaffold1	TCCTGGAGGAGCTTTTGCTA	AGGGAGCTCGTAGAGTGCTG	2320817	2320953	137	59.9285
FHS953046	Scaffold1	ATTGTTGAACCCTGGGCATA	AAGTGTGGCTTCATTCGACC	2322775	2323054	280	60.1555
FHS953047	Scaffold1	CATTTGGTGCCAGAAGTGTG	CCCTGGGCCTAGATCTCTTC	2324779	2325012	234	60.1605
FHS953048	Scaffold1	TGCACTTATTAGTGTCGATGGC	TTCATGGGCAATGTACCAGA	2328126	2328388	263	60.0415
FHS953049	Scaffold1	GTTCACCCTTTCTCAGCACC	TCTTTCCTGACGCTCCTGAT	2331037	2331285	249	59.8265
FHS953050	Scaffold1	GTTCACCCTTTCTCAGCACC	TCTTTCCTGACGCTCCTGAT	2331037	2331285	249	59.8265
FHS953051	Scaffold1	AAAGGCAGATTCACTGTGGG	CGTTCCTATTCCTGAGCTTGA	2337397	2337641	245	59.7865
FHS953052	Scaffold1	TCAAGCTCAGGAATAGGAACG	GGTTTTCAAACTTGCAGCCT	2337621	2337826	206	59.4105
FHS953053	Scaffold1	AAACGATCATGGCCGAACTA	TGATCATTAAATCGACAATGAAAA	2339929	2340090	162	59.508
FHS953054	Scaffold1	TCATCCACATCTTTGCGGTA	ATTTGCAAGATGTGCTGTGC	2341767	2341962	196	59.9755
FHS953055	Scaffold1	GAGCTGCACAGCACATCTTG	TGTCCGCTTCGTTAATACACTG	2341938	2342186	249	60.482
FHS953056	Scaffold1	TCAGTTAAAATCTTAAGGAATGGTATT	AAAAATTTGGATGCAAACGG	2342567	2342820	254	58.526
FHS953057	Scaffold1	TCGGAGAGTGTCTTTCAGCA	TTTAGAGGATCCAAATTCGTAAAG	2344067	2344283	217	58.855
FHS953058	Scaffold1	TCGGAGAGTGTCTTTCAGCA	TTTAGAGGATCCAAATTCGTAAAG	2344067	2344283	217	58.855
FHS953059	Scaffold1	ACTTTACGAATTTGGATCCTCTAA	GAGTTTGTGTTGGCGTGTGT	2344259	2344416	158	58.6
FHS953060	Scaffold1	TTCCTACCTTCATCCAACGC	TCGACAATTGGCTAGGAGAAA	2348935	2349150	216	59.9525
FHS953061	Scaffold1	TGCCTAGGTATTTTAGACAAAGGAA	CCATTGCAAGCTCATCATGT	2350861	2351129	269	59.649
FHS953062	Scaffold1	TTTGTTGAAATGAACCCCAAC	TGTGCCTAACGATTTGAACG	2351852	2352047	196	59.711
FHS953063	Scaffold1	TTGAGAAAGTTTAGAGGCAGCA	tgaattgatgtgtaaacaaacga	2353977	2354171	195	58.713
FHS953064	Scaffold1	TTGAGAAAGTTTAGAGGCAGCA	tgaattgatgtgtaaacaaacga	2353977	2354171	195	58.713
FHS953065	Scaffold1	CTTGACATGTATGATTGGACAACTT	CAAAAGCTTCAGCTGATGGAA	2356022	2356286	265	59.934
FHS953066	Scaffold1	TCTCATAGAGTTAGACAACCATGTG	AATTTTTCAGGAATGAATTTGAGT	2358557	2358822	266	57.4635
FHS953067	Scaffold1	TCTCATAGAGTTAGACAACCATGTG	AATTTTTCAGGAATGAATTTGAGT	2358557	2358822	266	57.4635
FHS953068	Scaffold1	TCATCATCCAACTGACGGAA	AGCTTATTCCCGGTATGGGT	2360506	2360758	253	59.868
FHS953069	Scaffold1	TGGATAGGATCGAATACGGG	TGTCTCATCACTCTTCTTATAATTCCA	2361855	2362105	251	59.6745
FHS953070	Scaffold1	TCGCACTCTATTCTATTCGCA	TCCTTGCTAATGATAACGAAATATACA	2363050	2363320	271	59.062
FHS953071	Scaffold1	TGTATATTTCGTTATCATTAGCAAGG	AGAGCAGCAGCGTCAATATG	2363294	2363537	244	58.579
FHS953072	Scaffold1	ACTGCTTTGCTTGACACCCT	CGTTTACTTGTGCGGATGAG	2366380	2366630	251	59.628
FHS953073	Scaffold1	ACTGCTTTGCTTGACACCCT	CGTTTACTTGTGCGGATGAG	2366380	2366630	251	59.628
FHS953074	Scaffold1	TGGCTAATGGGTTCATTCAA	CAACAAGTGGTATCATAATCATTCA	2371304	2371529	226	58.4925
FHS953075	Scaffold1	TGGCTAATGGGTTCATTCAA	CAACAAGTGGTATCATAATCATTCA	2371304	2371529	226	58.4925
FHS953076	Scaffold1	GGGACCGAAATCCTGAAGTT	TTGGATAAGAATTTTGCTTGGA	2371754	2372023	270	59.5225
FHS953077	Scaffold1	GGGACCGAAATCCTGAAGTT	TTGGATAAGAATTTTGCTTGGA	2371754	2372023	270	59.5225
FHS953078	Scaffold1	TGCATTAACGAGCCAAATGA	CTGTAGGTCGTGGGGCATAG	2374759	2375018	260	60.372
FHS953079	Scaffold1	TGCATTAACGAGCCAAATGA	CTGTAGGTCGTGGGGCATAG	2374759	2375018	260	60.372
FHS953080	Scaffold1	ATTGCTTGATGGGACTGCAT	TGGAAACCCGAAATCATAGG	2375843	2376051	209	60.124
FHS953081	Scaffold1	TCGTTAGCCTGGGAATCAAC	ATGGGGATTAGTTCTGGGGA	2376836	2377113	278	60.2955
FHS953082	Scaffold1	CTCATCCCTGTTTTTCGCAT	GGATCAAACAATTGAAGCACG	2377149	2377417	269	60.285
FHS953083	Scaffold1	GAGATGGGGTGAGAATCCCT	CACAATGGTGGGGAATTTTT	2377562	2377665	104	59.9005
FHS953084	Scaffold1	CGGAAAAATTTTGCTCCTCA	AGATGAGTCGAACGGTCTTCA	2377604	2377859	256	60.02
FHS953085	Scaffold1	CAGGAGAACATAATATCTATGCACAA	TTGTTTGAAGGACAAAACGTC	2378491	2378675	185	58.245
FHS953086	Scaffold1	ACAACCCTACAATCCCTCCC	AAGATGGTTTCCAAGTCCCC	2379314	2379477	164	60.1105
FHS953087	Scaffold1	CGAATCCAGAGCCAATTGAT	CGTACGGTGACCTGAAAAGG	2384257	2384413	157	60.2885
FHS953088	Scaffold1	TCACCGTACGGACATCATTT	TGAACTCGCTTGTTCCAAAA	2384404	2384622	219	59.1445
FHS953089	Scaffold1	AAGATCCGTCCGTTTCTCTTT	GATTAATGGGGTCACGTGCT	2384818	2384942	125	59.5235
FHS953090	Scaffold1	CATGTTTTCTCATTTGACTTCATTG	GGCTAGCAACACCCCTGTTA	2392706	2392940	235	60.029
FHS953091	Scaffold1	CCTTCCGTTGAGCAATTACC	AACCCCCACAATTCTGGTTC	2395962	2396234	273	60.274
FHS953092	Scaffold1	CCATCTTGGTCCACCAGTCT	GCCATAGCTGCCAGAGATTC	2414735	2414867	133	59.954
FHS953093	Scaffold1	CCATCTTGGTCCACCAGTCT	GAGGTCAAATCCCAACCGTA	2414735	2414976	242	59.876
FHS953094	Scaffold1	TGCCTCTTGCTACTGGACAA	AGGAATTGATGCGGGTCTTA	2415661	2415876	216	59.5595
FHS953095	Scaffold1	TTAAGACCCGCATCAATTCC	CCCTCAATAAGGCAAAGAACA	2415856	2416053	198	59.556
FHS953096	Scaffold1	TCCAACCCTAATCACAACCA	AAATTTATTTGAGGGAACGAAAT	2417753	2417977	225	58.067
FHS953097	Scaffold1	TCCAACCCTAATCACAACCA	AAATTTATTTGAGGGAACGAAAT	2417753	2417977	225	58.067
FHS953098	Scaffold1	TAAAATTTATTTCGTTCCCTCAA	CCTCTTCTCAGAAACAAACGC	2417947	2418214	268	58.081
FHS953099	Scaffold1	AAAATTTATTTCGTTCCCTCAAA	CCTCTTCTCAGAAACAAACGC	2417948	2418214	267	58.6555
FHS953100	Scaffold1	TTCGTCTCTAAGACTGCGTTTG	CCTGACAGAAATGACACAGAGC	2418179	2418452	274	59.8035
FHS953101	Scaffold1	TCTCAATGGGTCGGGTAGAC	TTTTCTTTCGTCCAAACACATC	2421909	2422148	240	59.519
FHS953102	Scaffold1	TCTCAATGGGTCGGGTAGAC	TTTTCTTTCGTCCAAACACATC	2421909	2422148	240	59.519
FHS953103	Scaffold1	TCTCTTCATTATTGGAAGGAAAAA	GTAATGACCCAAATCGCCAC	2422265	2422525	261	59.291
FHS953104	Scaffold1	CTGCAAATTCAACCCGAGTC	GCAACTGATGATGGCTCAGA	2425860	2426109	250	60.293
FHS953105	Scaffold1	TTCAGTAATGCGCCAGATCA	ACTTTGGCCGGTTTCTCTTT	2428160	2428358	199	60.238
FHS953106	Scaffold1	TTTGCTTTGGCATATCTGCTT	TCACCGTGTATGAAACCAAGTC	2442487	2442758	272	59.8825
FHS953107	Scaffold1	TCACCGCGGTTTTAGCTTAC	CCGTTGGGCCAAGTTTACTA	2449228	2449479	252	60.127
FHS953108	Scaffold1	TCACCGCGGTTTTAGCTTAC	CCGTTGGGCCAAGTTTACTA	2449228	2449479	252	60.127
FHS953109	Scaffold1	AAGGTGCCATATATCATGTACGA	GCTAGCTTCCCTAGGATTTTGTG	2450120	2450399	280	59.5095
FHS953110	Scaffold1	AAGGTGCCATATATCATGTACGA	GCTAGCTTCCCTAGGATTTTGTG	2450120	2450399	280	59.5095
FHS953111	Scaffold1	GAAGGTGCTCGATATCCCAA	TCATTGGATTCTCACCAACG	2450620	2450819	200	59.766
FHS953112	Scaffold1	AAACCTAAGGGTTCTTCCGC	CCACCGGTGAGATCTTTGAT	2450825	2451029	205	59.76
FHS953113	Scaffold1	GCCACCAAGGACAAATCACT	AACGAATACAATCACACAATTACC	2474610	2474847	238	58.5425
FHS953114	Scaffold1	GCAGCTTGTCGGTTGGTTAT	AAAAGAACAAAATCAGAACAAATCCT	2475387	2475591	205	59.9915
FHS953115	Scaffold1	GAAAAGTCTTCTGCGCCACT	CAAATCAGAATAGAAATTACAACAGAA	2475426	2475702	277	58.4695
FHS953116	Scaffold1	TTCACATTAAATTTGGAATTGGC	GAAAATAGGCAGGTGGTGGA	2475957	2476224	268	60.0015
FHS953117	Scaffold1	TTCACATTAAATTTGGAATTGGC	GAAAATAGGCAGGTGGTGGA	2475957	2476224	268	60.0015
FHS953118	Scaffold1	TTCACATTAAATTTGGAATTGGC	TGTGCGATGAAAATAGGCAG	2475957	2476232	276	59.9515
FHS953119	Scaffold1	TCCACCACCTGCCTATTTTC	CGATGGGCGGACTAATAAGA	2476205	2476349	145	59.993
FHS953120	Scaffold1	TCTCATCAAGAGACGGGACC	CAGGGTGACACAAAACATGC	2477422	2477666	245	60.1035
FHS953121	Scaffold1	TGGTTTCTTTTCGGGAGATG	AGTGGCGCTATTTTGAGGAG	2480344	2480617	274	59.76
FHS953122	Scaffold1	TGGTTTCTTTTCGGGAGATG	AGTGGCGCTATTTTGAGGAG	2480344	2480617	274	59.76
FHS953123	Scaffold1	CAGTTATTTCTGGATTGTACATGG	CATTTTCCCACATCCTTGGT	2481301	2481577	277	58.6515
FHS953124	Scaffold1	TTTCTGGATTGTACATGGATAGAA	CATTTTCCCACATCCTTGGT	2481307	2481577	271	58.68
FHS953125	Scaffold1	TGACGAATATGGAGTTGATGTCTT	TTGCAATCGAACTCCAAACA	2482369	2482623	255	60.066
FHS953126	Scaffold1	CTTGGCTACTCAAATGACCG	CATACGTGCATGCCCTTTTAT	2483389	2483562	174	59.123
FHS953127	Scaffold1	TAAAATGGACGCGTGGTACA	TCTCGAAAGTAAGGCTTCGC	2487165	2487302	138	59.861
FHS953128	Scaffold1	GGCCGCCTAGGAAGTTATTT	AAGCAAAAGTAATATCAGGCAAAA	2490826	2491000	175	59.0565
FHS953129	Scaffold1	TTTTGCCTGATATTACTTTTGCTT	GGAAGCGTGAGCTTTGGTAG	2490977	2491202	226	59.2675
FHS953130	Scaffold1	TTTTGCCTGATATTACTTTTGCTT	GGAAGCGTGAGCTTTGGTAG	2490977	2491202	226	59.2675
FHS953131	Scaffold1	AAACACAAGCCGAAACCAAC	TCTACTTGCTTACCGCCCAT	2491830	2492015	186	59.8725
FHS953132	Scaffold1	CTCTTACGATGCACGACTGG	GTCGCCTTAGACTGCTACCG	2494498	2494729	232	59.751
FHS953133	Scaffold1	GTAGCAGTCTAAGGCGACGG	GAACGGAAAGCAACAGAAGC	2494712	2494949	238	60.0185
FHS953134	Scaffold1	TCAGTCAGGCACAACTCGAC	CCCCTTAATTGCCCAGAAAT	2495290	2495441	152	60.0865
FHS953135	Scaffold1	CGATATTGAGCAACGTGGTG	CCTGTAAAACGACCTGCCAT	2496944	2497218	275	60.0635
FHS953136	Scaffold1	CGATATTGAGCAACGTGGTG	CCTGTAAAACGACCTGCCAT	2496944	2497218	275	60.0635
FHS953137	Scaffold1	AAAGAAATACAATTTAAGGCAAACA	GGAAATCAGGTCCGTAACACC	2499063	2499328	266	59.1185
FHS953138	Scaffold1	CATTGGCAGCAAATTCATTG	ACTACACCGGTGGTTTGCTC	2509718	2509963	246	60.054
FHS953139	Scaffold1	GCTTTCCTGTGACAGAGATTCC	CTGGAAGGCTGGCATAGTTC	2514251	2514524	274	60.0455
FHS953140	Scaffold1	GGAGAGAAGGCGACGTCATA	TACGACAGGGATTGAGGGAG	2515740	2515991	252	60.2135
FHS953141	Scaffold1	TCATTGTTTTATAGACACTTTAATGGA	GCACCCAATGCTTTTTGTTT	2517064	2517278	215	58.759
FHS953142	Scaffold1	GGAGAATAAGTTTCCTTCCCTCA	GCACCCAATGCTTTTTGTTT	2517169	2517278	110	59.97
FHS953143	Scaffold1	AAAGTGTATTTTGGTATCCGTTTTG	GCTCCATCATTAAGTGCGGT	2521609	2521877	269	59.8705
FHS953144	Scaffold1	ATTCGGTGACAGACTCGGAT	CATCCCGTTACCGTCGTTAT	2535598	2535840	243	59.6215
FHS953145	Scaffold1	ATTCGGTGACAGACTCGGAT	CATCCCGTTACCGTCGTTAT	2535598	2535840	243	59.6215
FHS953146	Scaffold1	ATTCGGTGACAGACTCGGAT	CATCCCGTTACCGTCGTTAT	2535598	2535840	243	59.6215
FHS953147	Scaffold1	TTATCCCGTACAAGATACGAAAA	CAGTATTTTGGTGCTAGATTTGC	2537440	2537627	188	57.922
FHS953148	Scaffold1	AAAAGACGTGAAATAATGTGGAA	GTGGGCAAACTTTTCATGGT	2538224	2538495	272	58.794
FHS953149	Scaffold1	TTTTGCTGTGAAATTCTATTTTGTC	GTGAATTCTTTGAAGGCCCA	2539612	2539832	221	59.4405
FHS953150	Scaffold1	TTTTGCTGTGAAATTCTATTTTGTC	GTGAATTCTTTGAAGGCCCA	2539612	2539832	221	59.4405
FHS953151	Scaffold1	TTGATAAGGTTCAATTAGGTTTTGA	CGGAATTACCAGCAAACCAC	2543270	2543549	280	59.3155
FHS953152	Scaffold1	TGACCGAATTAGAGGATGGG	TAGCCTAATGCGGCAAACAT	2543926	2544026	101	60.2475
FHS953153	Scaffold1	CCCGACTCTGATACGACGTT	TGCATAAAAACTTTCTTCTAACCG	2545047	2545207	161	59.546
FHS953154	Scaffold1	CCGGTTAGAAGAAAGTTTTTATGC	TTATCTCCTTAGCGGGACTCA	2545183	2545364	182	59.275
FHS953155	Scaffold1	TGTAAAATAAGATGATGATGGCAA	CAATTCAAAATTTTCATTCTTCTTTC	2551725	2551972	248	58.6605
FHS953156	Scaffold1	TTGGTTTTGCTTTCAGACCA	TTCTCCTTTTCTACTTTGTTTGCTC	2569278	2569471	194	59.4095
FHS953157	Scaffold1	TCGCTGATTTCAAGCAAGTG	GTTCGTCTCTAGTCCGCCAC	2569664	2569872	209	60.004
FHS953158	Scaffold1	AACTCAAGCGGCACAAGTTT	TCTTGCATTGTCACTGGAGC	2570115	2570351	237	59.956
FHS953159	Scaffold1	GCTCCAGTGACAATGCAAGA	TTGTTAGAGTAAAATTTTCAGAATTGA	2570332	2570604	273	58.5265
FHS953160	Scaffold1	TTTTTACACTGGACATTTTTGATTA	TCCGTTAGATATAACACTCCTCCA	2571139	2571416	278	58.065
FHS953161	Scaffold1	TTAGGGTCAGCGTGGAAATC	AATAACCGTTCCCGCTCTTT	2574615	2574891	277	60.02
FHS953162	Scaffold1	GCCTGAAACGCTTTAGCACT	TCCTGATGTTGCTTTGGATG	2576201	2576410	210	59.654
FHS953163	Scaffold1	ATTGTTCCCCTAACCTTCCC	TTTTGGTAAGTGTCCATCCAA	2578270	2578498	229	58.567
FHS953164	Scaffold1	AGATATGGAGTTTCCAGTTCAACA	TGCATTGCAAAACAGAATGG	2578833	2578977	145	59.8565
FHS953165	Scaffold1	GAAGGATTTGGGATTTCGGT	TTTGGATGAAGTTGAGAGAGCA	2579367	2579562	196	60.062
FHS953166	Scaffold1	AAACCCATTGCCATCAACAT	ATCATACGGCCAGTGTCGTT	2586086	2586358	273	60.2325
FHS953167	Scaffold1	CGTGATCTTTCAGGGACCAT	TGTTCTTTCTTAGTGCCGAGG	2586747	2587006	260	59.715
FHS953168	Scaffold1	TCTCTAAATTTGGCCTGGTGA	CGAAACGGAATGGTGATTTC	2587266	2587485	220	60.001
FHS953169	Scaffold1	TCTCTAAATTTGGCCTGGTGA	CGAAACGGAATGGTGATTTC	2587266	2587485	220	60.001
FHS953170	Scaffold1	AAAGCGGTTCTTGCATTGAC	TGCTGCAATATGAGTGTGTGG	2587637	2587778	142	60.497
FHS953171	Scaffold1	TCCACACACTCATATTGCAGC	TTGCGAAAATAACTGCTTCG	2587757	2588008	252	59.4175
FHS953172	Scaffold1	TCGAAGCAGTTATTTTCGCA	GAACGAAACCTATTTTTCTTTGTAAAT	2587988	2588143	156	59.1445
FHS953173	Scaffold1	TCTCTTCTTCATGACAAAAATGAT	TGAAGTTATGAATTGCCTTTTAGA	2588068	2588346	279	57.1795
FHS953174	Scaffold1	CGTTGCTCACCGATAGTGAA	TATGGCCTTTCGGTGAAACT	2588857	2589071	215	59.7165
FHS953175	Scaffold1	TAAGAGTGGATCCGTCCCAG	TCTCGTGCTGATAACGTGTTG	2590746	2590926	181	59.9925
FHS953176	Scaffold1	TGGAGCAATATTTCGCTCTCTC	TCAATTGGTCATGGCATCAA	2594694	2594963	270	60.8615
FHS953177	Scaffold1	TGGAGCAATATTTCGCTCTCTC	TCAATTGGTCATGGCATCAA	2594694	2594963	270	60.8615
FHS953178	Scaffold1	CCAAAACCATGTGTATCAGCC	TTAGTGTCTCCGTGTCCATCC	2596875	2597046	172	60.1115
FHS953179	Scaffold1	CCATATGGAGGTCAAGCTAGTCA	ACGATGGAGATGGAAATGGA	2600429	2600682	254	60.3945
FHS953180	Scaffold1	CTCAGTCTCTGCAACGCAAC	TCGACATTTCTTGTGGCAGA	2601610	2601834	225	60.083
FHS953181	Scaffold1	TTGAATTTTGAACGAGGGCT	TGATGGGTCCGACTCTGATA	2603271	2603550	280	59.3605
FHS953182	Scaffold1	TTTTTAATTCCGTCCCTGAA	TTCCATGACCAATAAACTTGTGA	2605415	2605684	270	58.3
FHS953183	Scaffold1	GAAGTCTAGTACAGGGTATCTGGAGC	ACGAAAACGATACACCGGAC	2606026	2606283	258	59.98
FHS953184	Scaffold1	CAAAACGAACTGATGGCGTA	ATACTCATTACCGCCGTTGC	2607031	2607307	277	59.8585
FHS953185	Scaffold1	TGCATTGCATTTAACTCGGA	ATACTCATTACCGCCGTTGC	2607073	2607307	235	60.1015
FHS953186	Scaffold1	AGGGGAGTGAACCTTGTCCT	ATACTCATTACCGCCGTTGC	2607143	2607307	165	59.978
FHS953187	Scaffold1	AGGGGAGTGAACCTTGTCCT	ATACTCATTACCGCCGTTGC	2607143	2607307	165	59.978
FHS953188	Scaffold1	GCAACGGCGGTAATGAGTAT	TTTTGAATTGCAGGGGTAGA	2607288	2607502	215	59.101
FHS953189	Scaffold1	TCGAAACTATCACTCCCCTGA	GGGTGAACAGCGAAAGATGT	2607902	2608068	167	59.899
FHS953190	Scaffold1	ACATCTTTCGCTGTTCACCC	CATGATGATTAGGGGGTTCAA	2608049	2608293	245	59.875
FHS953191	Scaffold1	ATTTCGTTGATATTGAAACTTTATGAT	ACAATTGTGGCTATAATATTTCTTTTT	2608554	2608797	244	57.509
FHS953192	Scaffold1	CGTATCCATCCTCAGCCACT	AATGTTCTTCCCCCTTGGTT	2609079	2609316	238	59.882
FHS953193	Scaffold1	TAAAAGCCGATCCAAACTGC	GCAACACAGTCTCCACATCC	2610588	2610837	250	59.657
FHS953194	Scaffold1	CGAATTATCACTTTGCAAGTCC	GTTCGAACCACAACCATCCT	2613886	2614078	193	59.2965
FHS953195	Scaffold1	Ggatctcatccgcagacatta	TGGCTTTAACTTGTCATGTTGG	2615089	2615360	272	60.0415
FHS953196	Scaffold1	Ggatctcatccgcagacatta	TGGCTTTAACTTGTCATGTTGG	2615089	2615360	272	60.0415
FHS953197	Scaffold1	TCCTCCTCGATGTAAGACCTTC	TTAGCGGAAGGAACAGGAAC	2617144	2617376	233	59.5125
FHS953198	Scaffold1	TGATGAGAGCTGCGACACTT	CCACCATTCTATTGCCACCT	2617513	2617656	144	59.773
FHS953199	Scaffold1	AGGTGGCAATAGAATGGTGG	CATTGTGGGAAGCTTAGGGA	2617637	2617865	229	59.9395
FHS953200	Scaffold1	CAAAAATAATAAATTCTGCATGATGG	TACTTCAGTGGGGTTCCTGG	2618261	2618445	185	59.9805
FHS953201	Scaffold1	GAACGGCTATATACCGCAGG	TCACCAGCATCTTGTGGAAG	2625262	2625518	257	59.7115
FHS953202	Scaffold1	GAACGGCTATATACCGCAGG	TCACCAGCATCTTGTGGAAG	2625262	2625518	257	59.7115
FHS953203	Scaffold1	ACAACCAGAGAGGCTGTCGT	GCCACCAAACAAGTTTGTCA	2625750	2625990	241	59.749
FHS953204	Scaffold1	AATCCAATTTGGGGTGATGA	TCAGTATCCTTTTTATCAGGATGGA	2626197	2626356	160	60.0965
FHS953205	Scaffold1	AAAGGATACTGAAACAATAACAAAGAA	CAAGCTGCGTTTTGGTTCTA	2626345	2626621	277	58.57
FHS953206	Scaffold1	TGTTCACGATGTGATTCTTTCA	CCTAGCGGGATCCTACTCAA	2626984	2627256	273	59.231
FHS953207	Scaffold1	TCGGGAATTAGAGATGGTTGAT	TCTGGTTTATCCGTTTTGCC	2629362	2629601	240	59.8685
FHS953208	Scaffold1	GATCGGCAAAACGGATAAAC	TTGCCGACTTATATCTACTTTTTCG	2629578	2629754	177	59.7345
FHS953209	Scaffold1	TGTGCTGAAAGCAAATAAGGA	TTCTCAGATTTAAGTCTATCACATGAA	2630604	2630809	206	58.154
FHS953210	Scaffold1	CACGAGATAGGTGCTTAAATAAAAA	TTTTGAGGACGAAAATGGAGA	2630726	2630966	241	58.908
FHS953211	Scaffold1	TGTCCAATGTGACACTCGCT	TCCAATCCGATAGCCTTACG	2631075	2631272	198	60.186
FHS953212	Scaffold1	TGTCCAATGTGACACTCGCT	TCCAATCCGATAGCCTTACG	2631075	2631272	198	60.186
FHS953213	Scaffold1	CCGATCTGATCCGTAAATATGC	CAAGAGAAGAGTGAAGGCCG	2631570	2631770	201	60.3945
FHS953214	Scaffold1	AGAAGCGTGGCGTTACAAGT	AACATTAAGTGGGTGCCTGC	2632133	2632279	147	59.9715
FHS953215	Scaffold1	TTGTGGCCGATCAAATAACA	TGTTAGAGACGGTTTTAATTCTGAC	2633211	2633448	238	58.9905
FHS953216	Scaffold1	AAATTACAAATCAGACCAAACTGAA	AACTTGACCGGTTCGATCAC	2635100	2635220	121	59.115
FHS953217	Scaffold1	TGCCTTGAACGGTCCTAAAC	TGTTGAGTTGTCCCAACATTT	2636039	2636265	227	59.038
FHS953218	Scaffold1	TGCCTTGAACGGTCCTAAAC	TGTTGAGTTGTCCCAACATTT	2636039	2636265	227	59.038
FHS953219	Scaffold1	CGGTCCGGTTTTGACAACTA	TCAAACACAGTCCTTACATTTTAGA	2636116	2636367	252	59.0495
FHS953220	Scaffold1	CCCAACTTAGAAAGGGACACC	TTGTGGTTACAAATTCCGCA	2638851	2639106	256	59.9095
FHS953221	Scaffold1	AGTTTTATTGCATTTGCCCG	CATCATTATCTATTCGAGGACGC	2653657	2653886	230	59.9665
FHS953222	Scaffold1	TGCAGTTAACATTTAACATGAAGAAA	TGGTTGGATAATTTGGGTGG	2655527	2655768	242	59.817
FHS953223	Scaffold1	GTGCTGCCTCCCTTACTCAG	GGAATTTCCATTGCTTCCCT	2703874	2704103	230	60.1385
FHS953224	Scaffold1	AACATGTGCTACGCAATCTAAAAA	AATCTTTGGGCTGGGAAAAT	2709711	2709871	161	59.93
FHS953225	Scaffold1	ACCGAAACCCTAAAGGCACT	CCCCTTCTCTTAGCCACTGA	2710073	2710300	228	59.7115
FHS953226	Scaffold1	TGGTGCACTCCAACAATCAT	AACCGCGAAGATTAGCAGAG	2712491	2712753	263	59.791
FHS953227	Scaffold1	ATGGTTGAGGGAGGTCATTG	TCCTCACATCACGCTACTGC	2712687	2712954	268	59.8975
FHS953228	Scaffold1	CGGCAAATTTTAGACCGTGT	TTTTTAAATCACTAAATGGCGG	2712969	2713175	207	59.127
FHS953229	Scaffold1	AGTGCAAGTTGCTGCCTTTT	TTTGTGTGTGGACACTAGCAGTT	2716773	2716896	124	59.9075
FHS953230	Scaffold1	AGTGCAAGTTGCTGCCTTTT	TTTGTGTGTGGACACTAGCAGTT	2716773	2716896	124	59.9075
FHS953231	Scaffold1	TTGAGACACTAAGACACAAAGGTT	TGAGACACATGCCCTGACTC	2718234	2718494	261	58.503
FHS953232	Scaffold1	GAGTCAGGGCATGTGTCTCA	TTTTCACTTTAAAAAGTTGCTATAACC	2718475	2718733	259	58.839
FHS953233	Scaffold1	AATTGTCCTAAGACACAGTAATAGCA	GGCGAAAGAATAAAGCAAGAA	2719337	2719451	115	58.169
FHS953234	Scaffold1	tttatatgtatgcttgtttgttgattt	TCAAATTCCTAACATCTCTCAATCAC	2720415	2720658	244	58.7105
FHS953235	Scaffold1	TTCCAAATATGCAGCACACAA	ACTTCGTTCCCCTCTCCAAT	2725204	2725434	231	60.0305
FHS953236	Scaffold1	CCACTCACCATGCTCGACTA	TTGAGACCAATTGACCCCTC	2727906	2728149	244	59.879
FHS953237	Scaffold1	AGGGCATCAAAATCCACAAA	CGATTTCCTTTAGGACACTTCC	2728685	2728893	209	59.721
FHS953238	Scaffold1	CAGTGCTGTAGGGCATCAAA	AACGATTTCCTTTAGGACACTTC	2728676	2728895	220	58.889
FHS953239	Scaffold1	GGAAGTGTCCTAAAGGAAATCG	CACAAATATCAAATTATCTTCGACA	2728872	2729133	262	58.268
FHS953240	Scaffold1	ACCAGATCCGAGCATCAGTC	CGAATTTGTGATTGTTAGAAGTGG	2729341	2729603	263	60.082
FHS953241	Scaffold1	CGAAGACAAAGAGAGGGCTG	AGGTTGAGCTTCTCACTCGC	2730778	2731044	267	59.9385
FHS953242	Scaffold1	AGCAGAAGCTCTTGAGCAGG	TGAGGTGTTGCAGGATACCA	2734538	2734766	229	60.0735
FHS953243	Scaffold1	ACCCGATATTGGATGGTGAA	GGTATTTTTGTGCTCTTTGGG	2736947	2737145	199	59.315
FHS953244	Scaffold1	ACCCGATATTGGATGGTGAA	TTATTTTTCAAACCAAGTGCG	2736947	2737213	267	58.9565
FHS953245	Scaffold1	TGTACCTGTCCCACCCATTT	GAGACCTCAACAGAACTCAACG	2743497	2743645	149	59.5395
FHS953246	Scaffold1	TGTTATTGGCTCTGGCCTT	tcatctaattagttttatatttgggct	2743869	2744148	280	57.8025
FHS953247	Scaffold1	GGCTCTGGCCTTGTGAATAA	ttcatctaattagttttatatttgggc	2743876	2744149	274	58.8995
FHS953248	Scaffold1	TGGAGCTGCCACTACAATCTT	ATTTTCGTCAGGCCTTCTGT	2746375	2746646	272	59.341
FHS953249	Scaffold1	AGAGGGATTACCTGGGGAGA	GGCGGTCATTGCTATCCTAA	2749333	2749539	207	59.975
FHS953250	Scaffold1	GGAACGTAGTTTGCTGCTTTG	TTCCACCCATAACGAACTCC	2750472	2750725	254	59.862
FHS953251	Scaffold1	CACAAAACATGGCCTCCTCT	TCAATGAAAAGAACTTACTGGTGT	2750764	2751031	268	58.594
FHS953252	Scaffold1	GCCAAATCAATTTGTCCAATC	TTAGCAACCCCGAGACTTGT	2752778	2753034	257	59.501
FHS953253	Scaffold1	GCAATTATGAGCATGCGTGT	ATGAACTTGCCAGGCTTTTG	2753531	2753722	192	59.9865
FHS953254	Scaffold1	TTTTAGCCAGCACCTAACCAA	TGTGAAATTTTTGGATCTTAGCAA	2754979	2755233	255	59.886
FHS953255	Scaffold1	GGCCACCAGGGTTTTTAACT	GGAGCGAGTATTGCTTAGCG	2755651	2755900	250	60.1795
FHS953256	Scaffold1	GGAAACGTATTCTTTCTCCCTG	ACTGCCCCTGAACTTTCTCA	2763420	2763609	190	59.4885
FHS953257	Scaffold1	CGAATTTTTGATTGTTAGAAATGG	TTTGGTGAGAAGTGCTAGGGA	2763876	2764136	261	59.4295
FHS953258	Scaffold1	TCAATTCTCTATTTCCAGAAGCTC	GAGAAATGTGTTTTCCTTCTGTCA	2764800	2765027	228	58.9605
FHS953259	Scaffold1	TGCACAACTTTAAAATAAGGACTTC	TGAGAGCGAAATCATTCAAAG	2765343	2765606	264	58.109
FHS953260	Scaffold1	AAGTTTAACCAAACTGTCCTTAGAGC	TGAGAGCGAAATCATTCAAAG	2765465	2765606	142	58.906
FHS953261	Scaffold1	AAACCATCCGTCAATTAGAGGT	AACAAgATCTTTAATTTGATGCCTAA	2770096	2770353	258	58.8425
FHS953262	Scaffold1	TGAAAGTATTTTTGCATGTTATTGTG	TCAATTTTGCTAGACCGACCT	2770258	2770508	251	59.139
FHS953263	Scaffold1	CTGCCCATCGAATAGGTCAC	GCTAATTAGGGCAAATCGCA	2784780	2785056	277	60.3375
FHS953264	Scaffold1	AACCAAATCTTAATTAAACCAAATCTT	TGTCCACCACCACAGAGAAA	2785456	2785707	252	59.169
FHS953265	Scaffold1	CGGAGACGTTCTACACAGCA	GGCGCCAAGTTTACTGTCAT	2785882	2786144	263	60.0945
FHS953266	Scaffold1	CGCCATGATCACAAGACAAA	TTCATAAAAAGACTTAAATGTGTAGCA	2787167	2787312	146	59.242
FHS953267	Scaffold1	TTGGTGACGAAAACTGTTGC	TTTTCATGCATTATTGTTATTGGTC	2788088	2788362	275	59.4865
FHS953268	Scaffold1	GCTCATAAGGGGAACGAGAA	CCCTCAACATAAACAAATCAAGT	2788110	2788389	280	58.2635
FHS953269	Scaffold1	GGGGTTATTTTTGAAATTTTTGTC	GCACATTCATTTCCAACACATT	2788508	2788749	242	59.428
FHS953270	Scaffold1	GAAAATGTCCTCAATGTCCCA	TTTACCACAACCGTGATTCG	2789008	2789199	192	59.6105
FHS953271	Scaffold1	TCCACTATTCATGCAGGCAG	TTTTTCAATCCTCCTTTCATTCA	2795830	2796082	253	59.88
FHS953272	Scaffold1	TGAATGAAAGGAGGATTGAAAAA	TCTCTCTCATTTATTCTTGGTCCC	2796060	2796196	137	59.954
FHS953273	Scaffold1	GGTGGGACCAAGAATAAATGA	TACACATATGGAAAGGGGGC	2796170	2796387	218	59.198
FHS953274	Scaffold1	GAGCTCATGTTGTAATTGATTGG	TGATTTGGTGTTAGTGAAATTGAAA	2796937	2797036	100	59.2255
FHS953275	Scaffold1	GCTCATGTTGTAATTGATTGGAG	GAACAAAAGAACGTTACAAAAGACC	2796939	2797218	280	59.094
FHS953276	Scaffold1	TTTGCTGCATAGCTTCGTTG	CACGTTAAGTCCACATTGGC	2798163	2798437	275	59.6025
FHS953277	Scaffold1	GTATGGCAAGCTGCTCGATT	AACACGAGCATCTCTTGGCT	2798744	2799007	264	60.201
FHS953278	Scaffold1	CCTATGGTGCCGAAACACTT	CCATGAACTATCAGCAGCGA	2799794	2800052	259	59.9825
FHS953279	Scaffold1	CCTATGGTGCCGAAACACTT	CCATGAACTATCAGCAGCGA	2799794	2800052	259	59.9825
FHS953280	Scaffold1	GGGAAAGGACACAGCTCATT	CAAATGGTGGTGAAAATCCC	2803590	2803809	220	59.585
FHS953281	Scaffold1	TTTCACGAGCGTTTACAATATAACA	TGGTCCCATAACAAAACACG	2805914	2806191	278	59.633
FHS953282	Scaffold1	AAAGAAGCGAATCTCTCCACA	TTTCAGAGATTGGAATTGGGA	2806682	2806955	274	59.278
FHS953283	Scaffold1	AAAGAAGCGAATCTCTCCACA	TTTCAGAGATTGGAATTGGGA	2806682	2806955	274	59.278
FHS953284	Scaffold1	AACAAGTCAATCGCGCTTTC	GCCCTGTATTCTGCTGTCGT	2806974	2807196	223	60.34
FHS953285	Scaffold1	CGGACGGTATGAGACAGGAT	CCCATTCTCTAAGCCAACCA	2810322	2810534	213	60.008
FHS953286	Scaffold1	CGGACGGTATGAGACAGGAT	CCCATTCTCTAAGCCAACCA	2810322	2810534	213	60.008
FHS953287	Scaffold1	CGGACGGTATGAGACAGGAT	CCCATTCTCTAAGCCAACCA	2810322	2810534	213	60.008
FHS953288	Scaffold1	ACAGATAGAACGGACCCACG	CGATTTTTGCTTTGGCGTAT	2813845	2814001	157	60.042
FHS953289	Scaffold1	ATGCGATCTGGCTTATTGCT	CATTGAATGCAAAAATAAAGTGTTT	2815489	2815708	220	59.2425
FHS953290	Scaffold1	GTCCGTTAGTCCGATTTTGG	TTTCATGGTAGTGTTCTTCCCA	2818640	2818883	244	59.45
FHS953291	Scaffold1	GTCCGTTAGTCCGATTTTGG	TTTCATGGTAGTGTTCTTCCCA	2818640	2818883	244	59.45
FHS953292	Scaffold1	CCACCTAAAATCCACACATATGAA	CTCTACATCTGACACGTCCACA	2819857	2820136	280	59.404
FHS953293	Scaffold1	CCCTCCTTGGCCAATATTCT	GGACTCTTGTCCCCTGAACA	2826619	2826801	183	60.183
FHS953294	Scaffold1	TCCCAAAAGCTTCAACTGAT	CTGCTACTCTTTGATTTCAATTCTT	2828702	2828980	279	57.4515
FHS953295	Scaffold1	TTTCCCATTCAAAATTAGTACTGC	TTGTCTTATTAATTGACATTTTGATTG	2828811	2829086	276	58.262
FHS953296	Scaffold1	CATGATCATAACAAATAATCAAATTCA	GAGCTGCCGCTGATACTTTT	2829145	2829294	150	59.0075
FHS953297	Scaffold1	CGATTATGAAACCACTTGTCCA	TTTGATATAATTAACTTTGTTTGACCA	2830886	2831130	245	58.675
FHS953298	Scaffold1	AATCATATTAAATGGTCAAACAAAGTT	AAAACTGCTGGCTCCGTAAA	2831092	2831323	232	58.804
FHS953299	Scaffold1	ACAATCCTGACGAGGTGTCC	TCAAAGAAAAAGTATAGGGAACCAA	2834453	2834701	249	59.727
FHS953300	Scaffold1	TGACAAGGGATAAGACGACATTC	GTTTAAAACTGAATTTGGTGAAAAT	2835082	2835298	217	58.706
FHS953301	Scaffold1	CAGACTCAGCAAACGCACAT	GCCTTGTCATTAAAAAGTTTAGCG	2837589	2837846	258	60.2755
FHS953302	Scaffold1	CGCTAAACTTTTTAATGACAAGGC	TTTTTGAATCTACGTTCCACGA	2837823	2838059	237	60.06
FHS953303	Scaffold1	CCTTTCAAATTTATGGAGGGC	TGCGATATGTCCCAATTCAA	2838923	2839181	259	59.843
FHS953304	Scaffold1	CCTTTCAAATTTATGGAGGGC	TGCGATATGTCCCAATTCAA	2838923	2839181	259	59.843
FHS953305	Scaffold1	CCTTTCAAATTTATGGAGGGC	TGCGATATGTCCCAATTCAA	2838923	2839181	259	59.843
FHS953306	Scaffold1	ATCTCTCACCTGGGGTTCCT	CATCGTCGTCTCTTCCATGA	2842353	2842536	184	59.858
FHS953307	Scaffold1	GGACCAAGCATTGGATCACT	GAAAAGAAAATCCGAAGCCC	2847386	2847531	146	59.977
FHS953308	Scaffold1	TGTGGGGAAATGTGTCCTTAG	TGCAGTATCACATTTCAAATCCA	2848467	2848736	270	60.104
FHS953309	Scaffold1	TGTGGGGAAATGTGTCCTTAG	TGCAGTATCACATTTCAAATCCA	2848467	2848736	270	60.104
FHS953310	Scaffold1	GAAATGTGATACTGCATTGTGTGA	TGCTTGCTGTAAAGCTGTCATT	2848721	2848996	276	60.0075
FHS953311	Scaffold1	TGCATTGTGTGAATTGGAAAA	TGCTTGCTGTAAAGCTGTCATT	2848733	2848996	264	60.0215
FHS953312	Scaffold1	GAGCTGAGGATCACCAAAGC	TGGACACCTACATGGTGCAT	2849720	2849937	218	59.897
FHS953313	Scaffold1	CCTTGTAAGACGCCATGTCA	AATTTTGGCTCAAACCAACG	2851294	2851567	274	59.8455
FHS953314	Scaffold1	CATATGTCCTTCTGCAAGTACCA	TCTGAGTGGTCACCCAAAAT	2852614	2852890	277	58.569
FHS953315	Scaffold1	TCGAAATTAGATTGAAATACGAACA	TCCAGTTCATTTTGCATTGTTT	2853829	2854086	258	59.313
FHS953316	Scaffold1	CCAAATGTTGCTCGAAAGGT	CATACCTTTGCCACACTCCA	2854873	2855010	138	59.838
FHS953317	Scaffold1	GAATTTAAAGCCCTGGGGAA	TCACAAAATGCTTTGCGAAC	2855421	2855559	139	60.054
FHS953318	Scaffold1	CTTCGACGACGGTAGGTGAT	TGGAGGATCTGTCTCAAGGG	2855685	2855875	191	60.1625
FHS953319	Scaffold1	TTTGGGTGTAGCCGTCTAGG	TTGACGTGGAATGACTTGAAA	2856343	2856599	257	59.642
FHS953320	Scaffold1	TCTGAATTTGTCGGGTAGGC	GGCTCAACGGAGAGTGAGAG	2857057	2857261	205	60.1045
FHS953321	Scaffold1	ACAGACCTCACCCCTCTCCT	AATAGAGTTTACGCCCACGG	2857152	2857430	279	59.6115
FHS953322	Scaffold1	TTACTTAGCCCCGTGGTTTG	TGGCAGGAGACACCAAAAGT	2861539	2861771	233	60.34
FHS953323	Scaffold1	AAGCTTCGCTGTGAGTGGAT	AGCAGCCCTGCAAGTAATGT	2861771	2862001	231	59.962
FHS953324	Scaffold1	GCAACGACATTGGCATATTG	TTAGTTCGAATGGGGTCAGC	2861802	2862018	217	60.017
FHS953325	Scaffold1	GTAGATGGCGCGACCTAGAG	GCCATGTTCTCGAACGTTTT	2864563	2864694	132	60.059
FHS953326	Scaffold1	TCCCTCTTGTTATTAGTTTGGTCA	TTGATGGTTAAGGGTGGCAT	2866072	2866271	200	59.645
FHS953327	Scaffold1	TATCCACCCATGCATACCCT	TAAAACACATGCGGCAGAAA	2867646	2867851	206	60.1435
FHS953328	Scaffold1	AATGGTTGGCTATCTGGTGG	CACGAGCTCAGCTTATCGAG	2869619	2869809	191	59.3695
FHS953329	Scaffold1	AATGGTTGGCTATCTGGTGG	TGAGCTAAGCTTATCCAAACTCAA	2869619	2869889	271	59.705
FHS953330	Scaffold1	ATAGTGTGGCGGTAGCACCT	CGATGAACAAACCAATTTGC	2870198	2870380	183	59.33
FHS953331	Scaffold1	CAGGTGCATCAATCTCCTCA	AGATCCACCCATTGTTACAGC	2876843	2877118	276	59.356
FHS953332	Scaffold1	TAAAGGCAAGAGATAAAAGGAATCA	TTATAAACTTTGCATGATTTTTAACCA	2879251	2879350	100	59.5205
FHS953333	Scaffold1	ATTATTCATGTAATTAGGCCGC	GATGGGATGCATGTGTGAAG	2879522	2879695	174	58.6165
FHS953334	Scaffold1	TGGGATAAGAGCCTTTAACAAAA	ACTCTTTCATGATTTGATGAGCTA	2879736	2880003	268	58.22
FHS953335	Scaffold1	TGGGATAAGAGCCTTTAACAAAA	ACTCTTTCATGATTTGATGAGCTA	2879736	2880003	268	58.22
FHS953336	Scaffold1	GCAATTGCCAAGTTATTGGG	GGCGAGTATACCTACGCTGC	2880079	2880288	210	60.109
FHS953337	Scaffold1	GAATAATTAGGAATTTAATTTGCTTTG	TTTTTATACGAAGTTGATGTGACTAAA	2880629	2880842	214	57.522
FHS953338	Scaffold1	GTCACATCAACTTCGTATAAAAATAAA	CCTCAACCAAACAAGGGAAA	2880820	2881061	242	58.5595
FHS953339	Scaffold1	CCTTCCAACCAAACATAGCC	TGCGAGTACGTGATCATTTTATTT	2881359	2881620	262	59.6795
FHS953340	Scaffold1	CCTTCCAACCAAACATAGCC	TTATTAATTTTATGCGAGTACGTGA	2881359	2881632	274	58.344
FHS953341	Scaffold1	AAAATGATCACGTACTCGCAT	CGTGAGTCAGCACAATAATGTTAAA	2881601	2881801	201	58.8505
FHS953342	Scaffold1	AAAATGATCACGTACTCGCAT	CGTGAGTCAGCACAATAATGTTAAA	2881601	2881801	201	58.8505
FHS953343	Scaffold1	ACCTCCTTCGATCCTTCTCC	TTTCGTGGCTAAACCCCTTA	2882790	2883064	275	59.6085
FHS953344	Scaffold1	ACCTCCTTCGATCCTTCTCC	TTTCGTGGCTAAACCCCTTA	2882790	2883064	275	59.6085
FHS953345	Scaffold1	GGCTAAATACCGTTTTTGTGG	CTTTTTGTGACCACCTTCCA	2885648	2885912	265	58.574
FHS953346	Scaffold1	GGCTAAATACCGTTTTTGTGG	CTTTTTGTGACCACCTTCCA	2885648	2885912	265	58.574
FHS953347	Scaffold1	GGTTGCAGAGTTGGAATGGT	CAAAACCTCCCTGTTACCTGA	2891321	2891591	271	59.5285
FHS953348	Scaffold1	TTCATGTCCGGGTACTTTCC	CTGCCCTCACAAGACCACTT	2891746	2891955	210	60.044
FHS953349	Scaffold1	GATTTTTGACTTTCTAGTCCATTCA	TGGGCGTGAAGAATATAAGAGA	2893219	2893498	280	58.417
FHS953350	Scaffold1	TGCTATTAATGTTTTCGTTAGGATCA	TTTGTCTGCCGAAGTAAAACC	2894040	2894314	275	59.755
FHS953351	Scaffold1	TGCTATTAATGTTTTCGTTAGGATCA	TTTGTCTGCCGAAGTAAAACC	2894040	2894314	275	59.755
FHS953352	Scaffold1	CACACCTATGAAATAAATGGTGAGA	TGTCAGACATAAAGTCCCATGC	2895002	2895226	225	59.6705
FHS953353	Scaffold1	ATTGATTTGTCTGCCGGAAT	GAGTCATTCTTGTTAGGTCTACAACC	2895340	2895533	194	59.0745
FHS953354	Scaffold1	TTCTCGTGCATAGAGCATCAA	AAAAACTCGTACACATTTTTGTTTTC	2895699	2895943	245	59.3215
FHS953355	Scaffold1	ATTTTGGCCATCACGTAACC	GCGAGTATTGTTGGACGTTG	2901423	2901613	191	59.445
FHS953356	Scaffold1	CTTGGGACTTGTGGGAAATG	TCGTATTTCGTGTCCATACCA	2904677	2904894	218	59.6255
FHS953357	Scaffold1	TGGTATGGACACGAAATACGA	GACACTCTTTAATATTGGTCTGATGC	2904874	2905135	262	59.207
FHS953358	Scaffold1	TGGTATGGACACGAAATACGA	GACACTCTTTAATATTGGTCTGATGC	2904874	2905135	262	59.207
FHS953359	Scaffold1	TGGTATGGACACGAAATACGA	GACACTCTTTAATATTGGTCTGATGC	2904874	2905135	262	59.207
FHS953360	Scaffold1	acaggtactcggtccctcaa	GGACGTTCACAAGAAGAAAAAGA	2905562	2905827	266	59.6825
FHS953361	Scaffold1	CGAAAAATCGACCACTTCGT	TTTCCTTGCAGACACGGATT	2906020	2906199	180	60.373
FHS953362	Scaffold1	ATTCCTGAATCCGTGTCTGC	GAAGGAGGGGTCGTCATACA	2906173	2906331	159	60.004
FHS953363	Scaffold1	TGGTAATCCATGTTATTGAACGA	TTTGATCGCATTTTGTCTGTAAA	2908433	2908545	113	59.4485
FHS953364	Scaffold1	TTTCAAAATCTGATTCAATCGTAA	ATCCGAAATTCTTTGGGACC	2910698	2910947	250	59.0125
FHS953365	Scaffold1	CATCGTTGTCATTGCTACCG	ATATGCATAACAGGACGGCG	2912363	2912596	234	60.505
FHS953366	Scaffold1	TCATCAACCCGTCATGATTC	CAACAACACAAGTAATCGACGC	2917082	2917354	273	59.9475
FHS953367	Scaffold1	TTTGTGAAACTTGATCAGATAGCAT	TCCACCTTGTTGTGTTGAGC	2918690	2918842	153	59.483
FHS953368	Scaffold1	TTTGTGAAACTTGATCAGATAGCAT	ACCCTATGGTTGTTGATGGC	2918690	2918929	240	59.458
FHS953369	Scaffold1	TGTCAATGTGTTGCATCCCT	TGAATGTTTCTTCTGCAAAATCT	2919219	2919428	210	59.0155
FHS953370	Scaffold1	AGATTTTGCAGAAGAAACATTCA	TGTCCTGACACCACACCAAT	2919406	2919651	246	58.955
FHS953371	Scaffold1	GGCTTAATGACCTGGAATATGG	TGACATGAATTCGCATACTGA	2922348	2922615	268	58.7085
FHS953372	Scaffold1	CATGACTCCATATCTGGGGAA	TTCTTCTTGACTACAAATTGAACCA	2926210	2926486	277	59.5065
FHS953373	Scaffold1	TCATGTAAAACAAGTAAGACCTTTTGA	TGCCTAATATATTGCTGCCG	2926525	2926803	279	59.196
FHS953374	Scaffold1	TTTTTGACAAGTTTTCGGCA	GGCCAATTTTATAATATCTTCTGTTTG	2926769	2927035	267	59.478
FHS953375	Scaffold1	AAACAGAAGATATTATAAAATTGGCCT	cgtcctcccatgtgaaaataa	2927010	2927277	268	59.053
FHS953376	Scaffold1	TTGCTACCCTTAGGTTACGtTTG	cgtcctcccatgtgaaaataa	2927117	2927277	161	59.7145
FHS953377	Scaffold1	TGCATCCGTTACTTCCATCA	CCAATTGGCCACATAGAACC	2929436	2929661	226	60.1325
FHS953378	Scaffold1	TGCATCCGTTACTTCCATCA	CCAATTGGCCACATAGAACC	2929436	2929661	226	60.1325
FHS953379	Scaffold1	ATAATTGCATGCAGGAGCAG	ACTTTGACATAGCGCCTTCG	2929802	2929975	174	59.652
FHS953380	Scaffold1	CCAAATTCTGAAGGCAGGAA	CGCTACTTTTGTCACACGGA	2932810	2933014	205	60.044
FHS953381	Scaffold1	TCCGTGTGACAAAAGTAGCG	CATAAAAGAAGCCGGGAACA	2932995	2933202	208	59.9855
FHS953382	Scaffold1	AAATAGTCACACACCGCAAGG	TTGTGTTGAGCTCCTTTTGTTC	2934816	2935083	268	59.723
FHS953383	Scaffold1	TGGTCCCTACGTTACAAGGC	AAGTGCGGAATGAGATGTCC	2936937	2937110	174	60.037
FHS953384	Scaffold1	TGGTCCCTACGTTACAAGGC	AAGTGCGGAATGAGATGTCC	2936937	2937110	174	60.037
FHS953385	Scaffold1	TAAAGAAGCGCTTATCGGGA	CACCACTCCGGCCTATATCT	2940893	2941113	221	59.487
FHS953386	Scaffold1	TTTTGCTTTCGCCAGATCAT	CGTACGCATGATGGAGATTG	2941177	2941319	143	60.4085
FHS953387	Scaffold1	CATTCGCTGAAGGATAAGCC	AGAATGTGGGCTTGATGGAC	2948270	2948499	230	59.8705
FHS953388	Scaffold1	CCGCCATGTGAGCTAATTTT	TCTTAAGAGCATCCAGGGTGA	2948907	2949127	221	59.959
FHS953389	Scaffold1	GAGGAGCCGTGACATTTTGT	AATTCAATCATCAGGCCACC	2949322	2949439	118	59.9375
FHS953390	Scaffold1	GGGGACGAAGTTGATTTTCA	TGGTAACAACATGATCCTAAGACAA	2953313	2953521	209	59.8655
FHS953391	Scaffold1	GACAAATTGACTTTTGACCATTTT	CTTACCTGATCCCACACGCT	2953960	2954186	227	59.331
FHS953392	Scaffold1	GAGCTACCCAGCAAGTCACC	GGGTTATGGGATTGTTCACG	2956956	2957226	271	59.9625
FHS953393	Scaffold1	TCGACGGATTCTCTTTTTCG	TGAACATATTTCCCAAATTGACC	2957922	2958139	218	60.133
FHS953394	Scaffold1	TCAATTTGGGAAATATGTTCAGT	CACGATTGACCCTAAATTTAAACTAC	2958119	2958398	280	58.092
FHS953395	Scaffold1	TCAATTTGGGAAATATGTTCAGTG	CACGATTGACCCTAAATTTAAACTAC	2958119	2958398	280	59.3645
FHS953396	Scaffold1	AATTTAGGGTCAATCGTGCATt	atcctcttctgaaattcactcaa	2958381	2958554	174	58.423
FHS953397	Scaffold1	CGAGGATGAAGAATCCCGTA	AGAGTGCGTCCTTCACCTAGA	2960790	2961055	266	59.565
FHS953398	Scaffold1	CATTGATGTTAAGCACCACCA	AAATTAAGTGCGAGTCCAAAAA	2964921	2965187	267	58.731
FHS953399	Scaffold1	ATTAGTTTTTGGACTCGCACTT	GAATTTTGTGCGGAGGAGTG	2965161	2965295	135	58.897
FHS953400	Scaffold1	TTTTTGGACTCGCACTTAATTT	TCCCAAAAGCGTAACCTGAC	2965166	2965441	276	59.059
FHS953401	Scaffold1	GTCAGGTTACGCTTTTGGGA	TGCTTATGCCCCAAACTAGG	2965422	2965612	191	60.0995
FHS953402	Scaffold1	CTTGGTCTTGGCGCTTTTAG	TGTTAACCTCCTGTTTGGGG	2966831	2966992	162	59.9175
FHS953403	Scaffold1	GGTTCAGCAAAATATCTGCCA	ATCCTTGTACTCTGACGCGG	2978012	2978182	171	60.183
FHS953404	Scaffold1	CGCGTTAATCAGAGCTTTCC	TTGGAGAAGGGGACGTCTTA	2978253	2978437	185	59.8235
FHS953405	Scaffold1	CGCGTTAATCAGAGCTTTCC	TTGGAGAAGGGGACGTCTTA	2978253	2978437	185	59.8235
FHS953406	Scaffold1	ATTCCCTTGTAGTGGATGCG	AACACATTTCAAAAACCGGC	2984785	2985060	276	59.9
FHS953407	Scaffold1	ATTCCCTTGTAGTGGATGCG	AACACATTTCAAAAACCGGC	2984785	2985060	276	59.9
FHS953408	Scaffold1	CCAGTAGCTAGAGCGGTTCG	CGATTATACCACATTCGCCC	2987488	2987691	204	60.1715
FHS953409	Scaffold1	TTTCCTCCAAAATGAATGCAG	TAGTTAGCCTAGCTCCGCCC	2990506	2990669	164	60.4545
FHS953410	Scaffold1	TTTCCTCCAAAATGAATGCAG	TAGTTAGCCTAGCTCCGCCC	2990506	2990669	164	60.4545
FHS953411	Scaffold1	TCTTCTATGTACCTGCGCCC	TCATGATTAGACCAGTGCCA	2994008	2994203	196	58.9215
FHS953412	Scaffold1	TCTTCTATGTACCTGCGCCC	AAAATATTTAAAATCAATGTGCGTT	2994008	2994283	276	58.8375
FHS953413	Scaffold1	TCCTTCACAGTGGTATGCAA	TGTTGTGATTTGTTATGGTCAACA	2997809	2998075	267	58.9295
FHS953414	Scaffold1	TCCTTCACAGTGGTATGCAA	TGTTGTGATTTGTTATGGTCAACA	2997809	2998075	267	58.9295
FHS953415	Scaffold1	TCCTTCACAGTGGTATGCAA	TGTTGTGATTTGTTATGGTCAACA	2997809	2998075	267	58.9295
FHS953416	Scaffold1	ACCGCCATTGACAAGGTCTA	TGCCTTGATCCCATTACTCC	2999303	2999517	215	60.2055
FHS953417	Scaffold1	GTTTTCTGTGCGTGGCACTA	TTGCAAAAACCAATTCCCTC	2999408	2999591	184	59.9135
FHS953418	Scaffold1	CTCGGTTCATCGGTTCATCT	AAAATTGTCGAGTGCCACCT	3004853	3005132	280	59.8355
FHS953419	Scaffold1	CTCGGTTCATCGGTTCATCT	AAAATTGTCGAGTGCCACCT	3004853	3005132	280	59.8355
FHS953420	Scaffold1	TTGAAGGTTGAACGTGATTGA	GCGGTGGTAGTGAGGTGTTT	3005367	3005620	254	59.597
FHS953421	Scaffold1	CAAAAGCGAAATCCAAAAGTT	AAACATCTTATCAAGAGCCCG	3006646	3006858	213	58.381
FHS953422	Scaffold1	GGCCATAATTTGTGCCTCAT	TTTTAGCAGGCCTAGACAGG	3009581	3009808	228	58.5345
FHS953423	Scaffold1	GGCCAAGTCAGGCTGAATAA	CCCTACATATCCCATGTGCC	3010042	3010290	249	60.125
FHS953424	Scaffold1	GGCCAAGTCAGGCTGAATAA	CCCTACATATCCCATGTGCC	3010042	3010290	249	60.125
FHS953425	Scaffold1	GAAATTCTCATTGTGGGGCA	GCAGTTTTAAAGTCGACGCC	3010488	3010696	209	60.366
FHS953426	Scaffold1	GGCGTCGACTTTAAAACTGC	TAAAAGCGGGCCTACAATGA	3010677	3010916	240	60.2345
FHS953427	Scaffold1	GCCAAAATAGAATTGAGTGCAA	AAAACCGGATTTTAGATTTGGA	3012084	3012285	202	59.0795
FHS953428	Scaffold1	GCCAAAATAGAATTGAGTGCAA	AAAACCGGATTTTAGATTTGGA	3012084	3012285	202	59.0795
FHS953429	Scaffold1	ATTGCGGTTTTGTCCTCTGT	CCTTTGATATCTCCACTCAATCG	3014750	3014991	242	59.7855
FHS953430	Scaffold1	CGATTGAGTGGAGATATCAAAGG	GTGCCTCCTTGGTGAGGTTA	3014969	3015248	280	60.042
FHS953431	Scaffold1	CGAAAAGAGTCGAAGAACCC	TCGGTTACGAAACTAACACGG	3023723	3023965	243	59.4745
FHS953432	Scaffold1	CATTCTTTGTCGTTGGTTCC	GGTTTCACAATTAATTTGCCC	3027363	3027508	146	58.1985
FHS953433	Scaffold1	TGGGGTATTTAGTTTTAAGAATTGG	CCTGACAGGAACACTGAAACA	3028280	3028519	240	58.817
FHS953434	Scaffold1	TGGGGTATTTAGTTTTAAGAATTGG	CCTGACAGGAACACTGAAACA	3028280	3028519	240	58.817
FHS953435	Scaffold1	TGGGGTATTTAGTTTTAAGAATTGG	CCTGACAGGAACACTGAAACA	3028280	3028519	240	58.817
FHS953436	Scaffold1	TGTCTCTATCTATATGCGTTTGGTT	TTCTAATGGAAAGGACATTAAAACA	3028560	3028839	280	58.324
FHS953437	Scaffold1	TGTTTTAATGTCCTTTCCATTAGA	TCGTAGACGCGTTTATTTTCTG	3028815	3029048	234	58.235
FHS953438	Scaffold1	CAGAAAATAAACGCGTCTACGA	ATTGCTGCCCTTCAATTTTT	3029027	3029296	270	59.071
FHS953439	Scaffold1	TTTGCCTTTTACCAAAGACTCA	TGCATCGGCCTTAGTTCTCT	3030675	3030941	267	59.4485
FHS953440	Scaffold1	GGGCAGCATATCCTTGTCTC	ATCAAACACAACATGCCTGG	3032602	3032707	106	59.539
FHS953441	Scaffold1	TGTTATCCACTCCCCAATCC	CCCTTTTACGATCGAGATTGC	3035347	3035577	231	60.27
FHS953442	Scaffold1	GCCATTTTGGTTCATATGGG	CCTCAACAGAAAGCTTGCATC	3038484	3038750	267	60.012
FHS953443	Scaffold1	TGCTCCCTGGCAAGTCTAGT	GTCCGTGCATCTTTTCACAC	3038893	3039133	241	59.5775
FHS953444	Scaffold1	GTGAAAAGATGCACGGACAA	AAAAGGAGGACGAGCGCTAT	3039116	3039368	253	60.0285
FHS953445	Scaffold1	GTGAAAAGATGCACGGACAA	AAAAGGAGGACGAGCGCTAT	3039116	3039368	253	60.0285
FHS953446	Scaffold1	CGGTTTTATGACGGTAGGGA	ATACTTGGACCACTGCTGGG	3062161	3062322	162	59.903
FHS953447	Scaffold1	TCCATTGTGGATTTTCTCATGT	TTGCTTGTTGAGTCGGTTGT	3065209	3065483	275	59.3155
FHS953448	Scaffold1	ATCGCCATAGCGGTGATAAT	TCGATTTAATAACTTCAAAACAAACA	3065842	3065989	148	58.8955
FHS953449	Scaffold1	CTCCTTCAATTCCCCATCCT	TGATGACACTTCCCGTCAAA	3066534	3066649	116	60.176
FHS953450	Scaffold1	TTGATTTTGACGGGAAGTGTC	GCGGCCCAACAAAACTATAA	3066625	3066889	265	59.9635
FHS953451	Scaffold1	AAAAACCACGAATCGTCCAG	CCTGCCGTGACAAAAAGATT	3067455	3067706	252	60.0405
FHS953452	Scaffold1	CTTTTTGTCACGGCAGGAAT	TTTCTTTTTATTTCTTGCAAAGTG	3067690	3067906	217	58.5875
FHS953453	Scaffold1	TGTTGCAAATAAGAACAGCTATGA	TTTCATTCCAACTCACAAAATCA	3067974	3068186	213	59.2435
FHS953454	Scaffold1	CCACGTCTTGGTGCCATTAT	CGGGTAAGGTGAAGTCGAAA	3068350	3068552	203	60.4395
FHS953455	Scaffold1	TTTTCAGTTGTGTCATTTTGATG	CAAGAGGGATAGAAATCGTAATTTG	3068702	3068957	256	58.6015
FHS953456	Scaffold1	TTTTCAGTTGTGTCATTTTGATG	CAAGAGGGATAGAAATCGTAATTTG	3068702	3068957	256	58.6015
FHS953457	Scaffold1	CCAACAAACCAGAATACCCAA	GAGCTATGATTGCGGGCTAC	3072349	3072623	275	59.7725
FHS953458	Scaffold1	AAGAACCAAGGAGTGGAGCA	AACTGTTCCTGGTTGGTGGT	3072697	3072925	229	59.5845
FHS953459	Scaffold1	AAACCACCAACCAGGAACAG	AGGGTTGTTGAGCTATGCGT	3072904	3073134	231	59.812
FHS953460	Scaffold1	TCTCTCTTCCTTCCCTGCAA	CACTCAACTCACTCATGCCG	3073238	3073358	121	60.264
FHS953461	Scaffold1	TTGATAGATCCCACCAATTTTT	TTCGACCAGACATTGACGTT	3074038	3074199	162	58.318
FHS953462	Scaffold1	CAAACGTCAATGTCTGGTCG	CAAAAATATCACCAATTCACCG	3074178	3074289	112	59.6915
FHS953463	Scaffold1	CAGCTGGAAGTTTCCGTACA	AAAGGAAAAGCCGTCTCACA	3074669	3074920	252	59.388
FHS953464	Scaffold1	CAGCTGGAAGTTTCCGTACA	AAAGGAAAAGCCGTCTCACA	3074669	3074920	252	59.388
FHS953465	Scaffold1	CACTGGTTCGATCGGAATTT	TCCTGAATGAAATTTTCTCTGTTTC	3075484	3075747	264	59.967
FHS953466	Scaffold1	TCGAACCGAAAACCCTCTAA	AGGGCCTTTTTGCTTGTATG	3076821	3077070	250	59.452
FHS953467	Scaffold1	TTGTATGCAGAGCTTTTCCG	GACTTTCAATAAACACAAGCAACAA	3080469	3080681	213	59.3535
FHS953468	Scaffold1	TTGTTGCTTGTGTTTATTGAAAG	CAAATTCATAATTTTGTGTTTTGGT	3080657	3080886	230	57.788
FHS953469	Scaffold1	TTGTTGCTTGTGTTTATTGAAAGTC	CAAATTCATAATTTTGTGTTTTGGT	3080657	3080886	230	59.0275
FHS953470	Scaffold1	TTTTAAAAACTACTAACGCTTCTTCA	TTGTGGGTTTTCCATTTTGA	3080891	3081035	145	58.1
FHS953471	Scaffold1	TTCCGAGGAAGACGAGGTTA	TCTCCAATCTCTTTTGTTAGTGTTTC	3084875	3085098	224	59.5535
FHS953472	Scaffold1	GGCAGGGAGAGAATTCACAA	TCTGGCATGAGAGAACCCAT	3085699	3085880	182	60.4085
FHS953473	Scaffold1	TTCCTCATTAGCCTTCCCAA	GCCAATAAGGAATAGCTGACAA	3086564	3086762	199	59.025
FHS953474	Scaffold1	CTTGCCTCAATTCGTCCATT	TGGAACCAGCTGCTATGTTTT	3087585	3087864	280	59.9175
FHS953475	Scaffold1	CTTGCCTCAATTCGTCCATT	TGGAACCAGCTGCTATGTTTT	3087585	3087864	280	59.9175
FHS953476	Scaffold1	GGTGCAAATTATTGTTGGTCA	GCCACAAAAATTTAGATCCAATG	3088163	3088423	261	59.0705
FHS953477	Scaffold1	TGAAAGACAAATCGATCCCTG	TGGTTCTTCTCCATTTACCCA	3089203	3089412	210	59.737
FHS953478	Scaffold1	TGAAAGACAAATCGATCCCTG	TGGTTCTTCTCCATTTACCCA	3089203	3089412	210	59.737
FHS953479	Scaffold1	TGGTGGTAGAAGAGACAATGATG	TGAAAGACAATGCGATCACC	3089543	3089822	280	59.3825
FHS953480	Scaffold1	TGGTGGTAGAAGAGACAATGATG	TGAAAGACAATGCGATCACC	3089543	3089822	280	59.3825
FHS953481	Scaffold1	GGTGATCGCATTGTCTTTCA	CTTCTTTCTTCTTTCTTTGTGCG	3089803	3090074	272	59.682
FHS953482	Scaffold1	GGTGATCGCATTGTCTTTCA	CTTCTTTCTTCTTTCTTTGTGCG	3089803	3090074	272	59.682
FHS953483	Scaffold1	CAAAGAAAGAAGAAAGAAGAGGCA	TTTTTGTGTTTATTGTCAAAAAGG	3090056	3090335	280	58.9815
FHS953484	Scaffold1	AGTTCTTGTTGTTTCACACTCACA	CTTGATGTTGCGATTTCTTTTT	3090169	3090436	268	58.6495
FHS953485	Scaffold1	CGTGTCATAGTTTTTATTGAGTTTGG	TTACTCGAAAGATTTAGATTTTGACA	3090530	3090793	264	58.9985
FHS953486	Scaffold1	TGTTTGTGATGGAGAAAGCG	ACTACCCTCCCTAACCGACG	3091964	3092196	233	60.107
FHS953487	Scaffold1	AGTGTTTCTCGCCGTGCTAT	CCACAACCATCTCGTTCTCA	3092503	3092710	208	59.79
FHS953488	Scaffold1	TGAGAACGAGATGGTTGTGG	CCTGAGGTCACCTTCTGAGC	3092691	3092872	182	59.831
FHS953489	Scaffold1	TGACAGAGCAGTGGAGCAAG	TTGTCCAACGAACAACAAGC	3093640	3093919	280	60.0365
FHS953490	Scaffold1	GTTTTTGGGGGACGAGGTAT	ACATGGCGGACGAATATAGC	3099082	3099304	223	60.002
FHS953491	Scaffold1	CCCGGTGGACATACTATCCT	GACGCAAGGCAATAACTGCT	3111019	3111298	280	59.5785
FHS953492	Scaffold1	CACGGGTCTCCCTTGAATAA	TCGTAAAAGATAGATTTGACCGATT	3113197	3113411	215	59.7
FHS953493	Scaffold1	tgcatgaaaatatatccccca	TGACATTGACAATTAGAGACAACAA	3114282	3114471	190	59.362
FHS953494	Scaffold1	CATCCTCAAACACAGTCTCTGC	aattcctgaacaggacgcac	3115214	3115463	250	60.0165
FHS953495	Scaffold1	TGAAAATAATGGGAGGGTGG	tgcgtgcaaatggttaattg	3135108	3135375	268	60.0625
FHS953496	Scaffold1	TGAAAATAATGGGAGGGTGG	tgcgtgcaaatggttaattg	3135108	3135375	268	60.0625
FHS953497	Scaffold1	CATGCATTTGAATGATTACACG	TGAACAACATAAACAACCACCA	3135797	3136012	216	58.9025
FHS953498	Scaffold1	CATGCATTTGAATGATTACACG	TGAACAACATAAACAACCACCA	3135797	3136012	216	58.9025
FHS953499	Scaffold1	TCTTTTTCATACTAGATGGATGTTCC	TGGAGCACGAGTTGTTCTTG	3137019	3137239	221	59.5295
FHS953500	Scaffold1	TGACTGATTAAACACTTGGTTCTC	CACTTGCTCAAACAAAACTTAAAGA	3137969	3138248	280	58.302
FHS953501	Scaffold1	TGACTGATTAAACACTTGGTTCTC	CACTTGCTCAAACAAAACTTAAAGA	3137969	3138248	280	58.302
FHS953502	Scaffold1	TTGCCCAAACAAGAAATACCA	AATTGCAAATCCTAACTCATTTTT	3138931	3139160	230	58.921
FHS953503	Scaffold1	AAAAATGAGTTAGGATTTGCAATTAT	CTCTGGCTGAGATTTAGGGTT	3139137	3139415	279	57.7325
FHS953504	Scaffold1	CTCATTACACCGTCGGTCCT	GCCGTGGTTTTCTCTTTCTCT	3140545	3140797	253	59.9335
FHS953505	Scaffold1	TTACACCGTCGGTCCTTTTT	GCACTGTTTCGTTGTCGTCTT	3140549	3140827	279	59.91
FHS953506	Scaffold1	TAATTTGACCTGCGTCATCG	TTGAGTAGGCTCATTATTCAATTTT	3142260	3142476	217	58.662
FHS953507	Scaffold1	TGAGCCTACTCAATTCTAAAACATAA	CGGAAATGTTTGAGTGAGAGTC	3142464	3142711	248	58.329
FHS953508	Scaffold1	CCGAAGCATATATTGCCGAG	GCCGCCATGTAATGTCTTTC	3143361	3143498	138	60.523
FHS953509	Scaffold1	CGGACCTATTGGGCCTTTAT	ttaatacgaccgtaatttagtgga	3144202	3144355	154	58.6005
FHS953510	Scaffold1	AGAAGCATGTGGGTAACCTGA	CGAATTGACTCATGAGCTGG	3144983	3145233	251	59.5005
FHS953511	Scaffold1	CTGGAAGTGAGTTAAGCCAGC	TCCAGACTCAAACTTGATTTACCA	3145198	3145298	101	59.585
FHS953512	Scaffold1	TCAAATGTCTCGGCATGAAA	TGAAGTTGATACCTGAGAACCG	3147054	3147303	250	59.7175
FHS953513	Scaffold1	TCAAATGTCTCGGCATGAAA	TGAAGTTGATACCTGAGAACCG	3147054	3147303	250	59.7175
FHS953514	Scaffold1	CCCAACTCTACTTTTAACGCAA	TTCTATTCGTGAGTATTCAATTTACC	3147715	3147984	270	57.8295
FHS953515	Scaffold1	TCAACCCAACCTATTGTAAATCAA	CCTAATTTGAATGTGGTGAAACA	3147908	3148156	249	59.2845
FHS953516	Scaffold1	TATTAGCACGTGGACGCAAG	TGGAGAGCTACCAGCTGCTTAT	3148459	3148657	199	60.2185
FHS953517	Scaffold1	TCGAATTCTAAATCTTTCAGTCACA	TGTCCAATCAGAGTTATTATTTAGCC	3149186	3149426	241	59.2125
FHS953518	Scaffold1	TCAGTTATTATTTTGATTCGTTACTCC	ATTGCCAAATCCGACAGAAA	3149316	3149572	257	59.381
FHS953519	Scaffold1	TCTCCTAAATGAAAGCCCGA	TGAATGTTGCTGTGGTGGTC	3149789	3150021	233	60.179
FHS953520	Scaffold1	GCAAGATTGGCTAATCAGCAG	TGGCGAGTCAAACATCACTT	3152220	3152437	218	59.6445
FHS953521	Scaffold1	GCAAGATTGGCTAATCAGCAG	TGGCGAGTCAAACATCACTT	3152220	3152437	218	59.6445
FHS953522	Scaffold1	GAACGCTGGTTTACGATTTCT	ATCAACCTGAATCCACCCAA	3153211	3153427	217	59.282
FHS953523	Scaffold1	AAGCTTGTAAAATTTCTGGTTGTT	TGGTTTGTGTTGAGAAAAATGT	3155216	3155474	259	57.418
FHS953524	Scaffold1	AAGCTTGTAAAATTTCTGGTTGTT	TGGTTTGTGTTGAGAAAAATGT	3155216	3155474	259	57.418
FHS953525	Scaffold1	AAGCTTGTAAAATTTCTGGTTGTT	TGGTTTGTGTTGAGAAAAATGT	3155216	3155474	259	57.418
FHS953526	Scaffold1	AACCCTTCCAGCTGTCACAC	TCCTAACGGTGACACAACGA	3155548	3155758	211	60.1555
FHS953527	Scaffold1	GCTTGATTTCTCGTGGTGAG	TGCATTTCAACGTGAAAGAAAT	3156310	3156589	280	59.0365
FHS953528	Scaffold1	CGCCATTAATCAAGCCATTT	TTGGATTTTCAGGATTTAGTATGC	3158189	3158422	234	59.281
FHS953529	Scaffold1	AACAAGACATCGACCGCATT	GGAGGAGTGCTATGGGACAG	3159868	3160143	276	60.1025
FHS953530	Scaffold1	TGACAACGTGGAACCAAAAA	GTCTCGTTCCCGTTTATTCG	3161192	3161452	261	59.775
FHS953531	Scaffold1	CACTGCAATAACATCAAAAGAAAAA	GAATGTGAACGTGAATCACACA	3163576	3163732	157	59.5445
FHS953532	Scaffold1	TTCACATTCATTATGTGAGTGATTTT	AAGATCGGATACATGTGTTAATAGAA	3163724	3163995	272	58.1645
FHS953533	Scaffold1	TGTGAGTGATTTTTGCTGGA	AAGATCGGATACATGTGTTAATAGAA	3163737	3163995	259	57.614
FHS953534	Scaffold1	TGTGAGTGATTTTTGCTGGA	AAGATCGGATACATGTGTTAATAGAA	3163737	3163995	259	57.614
FHS953535	Scaffold1	GAAAATTCTATTAACACATGTATCCGA	GTATGGGTGTACTGGGGTGC	3163965	3164231	267	59.5075
FHS953536	Scaffold1	CAACCAAATAAGGGATGGAGA	tttttcaaacttcaaagacaaaaa	3166315	3166544	230	58.116
FHS953537	Scaffold1	TAAAGTCTTATCGCGCTCCC	CTGAAATATGGCCAGGGACT	3167382	3167565	184	59.231
FHS953538	Scaffold1	TCTCCATCTAACTGGGACCG	ATTCGAATCTGTGCCAAACC	3167852	3167968	117	60.002
FHS953539	Scaffold1	GGTATTCATCAGAGCGACCC	TGGCTAACTCTCTAGCCGGA	3183931	3184184	254	59.8115
FHS953540	Scaffold1	GTTGCATGGGATCTCACCTT	ATCCATCGTAAAGTGGCGTC	3185040	3185245	206	59.948
FHS953541	Scaffold1	TTCAAATTCAATAAATCAAAACTTGTC	AAAGGGATAGACGAGCAGCA	3197984	3198167	184	59.4925
FHS953542	Scaffold1	CAACTCATTAGCCAGCGACA	TCATGAAAAATTGTCAAGTACTGAAT	3198552	3198814	263	59.1395
FHS953543	Scaffold1	GCTGAAATGAGATGAATCAAACC	AACGAGCTTCTCCTCAATGAT	3199140	3199387	248	58.9895
FHS953544	Scaffold1	CTCGCCTTGCTGAGTTAGATG	TCCATTGTCCCATTTTGCTT	3203820	3204099	280	60.235
FHS953545	Scaffold1	CGGTACGCGGTTCAGTTATT	GACCACCTTGTGCTTGGAAT	3206005	3206269	265	59.9955
FHS953546	Scaffold1	AGCATGATACCAGGCCTTTG	GTGCGTATTTCGTTTCCCAT	3207585	3207832	248	59.9625
FHS953547	Scaffold1	AGCATGGGAAACGAAATACG	TTTTAAAATTTACCTTGAGAACTGAGA	3207810	3207948	139	59.1005
FHS953548	Scaffold1	AGATTTAATGGTATTTGTATGCTTTTT	CAACAGTCCAGATTAATCATCCAG	3207953	3208218	266	58.5575
FHS953549	Scaffold1	GCCACATGTCCCTCTGAGTT	TGTGGCTCTAGCGTCTTCAA	3213716	3213954	239	59.93
FHS953550	Scaffold1	AAAAGACCGGTTCTCTCGCT	ATTGGTATGTTGTGGCAGCA	3214004	3214226	223	60.1885
FHS953551	Scaffold1	ACTGACTTGGGCGGTTTATG	ATTCAGCAAATACCGGATGC	3214813	3215027	215	59.961
FHS953552	Scaffold1	GGAGTTCGTGGCTCAATAGC	TGGCAACATGATGATCTGGTA	3216569	3216744	176	59.8915
FHS953553	Scaffold1	GGCATTTTCTTACGAAACCC	GGCCAATCGCGAAGTTAAT	3217152	3217383	232	59.3045
FHS953554	Scaffold1	CCGTCCTTGTATTTTGAAACTTG	TTAATGCAGTCCAAAAGCAAA	3217591	3217827	237	59.201
FHS953555	Scaffold1	CCGTCCTTGTATTTTGAAACTTG	TTAATGCAGTCCAAAAGCAAA	3217591	3217827	237	59.201
FHS953556	Scaffold1	CTGAATGCTTACTGGGCCAC	AAAGCTTAAATCAATGGAACATGA	3226089	3226365	277	59.8745
FHS953557	Scaffold1	TCATGTTCCATTGATTTAAGCTTTT	CCAACAGTGCGCTTCAGATA	3226342	3226617	276	60.123
FHS953558	Scaffold1	TCATGTTCCATTGATTTAAGCTTTT	CCAACAGTGCGCTTCAGATA	3226342	3226617	276	60.123
FHS953559	Scaffold1	ATGATTTTTGTGGCTACGGC	TGCTACCATCGGTACTGTGTTT	3227069	3227221	153	59.7645
FHS953560	Scaffold1	AAACCCTAACTGTTGCATGTGA	AAACCCAATTTCACCCGATT	3227296	3227482	187	59.9755
FHS953561	Scaffold1	AAACCCTAACTGTTGCATGTGA	AAACCCAATTTCACCCGATT	3227296	3227482	187	59.9755
FHS953562	Scaffold1	GCATGCAAAATTTGAACCAC	TTTAGTCAGACCCATTCTGATTTTT	3228160	3228357	198	59.2455
FHS953563	Scaffold1	CAGATCCTGGTCCCCAACTA	TGGAAAAGCACGCTGTAGTG	3233492	3233757	266	59.985
FHS953564	Scaffold1	CAGATCCTGGTCCCCAACTA	TGGAAAAGCACGCTGTAGTG	3233492	3233757	266	59.985
FHS953565	Scaffold1	GCCGAATTAGCTGTCTTTGG	CAGGAGATGGGTTGCTCAAT	3239663	3239842	180	59.959
FHS953566	Scaffold1	TTCCTGGTAACCGTTTCTGC	ATGGCAATGGATAGAGCAGG	3242415	3242677	263	60.0845
FHS953567	Scaffold1	ATCCTGCTCTATCCATTGCC	TTTTTATTAAATTTCATCAGGTCAGA	3242656	3242881	226	58.3415
FHS953568	Scaffold1	AAGTGATCCGATGATCCACC	TATTCGGGAATCGTTCCATC	3243348	3243457	110	59.733
FHS953569	Scaffold1	CCCTAAGTGTATGCTTGACGGT	CCCACCTTAAAGTAGCGCAG	3243967	3244209	243	60.161
FHS953570	Scaffold1	TTGAATAAAAGATGACAATTGATAGAA	TTTGATTTTCTTGTGGGTACGA	3245083	3245261	179	58.539
FHS953571	Scaffold1	TCGTACCCACAAGAAAATCAA	GCATTTAGAATTAAAAGAAGAATGACA	3245240	3245475	236	58.327
FHS953572	Scaffold1	TCGTACCCACAAGAAAATCAA	GCATTTAGAATTAAAAGAAGAATGACA	3245240	3245475	236	58.327
FHS953573	Scaffold1	TGTCATTCTTCTTTTAATTCTAAATGC	AATAAGATTTCAGCGCCTGC	3245449	3245725	277	58.9905
FHS953574	Scaffold1	TGTCATTCTTCTTTTAATTCTAAATGC	AATAAGATTTCAGCGCCTGC	3245449	3245725	277	58.9905
FHS953575	Scaffold1	CGGGAATCAACAACTGGTCT	CATCCCGAATGGCTACTTTT	3248249	3248428	180	59.5045
FHS953576	Scaffold1	AAAAGTAGCCATTCGGGATGT	CAAAGATGCGTAAGTTTTATCGG	3248409	3248545	137	59.9405
FHS953577	Scaffold1	GCCAAACCATGTACACTCCT	GAAAATTTTATTGAGAATGACCATATT	3249079	3249358	280	57.4455
FHS953578	Scaffold1	TTTTCTTTAAAACAATTTCACTTGG	ccgcaagttcacttctattcg	3249354	3249626	273	58.958
FHS953579	Scaffold1	TTTTCTTTAAAACAATTTCACTTGG	ccgcaagttcacttctattcg	3249354	3249626	273	58.958
FHS953580	Scaffold1	acatctgaagggttccatga	CCGTTACATCCTAAAATCCCA	3249758	3250031	274	58.364
FHS953581	Scaffold1	agggttccatgaatttctcg	CCGTTACATCCTAAAATCCCA	3249766	3250031	266	58.8995
FHS953582	Scaffold1	GGCAATATGGGTTCCTGAGA	CGGTTAAGCAGCAAGTGTGA	3254873	3255127	255	59.972
FHS953583	Scaffold1	TAAGGCCTCCAAGAGCTCAC	CACATTGAAGTTTAAAATGTACCTCA	3255910	3256186	277	59.1165
FHS953584	Scaffold1	ACATCAACCCTGTTGCTTCA	TAGTTGCCAATCCTGTGCTG	3256526	3256795	270	59.5015
FHS953585	Scaffold1	ATGGAGCTAGTCAACCACCG	GGATTTACCTGCGCAATCAT	3258051	3258262	212	60.0315
FHS953586	Scaffold1	TGTCACAAGAGCTGGAGTGC	AACTGCTGCTGTCATCATCG	3258171	3258379	209	60.1015
FHS953587	Scaffold1	CGACCGAGATCGACCTACAT	GACCTCAATGTGTGTGAATGAAA	3280896	3281154	259	59.993
FHS953588	Scaffold1	CAACTCGGGACATCACCTTT	CTCTTTCGGAGAGGTTGCAC	3286261	3286438	178	59.9775
FHS953589	Scaffold1	CTACCTAACTCGGTCAGCGG	TGACCTGTCAAGGGTGTCTG	3287439	3287668	230	59.798
FHS953590	Scaffold1	GAAAAGACGTGCGAATGGTT	TGTCCAAGTCAGTGTCAGCC	3289059	3289237	179	59.995
FHS953591	Scaffold1	TGATATGTATTTTGTATGCAACTTTGT	Ccttctctattcaaaatcacgtc	3290327	3290587	261	57.639
FHS953592	Scaffold1	gacgtgattttgaatagagaagGTT	TGGCCATCAATTACTCATCAA	3290565	3290730	166	59.067
FHS953593	Scaffold1	ACACCATGAAATTTGTGGATTTT	AGGCTTAGACAAACTTTTGGG	3291948	3292121	174	58.5395
FHS953594	Scaffold1	ACCCAAAAGTTTGTCTAAGCC	CACCAATGTGTGAATTTATTAAACC	3292100	3292292	193	58.0645
FHS953595	Scaffold1	ACCCAAAAGTTTGTCTAAGCC	CACCAATGTGTGAATTTATTAAACC	3292100	3292292	193	58.0645
FHS953596	Scaffold1	GCTGACCCCTAAACTTTCCC	AAATCTTACAAAACTTCCTTCTAACG	3292712	3292955	244	58.887
FHS953597	Scaffold1	GCTGACCCCTAAACTTTCCC	AAATCTTACAAAACTTCCTTCTAACG	3292712	3292955	244	58.887
FHS953598	Scaffold1	GGCGATTTTTGTGTAATTTTCAA	GGAGTCCCGAAATGAAACTG	3292998	3293271	274	59.874
FHS953599	Scaffold1	TCTCAGTGGCATCCACCATA	CCCTCCAATGCAGGACTTTA	3294540	3294752	213	60.069
FHS953600	Scaffold1	ACCAATGAGGCGAACTTCAG	GGGCCAACTTTTGGATTTTT	3295671	3295788	118	60.2095
FHS953601	Scaffold1	GTAGTTCTCAATCCCGGCAG	TTCTTTCTTTGTAGGAGGAGAAACA	3297090	3297368	279	59.7605
FHS953602	Scaffold1	GTAGTTCTCAATCCCGGCAG	TTCTTTCTTTGTAGGAGGAGAAACA	3297090	3297368	279	59.7605
FHS953603	Scaffold1	AAATAAAAGAGAATGTTTCTCCTCC	TCGTACGGACGAAAGTAACAG	3297331	3297460	130	57.8085
FHS953604	Scaffold1	CGTCCGTACGATTTTAATCCC	CCAACCGCATTTATTCCACT	3297450	3297663	214	60.1875
FHS953605	Scaffold1	CGTCCGTACGATTTTAATCCC	TTTAGTGCTTTTCACGTTAGACAAA	3297450	3297714	265	60.004
FHS953606	Scaffold1	CCAATTCAATAAAAGCACATTAAAA	GTTGGCGGTCCTTAAGTCAA	3298099	3298328	230	59.3795
FHS953607	Scaffold1	TTCTTGGCATATAGCCGCTT	ATTGAGCTTTCCGGTCATTG	3298237	3298496	260	59.956
FHS953608	Scaffold1	GACTTAAGGACCGCCAACAA	ATTGAGCTTTCCGGTCATTG	3298311	3298496	186	60.092
FHS953609	Scaffold1	GACTTAAGGACCGCCAACAA	ATTGAGCTTTCCGGTCATTG	3298311	3298496	186	60.092
FHS953610	Scaffold1	CAATGACCGGAAAGCTCAAT	tcgagaaacccaaACAGGAG	3298477	3298718	242	60.149
FHS953611	Scaffold1	CAATGACCGGAAAGCTCAAT	tcgagaaacccaaACAGGAG	3298477	3298718	242	60.149
FHS953612	Scaffold1	TTTGTACGAGCGTTGTACTTTTT	CAGTTGAGGCACTTCGTTCA	3299173	3299415	243	59.083
FHS953613	Scaffold1	AAGAGGTAATGAATTGTGCATTGA	TCGATTCGTGATTTTGTCCA	3299844	3299950	107	59.9765
FHS953614	Scaffold1	GGGATCCGATTAAGTATAGATATTTTC	TCGACGAACTACACATCCAAA	3299959	3300237	279	58.6465
FHS953615	Scaffold1	GGGATCCGATTAAGTATAGATATTTTC	TCGACGAACTACACATCCAAA	3299959	3300237	279	58.6465
FHS953616	Scaffold1	AACCGTTGTGGTTCGAGTTG	TCATCATTGCCGATTTAATAACC	3300341	3300548	208	60.5205
FHS953617	Scaffold1	GGTTATTAAATCGGCAATGATGA	TTATACGATCAGTAGACAAAATTTGAA	3300526	3300686	161	58.856
FHS953618	Scaffold1	TTTTCAAATTTTGTCTACTGATCG	TTTGATTAAATTTGAGACTCACCA	3300658	3300825	168	57.7375
FHS953619	Scaffold1	TTTTCAAATTTTGTCTACTGATCG	TGATTTTAAACAAATCCAAAACAA	3300658	3300921	264	57.6775
FHS953620	Scaffold1	TTGATCAAAATTCGGAAATCAC	AACCATCATAGCAAAAACTGCTC	3302058	3302252	195	59.3035
FHS953621	Scaffold1	TCCACGGATTAAGAGCAGGT	ACCGCTTATGCAAATGGAAC	3303387	3303565	179	59.8305
FHS953622	Scaffold1	TTGCAGTAAATATCCCGATTGA	AAAGAGCAAAAGGAGCAAGC	3303995	3304229	235	59.158
FHS953623	Scaffold1	TGAAGCCTCATGCCTCACTA	TTCGCTTTCATGGCCATATT	3315293	3315514	222	59.9855
FHS953624	Scaffold1	AACATTTGATTGTTTGTGAATTGAA	TGTTTTAAATCGGAAATTCATCG	3316148	3316294	147	59.938
FHS953625	Scaffold1	TTTATCGATGAATTTCCGATTTA	TAATCACTGCAAGCTCACCG	3316267	3316448	182	58.879
FHS953626	Scaffold1	TTTATCGATGAATTTCCGATTTA	TAATCACTGCAAGCTCACCG	3316267	3316448	182	58.879
FHS953627	Scaffold1	AATGGTAGCTCCCAAGCTCA	GAAATCAACAACTCCCAAGCA	3317047	3317313	267	59.9695
FHS953628	Scaffold1	ATGTGCACCATCTCAGTTGC	CCCAAAACTCGTCCTTGTAAA	3317885	3318140	256	59.416
FHS953629	Scaffold1	GCCGGATTGTAAATGATTGG	CCACGAAGGAGTCTATGGGA	3320734	3320890	157	60.109
FHS953630	Scaffold1	TTTATGTGAGGGCGATCCTT	CCTGCGGTAGAAGCGTAAAG	3325492	3325696	205	59.78
FHS953631	Scaffold1	TTTGCTTGACTTTCCACGCT	TTGCTCCGATCATTTTATGTT	3326150	3326403	254	59.1055
FHS953632	Scaffold1	TTTGCTTGACTTTCCACGCT	TTGCTCCGATCATTTTATGTT	3326150	3326403	254	59.1055
FHS953633	Scaffold1	AGAACGAATCGGCAGAGAAA	GGCCTCCGTCCTAGAAAGTT	3327074	3327345	272	59.834
FHS953634	Scaffold1	TCACACAGGTTGCCATTGTT	GGCGCCCATTATAGAGTCAA	3327809	3328045	237	60.034
FHS953635	Scaffold1	TCACACAGGTTGCCATTGTT	GGCGCCCATTATAGAGTCAA	3327809	3328045	237	60.034
FHS953636	Scaffold1	TTTCCGATGTATTGGGTGGT	GCCAAGTGTCATACGTCGAA	3328427	3328666	240	59.8865
FHS953637	Scaffold1	TCAAACCAACCAAGATTTGATAA	TACTGATGGGAGTTGGGGAA	3329148	3329373	226	59.42
FHS953638	Scaffold1	TTCCCCAACTCCCATCAGTA	GGCTACCTCACACACGCTAA	3329354	3329620	267	59.6305
FHS953639	Scaffold1	TGTCCTATGAAATGGGTCCG	AGGGCGTGAGAAGATTTCAA	3329830	3330093	264	60.263
FHS953640	Scaffold1	TTGAAATCTTCTCACGCCCT	AAAATTCCTATCGTGTGCATAAAA	3330074	3330292	219	59.417
FHS953641	Scaffold1	GGACAATAGTGCTATATCAAATGGG	TGCGCATGTACGTTAGTGTG	3330324	3330569	246	59.694
FHS953642	Scaffold1	ACGCAACATTGAGGAAGAGG	GCCAAATAAAAACCTGTAAACGA	3331851	3332083	233	59.8595
FHS953643	Scaffold1	CAAATTTTGATAAACTGCCTCTC	TGTCTTTCTTCTCATTATGAAACTTGA	3332266	3332504	239	58.4625
FHS953644	Scaffold1	CAAATTTTGATAAACTGCCTCTC	TGTCTTTCTTCTCATTATGAAACTTGA	3332266	3332504	239	58.4625
FHS953645	Scaffold1	TTAAAAACAGCATAAGGTTGATGA	GCAAGAGACGACTAAAAATGAGAA	3332536	3332708	173	58.5445
FHS953646	Scaffold1	TGGGAGAGATAATTGTTTAAATTGTG	TCAAACCCTTCACCTGTGTG	3332580	3332844	265	59.6365
FHS953647	Scaffold1	TGGGAGAGATAATTGTTTAAATTGTG	TCAAACCCTTCACCTGTGTG	3332580	3332844	265	59.6365
FHS953648	Scaffold1	TTCTCATTTTTAGTCGTCTCTTGC	TCAAACCCTTCACCTGTGTG	3332685	3332844	160	59.3435
FHS953649	Scaffold1	TGCCGTGGTTTAGTAGATAGCA	TGAGAAACCACAGCCTCCTT	3332880	3333144	265	59.8225
FHS953650	Scaffold1	TGCCGTGGTTTAGTAGATAGCA	TGAGAAACCACAGCCTCCTT	3332880	3333144	265	59.8225
FHS953651	Scaffold1	AGGAGGCTGTGGTTTCTCAA	GCTGCGAATACACTCAGTTCA	3333126	3333331	206	59.467
FHS953652	Scaffold1	AACAACGAAAAATGCTAGAGGC	GAATCTTATTTTGTGCACGATGA	3348144	3348373	230	59.468
FHS953653	Scaffold1	TGTGATGGACAGTAATTTGATGC	TCAGGACAAAAGAAAACATGTGA	3349228	3349498	271	59.7605
FHS953654	Scaffold1	TGTGATGGACAGTAATTTGATGC	TCAGGACAAAAGAAAACATGTGA	3349228	3349498	271	59.7605
FHS953655	Scaffold1	AAAAATCATTGAAGAGTGAGAAATCA	CACCATCATTGCCCTTATCC	3349601	3349836	236	59.869
FHS953656	Scaffold1	ATTCCCAACCCCATCTCTTC	ACCCCTGGTAATGAGAGCCT	3352456	3352646	191	60.045
FHS953657	Scaffold1	AGGCTCTCATTACCAGGGGT	CACATGCATTCCTTGGTGAC	3352627	3352869	243	59.962
FHS953658	Scaffold1	TCACCAAGGAATGCATGTGT	TTCTCCGATCTACATTTTCTCCA	3352851	3353110	260	60.0245
FHS953659	Scaffold1	CCCAAAAAGCATACTGAATCC	GGTCATACAAGCTACAGCCTCA	3357300	3357577	278	58.9875
[truncated: 20,325 more rows]

## Sheet: Table S8
Table S8.Summary of common SSR markers in four Arachis species.
ID	Chromosome	SSR type	SSR	SSR start	SSR end	FORWARD PRIMER (5'-3')	REVERSE PRIMER (5'-3')	SSR marker start (bp)	SSR marker end (bp)	PRODUCT size (bp)	Tm (℃)
FHS13	A01	c*	(ATAAAA)2(AAAAT)2*	31036	31048	TCACCTCCTTTATTGGGTTCA	TGGTTTCATCGGCTAGAAAGA	30973	31219	247	59.623
FHS80	A01	c	(TTAAA)2(AT)6	156701	156722	ATAAATGTTGGGCCGGATTT	AGCACCATTCTGCCACTCTT	156601	156836	236	60.1315
FHS161	A01	c	(ATAGT)2cacactaaaattcatca(AT)25(AG)20	283158	283274	TTTAACCGTTTTGGGTCAGG	TAGCATAGCCCCCAGAAATG	283113	283314	202	59.943
FHS220	A01	c	(GGGCGG)3gagatgcctccttgc(TCCCCA)2	382960	383004	ATTGGCGATTGAAACTGTCG	GCCCTGTAGAAAATGGGGAT	382865	383084	220	60.592
FHS257	A01	c*	(AAAAGA)2(AAAAG)2*	448693	448708	TTTCGGTTTGAAGATTTGGC	TAAAGCTAGTGCCACCGCAT	448565	448783	219	60.4225
FHS341	A01	p5	(GATTC)2	587412	587421	CCAGGTTCCACCgAATTTTA	GTGGTGCGTGTCTGATTCAC	587370	587575	206	59.983
FHS342	A01	p5	(TAATG)2	587491	587500	CCAGGTTCCACCgAATTTTA	GTGGTGCGTGTCTGATTCAC	587370	587575	206	59.983
FHS421	A01	c	(ACAAA)2agggaaaagattaaaag(AAGGAA)2	710729	710767	CATTTTGCAATCAGAAGCCC	GACCACAACGCAGAACTGAA	710679	710933	255	60.2325
FHS450	A01	p5	(TTTAC)2	734770	734779	TCTTCCAACTTTAGGGGCAA	GAGGCGCGTTTGTATAGGAG	734692	734910	219	59.773
FHS489	A01	p5	(TAAAA)2	802606	802615	CTCATATGAACCACCATTCTGC	AGGTTCAAAATCAACAATGAAAA	802420	802688	269	58.592
FHS769	A01	p5	(CAAAG)2	1214611	1214620	AGGTCATCTGACATTCCCCA	TGGCCGAACTCAATGATACA	1214581	1214859	279	60.1995
FHS804	A01	p6	(AATAAC)2	1236507	1236518	GCGTCTCATTCGTTGGATTC	GTTTCATGAGTGGCGTGTTG	1236416	1236642	227	60.3865
FHS871	A01	p5	(TTTAT)2	1314233	1314242	ATGTTGTTGCGTTAGGGAGC	GGTGGCTGACTTTATTGTCGT	1314103	1314341	239	59.6275
FHS872	A01	p5	(AAAAC)2	1314276	1314285	ATGTTGTTGCGTTAGGGAGC	GGTGGCTGACTTTATTGTCGT	1314103	1314341	239	59.6275
FHS891	A01	p5	(TTATA)2	1333453	1333462	TGCAAATAATCATTTAACCTTACACTT	CGATATTCTGGTGTCCCAGG	1333351	1333568	218	59.501
FHS892	A01	p5	(CTCGT)2	1333871	1333880	CTTGATCGAATTGATCGGGT	CATCCGAGATAGCAATGGGT	1333752	1333957	206	59.9055
FHS985	A01	p5	(AAAAT)2	1435903	1435912	TACACCAGTTACCGATGCCA	CGATACGTGAGTGATACGGC	1435681	1435937	257	59.583
FHS1185	A01	p5	(AGTTG)2	1677724	1677733	CTTCACCTCGGTTTCGGTAA	TTCAACGTTTGACCCCTCTT	1677630	1677865	236	59.836
FHS1249	A01	p5	(TGAAT)2	1746723	1746732	AAACGAGATTGGTTTGTCGC	TGCTTCTTACCCGGTCACAT	1746529	1746764	236	60.3175
FHS1309	A01	p5	(TGGAT)2	1823942	1823951	ACCGATAAACCGAAGCCTCT	CACATAAAATGGTCCCCACC	1823863	1824115	253	60.003
FHS1370	A01	p5	(TTTAA)2	1934240	1934249	TTTCCCATCCCAATCTCTTG	TTTTGTTGATGTTTCGCCTG	1934113	1934341	229	59.785
FHS1386	A01	p5	(GGAAA)2	1948636	1948645	CATCCAAGAAGAAAAATGGCA	TTTTTACCCACTTTACATACGGC	1948510	1948670	161	59.7115
FHS1390	A01	p5	(ACTAA)2	1956541	1956550	GCCAAGATTCAACCTCCATC	CGATGAACAAAACTAATTTGCTG	1956383	1956593	211	59.175
FHS1441	A01	p6	(CATATA)2	2015915	2015926	AACCAAGGCCTACCGAAGAA	GTTGCAAGCAAAGTTGGGAT	2015891	2016085	195	60.5475
FHS1446	A01	c*	(CATTT)2(TTTCAT)2*	2016412	2016425	CAAGCCTTCGCATAATGGAT	AGAAAGGGATTGATGGGAGC	2016343	2016528	186	60.235
FHS1483	A01	p5	(AATAT)2	2047163	2047172	TCTCTCTAGCGGGATCCAAT	CACACCATCAATAACAATTCTCTCTC	2046922	2047200	279	59.5625
FHS1607	A01	p3	(CAA)4	2186598	2186609	TTCCCTCCTACCACCATCAT	TGCTGTTACCTCGTCAATGTG	2186559	2186678	120	59.493
FHS1673	A01	p4	(TCCA)3	2301652	2301663	CACCATCCAAACTTCCTTCG	TCTTGGTGGATTGGAGTGTG	2301615	2301724	110	60.003
FHS1698	A01	p5	(ATAGT)2	2335852	2335861	TTTCTAAAAGGAAGATATTGACAGTGA	TTTGCTACTGTGTCGAAGAACAA	2335794	2336060	267	59.434
FHS1805	A01	p5	(ATATT)2	2503353	2503362	AAGCTGCCAATGAAGCAAGT	AAACAATTAGCCGGAACAAAAA	2503232	2503386	155	59.9535
FHS1830	A01	p5	(TTTTC)2	2541067	2541076	CCACCACAAAAGAGAGCATTT	CGCTACAAACAGACCCACAA	2540869	2541142	274	59.493
FHS1893	A01	p5	(AATTT)2	2644587	2644596	AAAAATCAATTCAAAAACATCATCA	TTTGATAAGAATTTCGCGGTG	2644483	2644720	238	59.4755
FHS1894	A01	p5	(TAAAA)2	2644652	2644661	AAAAATCAATTCAAAAACATCATCA	TTTGATAAGAATTTCGCGGTG	2644483	2644720	238	59.4755
FHS1933	A01	p5	(TATTC)2	2721438	2721447	TGTGAGTAATGCTGTTTGTTGG	TAGGTGGACAAAAGGGTTGC	2721411	2721679	269	59.3605
FHS1995	A01	p6	(GATATT)2	2836424	2836435	CTTCTCCACATAAAGGGCCA	TGATCCCTGGTTACTTTCGG	2836259	2836522	264	59.996
FHS2055	A01	p6	(TTTTTC)2	2914472	2914483	TTGATGTTGCTTTTTCAGGC	ATACACGGGAACATCCTCCA	2914292	2914559	268	59.545
FHS2099	A01	p5	(GGTTT)2	2964704	2964713	CGAAGCTAGGGACAGACGAC	ACCAAAAGGCCAAAACCTCT	2964630	2964748	119	59.994
FHS2155	A01	p5	(TTCTA)2	3030980	3030989	TGTTTATGCCTTGGATTGGA	TATTATTGATTGAGGGGCGG	3030805	3031014	210	59.358
FHS2236	A01	c	(ATTTAA)2atcgat(TTAAA)2ttgtttattc(AATTT)2	3199783	3199830	ATAGTGCGTGGCAAGAAAGG	TTGAATCGGATCAATTTTATGA	3199718	3199942	225	58.709
FHS2237	A01	p5	(ATTTT)2	3199875	3199884	ATAGTGCGTGGCAAGAAAGG	TTGAATCGGATCAATTTTATGA	3199718	3199942	225	58.709
FHS2242	A01	c	(TTAAC)2tttt(TTTAG)2	3222205	3222228	CTTGGGTGAAGGAGTTCCAC	CACATGAAAATAGGGGAATTAGA	3222112	3222376	265	58.3945
FHS2243	A01	p5	(ATTTC)2	3222257	3222266	CTTGGGTGAAGGAGTTCCAC	CACATGAAAATAGGGGAATTAGA	3222112	3222376	265	58.3945
FHS2263	A01	p5	(TTTAT)2	3250722	3250731	TTTTTGGATTGATCGTTTTGTT	GGTGGCCCCTAGACTTTTCT	3250620	3250874	255	59.0475
FHS2264	A01	p5	(TATTT)2	3250754	3250763	TTTTTGGATTGATCGTTTTGTT	GGTGGCCCCTAGACTTTTCT	3250620	3250874	255	59.0475
FHS2273	A01	p6	(TCTTTT)2	3272928	3272939	TATGTCGTGGAGGAGGAAGC	ACACCCGACTCCTTTCAGTG	3272790	3273049	260	60.1845
FHS2302	A01	p6	(ATTTTA)2	3317811	3317822	TCATTCACCCAGGAACACAA	TTTATTCCATGCTAACGTCGC	3317787	3317916	130	60.022
FHS2342	A01	c*	(ATTAAA)2(AAATT)2*	3386151	3386164	AAAATCGAATCAGACCGTTCA	GGTTTCCACGGATCAATTTT	3386062	3386331	270	59.15
FHS2446	A01	p6	(AGGAGA)2	3566060	3566071	AAGCTCTGCGGTGTGAGTTT	GTGAGAGCGGTTGGAGAGAG	3566019	3566222	204	60.0965
FHS2447	A01	p5	(AAGAG)2	3566100	3566109	AAGCTCTGCGGTGTGAGTTT	GTGAGAGCGGTTGGAGAGAG	3566019	3566222	204	60.0965
FHS2505	A01	p5	(ATTTT)2	3660110	3660119	CCTTCGGTTCTCATCCCATA	TCTGGGGTCTTACAGATAAAGCA	3660001	3660193	193	60.0115
FHS2506	A01	p6	(TGTATA)2	3660157	3660168	CCTTCGGTTCTCATCCCATA	TCTGGGGTCTTACAGATAAAGCA	3660001	3660193	193	60.0115
FHS2528	A01	p6	(ATATCA)2	3697193	3697204	TTCCCATCCACAGTACTCACA	GCCAGTAGCCACATCCTCAT	3697093	3697324	232	59.5495
FHS2529	A01	p6	(AGAAAA)2	3697260	3697271	TTCCCATCCACAGTACTCACA	GCCAGTAGCCACATCCTCAT	3697093	3697324	232	59.5495
FHS2627	A01	p6	(AAAACT)2	3824688	3824699	CAGAAAGTGGAGACACAGAGGA	TTGCATTTAAAAATGAGACAAAGA	3824647	3824898	252	58.783
FHS2628	A01	p5	(TAAAC)2	3824779	3824788	CAGAAAGTGGAGACACAGAGGA	TTGCATTTAAAAATGAGACAAAGA	3824647	3824898	252	58.783
FHS2632	A01	p5	(ACCAT)2	3839402	3839411	CGTGGTAGAGGTGCTGCATA	TGTCTGTGCACCGGAGTTAG	3839252	3839463	212	59.8925
FHS2638	A01	c	(TTTAT)2ttat(TAAAA)2	3844596	3844619	TGTCGCCATTCTAGTGGATG	GAAATGGTTCACTGGCTCG	3844382	3844641	260	59.4515
FHS2655	A01	p6	(ATATTT)2	3876566	3876577	GAATTCAGAAATCCTAATGCCG	CCCTATCCGCAGAAAATCAA	3876485	3876608	124	59.9835
FHS2707	A01	p5	(TTTGT)2	3929601	3929610	GTCGGACCAATTTAGGATCG	GTTTCGCTCCCAGACCATTA	3929496	3929661	166	59.7305
FHS2775	A01	p6	(TTTGTC)2	3987278	3987289	TGAATGGGATTATGTGAAGCC	TGAAAGATGGGTTTCGTGTG	3987187	3987461	275	59.6585
FHS2800	A01	c	(TTTCT)2ctcg(TTTCTT)2	4016497	4016522	TCTCCTTCCGAGAGCCAGTA	AATGAAACAGCATGGCCTTC	4016415	4016593	179	60.0845
FHS2878	A01	c	(TTAAT)2ttaca(TGTTT)2	4105594	4105618	GCTTATGACGTGTAATTGACGG	CCTTTTAACATCGCCATCAGA	4105395	4105666	272	59.811
FHS2966	A01	p5	(GCCTG)2	4266857	4266866	GCAACTAGGAACCCGAACAA	TCAGGCTTTTTAACAGGTTTCA	4266614	4266890	277	59.5145
FHS3001	A01	p6	(GCACCC)2	4312978	4312989	CCTCCATTCTGCCTAACCAA	TCGGCTCTCTAGTCTTCGGA	4312779	4313017	239	60.149
FHS3045	A01	p5	(TCTTC)3	4448690	4448704	TCCCACCAAGAGTCCTAACAT	AAGATGGAGGAGGGAAGAGG	4448482	4448730	249	59.0705
FHS3125	A01	p5	(AAATT)2	4537848	4537857	AGAGCTTTCTCGGCAATGAA	CATAAACAATTGAATTTGACGTTTT	4537750	4537931	182	59.313
FHS3126	A01	p5	(TTAAA)2	4537895	4537904	AGAGCTTTCTCGGCAATGAA	CATAAACAATTGAATTTGACGTTTT	4537750	4537931	182	59.313
FHS3215	A01	p5	(TAAAT)2	4651373	4651382	TCGGATAGAATCAAAGTTCAACC	AAGTAAGGGTGGCAACATGC	4651299	4651453	155	59.7465
FHS3244	A01	c*	(GAAAA)2(AAAAGA)2*(AGAAA)2*	4681680	4681699	TCCCACAAtTTCGAAAAACA	ATATGGGGTTCGGTTAGGGA	4681539	4681808	270	59.689
FHS3319	A01	p5	(TATAA)2	4785016	4785025	CGGCCACACTTTTTGTTGTA	AAGCATAGGGAGTAGGGACACA	4784925	4785176	252	59.823
FHS3418	A01	p5	(AAAAT)2	4911256	4911265	CGTAAAGGGACGGTTACGAA	AACAAGATTTAGCCAACAACAAA	4911064	4911339	276	58.9635
FHS3503	A01	c	(AATTC)2aatcatttagccaac(TTATT)2	5008623	5008657	ATCCAAACACACTTTGTCGAT	gcaattgttaccaaaccatttca	5008490	5008760	271	58.9915
FHS3504	A01	p5	(TTTTG)2	5008681	5008690	ATCCAAACACACTTTGTCGAT	gcaattgttaccaaaccatttca	5008490	5008760	271	58.9915
FHS3505	A01	p5	(TGATT)2	5008790	5008799	TTCAATTCAATCATTTAGCCAAC	ttttatcacaaaattacaacctaaaca	5008624	5008852	229	57.8615
FHS3602	A01	p5	(GGGCC)2	5158702	5158711	TCGATTTTCAAAACCTTGGC	TCCTTTCTCGAGGACACCAT	5158596	5158778	183	59.854
FHS3603	A01	p5	(TATAT)2	5161303	5161312	CCAAACACTTTAGGATGAGGC	GAGCTTGCCTTGCAAATGAT	5161233	5161429	197	59.534
FHS3799	A01	p5	(CAACA)2	5380269	5380278	TCCTTTTACGCTCCACTCATTT	aatcggaccaaaaagaataatg	5380200	5380476	277	58.6775
FHS3802	A01	p6	(TCCAAT)2	5383171	5383182	ATCCACAAATCCCAGTCACC	ACATGAACAGGCAGGGAAAG	5383086	5383295	210	59.8735
FHS3810	A01	p4	(AAGA)3	5388678	5388689	GCCTGTTAATTGGGCTTTGA	AGGTACGCTTCATGTGTTGATG	5388571	5388813	243	60.0665
FHS3851	A01	p2	(GA)5	5431939	5431948	CGGTCTACAACCCATTTCCT	AACCTTCTTTGGACCATCCC	5431865	5432014	150	59.539
FHS3938	A01	p5	(TTAAA)2	5542883	5542892	GGACTTGGCGTAGTAGCTGG	CAAAAGCCTATTCAAGGGGA	5542667	5542916	250	59.5265
FHS4013	A01	p3	(TAT)4	5625014	5625025	AAAAGCCGAATTTGTAGGATCA	TGACACAAGACACGCAGTCA	5624950	5625151	202	60.02
FHS4025	A01	c	(ATTTTT)2tattttgttagataatctt(TTTTTA)2	5641365	5641407	TGAAAAGCAAAGCACCAAAC	TTTTGGAGCAACACTAACATCG	5641313	5641550	238	59.554
FHS4026	A01	c	(ATTTG)2attattagatgattt(TTTTTA)2tctttttttgtt(AAATC)3	5641432	5641495	TGAAAAGCAAAGCACCAAAC	TTTTGGAGCAACACTAACATCG	5641313	5641550	238	59.554
FHS4033	A01	p5	(TTTTC)2	5643885	5643894	CGCGGGATTCTTTGTCTAAA	TCCGTTCTTAATCGGTTTGG	5643811	5644047	237	60.0665
FHS4034	A01	c	(TTGGT)2tcgggttcaaggtgaaatta(GAACC)2	5643923	5643962	CGCGGGATTCTTTGTCTAAA	TCCGTTCTTAATCGGTTTGG	5643811	5644047	237	60.0665
FHS4075	A01	p3	(TAA)4	5682821	5682832	CTCTAACTTTCAGCCACGCC	AACATTGTCAGTTGGCACGA	5682739	5683015	277	60.0875
FHS4171	A01	p5	(TATAT)2	5823053	5823062	GCCAATGATTTTTGGCACTC	AAAATTTTTAAAGCAGCATTATTACAC	5822990	5823129	140	59.1175
FHS4197	A01	p5	(AATCA)2	5884748	5884757	GCCCGTTTAGTTGGTTGAAA	CACGGCATAACTCAGTGCCT	5884565	5884803	239	60.6155
FHS4291	A01	p4	(ATAA)3	5979661	5979672	ACGTGTAGCATTTCTCAACTTAAA	TTCATCCCTTAGCATCTCCG	5979623	5979855	233	58.75
FHS4292	A01	p6	(TTTGAA)2	5979805	5979816	ACGTGTAGCATTTCTCAACTTAAA	TTCATCCCTTAGCATCTCCG	5979623	5979855	233	58.75
FHS4408	A01	p5	(TTTGT)2	6163457	6163466	GAAGCCATCTTCCGTGGTTA	GGGAATATTGCAAGCCAAAA	6163307	6163554	248	59.9905
FHS4409	A01	p4	(TTGT)3	6163495	6163506	GAAGCCATCTTCCGTGGTTA	GGGAATATTGCAAGCCAAAA	6163307	6163554	248	59.9905
FHS4440	A01	p6	(TATTTT)2	6215592	6215603	TCGTCGTTCCTCAAGATTCC	TTTCGGCCTCATCGTCTTAC	6215450	6215643	194	60.2045
FHS4468	A01	p5	(CCTTT)2	6254482	6254491	TAGATTATGCGTCCCCCAGT	TCCTGGCAATTTAGCATGAA	6254389	6254540	152	59.3335
FHS4652	A01	p6	(AATTTA)2	6493204	6493215	TGGTCCATTTGTTCCTTTGC	GACAGGGTGTAGCGGATTGT	6493126	6493373	248	60.4355
FHS4698	A01	p4	(TTAA)3	6553978	6553989	CCTCCAAAAAGTAGAGACACATGA	GAGACGAAAAGGCTGAGACTAAA	6553888	6554132	245	59.4495
FHS4699	A01	p5	(AAATT)2	6554011	6554020	CCTCCAAAAAGTAGAGACACATGA	GAGACGAAAAGGCTGAGACTAAA	6553888	6554132	245	59.4495
FHS4747	A01	p6	(TGAAAA)2	6626141	6626152	GTTGGGTACTTGGGTTGATTT	TTTGTGCTCTGGATTCGGTT	6626092	6626204	113	59.2315
FHS4886	A01	p6	(ATCAAC)2	6821866	6821877	AAATGACCTCCCAAATTGTTC	aactttttcttaggattccggg	6821833	6822061	229	58.869
FHS4978	A01	p5	(TATTT)5	6970348	6970372	CATGTCACCATGCACATTTTC	TACGGACAGGAAACCCTTTG	6970261	6970471	211	59.901
FHS4979	A01	p5	(TGTAT)2	6970425	6970434	CATGTCACCATGCACATTTTC	TACGGACAGGAAACCCTTTG	6970261	6970471	211	59.901
FHS5352	A01	p5	(TTCAG)2	7591675	7591684	GACTGAACCTCAGATGCCCT	CACCTAATCGGGAGGTTGAA	7591551	7591776	226	59.592
FHS5387	A01	p5	(AATTA)2	7675876	7675885	AATGCACAAAGACAGGACCC	AGAGACGAAGCGAACACACA	7675731	7675998	268	59.7975
FHS5408	A01	p6	(GTCAAA)2	7702782	7702793	TCAGAAGTTACCCCTGGATCA	CCATCCATTTTCTTTTCACTCA	7702640	7702868	229	59.3
FHS5553	A01	p4	(TTTA)3	7930464	7930475	TGACACAATGGCGGAGTAAA	CAGGACACGGGAACATACAC	7930223	7930497	275	59.4825
FHS5600	A01	p2	(TA)5	7989503	7989512	TCGACATTCATAGCTGTGCC	AAAAATTGGATGACTTGCGG	7989366	7989535	170	59.884
FHS5626	A01	p5	(AATTA)2	8026256	8026265	GAGGTGACTCCTAACTCTAAGGC	attgtcctacaatccgccac	8026052	8026309	258	58.789
FHS5715	A01	p6	(CAATGA)2	8165346	8165357	TGGTGGCTTATCCTGGTAGG	GGCTTAGCCAATCAAAATGG	8165296	8165454	159	59.7475
FHS5779	A01	p5	(TTACA)2	8229764	8229773	ATACCGCGTTCGTCTTAACG	GGAAGCTCGGGGGATAGTAG	8229711	8229958	248	60.1025
FHS5875	A01	c	(AGTCAA)2cagagaatttcactatatg(AAAAT)2	8359372	8359412	GGTAGGCCGAGAATGCTATG	TCAGCGAAGAGCTTGGATTT	8359241	8359445	205	59.8935
FHS6109	A01	p2	(CT)5	8692793	8692802	CTCCTTTTCCTTCCCCTTTG	AAGTGTTTCAATGGCGTATTCA	8692746	8692941	196	59.7795
FHS6111	A01	p5	(ATAGA)2	8701618	8701627	TTGCCAGCATATTTGGCTATT	ACACCAGATTGAAGGGCAAC	8701546	8701817	272	59.7865
FHS6172	A01	p6	(AAAACT)2	8791384	8791395	CATGGGTGTGTTGGAGACTG	AACTCGGATGTACTGCTCGG	8791210	8791468	259	60.137
FHS6250	A01	p5	(AAAAT)2	8918327	8918336	TTGGGCTTTAGCCACGTTAC	ATGTCACGCGTCATTGATTT	8918192	8918452	261	59.568
FHS6315	A01	p6	(TTGCAG)2	9019224	9019235	TATCGCGGGAATAAGGAGTG	GAAGGAATAGGAAGGCGCA	9019083	9019276	194	60.178
FHS6399	A01	p6	(ATGAAA)2	9150845	9150856	CAAAATCAGCCGGAGTTCAT	TGGATGGTATGTGCATTGCT	9150650	9150880	231	60.0145
FHS6496	A01	p6	(TACAAT)2	9290579	9290590	AACCGGATCCATGCTATTCA	CATTAGGCCCATCAGCATCT	9290421	9290650	230	60.1775
FHS6615	A01	p5	(CAAGT)2	9399252	9399261	AAAGATAGGTCCCAGCAGCA	TGGAGATGATGTCGTTGCAC	9399163	9399288	126	60.267
FHS6640	A01	p5	(TAATT)2	9437190	9437199	GAATCCCTTTTCGGTTATCCA	CTTTTCGTTTCCAAAGCAGG	9437022	9437245	224	59.996
FHS6703	A01	p5	(ATATA)2	9566938	9566947	TAGCTTGTTGGCTGGTGTTG	TAAACCCCCTTTTTGCAATG	9566883	9567077	195	59.8545
FHS6881	A01	p6	(TAAAAA)2	9855375	9855386	CACTTGGCACTCGAAATCAG	TTAAGTGTCGTGCGTCCTTG	9855313	9855538	226	59.672
FHS6900	A01	p6	(TCTCAG)2	9879790	9879801	CTCACTTGGCACCAAACAGA	TCGACCTTGGGCCTACTATG	9879728	9879909	182	59.9805
FHS6913	A01	p5	(TTAAA)2	9890730	9890739	TTAAAGTTGGTCTGTCGGGG	AGCTGAATTAGCCGACCTCA	9890627	9890790	164	59.971
FHS6925	A01	p6	(TTTATT)2	9902673	9902684	GGAGCTTTCCTTGTCTTGGA	CGAACTTACGAGCCAACTCA	9902601	9902822	222	59.2385
FHS6979	A01	p6	(AAATAT)2	9964183	9964194	CGTGAATGATATTTTATAGGCTTTG	AGGTGCACTAAGTGGCCTAAA	9964074	9964347	274	58.618
FHS7020	A01	p6	(ACACTG)2	10039764	10039775	TGGCTACGTCCCTTGCTATT	AAATCGAATATCAGCATAACTGTG	10039581	10039860	280	58.5965
FHS7026	A01	p5	(TTATA)2	10057531	10057540	TGTTGTTGCTGGTTTGGGT	CATAGGTTGTTCCTAAATCGACC	10057411	10057575	165	59.4665
FHS7109	A01	p6	(ATATAA)2	10241006	10241017	GATTCGGCATCTTCTTAAACAAA	TTCCACTTGAGTTTGCAGGA	10240831	10241092	262	59.526
FHS7123	A01	p6	(TTTAAG)2	10278485	10278496	CATACACCACGAGGCCAATA	CCACAGGCAATGGAAATTCT	10278458	10278729	272	59.6765
FHS7203	A01	p5	(AAGAA)2	10406643	10406652	ACTATTGCTGTTGTTCCGGC	AGCAGTTGCCTTCTCCTCAG	10406569	10406683	115	59.9425
FHS7254	A01	p5	(GACAC)2	10512468	10512477	GAATATTGCGCCAACGTACA	TAGGTGTGTCCAAGCGTGTC	10512331	10512559	229	59.6705
FHS7537	A01	c*	(TATT)3(ATTAA)2*	10878698	10878716	ATTTGAGATGGCATTGGCTT	GAAACAAGATTATTCGGAACACTT	10878599	10878777	179	58.6985
FHS7787	A01	p5	(GGTGA)2	11179743	11179752	CATGCTGTCGTTGAAGAGGA	AACACTCACGTCACGCACTC	11179639	11179841	203	59.966
FHS7820	A01	p5	(GATAT)2	11206152	11206161	TGAAGTTTGAGGTTTGAGGAA	TTTTTACCTCAGCCAATGCC	11206092	11206327	236	58.7575
FHS7875	A01	p5	(TCCAA)2	11266997	11267006	TCCCGTGTCTCGAAGAGTTT	GGCGTAGCAAGAGACAGGAA	11266930	11267031	102	60.191
FHS7929	A01	p6	(ACAAAG)2	11348190	11348201	TCAAATGAGTAAGACTCAAGAGCAA	TTGGGCATATGTTTGTGTGG	11348110	11348283	174	59.922
FHS7975	A01	p5	(CTGAA)2	11379614	11379623	CCAAACCTTCCGGTAATTGA	TGCACCATGGGAACTATTCA	11379579	11379748	170	59.8595
FHS8025	A01	p6	(GATTTT)2	11451104	11451115	TCCAGTAATGTTCCTTCGCC	TCAGATGCATTCCAAACAGG	11450944	11451150	207	59.861
FHS8094	A01	c	(AATAA)2aaaaattaactg(AAAAAC)2	11600434	11600467	TTTGCAAAACTATAGGGACCAA	TGTCTCTGCCACTGTGGACT	11600332	11600588	257	59.058
FHS8113	A01	p5	(ACAAA)2	11616303	11616312	TTTGGTTGTCCTATCCTCCAA	TTGGTCGAGTGGTCAGTTCA	11616201	11616365	165	59.85
FHS8120	A01	p6	(TACAAC)2	11624985	11624996	CCGAGTAAAAGTGGAAGCATT	TGCAGATGATGAGTGCAACTT	11624875	11625067	193	58.925
FHS8121	A01	c*	(AATTG)2(GAATTG)2*	11625027	11625042	CCGAGTAAAAGTGGAAGCATT	TGCAGATGATGAGTGCAACTT	11624875	11625067	193	58.925
FHS8177	A01	p6	(GTTTTG)2	11689314	11689325	TTTGCATGTGACCTGTTTGC	TTCGCATGTTAGCATGTTCTG	11689237	11689472	236	60.298
FHS8192	A01	p5	(AACAT)2	11709522	11709531	GTTCACCGTCAAACCCAAAC	AGGTGACGATACTGCGTGTG	11709442	11709674	233	60.0155
FHS8193	A01	p5	(AAAAT)2	11709609	11709618	GTTCACCGTCAAACCCAAAC	AGGTGACGATACTGCGTGTG	11709442	11709674	233	60.0155
FHS8219	A01	p6	(ATAATG)2	11732649	11732660	GCTGTTGAGGTGTCGAGTGA	TCTCCTGCAAACTCCCACTT	11732585	11732855	271	59.937
FHS8296	A01	p5	(TATTT)2	11853195	11853204	AAGATTCTGCCGTCCAGCTA	TGATGCATGGTTTCACTTTCA	11853148	11853320	173	60.041
FHS8396	A01	p5	(TGCAT)2	12015035	12015044	AAAACTGTGGGATGACCCCT	TCCAACACACCCTATGATCC	12014878	12015140	263	59.404
FHS8465	A01	p6	(GATTTT)2	12098804	12098815	CGTTTTGTAACGTTGGGATG	TATCTTGCGGACGTTTGATG	12098755	12098947	193	59.3135
FHS8491	A01	p5	(AATTA)2	12135217	12135226	ATCCTGCTTGGATATCACGG	TTTGGTTCGAATTGGACTCG	12135021	12135266	246	60.459
FHS8628	A01	p5	(TTTGA)3	12313721	12313735	CCAAACACATGGAAATCTTATGAA	CCCCTTTAATTTTTCCCGTG	12313685	12313931	247	60.3095
FHS8719	A01	p5	(TAAAA)2	12432979	12432988	TCTTGTATTGGCGAAGTCATTTT	TGGACCATCACCTAAAGTTCG	12432952	12433182	231	59.9975
FHS8894	A01	p6	(TAAATT)2	12690806	12690817	ACTAAGAACTTGGCCGTGGA	TAACCTCGCACCTTGTTTCC	12690673	12690859	187	59.922
FHS8903	A01	p5	(CTAAT)2	12736570	12736579	aaccatccagccatccatag	ATACGTACTTTGCCGTTGCC	12736459	12736675	217	59.899
FHS9000	A01	p5	(AAATG)2	13349332	13349341	AGAGGAGAAGGCACGACGTA	AAAACATCGACGACCCTTTG	13349241	13349393	153	59.9915
FHS9191	A01	p6	(ATTTTC)2	13798066	13798077	TGGGCGGTGTCAATTTATTT	GAATCTGTACGAGAACTTCCCC	13798014	13798214	201	59.646
FHS9192	A01	p6	(AAAAAT)2	13798125	13798136	TGGGCGGTGTCAATTTATTT	GAATCTGTACGAGAACTTCCCC	13798014	13798214	201	59.646
FHS9273	A01	p5	(TTTTA)3	13918147	13918161	AAAATGGATGTCACCTTCCAA	TTTTTGAAATTGTTGTTGAATCG	13917954	13918232	279	59.166
FHS9348	A01	c	(CAAAT)2tgttg(CATTA)2tattgtttcatctc(TGTTT)2taaggaaatatat(AAAG)4aaaaggttccctgtctcc(TCTGA)2	13972631	13972736	TCATATGCTGCTTTATGGTTGTG	AATTTCTTGCATGGATGCCT	13972589	13972837	249	59.7835
FHS9350	A01	p6	(TAGGAT)2	13976653	13976664	GCAGGACATGTTGCTGAATG	TTAAACCGACAAAACGGTGA	13976547	13976810	264	59.6655
FHS9417	A01	c	(TTATA)2tatatttttaat(AATTAA)2	14067228	14067261	AAAAGGGGGAAGTTTCAGGA	GCAATGAATGAATTGCAGGC	14067100	14067369	270	60.718
FHS9509	A01	p6	(ATATAA)2	14170053	14170064	TTATTTGCAACACAAAATCAGC	CAACACAGTGAATGGGATGG	14170002	14170149	148	58.858
FHS9635	A01	p5	(GTTTG)2	14336057	14336066	TGCCTGCATAGTACCGTCAC	TCCTATACCGCTATTTGATGGA	14335824	14336099	276	59.1765
FHS9716	A01	c	(TTTGC)2ttcattaaag(GGGGTT)2	14483195	14483226	ATGATTATAGGGTTTCAATTTGGT	TTTTTATGTTCGGGCCTCAG	14483165	14483350	186	58.5805
FHS9731	A01	p6	(ATTAAT)2	14492894	14492905	GCAGGACAACATTGAGCAAA	TTGTTACGATGTTGGAATAAAGTC	14492751	14493026	276	58.6025
FHS9779	A01	p5	(TATTA)2	14557888	14557897	CTTATGGTTGTTGCCGTCCT	TGTGGTAGCAATCAGTCACCA	14557806	14557949	144	60.08
FHS9856	A01	p5	(TTCTT)2	14706170	14706179	AAAAGTAAACGCGTTGTGGG	GGGAAATTTTCAGTGTATCCG	14706120	14706283	164	59.231
FHS9980	A01	p2	(TC)8	14884627	14884642	GACCCAAGACCGAAGACAAA	CAATGTGCAGAGAGAAGCGA	14884537	14884688	152	60.1875
FHS9999	A01	p4	(AAAT)3	14931665	14931676	TGGCTAACTATTTGGGCCAT	TTTTTATCCACCTTGAAAACTTCAT	14931579	14931736	158	59.403
FHS10070	A01	p5	(TTTAA)2	15057730	15057739	TTTCATTAGGTATGCGGATGG	AACCGATCAATTCAAGACCG	15057660	15057832	173	59.868
FHS10089	A01	p5	(AATGT)2	15090011	15090020	CAACTTCATGTGAGTGTTTACCG	TTAGCCGGTGGTAGGACATT	15089820	15090054	235	59.52
FHS10094	A01	p5	(TTCTT)2	15091282	15091291	GGTCGGGTAGAGCAAAAACC	AGATCTGCCAAGATGTGCCT	15091226	15091486	261	60.345
FHS10278	A01	c*	(CAAATA)2(TACAT)2*c(TTAAT)2	15316918	15316948	AAAAGAGAAGTGTTAGGGGAACAA	CCTAAAGAAGGGCGAAAACC	15316860	15317078	219	59.833
FHS10321	A01	p2	(AT)5	15387699	15387708	CACTGAGATTGAGCGATTGG	ATTCTGTTGAACACGTTGCG	15387550	15387734	185	59.579
FHS10402	A01	p5	(AAAAT)2	15507023	15507032	TTTGGACACAATTGCAAATACA	CATGGCATCATAAAGCCTCA	15506936	15507210	275	59.314
FHS10403	A01	p3	(TTA)4	15507089	15507100	TTTGGACACAATTGCAAATACA	CATGGCATCATAAAGCCTCA	15506936	15507210	275	59.314
FHS10506	A01	p5	(TATCA)2	15660942	15660951	CGTGGCGTGTTATTTGTCC	TTCCTCCTTCTGACCAAAACT	15660870	15661149	280	58.938
FHS10507	A01	p5	(AATAA)2	15661068	15661077	CGTGGCGTGTTATTTGTCC	TTCCTCCTTCTGACCAAAACT	15660870	15661149	280	58.938
FHS10938	A01	p5	(ATAAA)2	16234403	16234412	ACGTCGAGTACGTGACCTCC	TTGTCGTGTCCGACCTCATA	16234373	16234557	185	60.147
FHS10939	A01	p5	(AAGCC)2	16234498	16234507	ACGTCGAGTACGTGACCTCC	TTGTCGTGTCCGACCTCATA	16234373	16234557	185	60.147
FHS10978	A01	p5	(TATTT)2	16279244	16279253	GCTTTTGCATCATGTCACTCA	AGTTGTGCTGCCTATGGTTG	16279181	16279430	250	59.332
FHS10996	A01	p6	(GACGAT)2	16313444	16313455	TCCACCATCTCAAGCTACCA	TATCCAACTGCTCGACCTCC	16313225	16313487	263	59.7295
FHS11081	A01	p5	(ACAAA)2	16480717	16480726	TCCAAGCTAAGCAAGTCAATGT	ATTTCTGGATCCGTCACTGG	16480550	16480756	207	59.4855
FHS11096	A01	p5	(AATCA)2	16492020	16492029	ACGTTGAATGGTTCCTTTGC	TCGAAAATTTAAAGGATCCGAA	16491940	16492180	241	59.9465
FHS11161	A01	p5	(TATTT)2	16592924	16592933	GGCATAAGGCGAAATTCAAA	GGTTACCTTTTTAAATCCAGACCA	16592749	16592959	211	59.859
FHS11162	A01	p5	(TAAAT)2	16594520	16594529	TGTTCAGCCCATGACAAAAA	TTATTGGGCCTGATGGACTC	16594482	16594754	273	59.991
FHS11163	A01	c*	(TAT)8ttggtatactgc(TTATT)2(TTTTAT)2*	16594611	16594661	TGTTCAGCCCATGACAAAAA	TTATTGGGCCTGATGGACTC	16594482	16594754	273	59.991
FHS11320	A01	p2	(AT)5	16772077	16772086	TTGTGTTCCGTATTCGTGTCA	CAGCACCGGATAACCTCACT	16771976	16772169	194	60.0765
FHS11418	A01	p5	(TATAA)2	16899926	16899935	GGGGCAAAGATGAGAATAGGT	CCGACACTCCCTTTACTTATCAA	16899870	16900026	157	59.4905
FHS11537	A01	p5	(TTTTG)2	17108014	17108023	ATTAATTGGGGGAAAACCCA	AAAATTTGGCCAACACTTAGC	17107908	17108046	139	59.2715
FHS11606	A01	p5	(GATAT)2	17203755	17203764	CATTCTTTGACCTCATAGTTGCAT	TGACACAATGTTGCTACTGGC	17203724	17203976	253	59.672
FHS11607	A01	c*	(AAGA)3(AG)6*	17228451	17228471	GGAGTCTTGATCGTCGAAGC	CCTTCCCCCTTCTGTTCTTC	17228385	17228509	125	60.001
FHS11619	A01	p5	(AGGAA)2	17283512	17283521	TCGGTAACGCAAATCTTGAA	CAGATAAGGAGCCTTTCCCA	17283316	17283590	275	59.2825
FHS11624	A01	p5	(ATATA)2	17285508	17285517	TGCATATAGAAACCCTCCAAATG	TCTAGGGATTCCACGTCACC	17285373	17285647	275	60.067
FHS11630	A01	p3	(TAA)4	17287749	17287760	AGCGGTGAATATGGAAGTGC	GATGTTCAAGTTCGCGGTTA	17287709	17287821	113	59.438
FHS11756	A01	c	(AAGAC)2aaattgaagtttggttt(CAGAA)2	17503136	17503172	TATTTGTTGCACTGCGAAGC	ACTCACAATCCACCTCCGTC	17503049	17503287	239	59.995
FHS11777	A01	p5	(TTTTA)2	17533199	17533208	TTGGTTGATATTTGTGGGCA	TTTTTATCGATTGGAACGGC	17533130	17533325	196	59.8465
FHS11847	A01	p5	(AAAAT)2	17632836	17632845	TGTTCTTGAAACACCAAAACTCA	TCAAATGCATTACTTCACGGA	17632779	17632939	161	59.4255
FHS11848	A01	p3	(ATA)4	17632882	17632893	TGTTCTTGAAACACCAAAACTCA	TCAAATGCATTACTTCACGGA	17632779	17632939	161	59.4255
FHS11863	A01	p5	(CGGCC)2	17667431	17667440	AGAAACGAGGCGACAAGAGA	GGTCGGTTTGACCTGTGAGT	17667280	17667465	186	60.0715
FHS12057	A01	p5	(TTCTC)2	17906896	17906905	AGGATGCCCCAACCTTATTT	CTCTGATCAAACCTGCCCAT	17906755	17906997	243	59.8695
FHS12253	A01	p5	(GATTT)2	18389780	18389789	TGCCGATTTTATGATCATTCC	CCGGTGGGTCACTAATTCAC	18389755	18390015	261	59.9905
FHS12272	A01	c	(TTATT)2tatttttaacata(TATT)4	18441728	18441766	ATGTCTTTTGTGGGGAATGC	GTTGTCGAATGTGATGCGAG	18441618	18441863	246	60.0345
FHS12301	A01	p5	(GATAT)3	18465117	18465131	CAACCTCACAACTCTTTTGGC	GCAATTCGAGCTGTTTAGCA	18464944	18465220	277	59.488
FHS12320	A01	p5	(TTTTG)2	18501152	18501161	TGGGCTGAAGTTCAAAATAAAAA	gcatggtaattgagatgcaaga	18500999	18501201	203	60.0485
FHS12371	A01	p6	(TATTCC)2	18603191	18603202	GCGAGGACGTCAGAGAAGAT	GGAATTTGGAATCCGTAGCA	18603076	18603342	267	59.7305
FHS12386	A01	p6	(TAATAG)2	18622101	18622112	CCAAGAACAAATCGACAAAGC	AAATATTTCGGGTGGTTGGTT	18621921	18622143	223	59.605
FHS12387	A01	p6	(ATTATG)2	18622631	18622642	CATCCATTTGAGGACCTTGG	CCATGTGTCTGTATCGTCGG	18622480	18622757	278	60.1465
FHS12388	A01	p5	(TGAAA)2	18623187	18623196	TTCTTCCTCCTCCGGAAAAT	TACCCCATGTGCTATCCAGG	18623039	18623268	230	60.3725
FHS12389	A01	p5	(GAAAA)2	18624507	18624516	TGCAAAGTTGCCAGTTTGTAAT	CCCTCCTCGTTATTGATGCT	18624436	18624654	219	59.42
FHS12390	A01	p5	(TCAAT)2	18624745	18624754	AACCTATCCCCGGAATTGAG	GGAGCAAACAAAACGTGGTT	18624514	18624780	267	60.08
FHS12391	A01	p5	(AATTC)2	18625064	18625073	CTCATGGCCCCATTATTTGT	CGTGACAGACGGTAGGTTGA	18624879	18625116	238	59.695
FHS12392	A01	p5	(CACTA)2	18626185	18626194	CCCCGAAATTGAGGGTATTT	AGCCAATGGTGAGGACTGAA	18625998	18626238	241	60.3345
FHS12393	A01	c	(AATAA)2aaaagct(TATTA)2	18626380	18626406	ATTGGAAGCTGTCAACCACC	TGTGGCTGTTGGCTCTGTAG	18626281	18626473	193	60.011
FHS12394	A01	p6	(GTTCAA)2	18627067	18627078	GCACACAAGAACAACGAGGA	TGTGTATCAAATTGGACTCAAAATG	18626926	18627106	181	60.017
FHS12395	A01	p5	(TTTAT)3	18627192	18627206	TAGAAAAACCAGCATTGCCC	GGATTTTATTTTTATATACCGTCAGTG	18627035	18627287	253	58.92
FHS12396	A01	c*	(ATAAAA)2(AAAAT)2*	18627274	18627286	CCAATTTGATACACACACTCACAA	TGTATGATATGATTGATGCACAGAA	18627092	18627344	253	59.615
FHS12397	A01	c	(ATCAT)2acat(TA)6	18627333	18627358	CACTGACGGTATATAAAAATAAAATCC	CAAGATCACCCAAGCTCCTC	18627261	18627540	280	58.7845
FHS12398	A01	p5	(TAACA)2	18627429	18627438	TGACTCCTCAGATTTTATCCAAAG	AAACACAGAGACTTGGCGCT	18627358	18627595	238	59.44
FHS12581	A01	c	(TACAC)2c(TTAAT)2	19093425	19093445	TGAACAACATAGATAACTACCAATCAA	AGCAATGCTAAAGAAACTTCCA	19093390	19093668	279	58.2225
FHS12602	A01	p5	(GGAGT)2	19110324	19110333	TGATGCATGGATAATGGACG	TCCCTACCAATCGCTACACC	19110288	19110550	263	60.131
FHS12659	A01	c	(ATAAA)2gatatgtaaatagaagactc(TAATAT)2	19219156	19219197	CGTGCTGATAACGTGTTGTG	TCCTTTTTCTCTCTCCCTTTACAA	19219109	19219321	213	59.283
FHS12666	A01	p6	(GATGAA)3	19239769	19239786	GTTGTTGCTGTTGCTGCATT	AATTCAAAACTCTTCCACCTATTC	19239599	19239812	214	58.4875
FHS12760	A01	p2	(TG)5	19374340	19374349	ATGCGATGTACCCCCTTGTA	CTATTGCGGATTGAATTGCC	19374315	19374510	196	60.319
FHS12767	A01	p5	(TTCAT)2	19378617	19378626	TGCCATGGAATATGTGTTTGA	TGAGTTTGGGAGGTGTATTGC	19378515	19378780	266	59.893
FHS12811	A01	p6	(AACCCT)2	19755559	19755570	TTTTCAAATTAAGTCCCTAAATCCC	CCTCTCCGGGTTTTCTTCTT	19755519	19755753	235	59.83
FHS12813	A01	p2	(TA)29	19762515	19762572	TTTTCCCTCGCCTTAATCTTT	AACAAGCGAGGACGATGTTC	19762438	19762656	219	59.7505
FHS12838	A01	p5	(TATTC)2	19962417	19962426	GTCAAGTTAAGCGCCAGGAG	ATAAGGCGATATGGTGCAGG	19962278	19962465	188	59.98
FHS12852	A01	c	(TGA)6ccatgatgataatggc(GGT)4	20002052	20002097	GGGTTCTGGTTCAGTTTGGA	CTCTTGGGAGAAGGTGGTCA	20001986	20002156	171	60.086
FHS12855	A01	p5	(TTATC)2	20010460	20010469	ATCTGGTGGAGTGAGCCATC	ATGGGATCTACAGGTTGGGA	20010398	20010574	177	59.6465
FHS12863	A01	p6	(ATTCAA)2	20044994	20045005	TCATAGGCAAGGTCCACACA	TGGATGATTCAACTTCAGATGG	20044881	20045052	172	60.0225
FHS12869	A01	p2	(GC)5	20066140	20066149	TACGCACAAACCTGCGTAAA	GCACAAGTCGCAATTCTTCA	20066037	20066175	139	60.1515
FHS12884	A01	p5	(TTTCC)2	20275419	20275428	TGTATTATCCCCACGTGCAA	CAAATCCAAGGCTGAGAAGG	20275332	20275495	164	59.808
FHS12909	A01	c	(CTAATC)2catttaa(AATTT)2tta(AAATT)2taatatcttttcctatt(TTCAAA)2	20682795	20682865	CCCCGAAATCCTCTCTTAAA	CAAGTAAGGCGCAGCTCTCT	20682749	20682965	217	59.086
FHS12913	A01	p6	(TAGGAG)2	20686230	20686241	TTAGGAAGGGGGACTTTCGT	AAGCTCAAAATTGAACGGGA	20686199	20686466	268	59.8095
FHS12914	A01	p5	(AATTT)2	20686371	20686380	TTAGGAAGGGGGACTTTCGT	AAGCTCAAAATTGAACGGGA	20686199	20686466	268	59.8095
FHS12918	A01	p6	(AAAATA)2	20693211	20693222	TTCACCAAAAACAAAAACATTACC	TTATGCCATCCATCAATCACA	20693165	20693390	226	59.505
FHS12919	A01	p5	(AAGAA)2	20707693	20707702	ACACCAGTTCAACCTCCCAA	CGTTCCATGCCCAACTACTTA	20707525	20707800	276	60.2015
FHS12939	A01	p5	(AATAC)2	20870401	20870410	TCCAACAAAGTTCAATAAACGAAA	ATTTGATCCCTTGGCAATGA	20870310	20870452	143	60.096
FHS12950	A01	p6	(ATTTTA)2	20907591	20907602	AGTGGTCCCCACGTTACAAG	CCAATCTAATGGCATTCTCCTC	20907506	20907682	177	59.907
FHS12958	A01	c*	(CAAAA)2(AAAGAG)2*	20987552	20987571	AAGGAAGGGACCAACAATCC	TTGTTCTTCCACCCCTTTTG	20987490	20987718	229	60.0555
FHS12990	A01	p5	(AATTC)2	21053184	21053193	ATGTGTGTGGGTCATTTCCA	GTGGATGGACACACATTTGG	21053051	21053302	252	59.656
FHS13017	A01	c	(TTGAAA)2t(CTTGA)2	21343450	21343472	GGAAAAAGAAAAGATTTGATTTTGAA	GGATTTGGGACGTGTTCATC	21343400	21343645	246	60.189
FHS13022	A01	p6	(GAGGGG)2	21378770	21378781	AAAAGAGCATCGCGACTTGT	GTGCGGTCACACCCTCTAAT	21378708	21378981	274	60.0095
FHS13035	A01	c	(ATCTTT)2tttgttggagtctttgc(TCTTGT)2	21607850	21607890	TGGAGTTAATCTACGTGCACCA	CCAAGAAAGAACACAACGAACA	21607812	21608039	228	60.3685
FHS13039	A01	p5	(CTTTT)2	21660197	21660206	TTGCCGAAGGGAATTTGTAG	GGCTCATTGCCAAAGTCATT	21660082	21660342	261	60.074
FHS13204	A01	p5	(AAGCC)2	22830399	22830408	TTGGCCTAATCCTCTCCCTT	TGAGCCTTGATCGTTGTTTG	22830249	22830476	228	59.936
FHS13208	A01	p5	(ATGAT)2	22847961	22847970	CTTGGGGGATATACTGGCCT	TAAATTCCAACCCCACCTGA	22847806	22848045	240	60.164
FHS13219	A01	p5	(AATTC)3	22976808	22976822	AGGATCAGCAGAATGCCAGT	AGAAAGCTTTAGGGCCAAGG	22976662	22976875	214	59.842
FHS13294	A01	p5	(CCATA)2	23229136	23229145	TGCATTGTGCAATAAGGATACA	AGGGACGACTCAAATTCAGA	23229077	23229284	208	58.1965
FHS13295	A01	p6	(TCTGTT)2	23229235	23229246	TGCATTGTGCAATAAGGATACA	AGGGACGACTCAAATTCAGA	23229077	23229284	208	58.1965
FHS13302	A01	p5	(CTTTG)2	23289255	23289264	GCATGAATTTCTCCTTGGGA	TATGCTGTCCGATACTGCCA	23289038	23289289	252	60.1285
FHS13400	A01	p6	(TTTTCT)2	23695009	23695020	TCACCTTCTTCCCAGTGTCC	AATGCACAATGCAATACGGA	23694978	23695239	262	60.024
FHS13469	A01	p2	(TC)5	23936979	23936988	GACACGGGAGAAGCAGAAAC	TCAAGATGACACACACAAACGA	23936907	23937014	108	60.025
FHS13485	A01	p5	(GACGA)2	23970191	23970200	AGAGAAACTGGGCACGAAAT	CCTTGAGAGTGTGACACGGA	23970127	23970326	200	59.328
FHS13499	A01	p5	(TGTCT)2	24077639	24077648	CAAATTAAACTTTGGCCGGA	TCCGAGGGGTACTTCATCAC	24077459	24077730	272	59.932
FHS13511	A01	p6	(CAGGGG)2	24157984	24157995	CGGTGTGGTTCCTAAGGGTA	CTTCTGCCTCTTCCACCTTG	24157784	24158024	241	59.914
FHS13512	A01	p5	(TTGCA)2	24158650	24158659	TGTGAGTGGGACAGTGGTGT	GTGTCATGGTCCTTGAATGCT	24158543	24158807	265	60.017
FHS13554	A01	p5	(TTCAT)2	24314356	24314365	TTTAGGTTTGAGGGTGACGG	CAGATGCCTTCTTAAAAACCAAA	24314283	24314417	135	59.8155
FHS13591	A01	c*	(TGAGAA)2(AGAAA)2*	24379567	24379584	TGACAAAGAATTGATTGAACTAAGG	TTTGGGGAGCACCTTCTATG	24379534	24379700	167	59.4275
FHS13619	A01	p5	(AAAAG)2	24765116	24765125	GCACAACAATTGTCATACCCA	ACCAATTTCCACCGAATCAA	24765064	24765269	206	59.741
FHS13654	A01	p5	(CTTTT)2	24916859	24916868	CGTCTCCTTTTGGAGAGCTT	TAGCGACACGACGTTTCTTC	24916772	24916964	193	58.873
FHS13670	A01	c	(AT)7(GT)45	25004750	25004853	CAATTTTTGCCACGTCAATG	CTCAAGCCCTTAGGCAACTG	25004704	25004972	269	59.9885
FHS13700	A01	p6	(TAATAT)2	25116823	25116834	TTGAAACGTCTAACGTGAAAGA	TTTGCATTTATCTCGTTTACAGTG	25116670	25116949	280	58.0385
FHS13731	A01	p6	(ATCATT)2	25223670	25223681	GCCCAATTACTCAGAAGTCAGAA	ATCATGCACCATGGCTCTTT	25223619	25223870	252	60.134
FHS13744	A01	p6	(GGTTTG)2	25264584	25264595	TGTTTCCATGCATAACTTGTCC	CATACTGGGAGTTGGGTCGT	25264540	25264727	188	59.8555
FHS13790	A01	p5	(CAAAC)2	25444756	25444765	TCATGTTGACCCCACAAAGA	GTGCAAGAACAGGTGTGTGG	25444573	25444811	239	60.069
FHS13891	A01	p5	(GGGTC)2	25762626	25762635	TGTGATCTCTCACCCTTGAATG	GAAGGCCATAAATTCAACCAA	25762472	25762749	278	59.5215
FHS14043	A01	p5	(GTTTT)2	26384158	26384167	TGTTTTTAGGATGTTTTAGCGGA	TTCCAAATTTCAACCCCAAG	26383970	26384201	232	59.8925
FHS14159	A01	p6	(AAAATG)2	26828472	26828483	TGCTGAGCCTCAACTACCCT	CCCAAATAGTTGGAGGGGTT	26828377	26828642	266	60.029
FHS14237	A01	p5	(TGAGA)2	27688648	27688657	AATTCAGTAACAATCGCCCG	CGGCCATGTGTTTGTATCAG	27688502	27688737	236	59.974
FHS14313	A01	p5	(TTATA)2	27956794	27956803	GTCAGCCAGTTTCGTTTGGT	TGGTTTAGTGAGAGTTCTGCG	27956639	27956879	241	59.1645
FHS14314	A01	p5	(TCTTT)2	27956844	27956853	GTCAGCCAGTTTCGTTTGGT	TGGTTTAGTGAGAGTTCTGCG	27956639	27956879	241	59.1645
FHS14319	A01	c*	(CATACA)2(ACAT)3*	27960935	27960951	AAATGTCACGTGTCTCGCAG	CCCTAATGAAACCCTAATTGAGAA	27960852	27961031	180	59.831
FHS14344	A01	p6	(ACGCGT)2	28195133	28195144	ACGCGCATGTGTCTATTGAA	CGTGGGGTGAATGTGTGATA	28195099	28195249	151	60.264
FHS14345	A01	p5	(TCTCC)2	28195667	28195676	GCTGATTGCTACCACCCATT	TGGTGGCATAGTGGACTTCA	28195517	28195792	276	60.037
FHS14346	A01	p5	(CCCTG)2	28195702	28195711	GCTGATTGCTACCACCCATT	TGGTGGCATAGTGGACTTCA	28195517	28195792	276	60.037
FHS14347	A01	p5	(CTCTG)2	28195742	28195751	GCTGATTGCTACCACCCATT	TGGTGGCATAGTGGACTTCA	28195517	28195792	276	60.037
FHS14380	A01	p6	(TTGGGA)2	28497174	28497185	AGGGTGATGGTGTTGAGAGC	CCGCTGTGGATAAACGAAAT	28497138	28497330	193	60.04
FHS14388	A01	p5	(AGAGC)2	28529080	28529089	GCTTCACTACTCCGCTGTCC	GAATTTGGATGGGCTTTTGA	28529056	28529175	120	59.949
FHS14417	A01	p5	(GTTGT)2	28942297	28942306	TTTTGGTGCTTAAGTGCGAG	CTGAGGCCCATAGGTCAGAA	28942193	28942392	200	59.659
FHS14464	A01	p2	(AT)36	29286870	29286941	GGATGTGGATCATATTGCATTG	CATGCTAAACCAACCAAAGGA	29286767	29287027	261	60.0135
FHS14503	A01	p6	(AAACCT)2	29523834	29523845	TGCAAGGAAAACTAAATCAAGACA	CCGCTCATCACAATGCTTTA	29523802	29523933	132	59.9965
FHS14618	A01	p5	(ACCCT)2	30360973	30360982	CAAAAATTCAGACTTCACCTCC	GGGTTGGCCGAAAGTTTATT	30360840	30361009	170	59.0125
FHS14686	A01	c	(TTG)4ttaatcttcttc(TTATT)2atccatta(TTG)4	30946345	30946398	CCCTCTCCCTTGTCAGTGTC	ATGAACCAGCAACAACCAGA	30946145	30946421	277	59.4105
FHS14730	A01	p5	(AATTG)2	31167719	31167728	TGATGCTTAAGTGGGCTGAA	GGCTGGAAATTGTGGTGAAC	31167602	31167755	154	59.891
FHS14755	A01	p5	(CTTTA)2	31346767	31346776	GCTTTAGCTTTGGGTGAACG	GCTCACGAGGACGAAATGTT	31346628	31346847	220	60.073
FHS14770	A01	p5	(CATGC)2	31365359	31365368	CAGCTACTGGAACCATGCAA	GCCCAGGGTCTCTTTAAACC	31365234	31365475	242	59.902
FHS14799	A01	p6	(ATGCGT)2	31509800	31509811	ACGCGTGGATGTGTGTTTTA	GTGAAGGATGAAACTTCGCC	31509754	31509999	246	59.8555
FHS14817	A01	c	(TATGC)2aggcg(ATATT)2	31686698	31686722	AGTCCGACGCTTCGTTATTT	TTTGGCCTCCACTAATCACC	31686643	31686842	200	59.397
FHS14907	A01	p5	(AAATG)2	32483352	32483361	ATGGGAAGGTAGGTGTCCCT	TTTCTTTTATTTTTGAAAACCTCG	32483148	32483394	247	58.8835
FHS14949	A01	p6	(TTTGAC)2	32851255	32851266	GCCCTGGCATCAGAAAGTTA	AGGCAAAACCAACTTCAACC	32851175	32851424	250	59.6455
FHS14975	A01	c	(GA)5taa(AAGAG)2	33039256	33039278	AGTCTTAGAAAGACAAATTTAAGTCCA	TCTTTTCCTCAACCTTCTCCTTT	33039174	33039431	258	58.6395
FHS15084	A01	p5	(TCTCC)2	33851231	33851240	TTGTGAACTCGGGTAGTGGA	CAATCGAAGGAGGTTGGAGA	33851172	33851385	214	59.661
FHS15107	A01	c	(GCCGA)2c(CTCTT)2	33876344	33876364	CACTCCCACTTCTGCTGTCA	CCAAAAGGACTAAGCACCCA	33876291	33876553	263	60.0625
FHS15118	A01	p5	(TATTT)2	33922676	33922685	AGGATGCGATTTGTTTGCAT	GAGTGGTTAGACACGACTATTTGG	33922652	33922881	230	59.805
FHS15119	A01	p5	(AATAA)3	33922722	33922736	AGGATGCGATTTGTTTGCAT	GAGTGGTTAGACACGACTATTTGG	33922652	33922881	230	59.805
FHS15120	A01	c*	(TAAAA)2aattactg(AAAATA)3(AAAAT)2*(AAAAAC)2	33922802	33922853	AGGATGCGATTTGTTTGCAT	GAGTGGTTAGACACGACTATTTGG	33922652	33922881	230	59.805
FHS15127	A01	p5	(AACCA)2	33953935	33953944	CAGCCCACCTTGAATGTTTT	GGTCAGGCATCCACAACTCT	33953896	33954079	184	60.0455
FHS15148	A01	c	(CTAATC)2tttacgtctt(ATTTA)2	34103494	34103525	ATGAACACCGAAACAAGCAT	TCTTGAAGCCCATTTAGAGCA	34103460	34103694	235	59.0215
FHS15202	A01	p6	(ATTAAA)2	34352070	34352081	GGTTCATGGAGATGTTGCCT	TCAAGAGCATTGTGACGGAG	34351957	34352136	180	59.959
FHS15244	A01	p6	(ATTTAA)2	34453852	34453863	ACTGCGAATGGTGTTATCGG	AGGAGTGGACATTCCCACAG	34453756	34453914	159	60.438
FHS15285	A01	p6	(ACGCGT)2	34640774	34640785	TTGTGGCTCAGATTTTGCAC	AAAAAGGGTCACCCACACCT	34640712	34640815	104	60.2435
FHS15304	A01	p5	(CAATC)3	34717688	34717702	TCAACTTCAGCCAAGCCTTT	TGCTTCTTGTTATCGATGCG	34717576	34717844	269	59.9845
FHS15313	A01	p5	(TTTAT)2	34728840	34728849	TGATCCAACTTCGGACATCA	ACTGCCCTTTTCAACCAATG	34728715	34728980	266	60.0095
FHS15350	A01	p5	(TAATT)2	34923721	34923730	TGAGATCCTGTCATTCACCG	CCGTCAAAAATCCAATCGTC	34923689	34923929	241	59.97
FHS15351	A01	p5	(TTTGA)2	34923880	34923889	TGAGATCCTGTCATTCACCG	CCGTCAAAAATCCAATCGTC	34923689	34923929	241	59.97
FHS15484	A01	p6	(TTTTTA)2	35421153	35421164	TCCGCTTAAAACATCATACTCG	TGCAAAAGGCACTCTGACAC	35421114	35421258	145	59.6535
FHS15485	A01	p5	(TATTC)2	35421190	35421199	TCCGCTTAAAACATCATACTCG	TGCAAAAGGCACTCTGACAC	35421114	35421258	145	59.6535
FHS15508	A01	p6	(ATCAAT)2	35589124	35589135	ACTTTCATCTGGGCATTTCG	CACGTTCTTGCTTAAGGTTGTG	35589043	35589170	128	59.959
FHS15598	A01	p5	(AAAGC)2	35957989	35957998	GTTCCCTTCCCTCCACTCTC	GTGGAAGCAAGTTAGGCTGC	35957936	35958042	107	60.036
FHS15613	A01	p5	(GGTAA)2	35979924	35979933	TGATTTCGGTGTTGGACTCA	AAGCTTATTGGAGAGTGCCG	35979771	35979955	185	59.782
FHS15670	A01	p6	(GAAAGA)2	36135907	36135918	TGAAGAAATCCTCTGCGTCA	TCCAACAATCAGAATCAGCG	36135755	36135991	237	59.6605
FHS15734	A01	p5	(TGAGG)2	36592383	36592392	TAGTCCCGGGGAAGGAATAC	AATTGTACAAGGTGGCTGGC	36592191	36592441	251	60.0725
FHS15788	A01	p5	(TCTTC)2	36877880	36877889	TTCATTCAAATAGCCGGTCC	GAGGAACCCGAAAAAGAAGG	36877769	36877939	171	59.9735
FHS15842	A01	p6	(TTTTTC)2	37158821	37158832	TTGGAATTCGGAGAATCTGG	AACATACACTCCCCCTTCCC	37158756	37159024	269	60.029
FHS15845	A01	p2	(TA)5	37159361	37159370	TTGAAGGGTAGTTTGCCAGG	GTTTCTCTCGACCAGCCAAC	37159164	37159423	260	59.977
FHS15952	A01	c	(ACCGG)2tcaatgaacc(GGTAA)2	37824224	37824253	ACATTCTCCCCTTTCCCAAC	AATCGGTTGAATTCCGATTG	37824090	37824305	216	59.9655
FHS16008	A01	p5	(TGGAA)2	38149245	38149254	AAGCCACCCTCACTAAGCAA	GAACCTTGATTTGAGGTGCC	38149120	38149298	179	59.7035
FHS16014	A01	p5	(TTTGC)2	38276380	38276389	ACATGTGGAAGAGGCACTGA	CACCATTGCTCTGTAGCTCG	38276338	38276535	198	59.438
FHS16019	A01	p6	(TGCACA)2	38322190	38322201	GCTTGCAAATGAGTGCTGAA	TTCCTAGAAGTGCCAACGCT	38322125	38322399	275	60.0785
FHS16025	A01	p5	(GCTCT)2	38359283	38359292	CAACATCTCATCTGCCCTCA	GGACGCCCATTAATTGAGAA	38359217	38359344	128	59.844
FHS16047	A01	p6	(TTTCCC)3	38451613	38451630	CAACCCTTGAGGCAACTCTC	CCACCGAGAAAGGCAGAATA	38451539	38451679	141	60.025
FHS16048	A01	p6	(AAACAT)2	38456781	38456792	TTTGCAAACTAACCCCTCTGA	GCTCTGTCAAGAATGGGAGC	38456646	38456853	208	59.845
FHS16083	A01	p5	(ACTAA)3	38540161	38540175	GAATGAATTCAAGGGACCCA	GCTGAAATGGCTGGAGTTTT	38540069	38540292	224	59.5215
FHS16084	A01	p5	(AATTC)2	38540226	38540235	GAATGAATTCAAGGGACCCA	GCTGAAATGGCTGGAGTTTT	38540069	38540292	224	59.5215
FHS16085	A01	p5	(TTTCC)2	38540750	38540759	AATGCGTTTTGTGTTCATCG	AAGTTGGGTAAGGGAAGCGT	38540647	38540806	160	59.794
FHS16115	A01	p5	(ACTCA)2	38701525	38701534	CAAGAGGGTAGCGTTTGAGC	TTGTCGAAGACGTTGGAGGT	38701351	38701589	239	60.3525
FHS16162	A01	p3	(GTA)4	39146942	39146953	AATTCTCCCCGTAGCCTCAT	GGAGGTTGTTGGGATTCAGA	39146853	39147047	195	59.914
FHS16206	A01	p6	(AGAACC)2	39307470	39307481	CCAAATCAGAATTTAAAGCACAA	TGTGTTTTGGTAATTTCTTCGGT	39307322	39307594	273	59.0835
FHS16306	A01	p5	(TAGGA)2	39939820	39939829	CAAAGGGGAGCGAACAATTA	TGGCAAAGTACAAAAGCTGG	39939631	39939851	221	59.5155
FHS16355	A01	p6	(GAAATT)2	40752170	40752181	CCAACAGTCGCAAGTTTGAA	TGCCACTTTTAGTTTATGAAGCC	40752018	40752210	193	59.7865
FHS16372	A01	p5	(GAAGA)2	41008427	41008436	CTTTTGTGCACTGCCACCT	ATCACCTCTTCACTGGGCAC	41008361	41008594	234	60.0045
FHS16391	A01	p5	(ATTGA)2	41329054	41329063	ACTCCACAACCGCACATACA	CACTTGACTCTGGCCATTGA	41328960	41329233	274	59.9315
FHS16453	A01	p5	(CACGT)2	41900155	41900164	TGCAATCAACCTGCTGACTC	GACTCGCGAAACACAACTGA	41899979	41900257	279	60.012
FHS16517	A01	p6	(GCACGC)2	42545396	42545407	TGACGCGTACACGTGGTAAT	AGCCAAATGTCAAATCCAGG	42545236	42545448	213	59.9955
FHS16523	A01	c	(AAGAA)2gatgatgatgaa(GAAGAT)2	42606891	42606924	TGAGAAGGTGGAACAAGAAGG	GGGTGTTACGCTCAGAACAAA	42606858	42607123	266	59.7375
FHS16581	A01	c*	(ATATA)2(AT)8*	43186756	43186776	ACGTTTTGCGCTTTTCAAAC	GGGGATAGGTGAATATGGGG	43186680	43186951	272	60.2545
FHS16608	A01	p5	(GAGCC)2	43339772	43339781	TCGACGCAGTCATCGTAGTC	CCCATTTGCCTTGTTTCACT	43339742	43339850	109	59.9935
FHS16609	A01	p5	(GAAGC)2	43339803	43339812	TCGACGCAGTCATCGTAGTC	CCCATTTGCCTTGTTTCACT	43339742	43339850	109	59.9935
FHS16615	A01	p6	(AGGGAG)2	43372407	43372418	TCAACATTTCTTGAAGGCCC	TTCACCCTGAAGACCCTGAC	43372294	43372494	201	60.0695
FHS16639	A01	c	(ACGCGT)2cctt(TACGCG)2	43659269	43659296	TAATTTCGCATTTTGTCGCA	CGGAGAAGAACACCTTAGCG	43659193	43659404	212	60.1095
FHS16714	A01	p6	(AGTAGA)2	44568190	44568201	TGATGAATGTAACAAGAAGGAGTTG	AGAGGGATGGCTGACTTTTG	44568161	44568344	184	59.4365
FHS16727	A01	p6	(TTAAAC)2	44707108	44707119	TCTGACAAAGGGTTGAGACG	GGGTCTTCACTTGCATTGGT	44706899	44707168	270	59.4125
FHS16880	A01	p3	(AGA)5	45313269	45313283	TTGGTCCTTAGCAAAATGGA	GAAGCCATGCCGACATTTAT	45313200	45313336	137	59.0715
FHS16922	A01	p5	(TTTTA)2	45557360	45557369	GAAGAATTCGAATAAAGGGTGG	TCTTTCTTCTCTTTCAAAAATTCCA	45557282	45557525	244	59.3885
FHS16923	A01	p6	(ATAGAA)2	45557452	45557463	GAAGAATTCGAATAAAGGGTGG	TCTTTCTTCTCTTTCAAAAATTCCA	45557282	45557525	244	59.3885
FHS16938	A01	p2	(AG)5	45663346	45663355	ACAAGAGGCTGTAGAGGGCA	CCCTAAAACCTAGAGAGAGGAGAA	45663259	45663381	123	59.3405
FHS17061	A01	p5	(AAATT)2	46138933	46138942	TGTTGTGCGGAACTCATGTT	AGGTTGACCACCACAACAAAG	46138809	46138966	158	60.0375
FHS17113	A01	p3	(GAT)4	46431272	46431283	TAAGTGGCGTGACTGTCCTG	ATAACTCAGGGGCTGCAGAA	46431143	46431334	192	59.8665
FHS17137	A01	p5	(AGCCT)2	46698769	46698778	GCTTTTCCCCATTGCTGTAA	GGAGAGGTGTCCTGTGCAAT	46698727	46698919	193	60.097
FHS17154	A01	c*	(TTATT)2(TTA)4*tttattcttctaaaaaa(TATTT)2(TTTA)3*	46787513	46787561	ACCTCATGTGTTGGCAGTTG	GAGACTGAAAAGATTCGTCCG	46787346	46787589	244	59.26
FHS17251	A01	p5	(TGAAT)2	47501174	47501183	ACACACATTGGCCAGGTACA	TGCGCTTTCACTTGCACTAT	47501036	47501223	188	59.759
FHS17302	A01	p5	(CATCC)2	47821435	47821444	TCCCATAGATCCAGTGCCTC	GCAGCAGGTCCCTATCTCTG	47821336	47821507	172	60.0035
FHS17347	A01	p5	(AAGGG)2	48122955	48122964	AATGACCAGTTGTGGAGATCATT	ATTGTTGGGAGGATTTGCTG	48122902	48123135	234	59.841
FHS17370	A01	p5	(CTTTT)2	48206475	48206484	CGAATATCCGTGCAAGTGTG	CCCATTCATTCGAACCCTAA	48206367	48206646	280	59.945
FHS17389	A01	p5	(TTATT)2	48371587	48371596	GGTCGTAATACCGCACCATC	TCAGTTTGTTCCATGTTGGG	48371476	48371691	216	59.805
FHS17421	A01	p5	(ACATA)2	48553787	48553796	ACCAAGCTCGATCCAAAGTG	TGGGCAAGGTAAGGTTTCAC	48553725	48553863	139	60.113
FHS17432	A01	p5	(TTTAT)2	48618314	48618323	ATCTTGAAGCCTGCATGTCC	CATAGAATGTCTGCGGCTCA	48618230	48618509	280	60.099
FHS17436	A01	p6	(AAATTT)2	48687287	48687298	TCACTGGTCAACGCAAGTCT	AATGCGAAAACGCAAATAGAA	48687131	48687410	280	59.6065
FHS17460	A01	p6	(AAAATT)2	48739817	48739828	TTTATCCAACATCATTGTAGCAAA	TGGCATGTTATCAGCATTTGT	48739762	48739971	210	58.8345
FHS17461	A01	c*	(AATTA)2actaacaat(TTAAA)2(AATT)3*	48739882	48739920	TTTATCCAACATCATTGTAGCAAA	TGGCATGTTATCAGCATTTGT	48739762	48739971	210	58.8345
FHS17500	A01	p6	(AAAATT)2	48870690	48870701	TGCTCATGGCTCAGAGAAAA	AGGCCCACATTTCTCAAGTG	48870561	48870810	250	59.892
FHS17501	A01	p5	(AAATT)2	48870734	48870743	TGCTCATGGCTCAGAGAAAA	AGGCCCACATTTCTCAAGTG	48870561	48870810	250	59.892
FHS17531	A01	p5	(TAAAA)2	49001979	49001988	AGTGTTCACCAAAGATCCGC	GTTGCGTTTTCGGTTTATCG	49001821	49002075	255	60.3035
FHS17577	A01	p5	(AATAA)2	49248893	49248902	CGTGTTCAAATGCCCAATAA	CGTGATTGAAGCTGCCACTA	49248741	49249007	267	59.7155
FHS17604	A01	p5	(CATTA)2	49346939	49346948	GGAAGCATAATCATGGGCAG	AGAGAAGGGAAGCGATGTGA	49346902	49347141	240	60.1925
FHS17625	A01	p6	(AAAATT)2	49371388	49371399	TTATGGGTTCGTGTCCCATT	TCTGTCATTTGATTGGTTCGAT	49371152	49371426	275	59.7425
FHS17648	A01	p5	(ATGAA)2	49408742	49408751	GAGGACGACTCGGGAGACTA	GAAGATTCAGCAGCTACCGC	49408592	49408840	249	59.765
FHS17664	A01	p5	(TTAGG)2	49615023	49615032	GCAGAATTCAAGCATGAGCA	TCCAAATTCAACATGATCACTCA	49614925	49615187	263	60.2315
FHS17689	A01	p6	(TCTCTG)2	49788413	49788424	GGGGGTTAGGTGGGAGTTTA	ATTTTTGGGTGATTCCAGCA	49788217	49788463	247	60.1775
FHS17775	A01	p6	(TCATTA)2	50154332	50154343	AACTCAACCCAAGATGGACG	GCCTCTCCTCACTGGCATAG	50154264	50154436	173	59.9695
FHS17852	A01	p4	(ATAA)3	50507465	50507476	AAACATGCTATGGGGGTACG	GAAAACGGACAAAAACCGAA	50507321	50507511	191	59.8305
FHS17872	A01	p6	(TCATTA)2	50586656	50586667	TGTTCCTTCAGTGCTTTTGTTG	TCCAGAGAGTTGGGGTTTTG	50586559	50586701	143	60.1995
FHS17900	A01	p5	(AAAAG)2	50824342	50824351	GAATGCACCAAAACTCAGCA	TCCTACTCATGTGCCTCTCTCTC	50824307	50824466	160	59.939
FHS17946	A01	p5	(GAGGT)2	51043996	51044005	GCACGAAGAAATAAACCCATC	CAGCACAAATTATTTCTCAAGCA	51043971	51044168	198	59.0035
FHS18031	A01	p5	(GAACT)2	51368508	51368517	ACAAGCAACCAATCATGACG	CAAGGATTTTGAGTGGGCAT	51368478	51368719	242	59.7525
FHS18049	A01	p5	(CACAG)2	51497699	51497708	GGGTTTCAGCTCGTTTGCTA	TCGCTTTGATTTGAATGGTG	51497536	51497789	254	60.025
FHS18253	A01	p5	(AGTTT)2	52557568	52557577	ATAATGGCGTCCAAACAAGC	GCCTTGACTAACTTCCAACCC	52557463	52557718	256	59.9785
FHS18254	A01	p5	(TATGT)2	52557641	52557650	ATAATGGCGTCCAAACAAGC	GCCTTGACTAACTTCCAACCC	52557463	52557718	256	59.9785
FHS18272	A01	p3	(ACC)4	52566592	52566603	CCGTAAATTTCTGGCTGTGG	AAGTTCTGCTCCCTTTCCCT	52566390	52566650	261	59.908
FHS18377	A01	p5	(CTTTT)2	53313153	53313162	AAACGACCGTGGATAAGGTG	CGCTCACGTAACCGATAACC	53312913	53313185	273	60.188
FHS18383	A01	p5	(ATTTA)2	53315673	53315682	AATCTGACAACCCACAACCA	CAGTAGCCATTGTGAGTGCC	53315632	53315896	265	59.0725
FHS18437	A01	p5	(ATAGT)2	53522834	53522843	TGCTTTTCTGTTGATCACTCG	TTGAGAGACGATCCGAGGTT	53522732	53522942	211	59.432
FHS18453	A01	c	(AAATC)2ttttcaaaattt(TAAAA)2	53667101	53667132	TTTAAATTCAAATTTcaccccc	TCGAAAAAGAAGAGAGAGAAAGAGA	53667007	53667277	271	59.2895
FHS18454	A01	p6	(TTTTTC)2	53667198	53667209	TTTAAATTCAAATTTcaccccc	TCGAAAAAGAAGAGAGAGAAAGAGA	53667007	53667277	271	59.2895
FHS18472	A01	p5	(TCCGG)2	53900609	53900618	TGAGCGGTTCTTCTCTCCAT	TTCCCCTTATTCCAACCTTTTT	53900522	53900707	186	60.0005
FHS18473	A01	p5	(TAAAA)2	53900665	53900674	TGAGCGGTTCTTCTCTCCAT	TTCCCCTTATTCCAACCTTTTT	53900522	53900707	186	60.0005
FHS18595	A01	p3	(ATA)5	54524906	54524920	CGTAAGCCTGTCCTTTTTCA	AAAATCCTAGAAATGATGTTTGGAA	54524753	54524948	196	58.6825
FHS18609	A01	p5	(GCTGG)2	54550963	54550972	AGAATTCGACATTGGAGTGGA	ACACCAACAAAATGCTGCAC	54550927	54551085	159	59.581
FHS18648	A01	p2	(TA)6	54775672	54775683	CTTTCCTGAGCGTTGCACTT	TGTCTGCATCGTCAAATAGTGTT	54775588	54775867	280	60.131
FHS19018	A01	p6	(TACAAA)2	56195085	56195096	TTGGCTACCGAAAGATTTGAA	CGTGGTAAGTCTCGGATGGT	56195032	56195297	266	59.848
FHS19020	A01	p6	(CACGTG)2	56214819	56214830	TGGGTGAATTTGTGTTTCCA	TTGGACAGAAAGTTACGGGG	56214662	56214887	226	59.878
FHS19047	A01	p5	(CGGGT)2	56259242	56259251	AAATCACAGTGGCCAGAACC	GATCTGCAACGCAAGCATTA	56259095	56259323	229	59.978
FHS19118	A01	p5	(TTGAG)2	56606802	56606811	CGCGGTTCTGTCTTCTTTTC	AAATATCGGTCCAATCGCAG	56606769	56606893	125	59.958
FHS19142	A01	p3	(AAT)6	56711670	56711687	TCATAGTGGGGATGTAAGTGGA	GAACAAAGGTTGCTACATTCCC	56711546	56711808	263	59.5945
FHS19177	A01	p6	(AAAAAT)2	56787640	56787651	TGGGCTAAGGTGGAAGAATG	TTGGTAGAGACGGTGGTCGT	56787563	56787818	256	60.3165
FHS19185	A01	p5	(AAAAC)2	56798642	56798651	TCATGAGCCCATTTCAATCA	TGAGTGCTAGCCACTGCATA	56798581	56798859	279	59.098
FHS19186	A01	p5	(CAAAT)2	56798721	56798730	TCATGAGCCCATTTCAATCA	TGAGTGCTAGCCACTGCATA	56798581	56798859	279	59.098
FHS19243	A01	c	(GTTT)3ttac(AT)5	57047141	57047166	AGAAGAGCTCAACGATGGGA	GATGAACCGAAAGAACCGTC	57047030	57047207	178	59.741
FHS19363	A01	p5	(ATGTG)2	57245008	57245017	CTTGGTGGCCTGTGGTTAAT	TGGCCAAATCTACTTCCACC	57244960	57245158	199	59.893
FHS19364	A01	p5	(TTTGT)2	57259773	57259782	GGAATTGGCGTGTTGACTTT	AGTGCTGCGAAGACGCTTAC	57259605	57259879	275	60.359
FHS19412	A01	c	(AAAGAA)2(AGAAAA)2	57411149	57411172	GCCAATGTAGTTGATTTGAAGC	TTATTCCCTTGAGCCCTCCT	57411088	57411307	220	59.4
FHS19445	A01	p6	(AATAAA)2	57587802	57587813	TTGGGTTTGTGTTCATCTCTT	CGGTTTGTTTATTTGCTTTCTTC	57587733	57588012	280	58.2005
FHS19446	A01	p6	(ATTAAT)2	57587835	57587846	TTGGGTTTGTGTTCATCTCTT	CGGTTTGTTTATTTGCTTTCTTC	57587733	57588012	280	58.2005
FHS19447	A01	p5	(ATTTT)2	57587872	57587881	TTGGGTTTGTGTTCATCTCTT	CGGTTTGTTTATTTGCTTTCTTC	57587733	57588012	280	58.2005
FHS19448	A01	p5	(TAAAG)2	57588376	57588385	TCAGCCTCCTTAGCTTGATGA	TAGCGAGGTCTGCAGTAGCA	57588316	57588555	240	60.007
FHS19449	A01	p5	(AAAGA)2	57588617	57588626	TGCTACTGCAGACCTCGCTA	ACGGAGACGCGCATATAAAA	57588536	57588782	247	60.2595
FHS19506	A01	p6	(CAGGAA)2	57770613	57770624	CAAACAGTGCAGTTTTTCAGTTT	CAACGACCACCTTCCTCAGT	57770574	57770753	180	59.3425
FHS19514	A01	c	(TTTTTC)2t(ATTTTA)2	57793462	57793486	GCATTGTCTCGTGTAGAGAGGA	GTTTATGGTGTGCGATGTGG	57793327	57793584	258	59.674
FHS19515	A01	p5	(TGAAA)2	57794254	57794263	TTTCCCACTGAAAAAGGCTC	CATCGATGTTGCATATCTTGCT	57794043	57794307	265	59.706
FHS19559	A01	c	(GATCC)4gataattttaatacgg(ATCGA)2atttttggctat(ATCCG)4	57883288	57883365	TCCGATCCGATCCAATCTAC	TGGAGATGTGCTAATTTTGACC	57883215	57883433	219	59.4725
FHS19605	A01	p5	(TTTTG)2	58014708	58014717	TCATTGACCAACATGAACACAA	TCCACCCACATGTCGATTAG	58014544	58014808	265	59.6165
FHS19623	A01	p5	(ATTGC)2	58029200	58029209	CACAAATACATTGGTGGCTGA	TGGAGGACTCGAACCTTGAC	58029073	58029309	237	59.846
FHS19679	A01	p5	(AAAAT)2	58108905	58108914	TCAAATACAAGTCCCACCCC	GTTCAGGAATCTTCGGTGGA	58108853	58109003	151	59.8485
FHS19680	A01	p6	(TATATG)2	58108946	58108957	TCAAATACAAGTCCCACCCC	GTTCAGGAATCTTCGGTGGA	58108853	58109003	151	59.8485
FHS19797	A01	p5	(AAATA)2	58504399	58504408	TGTTCAACATCCcaaaataaataaa	TCTTTCTTCCACCAAATGCT	58504369	58504630	262	58.0985
FHS19875	A01	p3	(AGG)5	58666591	58666605	AAGGGAGGGATAAGAGGGGT	TTCGAAGGCATACCAGAAGG	58666561	58666752	192	60.175
FHS19894	A01	c	(AGAGAC)2ggca(AGACTG)2aaagacagagacta(AGAGAT)2	58688611	58688664	TTCGAAAAGGTGCCTGTTGT	TCTGTCATTCACTTTGCACCA	58688456	58688708	253	60.481
FHS19926	A01	p2	(TC)6	58768656	58768667	CGCCGGATAATTACACTTCC	TCGTGCAATAGCACTCTGGT	58768570	58768803	234	59.4515
FHS20084	A01	p6	(GATCTT)2	59441932	59441943	TGTGAAATTTGCATGTCGGT	TTGATCCGGTCATGAAGACA	59441716	59441971	256	60.01
FHS20092	A01	p5	(AATTG)2	59468371	59468380	TGAAAAGAGAATTGAAAACCAAA	CGAATTCGTGGGGGATATTA	59468338	59468506	169	58.7935
FHS20229	A01	p5	(CAAAC)2	59956794	59956803	GCTTCAATGGTGCAGAACAA	CATAAACACGGTTGGACGTG	59956562	59956828	267	59.864
FHS20281	A01	p2	(TA)5	60303340	60303349	CGCAACCGGATCTAATGTTT	GCCTTTGAAGAAAAAGGGGT	60303291	60303451	161	59.7655
FHS20282	A01	c	(ATTAT)2cgatcgga(GTGTT)2	60303382	60303409	CGCAACCGGATCTAATGTTT	GCCTTTGAAGAAAAAGGGGT	60303291	60303451	161	59.7655
FHS20312	A01	p5	(ACGTG)2	60452412	60452421	TCCTCTTCTCTCATCGTTGATGT	TCCTTCCTTTAGGGTTGGAAA	60452381	60452518	138	60.093
FHS20438	A01	p5	(TGATG)2	60914056	60914065	GGGCTGGAGACTATGAAAGG	TCAAACCACAGCCATACAAAA	60913997	60914275	279	58.907
FHS20440	A01	p6	(GAGAGT)2	60915556	60915567	AGTTGGCCCCAAGTTCAATA	AATCGGAGCATTGTAGCTCG	60915490	60915658	169	59.9015
FHS20441	A01	p5	(GAGAA)2	60915594	60915603	AGTTGGCCCCAAGTTCAATA	AATCGGAGCATTGTAGCTCG	60915490	60915658	169	59.9015
FHS20475	A01	p5	(TTGTG)2	60975742	60975751	TTTTAGTGGCTGATTTGGTGT	AGATTCAGCCATTTCTAAAGCC	60975641	60975906	266	58.1015
FHS20607	A01	p5	(AATCA)2	61474509	61474518	AGGACCGCTTGGTTTTATCA	CGACGTTATGCTGCTTTTCA	61474344	61474618	275	59.7915
FHS20649	A01	p5	(TTCTC)2	61604799	61604808	CAATAACCAAATCACTGGCG	TATTTGCCCGCTGGATATGT	61604762	61604989	228	59.6735
FHS20746	A01	p5	(CATCA)2	62198034	62198043	TTACCGACCCTAACACTCCG	GGCAATTGTCCCTTGTCACT	62197992	62198242	251	59.9795
FHS20780	A01	p6	(TCTCTA)2	62259773	62259784	CACGTGCCTGTCATGTGTTA	TAATGGACGGAGAGGCATTT	62259557	62259828	272	59.346
FHS20852	A01	p6	(AAGTAC)2	62881787	62881798	TCGTAGGAAGTTTCGCTCGT	GCTTACACAAGCTCGCTTCA	62881762	62882015	254	59.693
FHS20915	A01	p4	(TATT)3	63153763	63153774	AAATTTGTGTTGCCTAAATTACCA	TTTGTCCCCCGTTAGAATTG	63153652	63153930	279	59.367
FHS20916	A01	p6	(AATTAA)2	63153815	63153826	AAATTTGTGTTGCCTAAATTACCA	TTTGTCCCCCGTTAGAATTG	63153652	63153930	279	59.367
FHS20925	A01	p5	(ATGTA)2	63162406	63162415	GCGGTGGCAGTGGTAGTAAA	TGGCATAATTGGATCTGACAA	63162269	63162537	269	60.03
FHS20926	A01	p5	(AAGCA)2	63162461	63162470	GCGGTGGCAGTGGTAGTAAA	TGGCATAATTGGATCTGACAA	63162269	63162537	269	60.03
FHS21002	A01	p6	(TCCAAC)2	63359592	63359603	ATTCATGGGTCCCCCTACTC	CTTTTAAATGGCCGATCAATG	63359404	63359639	236	59.7285
FHS21076	A01	p6	(GTTTTT)2	63477575	63477586	AGCCAATTTCAGTACCGACG	TGCTACCACAAAATTCACTTTCA	63477423	63477690	268	59.9045
FHS21109	A01	p4	(AAAG)3	63665018	63665029	TAGCCACGACGCAACAATAG	TCCGCTCATCACAATGCTAC	63664966	63665215	250	59.8625
FHS21110	A01	p5	(GTTAG)2	63665080	63665089	TAGCCACGACGCAACAATAG	TCCGCTCATCACAATGCTAC	63664966	63665215	250	59.8625
FHS21171	A01	p5	(AAGAT)2	64209087	64209096	tcaaagagtcaaaagaaagaaaagg	AAAAATTTAAGTTTGGTGTCTTGTTT	64208962	64209199	238	58.726
FHS21172	A01	p5	(AAGAT)2	64209120	64209129	tcaaagagtcaaaagaaagaaaagg	AAAAATTTAAGTTTGGTGTCTTGTTT	64208962	64209199	238	58.726
FHS21177	A01	p5	(GTTTA)2	64257202	64257211	CAGGGAGACACCGAAAATGT	AAACAAGGCAAGATCACAACC	64257066	64257325	260	59.5285
FHS21327	A01	p5	(AATAT)2	64905231	64905240	CACTGGTTTTGTGTGTTCGAG	CGTGCTAAAGGTTAGGGTGC	64905193	64905450	258	59.507
FHS21330	A01	p5	(AACCG)2	65010952	65010961	GCATCTGTCAATAGATCAATCACC	ACGGTCGAATCGGTTGAA	65010740	65011019	280	59.958
FHS21354	A01	p5	(CTCTG)2	65082421	65082430	TAATCGGAGTCTTGCCCATC	TCAAGCGATGTTTTGAGGTG	65082288	65082481	194	59.938
FHS21358	A01	p5	(TCTAT)2	65103608	65103617	TTCATCACCGCTGATCTCTG	TTGCTGGTTAGATGTGCGAG	65103504	65103764	261	59.9765
FHS21361	A01	p5	(ATTTT)2	65138676	65138685	CTTGTGTGTTGCTGTTTGGC	CCAATGTCGAGTTGAAAACG	65138515	65138737	223	59.7585
FHS21387	A01	c*	(TACTTT)2(TTTAC)2*	65254023	65254036	GGTTCACACCTCAACGGAAG	GCAACGCTCTATCATCCTCC	65253936	65254072	137	60.174
FHS21489	A01	c	(GTTTG)2gatctgaggagatta(ATGACC)2	65701416	65701452	GCTTCACCCTCTCCCAATTT	CAGTTAAGGTGTCGGAGATGC	65701377	65701558	182	60.096
FHS21561	A01	p5	(TAAAA)2	65990248	65990257	CAAACTTGCCCCACCTAAAA	ATATCGGCAAAGATGCTGGT	65990014	65990290	277	59.762
FHS21562	A01	p5	(ATTAA)2	65990772	65990781	TCGTGGCTAAGGGAATAGTCA	ACTCCACTCGCTCTCAATCC	65990671	65990948	278	59.563
FHS21605	A01	p6	(AATCAC)2	66231967	66231978	GAAAGTAAGGGGCGAGAACC	GTTGCGAGCAATCAACTGAC	66231793	66232058	266	59.762
FHS21710	A01	p5	(GAGAA)2	66415148	66415157	CAATAAGCGCAGCGTCAATA	ACGCTACCGCGTCATTATTC	66415062	66415286	225	60.063
FHS21711	A01	p2	(GA)5	66415199	66415208	CAATAAGCGCAGCGTCAATA	ACGCTACCGCGTCATTATTC	66415062	66415286	225	60.063
FHS21738	A01	p6	(TTATCT)2	66492673	66492684	AGGCACATTGGTGATTGAGA	GAGTGCCACGTCAACAAATG	66492585	66492727	143	59.625
FHS21779	A01	p5	(CATGA)2	66698716	66698725	TCGAAGGAAGTAACATGATGGA	TGATCCCTGGAAGTTTACCAC	66698658	66698797	140	59.2335
FHS21785	A01	p5	(ATGAA)2	66751038	66751047	TGACCAAGACATTGGCAGTT	CGGAGATGCTTACTTTCCCA	66750956	66751104	149	59.6725
FHS21802	A01	p5	(CTTCT)2	66765468	66765477	CTAACGGCAACAGCATCTCA	CGTGTTGCCAGAGCAATAGA	66765350	66765607	258	60.011
FHS21840	A01	p6	(ATTCGA)2	66799650	66799661	GACTCGGAACAAATGGAGGA	TCCCTTACACTCGCACACAC	66799603	66799716	114	59.9005
FHS21942	A01	p6	(AAATAT)2	67135670	67135681	TTGCCTGCGTTATAGCTCCT	TGTCAGTAGTTGAATCTTTCGGA	67135592	67135782	191	59.448
FHS21944	A01	p5	(ATTTA)2	67142132	67142141	TCGTCATAAAGCAAGTTTCGAG	AATACTAATTAATTTGAAACCAAATGC	67141999	67142249	251	58.526
FHS21946	A01	c*	(AAGAA)2(AAAG)3*aag(GAAA)3taaag(AAAGGA)2	67142459	67142506	GAAACCTTAGTCCCCATGCC	CTCCACCCTCTCCTTCTTCC	67142418	67142539	122	60.4395
FHS21948	A01	p2	(TA)5	67145504	67145513	TTCCCTTTTTCAGGACATGG	CAAACCACATACAACACTTAACGAG	67145336	67145543	208	59.906
FHS22016	A01	p5	(GTTAA)2	67452877	67452886	GCAAGAAGCTGAGTTGGCAT	CACGCTTGCAGATGTGACTT	67452838	67453077	240	60.3015
FHS22057	A01	p6	(AGGTAA)2	67537519	67537530	GAATTTTGTGATTCTCCTTCCA	TCGTTCATATCAATTCCTTAAAACA	67537486	67537758	273	58.5855
FHS22063	A01	p5	(TTTTA)2	67545612	67545621	AATGAAACCTCCATCCATTG	CTGCAATAATCCTTCCGTCA	67545554	67545770	217	58.0105
FHS22105	A01	p5	(CAACT)2	67662508	67662517	AACCATTTACAAAACCTACCCG	GGAAAGCTGCTGGAGCATAG	67662434	67662551	118	59.6605
FHS22212	A01	p5	(AGCAA)2	68224760	68224769	GACCTAACTGCTGCAGCCTC	ATTGAGGCACATCCACCTTC	68224702	68224839	138	60.049
FHS22283	A01	p5	(GTTGG)2	68494592	68494601	TCAATCTGGCCCTTGAACTT	AAGGACAACGAGGCTCTCAA	68494473	68494631	159	59.8295
FHS22334	A01	p5	(ATATA)2	68719845	68719854	TCTAACTCCATTGTTGGGGC	TGAAGAATCGACCATTTCTTTAG	68719752	68719946	195	58.762
FHS22353	A01	p5	(ACTAG)2	69089892	69089901	GATAGATGCCACGGTCCCTA	CGGAAGTGGATTTCTGCATT	69089845	69089947	103	59.9955
FHS22424	A01	p6	(TTTGGT)2	69500079	69500090	TTGCACGTGCTACTGTATTCG	CCAAAATTCTTGGGCTGAAA	69500009	69500191	183	59.997
FHS22547	A01	p6	(TCTCAT)2	70173694	70173705	GGATTGCAGTTGTAAACACCAC	CGCCATGGATATCACCAAAT	70173642	70173908	267	59.9795
FHS22596	A01	p5	(AATTA)2	70486063	70486072	TCCCTTAGCCTGCTTCTCAA	AGAGAAATGCTAGGGCCATT	70485881	70486124	244	58.995
FHS22643	A01	p5	(AAATT)2	70586931	70586940	TGTCCAGGCAAAAACGATTA	AGCCCAAAGTGAGTGATTATGT	70586790	70586976	187	58.453
FHS22716	A01	p5	(GAAGA)2	70747787	70747796	GGCATACTGGATGTCAGGCT	TGGGATGCTTTCACTGTCTG	70747692	70747968	277	59.9675
FHS22731	A01	p6	(ATGATT)2	70761794	70761805	TTGATGGTGGCTGCTGACTA	CCTGTCATATCATGCCAAAATG	70761767	70762025	259	60.311
FHS22732	A01	p5	(ATGAA)2	70761859	70761868	TTGATGGTGGCTGCTGACTA	CCTGTCATATCATGCCAAAATG	70761767	70762025	259	60.311
FHS22737	A01	p5	(TAATA)2	70773254	70773263	GCTTTAGCCCAAGTCAATGG	AGCAAACTCAATTGGCACAT	70773189	70773309	121	58.9685
FHS22756	A01	p2	(AT)5	70839677	70839686	CAACATGCATGCTTCTCTTCA	GTTTCAACCATTGTTTGTGATTC	70839622	70839821	200	59.197
FHS22757	A01	p6	(TATAAT)2	70839751	70839762	CAACATGCATGCTTCTCTTCA	GTTTCAACCATTGTTTGTGATTC	70839622	70839821	200	59.197
FHS22822	A01	p5	(TGAAT)2	70918200	70918209	TCAAAAGCTTCATGGCGTTA	CTTCAACTTCATTTAAATTTCGCA	70918113	70918315	203	59.5675
FHS22828	A01	p6	(ATTACA)2	70921751	70921762	CTCCAAAAAGCTCAGAACCG	TCAACTGATCATTCAAGCCAA	70921585	70921857	273	59.624
FHS22910	A01	p2	(AG)14	71034593	71034620	GAAAACGTGCTCTACGGGAC	TCCTAAATCCTAAGAGAGGGGA	71034397	71034647	251	59.0495
FHS22915	A01	p5	(AAAAT)2	71047284	71047293	GTTGAGAGATGGAGACCCGA	GGCTTTTTGTTTTGCGGTAA	71047162	71047345	184	60.154
FHS22969	A01	p5	(CCGAA)2	71229208	71229217	AAGTTTTGGGCAAGTGATGG	TAGCTCGTATGGCAGGCTTT	71229047	71229289	243	59.987
FHS22984	A01	p5	(CTCCC)2	71314442	71314451	GCTCAGCAAGGTTGTCATCA	AAAGGCGGTAGTGATTGTGG	71314322	71314514	193	59.9925
FHS23050	A01	p6	(GTTAAA)2	71507018	71507029	CTTCCGATGATCTTTGCGAT	CGACATACCCCATGAAATCC	71506954	71507187	234	60.0955
FHS23188	A01	p5	(ATTCA)2	71988201	71988210	CATTTTCAAGCTCAAAAAGTGAGA	TGGTCGAACCATAATGAGAGAG	71988105	71988308	204	59.564
FHS23241	A01	p2	(TC)6	72090825	72090836	TCTCTCTTCTCACCCAGGGA	ACAACGTTTCTTTCCCTCTTTTT	72090693	72090920	228	59.752
FHS23242	A01	p4	(AAAG)3	72090879	72090890	TCTCTCTTCTCACCCAGGGA	ACAACGTTTCTTTCCCTCTTTTT	72090693	72090920	228	59.752
FHS23254	A01	p2	(TC)5	72103850	72103859	ACAATTTCGTGCACCAATGA	GAAAAGATGGCACGAATTGC	72103763	72103940	178	60.283
FHS23348	A01	p5	(CTTTT)2	72284837	72284846	TCCCACTAACGTGCCACATA	CCATACGGTCTCACCAAAGAA	72284631	72284898	268	59.983
FHS23376	A01	p5	(TTAAA)2	72304041	72304050	TGCTCGAAGCTTGGATTTGT	TCATACATACGCACGCCCTA	72304008	72304266	259	60.516
FHS23466	A01	p5	(ATCGG)2	72493003	72493012	TTTCTCCATTTCTTTGTCTTTCTGT	GGCGATTCAGAGACTGGATT	72492846	72493066	221	59.4775
FHS23472	A01	p6	(TTTGTC)2	72498522	72498533	TGGAGTAAAACCGAGTTGGG	AATGAAAGAAAATTGCATCAACA	72498497	72498670	174	59.3145
FHS23474	A01	p5	(ACCGC)2	72501213	72501222	TCCAATCCAATCTAAACCGC	CGAAATCAACCAGTTGGACC	72501077	72501332	256	60.127
FHS23601	A01	p6	(TATTGA)2	72820644	72820655	AAAAGAAGGGGTATGTGGGG	TCTGTCTGAGGCCTCTGGTT	72820565	72820774	210	60.016
FHS23641	A01	p5	(TCTGA)2	73037198	73037207	TCTGGATTTGGGTCGAGTTC	CTCGGAGCAACCAAGAGTTC	73037109	73037342	234	60.0195
FHS23643	A01	p5	(ATATA)2	73040014	73040023	GCCATAAAACAAAGCGGGTA	TCCGATTTCAAAAATCTCGG	73039851	73040065	215	59.9865
FHS23714	A01	p5	(AAAAT)2	73298559	73298568	CAAGACGGATACGGGGATTA	GCAATCACAAATGTTGCTGG	73298442	73298661	220	59.9485
FHS23776	A01	p5	(AATTT)2	73564322	73564331	TTAAGTTGGAATTGTTTGGCA	ATTTCGGGGGAGTGAGATTT	73564219	73564458	240	58.983
FHS23814	A01	p5	(TATAA)2	73619777	73619786	GGCGAGGATAACAGGATTGA	TGCCAATAGACTTTGGACCC	73619545	73619809	265	59.9845
FHS23823	A01	p5	(ACCGG)2	73629095	73629104	CCATTGGAACAACTTGCAAAA	CCTCCTGCGATTCAAACATT	73628942	73629170	229	60.477
FHS23942	A01	p6	(ATTTTT)2	73832393	73832404	TCGATCCTAAATCCGAGGGT	CGAATTTTGGCAGGGATTTA	73832359	73832489	131	60.344
FHS23956	A01	p6	(CATTAA)2	73840826	73840837	GAGAAGGCTTAGAATTGACACCA	ATTCGAATTGGTTGAACGGA	73840747	73840901	155	60.0425
FHS24031	A01	p5	(ACAAG)2	74216216	74216225	AAGTGTCCGGAACTCTGTGC	ACCGATCATCATCCCAAAAA	74216142	74216298	157	60.22
FHS24060	A01	p5	(GAACC)2	74278642	74278651	GCTACTGGGGTTTCTTGTTCTT	CGGTGATTTAATGGTTGGGA	74278616	74278735	120	59.691
FHS24079	A01	p5	(TTTCT)2	74346350	74346359	GTGGAAGCCAGAAAACCAAC	TGAATGCCATTTTTCCGACT	74346315	74346481	167	60.011
FHS24246	A01	p5	(ACCGG)2	74700055	74700064	TGCATATGACTTGCCTTTCG	AACTAAACCGGTTCAACCCC	74699902	74700141	240	59.961
FHS24357	A01	p5	(CGTTT)2	74888138	74888147	GCTATCAGGTTTATGGGCGA	AGGGCATGATTATTGTCGGA	74888085	74888210	126	60.178
FHS24414	A01	p6	(TGGATA)2	74980430	74980441	CTCAACACCTCTGTTCGGGT	AGCCTAGGCAAGAGGAAAGG	74980385	74980563	179	60.0635
FHS24439	A01	p5	(CTTTG)2	75096948	75096957	GAGGAAATCCGATTCGTCAA	TGAAATTAATGAGGGAAGAGAAAAA	75096852	75097015	164	59.781
FHS24462	A01	c	(TTAAAA)2atta(AAAATT)2	75221405	75221432	CATCCAAAATTCAAATAAAAATCA	CAATTCGTTTGTATGGTGCG	75221269	75221507	239	58.6305
FHS24485	A01	c*	(AATTA)2(AATT)3*	75243201	75243217	TTGGCATGAAAGTTACCATCAG	GGAGAGGTAGAGGGAGACCG	75243053	75243303	251	60.102
FHS24687	A01	p4	(ATGT)3	76051068	76051079	AACCGTTTTTGTTCCTGTGC	GAGGGGGTGGAAGTTCCTTA	76051041	76051301	261	60.1565
FHS24826	A01	p5	(GTTTA)2	76436904	76436913	ACCGGTTTGACCGATTTTTA	TACCAAACCGATGGCTGATA	76436733	76436957	225	59.153
FHS24893	A01	p5	(TAAAA)2	76620733	76620742	GAAGAACGAAACTCAATCTTGAAA	AAAACGTCGCCAAAATGCTA	76620690	76620879	190	59.796
FHS24933	A01	p5	(TAATA)2	76762490	76762499	CAGGGGTAATGTTGCATTGA	TTCGTTAGTTTGTTGGTTGACTG	76762440	76762630	191	59.312
FHS24934	A01	p6	(TATTTA)3	76762544	76762561	CAGGGGTAATGTTGCATTGA	TTCGTTAGTTTGTTGGTTGACTG	76762440	76762630	191	59.312
FHS24935	A01	p6	(TTCTTT)2	76762588	76762599	CAGGGGTAATGTTGCATTGA	TTCGTTAGTTTGTTGGTTGACTG	76762440	76762630	191	59.312
FHS24981	A01	p5	(TAACC)2	76995777	76995786	TCAGTCTCTCACTCTCCCTTCC	GGTCATGAACACCCCTAACG	76995749	76995932	184	60.1115
FHS25099	A01	p6	(GAATAA)2	77348720	77348731	CTCAAGTTGCAGGGGAGTTC	CAATTGAGGGAGGAGCTCAA	77348660	77348836	177	60.0875
FHS25226	A01	p6	(AATTAT)2	77729042	77729053	AGCAGCTACCAAAGCGAGAA	TCACAAATTCACTTATTATCCCC	77728829	77729108	280	58.6965
FHS25250	A01	p5	(TTTTA)2	77816004	77816013	CACATTCAGACGACCCAGTG	CGTGATGACGGGTAGTTTCC	77815913	77816153	241	60.2645
FHS25434	A01	p5	(AGTAT)2	78479380	78479389	ATCAATTAGCATGCACACCG	TTGGGACTCCAACAAAGACC	78479295	78479507	213	59.7575
FHS25500	A01	p5	(CAATT)2	78640967	78640976	TGGTCTTCAGCTGATCATCAAT	TGCATTCTCCCTCTTTCACA	78640924	78641121	198	59.5345
FHS25504	A01	p5	(TGTTT)2	78644166	78644175	AAGGACAAATTTTCAATCCGAA	CAAGTCCTTACGGGCTACCA	78644112	78644231	120	59.974
FHS25701	A01	p3	(CAA)5	79156465	79156479	TGAGGATTATGCGAGGAAGG	CTGCATGGAGTGTTGGAATG	79156310	79156576	267	60.141
FHS25702	A01	p5	(TGACT)3	79156522	79156536	TGAGGATTATGCGAGGAAGG	CTGCATGGAGTGTTGGAATG	79156310	79156576	267	60.141
FHS25735	A01	p5	(TTTAT)3	79221227	79221241	CAGGTAAGGACCCCCAATTT	GGTGGTTGAAGTTTTTGACTGA	79221152	79221340	189	59.584
FHS25770	A01	p5	(GGCGG)2	79261714	79261723	TACAGGGACAGGTAGGGGC	GCATATGCACCAAATAGGGG	79261591	79261785	195	60.055
FHS25956	A01	c	(TAAAA)2attataaagataaa(ATAAG)2	79635367	79635400	TGTCCCAAAACCTACTGGATG	TCCAATCTTGGCATTGAACA	79635303	79635479	177	59.9435
FHS26016	A01	p5	(TTTCT)2	79769645	79769654	TGTGGAGAGGTTTGAGGACC	TTTCAAATTGGTAGGGTGCC	79769605	79769823	219	59.9445
FHS26017	A01	p5	(ATTGC)2	79769689	79769698	TGTGGAGAGGTTTGAGGACC	TTTCAAATTGGTAGGGTGCC	79769605	79769823	219	59.9445
FHS26055	A01	p4	(TATT)3	79920009	79920020	TGGAATTTTCAAGTGATTTTTGT	GAGGATCAATCCTTTCGTGC	79919963	79920225	263	58.681
FHS26132	A01	p5	(TATAC)2	80082230	80082239	ATTGCCAGCCCTACCTGTC	CCCAAGTTCAAATCCTTCCA	80082172	80082273	102	59.9955
FHS26137	A01	p6	(TCCTTG)2	80093311	80093322	TTACCTGGGTCCAGTTGTCC	GAGTATATGTTGGCGGGCAC	80093100	80093357	258	60.0905
FHS26139	A01	p6	(TAGAAG)2	80095501	80095512	TCTTCAGCTATCTCACTGGCTG	CCGGCAGAGAGCATGTAACT	80095292	80095569	278	60.0995
FHS26160	A01	c	(ATCAA)2aa(TCTCTT)2	80202727	80202750	TGTGAAGTGACCGAAAGCAG	TTGGCAAATTGGATGAGTTG	80202593	80202822	230	59.7715
FHS26197	A01	p6	(TTCTTT)2	80264440	80264451	TCCCACTATTCGTTTTTCGG	AGCTTTACCAAACCCAGCCT	80264307	80264552	246	60.0305
FHS26278	A01	p6	(AAAGGT)2	80612324	80612335	AGTAAGGGTTCCCGCATTTT	CTCCCTAATCCTTGCACCAA	80612263	80612481	219	59.9505
FHS26321	A01	p6	(ACATTC)2	80691742	80691753	CTCCACGAAATCCTCCAAAA	CACCTTTACCGCGAGAAGAC	80691685	80691858	174	59.9595
FHS26344	A01	p5	(ATTGC)2	80773087	80773096	TTTTGATGCATGTGCCGTAT	GGTACAATCATGAGGTGCAAGA	80772872	80773151	280	59.98
FHS26371	A01	p5	(AAAAG)2	80830039	80830048	TCATCATCTTCTTATGGCTTGC	TGGCTTGGAAACTTTCTTTGA	80829977	80830182	206	59.5855
FHS26402	A01	p5	(GTTCG)2	80883047	80883056	CTACTTGGGTCCGGTTCGT	TGTGTCCATCAGTGTCTTTGTTT	80883024	80883283	260	59.7635
FHS26432	A01	c*	(TTTTTG)2(TTTTG)2*tttatgga(TTTAAT)2(TTAA)3*	80912324	80912367	GATTTGCACCGGATTACAATG	CCATGTAAATTTTTCCTGCACA	80912155	80912404	250	60.0355
FHS26495	A01	p5	(AACTC)2	80995996	80996005	CCATCGGCACTCAAGTCTCT	TGGGGTTGAGTTGTTGAGAA	80995968	80996216	249	59.7585
FHS26505	A01	p5	(ACTTA)2	81054598	81054607	GAAAGTGATCAGGGAACCCA	AGCAATTTGGCTCAGCTTGT	81054479	81054758	280	59.9625
FHS26518	A01	p5	(AACAA)2	81083912	81083921	CAATCGCTTCGTTGCTGTTA	TTTTTGAATGGTGGAAAGGC	81083831	81084098	268	59.965
FHS26519	A01	p5	(ATTTG)2	81083982	81083991	CAATCGCTTCGTTGCTGTTA	TTTTTGAATGGTGGAAAGGC	81083831	81084098	268	59.965
FHS26645	A01	p6	(GAAGTA)2	81289946	81289957	TTTCTCTTTGGGTGTGAGGG	GCGCAAAGTAACTCGAAACC	81289810	81290089	280	59.985
FHS26702	A01	p5	(ATTTA)2	81471247	81471256	TTAAATTCGTGTGTTCGCGT	AAAAACCATCAAAATTCCCAAA	81471104	81471282	179	59.4065
FHS26727	A01	p3	(TCT)4	81563552	81563563	AATGAGGAGGCGCAGTAGAA	AACGGAAGCAATGAAGGAGA	81563360	81563594	235	59.8955
FHS26751	A01	p5	(ACGAT)2	81608706	81608715	GCACCTCCTTACCGAGATCA	TGTCGAAATGCTTCAGCAAC	81608639	81608866	228	60.1065
FHS26770	A01	p6	(TTCAGG)2	81658518	81658529	TCCAAACTTCATTTGGACAAT	TGGAACTAAAGGGGATACGAA	81658426	81658564	139	57.8085
FHS26847	A01	c	(AAGAT)2gacttcactcag(AAGAT)3	81877372	81877408	GGCTGCCAGTCAATCTCTTC	GCACATGCTTTAGGCAGGAT	81877242	81877515	274	60.1
FHS26900	A01	p5	(CTTCT)2	82330702	82330711	GGCCAACTCTGTGCCTAAAC	AAGACCTGGGATGTTGGATG	82330530	82330782	253	59.7595
FHS26903	A01	p5	(ACAAA)2	82364365	82364374	AGGCTCCCTCAACAACAAAA	ATAGTGGTGGGAGCGACAAC	82364223	82364425	203	59.854
FHS27154	A01	p6	(TTTTTC)2	83796961	83796972	TGTTGCTTCTATTTGTGCGG	AAAATTACCAGGCGCACATC	83796914	83797123	210	59.9195
FHS27178	A01	p5	(TTTGT)2	84013998	84014007	ACCGGACGGAAGCTTTACTT	GGCCCCCGATATTGTTTTTA	84013895	84014174	280	60.489
FHS27219	A01	p5	(TTGCT)2	84343515	84343524	TTTCGGTGTGGTGAAAGCTA	AAAAACAGCAGCATGCAGAG	84343433	84343611	179	59.2705
FHS27255	A01	p3	(TAT)6	84542426	84542443	TCGAGAGTCAGGTTCGTAACAA	AGCGATCCAACCCACTTATG	84542289	84542522	234	59.9345
FHS27372	A01	c	(AAGAC)2tcagttgaaactcca(AAT)4	85260719	85260755	TCGTTATCATCGTCTCCATCC	TGTACCTTCTTGAGGCCAGG	85260653	85260930	278	60.0775
FHS27373	A01	c*	(ATCAT)2agctg(AGAGAA)2(AAGAG)2*	85260841	85260870	TCGTTATCATCGTCTCCATCC	TGTACCTTCTTGAGGCCAGG	85260653	85260930	278	60.0775
FHS27378	A01	p3	(GAA)4	85263903	85263914	TCATCGTCGTGTTTGTCCTC	ACACCCAAAGTTCGTTGAAG	85263786	85263989	204	58.692
FHS27401	A01	p5	(TCTGC)3	85277942	85277956	GCATTTTTCTGCCGTTCATT	GAGGTGATCCATGACAAGGG	85277838	85278008	171	60.2035
FHS27423	A01	p5	(TGGTA)2	85362250	85362259	TTGCTCACATGAGGACACAA	CGAAGCAAACAGGGTGAGTT	85362169	85362431	263	59.5375
FHS27436	A01	p5	(ATTGA)2	85410714	85410723	TGCACACCTAGTGAATTGCAT	GACCCCAAGGCAATAGGAAT	85410614	85410828	215	59.6825
FHS27468	A01	p6	(CTCCTT)2	85483096	85483107	TCAATTCCTAGCCCTTTTCAA	CCCCGCACAATCTAATCAAC	85482859	85483134	276	59.5745
FHS27477	A01	p5	(AGATC)2	85549669	85549678	CTGTCGCAACAAGCACTGAT	AGATAAAATCCGCAATCCGA	85549489	85549717	229	59.7815
FHS27513	A01	p5	(TTAAA)2	85625264	85625273	TGATAGCCATTCCTTTCCCA	TCCAGTCCCGTCACTACCTC	85625181	85625366	186	60.2585
FHS27528	A01	p6	(TGAATT)2	85648382	85648393	CCTCCCAAATTTTGAATGGA	ACCCAAGTGTTCGACTCCAC	85648293	85648447	155	59.871
FHS27556	A01	p6	(ACTGGA)2	85796286	85796297	CCTTCATAGCAGTGTGTGGC	TGAGTTTGAGCTGCAGCAAG	85796209	85796325	117	59.895
FHS27560	A01	p5	(CACAA)2	85859164	85859173	CTAAAGCTTACGACCCGACG	GCTTTTTCGTTGATGTGCAA	85859084	85859228	145	59.877
FHS27592	A01	p5	(TTGCA)2	85893907	85893916	TCCCATTGATTTGAGTTGGAA	TTCCCTTACCTCCAAACCTCT	85893800	85894057	258	59.691
FHS27674	A01	p5	(TTTTA)2	86110172	86110181	AAGCAAGGGAGGGGAATAAG	TAGGGACGTACATGGATCGG	86110066	86110290	225	60.1415
FHS27750	A01	p4	(TAAA)3	86346508	86346519	TCGTTCAACAAACTTTAGGGA	CAATGAGCACGATTTGTTGC	86346476	86346709	234	58.8395
FHS27863	A01	c	(ACTCTC)2at(TCTTTA)2	86868871	86868896	GACAAATCAAAATATGTCATTCGATA	AATCTGCTGGCCCCTAAACT	86868800	86869074	275	59.2765
FHS27893	A01	p5	(ATTTA)2	86966975	86966984	CGAAAATAACATCACGAATTGA	TCCGTGCACATCTGGATAAA	86966855	86967069	215	58.895
FHS27894	A01	p5	(TTAAA)2	86967017	86967026	CGAAAATAACATCACGAATTGA	TCCGTGCACATCTGGATAAA	86966855	86967069	215	58.895
FHS27943	A01	p6	(CTGTCG)2	87019146	87019157	CTTTTCTCTCCACCACCGTC	CAGAAGGGGATCTGAACCAA	87019059	87019295	237	59.8695
FHS27994	A01	p5	(AATTT)2	87143809	87143818	GCCATGTCTTCATGTCATGTGT	AATCCTTAACCTGTCGGGCT	87143698	87143913	216	60.4085
FHS28127	A01	p6	(ATTTTC)2	87558940	87558951	GTCCCTAACGTCTTGGGTGA	GGAGGGTTTCAAAGAAAGGG	87558834	87559107	274	59.939
FHS28128	A01	p6	(AACCCC)2	87559003	87559014	GTCCCTAACGTCTTGGGTGA	GGAGGGTTTCAAAGAAAGGG	87558834	87559107	274	59.939
FHS28214	A01	p5	(ATTTA)2	87703053	87703062	GGTAGCTTTGGGAGGCTTAAA	CCAAATCAATGTGTTTTATGGG	87702934	87703190	257	59.4215
FHS28303	A01	p5	(TTTGA)2	88011637	88011646	AAAGAAGCAACCAATTCGGA	ACACCTCAAAGAGTTCACCCA	88011462	88011709	248	59.646
FHS28429	A01	p5	(TTGAG)2	88157912	88157921	GATTTGTCACGGTTGGAATTG	TCGAAAACGGAATGGGTATT	88157887	88158160	274	59.7465
FHS28431	A01	p5	(ACAAA)2	88161530	88161539	GCGAAAAATAGTGAGGGACG	GGGATGGAGTTGAGATGAGC	88161455	88161664	210	59.6625
FHS28483	A01	p6	(TTGTTC)2	88330682	88330693	CTCACTCCTCCGAAGTGTCC	TATTGGGAGGCAACTCAACC	88330647	88330840	194	59.884
FHS28484	A01	p6	(ATAAAT)2	88330764	88330775	CTCACTCCTCCGAAGTGTCC	TATTGGGAGGCAACTCAACC	88330647	88330840	194	59.884
FHS28602	A01	p6	(ACGCGT)2	88604491	88604502	CAACGTTTGCACACCAACTC	ACGTTACCTTCAATGCCTGC	88604367	88604561	195	60.1695
FHS28617	A01	p6	(TCCTAA)2	88615397	88615408	GGGATTCATTCATTCTCACTTGT	CGAAACTTGGCCGAAAATAA	88615267	88615507	241	59.7055
FHS28659	A01	c	(ACGCGT)2gac(TGTGCT)2	88720005	88720031	CAGGGATCTGGTGGTGTTG	TGTTGTTCTACTTGGTCATCCC	88719909	88720082	174	59.448
FHS28717	A01	p5	(TGTTC)2	88871447	88871456	AAAGTCAAACGCACAGAGTTGA	GGTGTCCGTCTCTGGTGAAT	88871414	88871517	104	59.9635
FHS28747	A01	p6	(TATTAA)2	88939077	88939088	AATGGCAAGGTGGAGAGTTG	AAAAATCTAAATTGAGGCCGAA	88938899	88939152	254	59.6315
FHS28753	A01	p5	(AAGAG)2	88945319	88945328	CAAGAAGCCCAAGCCTCTAA	CGCAGCTTGTTAGTCTGCTG	88945244	88945423	180	59.769
FHS28770	A01	p5	(TATAA)2	88976554	88976563	CCTTCACTTGGATTGGGTTG	GGGAGCCCTAGACCAAGTTC	88976429	88976678	250	60.2095
FHS28832	A01	p5	(TTATT)2	89067439	89067448	AACCTAACCATGGTGTTCCAA	GATTGGTCAACCATAGACGTGA	89067296	89067572	277	59.532
FHS28838	A01	p5	(AAAGA)2	89076426	89076435	CAGGCTAGTGAGCCTCGATT	CCAATCCATTTCAGGTCAAAA	89076392	89076614	223	59.6925
FHS28860	A01	p5	(CTCTT)3	89102492	89102506	CTCTCTCCTCTGTGGTTGGC	TTAGCCACGTGTAGCCTTCC	89102371	89102642	272	60.128
FHS28875	A01	p6	(ACTTGA)2	89127977	89127988	AGCCATTGCTTGCTTTCTTG	ACTCCTAAACGTGTGGTGGG	89127931	89128156	226	60.2035
FHS28878	A01	p6	(AAAAAG)2	89130356	89130367	TGGTGATGCATGAGCATCTT	GGTAGAAACGCTCCAGTCCA	89130178	89130447	270	60.244
FHS28993	A01	p3	(TAT)4	89412802	89412813	AAAAGCCACATCGTGCTACC	TGTCGTGTGTTTGTTGTCCA	89412767	89412900	134	59.8645
FHS29022	A01	c	(TAAAA)2aattaattactt(TTAAA)2	89556304	89556335	TCATCGAATCAAGATTCTCTAAAGT	CGAAATTGAGGCCGATTAAA	89556254	89556527	274	58.877
FHS29023	A01	p5	(CTTTA)2	89556389	89556398	TCATCGAATCAAGATTCTCTAAAGT	CGAAATTGAGGCCGATTAAA	89556254	89556527	274	58.877
FHS29024	A01	p5	(AATCT)2	89556423	89556432	TCATCGAATCAAGATTCTCTAAAGT	CGAAATTGAGGCCGATTAAA	89556254	89556527	274	58.877
FHS29043	A01	p4	(TAAA)3	89565356	89565367	ATTTTCACGACTCCATCCCA	CACCAACTACTCCATCCTCCA	89565273	89565522	250	60.1455
FHS29090	A01	p5	(TAAAA)2	89672947	89672956	GATCTATTTTCCGCTGCCAA	AACCCATTGCCTTCCCTAAT	89672809	89673055	247	59.9205
FHS29112	A01	p6	(GAAGAT)2	89712802	89712813	CAAACTCATGACACAAAGCAGA	CAGCAAGAGTTGAAACCAAGG	89712611	89712873	263	59.437
FHS29322	A01	p5	(TTTTA)2	90141587	90141596	CGTATGCACGCAGAGAGAGA	CCAAACATACCTTATGAACTTTGAA	90141463	90141729	267	59.4575
FHS29374	A01	p5	(AAATT)2	90281511	90281520	CATCTTTGCCGTCGATTTG	ATTTAAAACAATAAATGAGATCACCA	90281315	90281555	241	58.779
FHS29686	A01	p5	(AATAA)2	91037753	91037762	TTGTCGCCAGAGAAAAACAA	AAACACATAATGAATTTGGATTCTCA	91037618	91037880	263	59.7275
FHS29687	A01	p5	(ATAAA)2	91037801	91037810	TTGTCGCCAGAGAAAAACAA	AAACACATAATGAATTTGGATTCTCA	91037618	91037880	263	59.7275
FHS29688	A01	p5	(TAAAA)2	91037836	91037845	TTGTCGCCAGAGAAAAACAA	AAACACATAATGAATTTGGATTCTCA	91037618	91037880	263	59.7275
FHS29735	A01	p5	(ATAAC)2	91144087	91144096	CGACGAGTGCTTCATTGTGT	TTCCAACTACGGGCTACGTT	91143894	91144146	253	59.7685
FHS29817	A01	p5	(TTAAA)2	91280407	91280416	TGCGCTGAATAAGCGTTACA	TCATCTGCGAGATGGAACAG	91280327	91280478	152	60.246
FHS29834	A01	p5	(TTTTA)2	91288277	91288286	TCGTCGCATTATCGACAAAA	AAAATCCACAGCTCTTGCGT	91288087	91288315	229	60.0485
FHS29835	A01	c*	(AGAGC)2(CTT)4*tttctttttctccgcctg(AGAGC)2ttttt(CTTCTA)2ttcctccgcctg(AGAGC)2(CTT)5*	91288541	91288642	CTTCTTCTTCTCCGTGCCTG	GCGACGAGTCTGTGGAAGA	91288496	91288773	278	60.128
FHS29894	A01	p5	(AAACT)2	91396564	91396573	GTTGGCATGTGTTGGATCAT	AGGGATAAGAAAATTCCCGA	91396381	91396636	256	58.4185
FHS29994	A01	c	(TC)6ccatctccttc(TATT)3tatctactaaca(CTTCT)2actcataattcgaacc(CTCTT)2	91619013	91619095	CGAAAATCACTAACCATTTTTCAA	ACCGATCACCTAACATGAGAGA	91618973	91619218	246	59.062
FHS30175	A01	c*	(TTCTTT)2(TTTTC)2*	91949781	91949794	AAGCCAGCGTTAATCAGAGC	AGATCGTCCAATTCACCTGC	91949751	91949961	211	59.8505
FHS30178	A01	c*	(AGAA)3gaaat(AAGAA)2(AAAG)3*aaggaaac(AAAG)3(GAAAGG)2*	91952257	91952316	CCCAAAATCTCCAAATTAAAACAC	TCCCCCTATCCTTCTTCTCG	91952212	91952348	137	60.2595
FHS30181	A01	p2	(TG)9	91953204	91953221	TTTTCCCTCGCCTCTATACTTG	TGCCACTCTGATAGTTCGGA	91953125	91953361	237	59.573
FHS30304	A01	p6	(TAAAAT)2	92267570	92267581	TGAACAATGTGAACAATGGACT	ACGGCTTTATGTTCTGTCGG	92267538	92267803	266	59.056
FHS30305	A01	p6	(AATTAG)2	92267634	92267645	TGAACAATGTGAACAATGGACT	ACGGCTTTATGTTCTGTCGG	92267538	92267803	266	59.056
FHS30407	A01	p5	(TGGAT)2	92537576	92537585	CAAACACGTGGAGGTTGAAA	CACCTCTCCATAAAGCTCGC	92537487	92537656	170	59.7815
FHS30472	A01	p5	(TATAT)2	92645681	92645690	AATCGGCCCAAATCCATACT	TGCTTTTGTTAAACGCCACA	92645498	92645775	278	60.4085
FHS30723	A01	p5	(AAATT)2	93354006	93354015	ATTGGCTCCCCATACTTTCC	TGAGAGAGAGACCACTGCCA	93353883	93354157	275	59.9185
FHS30754	A01	c	(AC)12atggctacc(GAAAA)2	93392506	93392548	ACTCACCTCACTCACCCTCG	GACAACTTCAGAACGGCGAT	93392436	93392696	261	60.2845
FHS30864	A01	p6	(ATATTT)2	93659028	93659039	TGATTTTCTTTATTGCCAAACC	ATATAGGTTTTGGGGTATTTTGAA	93658903	93659177	275	57.6795
FHS30865	A01	p5	(ATATA)2	93659080	93659089	TGATTTTCTTTATTGCCAAACC	ATATAGGTTTTGGGGTATTTTGAA	93658903	93659177	275	57.6795
FHS30923	A01	p5	(TTTGG)2	93860406	93860415	AGTGTGTGCGTGTGTTTGTG	AGGCTAAAAACTTCCGGTCA	93860283	93860547	265	59.034
FHS31068	A01	p5	(AAACA)2	94096971	94096980	TCCATTTAAGGGTCTGCCAC	GGGCTTGGTTAGTGGATCAG	94096782	94097021	240	59.7415
FHS31082	A01	c	(AAATA)2aa(TAATT)2	94111605	94111626	AAAGGTCCACATGACAACTGAA	GTGGAGTCAGAAACGCTGTG	94111570	94111790	221	59.4815
FHS31103	A01	c	(ATATC)2t(AATCC)2	94171792	94171812	CCGATCCAATACTAAAAAGCG	ACATGAAATTTGAACCCGGA	94171767	94171912	146	59.4715
FHS31139	A01	p5	(AACAT)2	94224497	94224506	TATATTCGCGCGTTGATTGA	TCACCTACGTGGTTTAGCATCTT	94224423	94224591	169	60.133
FHS31267	A01	p5	(AAACT)2	94482974	94482983	AAGAACAACCCACGTTGTGA	ACTCCTTTGCTTGTGGCAAT	94482886	94483155	270	59.387
FHS31342	A01	p5	(TTTAA)2	94594253	94594262	GATTTATCATCGATTGAATTTGTCA	TATGGAAGTGGTCACCGTCA	94594221	94594387	167	59.6155
FHS31454	A01	p5	(TAAAT)2	95159341	95159350	CATTTTGTGCTATCAGTTTCATCC	TCTTTTGCAGGTATCCACCA	95159299	95159493	195	59.5135
FHS31467	A01	c*	(TTTAT)2(TTTTAT)2*	95176350	95176365	GGCAATAATGCAGAGGTGGT	AAATGGGACGGATAAGAATATGA	95176247	95176437	191	59.3645
FHS31470	A01	p5	(ATTTG)2	95179945	95179954	GACCAAAGCCATGCGATAAT	AGACTTGTAGCAGAGCAAGAAAA	95179785	95180047	263	58.799
FHS31521	A01	p6	(TGTGTA)2	95275116	95275127	GATGCAGGATACGAGGCACT	AACCTGCGAAGTAAAGACGG	95275019	95275259	241	59.8135
FHS31943	A01	p6	(ACGCGT)2	96104064	96104075	TTGGATGATGCCCATACCTT	GCCCTTTATTTGAAATCGGA	96103909	96104149	241	59.583
FHS31944	A01	p6	(ACGCGT)2	96104114	96104125	TTGGATGATGCCCATACCTT	GCCCTTTATTTGAAATCGGA	96103909	96104149	241	59.583
FHS32001	A01	p3	(TCA)4	96304449	96304460	TCTCAGGCAACTCAGCATCTT	AGAAGGGTGCCCAAGTCTCT	96304370	96304648	279	60.2005
FHS32074	A01	p5	(AATTA)2	96437675	96437684	TGGCGTTATTTGTACCACTCC	GATTACGAAGCTTTCGCTCG	96437572	96437827	256	59.996
FHS32113	A01	p6	(TGTGGT)2	96492901	96492912	CCGAGACTCCAGAGCAAATC	ATCGAGATGTTGTTGGCACA	96492742	96492976	235	60.035
FHS32394	A01	p5	(TCATC)2	97026507	97026516	CTGCTCAGAATGATCAGGCA	GGAAGATGTTGAATGGTCGG	97026436	97026540	105	60.2065
FHS32631	A01	p6	(AGCAGT)2	97503009	97503020	TGGTGCTGACAAAGGTGGTA	GTGACTGCCGAAAGCAAGTC	97502942	97503097	156	60.569
FHS32732	A01	p5	(CGGTT)2	97768325	97768334	CTTGGGAATCGCTGCATATT	TGGTTCGGATGACTTTGACA	97768197	97768367	171	60.074
FHS32990	A01	p5	(TTTAA)2	98240562	98240571	AATCTTTTGGTGTTGAGCCC	TCATTTATGCATCCGAAGGTC	98240501	98240749	249	59.473
FHS33202	A01	p5	(CAAAA)2	98698264	98698273	ATAAAATGGTTTTGCCGCTG	GAGTAATGGTTCAGGCCCAA	98698203	98698335	133	59.9485
FHS33331	A01	c	(AGATC)2attga(AAAAT)2	98900921	98900945	GCATTTTTCTTGGATTAACCATTT	TTTTTGCGACCATTCTGATT	98900791	98901049	259	58.9375
FHS33387	A01	p6	(GGAAAA)2	98995850	98995861	CCAAGAGACAGAAATTGGGAG	AAAATTTCAATCCCGTTGGT	98995752	98995999	248	58.5265
FHS33515	A01	p5	(TTTTC)2	99126444	99126453	CGACATAAGAAGCACGGACA	CAGTGTAGACCCGTCCTTTTG	99126287	99126540	254	59.753
FHS33550	A01	p5	(TATAA)2	99154016	99154025	AGCCTACTTCGAGCAAAAGC	TAGTGTCGGTAGAGTGGGGG	99153920	99154157	238	59.4335
FHS33569	A01	c*	(TTTTA)2(TTTTAT)2*	99179236	99179252	GATGTGCCATGGTCCACTTA	GCATTATGCATCTAAAATGTTTCC	99179157	99179419	263	59.1795
FHS33590	A01	p5	(AATAT)2	99201177	99201186	GTGACAGCGACAACGAGTTC	CGATTTAGCATTTTTGCACG	99201099	99201360	262	59.4115
FHS33596	A01	c	(TCTTC)2tccatcacgttg(CTT)13	99216361	99216421	GCCTCTACGTTGGGGACTAA	GAAGGCGTGCGTAAACTAGC	99216204	99216445	242	59.6205
FHS33611	A01	p6	(CAAGGT)2	99290577	99290588	TTGGCTGAGCTCGAAAAGAT	CCATCGGATAATGAAATCCTG	99290427	99290649	223	59.668
FHS33612	A01	p6	(ATTTTC)2	99290685	99290696	CAGGATTTCATTATCCGATGG	CCATTTGCAAAGATGTGCTT	99290629	99290903	275	59.0065
FHS33613	A01	p5	(AGTTT)2	99290766	99290775	CAGGATTTCATTATCCGATGG	CCATTTGCAAAGATGTGCTT	99290629	99290903	275	59.0065
FHS33618	A01	p5	(TAAAT)4	99298879	99298898	CATCAACAAAAATATTTGAGCCA	ACCAACCCAATTTCTCCTTCT	99298748	99299002	255	58.994
FHS33705	A01	p5	(AGTGG)2	99395196	99395205	CGGCCTAAACCATTTTCTGA	TATATGTCCGCGTATCCCGT	99395043	99395305	263	60.1315
FHS33725	A01	p5	(TGATA)2	99414261	99414270	CAAACAATCGAGTGTCATGCT	ACGCTTTGACATCCAACACA	99414204	99414405	202	59.475
FHS33903	A01	p5	(CAAAT)2	99642095	99642104	TTCATTGAGAAACTTGGGGTG	TGCCAAAGCAGTGGTAGTTG	99641981	99642219	239	59.93
FHS34326	A01	p5	(TATAA)2	100250422	100250431	AAACGGATGAAGGGAATGAG	CACACAAAACTCTTGGGATTCA	100250365	100250526	162	59.4945
FHS34380	A01	p5	(AATTT)2	100337359	100337368	GAATTGATGTTATCGTCGAACAA	CACGTAAAGTTGACTGCATCTGA	100337321	100337525	205	59.6775
FHS34508	A01	p5	(TCCTT)2	100546816	100546825	TCTTGGTGGAACAAAAAGCA	TCTCTCCTTCGGTCACGTCT	100546748	100546971	224	59.6395
FHS34528	A01	p5	(TCATG)2	100557694	100557703	GTCCACACCGATAAATGCAA	CCTTGCGGTACATAGCTGGT	100557537	100557793	257	59.777
FHS34537	A01	c	(AAAAAT)2aaaaaaataaat(ACCAA)2	100568703	100568736	AGTTTGATTAGTGGTTCGATTTTT	tttcttcctcttcattcattgattt	100568575	100568813	239	58.5045
FHS34679	A01	p5	(TGGTT)2	100764328	100764337	AAGGAACCATGCAGCACACT	TGTAGGACCAGGTGGGACTC	100764278	100764451	174	60.3415
FHS34702	A01	p5	(TTTAA)3	100824595	100824609	CAACGTTCCAAGATTTTCCA	TGCATTAGCAATAAAAACTTAAATGG	100824531	100824677	147	59.2255
FHS34733	A01	p5	(TGGTT)2	100861110	100861119	GGTCCATTTGGATGTGTGTG	CAACCTTGAAATGTTTTTCACAA	100860925	100861177	253	59.359
FHS34792	A01	p5	(AAAAT)2	100946916	100946925	GCGGAATTCAAACTCCACAT	GGCGGACTAATACGTTTGGA	100946805	100947057	253	59.9495
FHS34793	A01	p6	(AATTTC)2	100946971	100946982	GCGGAATTCAAACTCCACAT	GGCGGACTAATACGTTTGGA	100946805	100947057	253	59.9495
FHS34900	A01	c*	(TAAAA)2(AAAATA)3*	101115322	101115340	TTGGGCCAAAAACAAAAGTT	CACAAAATCACAAATATTGTCCA	101115116	101115392	277	58.485
FHS34944	A01	p5	(TTTGA)2	101174079	101174088	AATGTTCCGGATGGTCTCTG	CAGGTGCTGATTTTGACCCT	101174022	101174275	254	60.019
FHS35013	A01	p5	(TGTTC)2	101267511	101267520	AATGGACTTGACCAAATGGC	CAGGAGTTTCAAGAGCTGGC	101267388	101267568	181	59.9655
FHS35014	A01	p5	(ATGAT)2	101267849	101267858	ACCCTACGCTACCTAAGCGA	AATTCTCGCACATCTCGACC	101267783	101268001	219	59.623
FHS35015	A01	p5	(TTTTG)2	101267936	101267945	ACCCTACGCTACCTAAGCGA	AATTCTCGCACATCTCGACC	101267783	101268001	219	59.623
FHS35158	A01	c	(CAGAA)2cttca(AAATC)2	101409173	101409197	ACGCAGCTTCAATCAACCTT	AAATGAGGTGGCGACTGTTC	101409119	101409299	181	60.0005
FHS35159	A01	p5	(AAATA)3	101409231	101409245	ACGCAGCTTCAATCAACCTT	AAATGAGGTGGCGACTGTTC	101409119	101409299	181	60.0005
FHS35180	A01	p6	(AAATAA)2	101430034	101430045	TGGGTGTCAAAACAAAATTATCA	CGGATCTACCTGGGTTGAAA	101429897	101430173	277	59.594
FHS35221	A01	p6	(TTTAAA)2	101481569	101481580	TTTTGTGGATATTTTCTGTATGGC	TCCAGGCCTGTTAACACAAA	101481537	101481805	269	59.244
FHS35222	A01	p5	(TTTAT)2	101481743	101481752	TTTTGTGGATATTTTCTGTATGGC	TCCAGGCCTGTTAACACAAA	101481537	101481805	269	59.244
FHS35299	A01	p5	(ACACC)2	101571804	101571813	GAAATGCCCACCCACTAAGA	TGATGATGCAGCTGAAAAGG	101571609	101571862	254	59.9405
FHS35399	A01	p5	(TATTT)2	101738067	101738076	ACTAATATGTGTGCTCTAAAATACGTG	cgagggtcgctgtatcattt	101737957	101738209	253	58.7045
FHS35463	A01	p6	(GAGATG)2	101938492	101938503	TCATCAAGTTCTGTCCCACCT	TGCATGTTGCCTAAATAAAACAA	101938465	101938741	277	59.563
FHS35533	A01	p5	(AATTA)2	102023747	102023756	TGCCCATTGGGTTATATTTCA	GACGAGCGAAGGTAGCTGTT	102023601	102023880	280	59.835
FHS35617	A01	p6	(TAATAT)2	102097126	102097137	GGTCTCAAAGTTACAAATAGTTGGC	TCAAAATTTGCTGACCTCCC	102097085	102097334	250	59.791
FHS35637	A01	p6	(TTTCTT)2	102114978	102114989	ATTGTATGGAGATGGCAGCG	GAGTGTTTTTGCTCATGCGA	102114903	102115019	117	60.509
FHS35961	A01	p2	(AG)5	102582470	102582479	AACAAAGCACCACGACAGAG	TACGCGGAGTTTGAGATCCT	102582285	102582558	274	59.384
FHS36074	A01	p5	(ATTTT)2	102804316	102804325	TGTTTGTTTTACGTTTTCATTTTT	GGAAACTGGTAGGATTTCCAAT	102804237	102804512	276	57.737
FHS36075	A01	p6	(AAAAAT)2	102804387	102804398	TGTTTGTTTTACGTTTTCATTTTT	GGAAACTGGTAGGATTTCCAAT	102804237	102804512	276	57.737
FHS36099	A01	p6	(ATTTTT)2	102831878	102831889	AGCCGAATTGGCTCAAAAA	AAAACAAAGTAATCCTTCTTCAAACT	102831827	102831964	138	59.045
FHS36385	A01	p5	(AAATT)2	103183492	103183501	CACCGAAGGGATTGACTGAT	AATTGCCTTTCATGCATGTTT	103183467	103183578	112	59.6985
FHS36441	A01	p5	(TTACA)2	103298955	103298964	TGGGATATTTTGAGCGTTAATTT	TTTTGCTGCTAAATGCATGG	103298842	103299072	231	59.406
FHS36442	A01	c*	(AAAC)3(AAACAA)2*	103298993	103299012	TGGGATATTTTGAGCGTTAATTT	TTTTGCTGCTAAATGCATGG	103298842	103299072	231	59.406
FHS36456	A01	p2	(TA)6	103312571	103312582	CATGCCGTGATATGCGTAGA	TGTATGCAGGAGATGAGCCA	103312422	103312648	227	60.515
FHS36496	A01	p5	(AATTT)2	103365782	103365791	TAGTCGAGAATGGTGGGAGG	GTTGGGTCGTTACATCCTTCA	103365685	103365856	172	59.955
FHS36545	A01	p6	(ATTGAG)2	103445394	103445405	TGCCAAAATATTTCAGAGGCA	TTTTCGTCTCTGATCACAAAAAT	103445275	103445432	158	59.2505
FHS36604	A01	p6	(ATTAGA)2	103512639	103512650	TCTTTGTTGCACGCATCTCT	ACTAACCGGCAAGCTTTTAAT	103512566	103512706	141	58.403
FHS36638	A01	p5	(GTGGG)2	103559257	103559266	CTTTGTACGAGACGCTGCAA	ACCCTAACCCGAACACCTCT	103559126	103559355	230	60.0255
FHS36645	A01	p5	(AGTTT)2	103570606	103570615	CACTTGAGAGTCGTACCACCG	AATCCTATCTGCGACAAGTTGA	103570456	103570647	192	59.805
FHS36671	A01	p5	(TTATA)2	103621510	103621519	CGATATaTCCATTGTTCACGTTG	ACCCTTCAGAAATTAGATGGCA	103621453	103621720	268	59.616
FHS36672	A01	p5	(ATAAT)2	103621574	103621583	CGATATaTCCATTGTTCACGTTG	ACCCTTCAGAAATTAGATGGCA	103621453	103621720	268	59.616
FHS36673	A01	p5	(ACAAT)2	103621613	103621622	CGATATaTCCATTGTTCACGTTG	ACCCTTCAGAAATTAGATGGCA	103621453	103621720	268	59.616
FHS36818	A01	c*	(TAGCA)2(ATAGCA)2*	103793301	103793316	CGGAACTTCCACTCCAAGAA	CTGGCCTGAGATCCGTTTAG	103793269	103793420	152	60.027
FHS36849	A01	p5	(AGAAG)2	103834153	103834162	TGAAGCTTGGAGGCTCTGAT	AAGTTGGCTAGTGTGTGCCC	103834110	103834379	270	60.1375
FHS36850	A01	p5	(TTGAC)2	103834284	103834293	TGAAGCTTGGAGGCTCTGAT	AAGTTGGCTAGTGTGTGCCC	103834110	103834379	270	60.1375
FHS36863	A01	p5	(TCTTT)2	103848879	103848888	AAAAACTGACCATGCGATTCTT	CAACTGAAAATCGTGCCTGA	103848853	103848985	133	59.9235
FHS36877	A01	p6	(AAAGAA)2	103861744	103861755	TGGTGGTGAGGTGAGAGTGA	ATGTCCAATCAACCCTACGC	103861626	103861852	227	60.0565
FHS36912	A01	p5	(ATTTT)2	103884082	103884091	AGGTGGCTACTCCAATGAAGA	ACACAACATGCAACGGGTTA	103884000	103884275	276	59.3455
FHS36913	A01	p5	(TTATA)2	103884206	103884215	AGGTGGCTACTCCAATGAAGA	ACACAACATGCAACGGGTTA	103884000	103884275	276	59.3455
FHS36977	A01	p6	(TAATTT)2	103996332	103996343	TTTTGGCACATTATTGCATGA	TTTTTGTCTCTCACACAATTTTCA	103996178	103996370	193	59.391
FHS37127	A01	p5	(ACATT)2	104175060	104175069	TCCGGTGTCTAACATGACCA	TTGGAGTCTTGGAAATTTGGAT	104174862	104175126	265	59.887
FHS37160	A01	p6	(TAAATT)2	104222590	104222601	GCGTTATGAGTTTTTGTTTCTTTTC	CTTCAGATGTTGCTGCTCCA	104222457	104222691	235	59.8895
FHS37172	A01	p2	(TA)8	104231694	104231709	CAGCGTTACACACTTACACACG	TTTGACGACGAAAGAAAACG	104231642	104231917	276	59.1605
FHS37308	A01	p5	(AATTC)2	104387316	104387325	TGGTTTAATACAGTGATTTGCCC	TCTTGATGGGCAATGACAAC	104387150	104387374	225	59.8115
FHS37311	A01	p6	(TATTAA)2	104393269	104393280	TTGTGTCCCTTTAGTCAAATGGT	CGCTATAAACGCCATTGTTG	104393224	104393500	277	59.5135
FHS37361	A01	p5	(AAATT)2	104429047	104429056	ATAATTGGGCTTGCACCAGA	TGAAGAAGAGAAAACACGCAAA	104428967	104429165	199	60.2505
FHS37481	A01	p5	(TCAAT)2	104561710	104561719	CGATCAATCAATCAATCGAACT	CGGATTGCAAATAATCGAGG	104561662	104561839	178	59.7305
FHS37761	A01	p5	(TAATT)2	104847422	104847431	CTGGCGGAATTCATTTTGTT	GCGTGTTTCATGTCCGTATG	104847397	104847498	102	59.9665
FHS37788	A01	p6	(AAATCA)2	104883486	104883497	TATTTCCGTTGGTTGCATGA	AAAGCATCCTCAGGGTTGTG	104883370	104883647	278	60.0205
FHS37864	A01	p5	(AGATC)2	105020602	105020611	GATAAGCAGTGGAAAAGGCG	CATGGCCTCCGTGAATACTT	105020559	105020830	272	59.9
FHS37883	A01	p5	(TAATT)2	105033132	105033141	TGGGAGCTCGAGAAATAAAGA	AAAAAGGGACCAACAAGCACT	105033097	105033275	179	59.54
FHS37898	A01	p5	(AAATT)2	105052928	105052937	GGATAAATCCAAAGTGAAAGGC	CATGGTGAACAGGAGCAATG	105052900	105053146	247	59.5545
FHS37914	A01	p5	(CATTT)2	105066600	105066609	TTGACTCCTCACACACAGGC	GTGGGTTTGGGGCTTTTAAT	105066538	105066707	170	59.9635
FHS38017	A01	c	(TCTCT)2gtctccttctca(CATAT)2(ATCTT)2	105169253	105169294	GTCGCCCATTTACCTCTCTG	AGTCACGTCCGGTTTGATTC	105169154	105169401	248	59.8335
FHS38047	A01	p5	(ATAAA)2	105196121	105196130	AGGGAACACCAAAAGAATTCAA	TGTTTTACGCCCCTTTCAAC	105196085	105196204	120	59.9125
FHS38228	A01	c	(CTT)5tttcttcttt(TTC)6	105373231	105373273	CTTCCTTTGAATGGCATTGTC	TTCTTGTTGTGAGTGGTGACG	105373100	105373362	263	59.6695
FHS38252	A01	p5	(ATAAA)2	105393241	105393250	AAAAAGAAAATTAACACCATAGAACAT	AAACTTGCATTGGTCTTTTCAA	105393175	105393440	266	57.9795
FHS38406	A01	p5	(ACCAA)2	105579860	105579869	CCTCTCTCCACCATAACCCA	CAAGGCAGAACAGTTCCTTTG	105579826	105580035	210	59.9095
FHS38407	A01	p6	(AAAGAA)2	105579896	105579907	CCTCTCTCCACCATAACCCA	CAAGGCAGAACAGTTCCTTTG	105579826	105580035	210	59.9095
FHS38441	A01	p5	(CTTCA)2	105613609	105613618	AGCTGGAATTCGAACCTGTG	GCAGAGATTGCTGCTAACCC	105613583	105613758	176	60.12
FHS38533	A01	c*	(AGATAA)2tatacat(CATA)3(AT)27*	105757494	105757575	CTTCGAAATGTTTTTGGGGA	GGCCCGAAGTGTTGATTATG	105757372	105757649	278	60.1205
FHS38569	A01	p5	(TAAAC)2	105789799	105789808	TGGCCAAGGTATGACCATTT	TTTGCCTAAGAGAGCCTTGG	105789749	105789982	234	59.8895
FHS38650	A01	p3	(CAT)5	105919487	105919501	GGGGTAGAAGGGTAAATGGG	TGTTGATCCTCCTCAACGTG	105919363	105919566	204	59.6015
FHS38680	A01	p5	(AAATA)2	105943069	105943078	CCATCAACACAAGCAAATCAA	TTTTCTTTGGTAATTCAATTTGTTC	105942945	105943214	270	58.718
FHS38681	A01	p6	(TAAAAA)2	105943145	105943156	CCATCAACACAAGCAAATCAA	TTTTCTTTGGTAATTCAATTTGTTC	105942945	105943214	270	58.718
FHS38690	A01	p5	(AAAAG)2	105947169	105947178	CCTAATTACCCAAACCGTCG	CAAATTGACCACAGAAGCGA	105947144	105947359	216	59.587
FHS38693	A01	p5	(TGATG)2	105952890	105952899	TGGTGAAGACTCACATGCAG	GGCCATGAATTAACGACAGAA	105952707	105952979	273	59.1465
FHS38694	A01	p5	(TTTGG)2	105957944	105957953	TTGAAGTCTCTTGGTGGGTGT	AAATTTTGACAAGAGTCTCCGC	105957883	105958010	128	59.6875
FHS38756	A01	c*	(ATAAA)2(AAAT)6*	106046913	106046939	ttTCATCCGGAATCAAAATAAGA	GCGTTTTCTTTTTATCGTCGTT	106046884	106047034	151	59.7445
FHS38757	A01	c	(ATAAA)2aacacaac(AACAAT)2	106046979	106047008	ttTCATCCGGAATCAAAATAAGA	GCGTTTTCTTTTTATCGTCGTT	106046884	106047034	151	59.7445
FHS38789	A01	c*	(TAATT)2(TTTAAT)2*(TAATA)2*	106086686	106086706	AGATCCAGATCACCCGTTTA	GCACATGTGTCTTCAGCACC	106086643	106086920	278	58.6875
FHS38790	A01	p2	(AT)5	106086762	106086771	AGATCCAGATCACCCGTTTA	GCACATGTGTCTTCAGCACC	106086643	106086920	278	58.6875
FHS39221	A01	c	(AAGTA)2gtgt(GTGTC)2	106625859	106625882	AGTGTGGAAGGCGTTACCTG	CCCACAACCTCTACTCCCAA	106625788	106626023	236	60.065
FHS39289	A01	p5	(AACAA)2	106677299	106677308	TAACAATGATGGCAACCGAA	CGCTGCAAATGTAAACCAGA	106677262	106677444	183	59.901
FHS39295	A01	p5	(TATAA)2	106679182	106679191	TCGAATTGCGTGAAGTTATTTG	TGACAAATTATGAAGTTGGAAAAA	106679081	106679222	142	58.9715
FHS39516	A01	p6	(CAATAG)2	106940597	106940608	AAATTCAGCAGGAGCAACAA	ACAAATGCATCAGCATTAGGC	106940566	106940842	277	59.3095
FHS39517	A01	p5	(TTTAA)2	106940639	106940648	AAATTCAGCAGGAGCAACAA	ACAAATGCATCAGCATTAGGC	106940566	106940842	277	59.3095
FHS39518	A01	p5	(TATTA)2	106940760	106940769	AAATTCAGCAGGAGCAACAA	ACAAATGCATCAGCATTAGGC	106940566	106940842	277	59.3095
FHS39568	A01	p6	(ATATTT)2	107037414	107037425	CCATTACACCTGCATTTTCA	TGATTGCCTCTTGAATACGATG	107037358	107037572	215	58.5825
FHS39569	A01	c	(TAATTA)2ttat(ATATA)2	107037486	107037511	CCATTACACCTGCATTTTCA	TGATTGCCTCTTGAATACGATG	107037358	107037572	215	58.5825
FHS39725	A01	p5	(CTTTT)2	107175970	107175979	GCTAAGGACCCAGCATGTTT	GGGTACATATTGCCACCCCT	107175871	107176149	279	60.012
FHS39726	A01	p5	(ATTGA)2	107176072	107176081	GCTAAGGACCCAGCATGTTT	GGGTACATATTGCCACCCCT	107175871	107176149	279	60.012
FHS39761	A01	p5	(TTGAA)2	107223328	107223337	GGAATGAAACGCAAAAATCG	GGACCAAAACCCAAAAGTCA	107223233	107223442	210	60.1215
FHS39762	A01	p5	(AATAA)2	107223377	107223386	GGAATGAAACGCAAAAATCG	GGACCAAAACCCAAAAGTCA	107223233	107223442	210	60.1215
FHS40000	A01	p6	(GTAAAA)2	107418834	107418845	TGTTGGAGATCACAAAGATGCT	CTAATGGTAAGGGTCCCGCT	107418639	107418869	231	60.036
FHS40139	A01	p5	(AAATT)2	107587491	107587500	TTGGGTGAATGCAAGACAGA	CATCTCTGGTGGCAGCTACA	107587418	107587645	228	60.124
FHS40175	A01	p5	(GGTTT)2	107641339	107641348	TGGAACTCGAACATGGAACA	CACTGAGATTTGAACCCGGTA	107641170	107641400	231	60.033
FHS40218	A01	p5	(AAACC)2	107691964	107691973	ATTTTCCCATTTAGTGCCCC	AATTTGCTATGGTGGGTGGA	107691813	107692033	221	60.106
FHS40355	A01	p5	(ATATT)2	107845659	107845668	TTTAGCATTGAGCCGAATAAAA	GCAACACTTTTAGTGACACGC	107845519	107845797	279	58.715
FHS40368	A01	p5	(AGAAC)2	107870786	107870795	GCACCAAACAGAGCAGAACA	AGGTTGGTGCGCTTCTTCTA	107870757	107870901	145	60.0235
FHS40369	A01	p5	(AGAAC)2	107870836	107870845	GCACCAAACAGAGCAGAACA	AGGTTGGTGCGCTTCTTCTA	107870757	107870901	145	60.0235
FHS40370	A01	p5	(AACAA)2	107870867	107870876	GCACCAAACAGAGCAGAACA	AGGTTGGTGCGCTTCTTCTA	107870757	107870901	145	60.0235
FHS40380	A01	p6	(TATTTT)2	107879103	107879114	TGCGTCTATTGTTTGATATAGCG	TGCATAAAAGAACAATGGGG	107879016	107879147	132	58.9075
FHS40410	A01	c	(AACAG)2(CAAAA)2	107914897	107914916	GATCCAGAAGCTCCGAAACA	TCAGATATGTAGCCCGAGCA	107914836	107915064	229	59.87
FHS40411	A01	p5	(ACAAA)2	107914949	107914958	AACACAACAGGGGCAGTTTC	CAAGTCGCACCCAGTAGTCA	107914914	107915184	271	59.9545
FHS40412	A01	p5	(CGGTT)2	107915517	107915526	GTTACGTGCATTTGGTGGTG	GACCAACCGAGCTGAAAAAC	107915459	107915646	188	59.8025
FHS40413	A01	p5	(AACCG)3	107915551	107915565	GTTACGTGCATTTGGTGGTG	GACCAACCGAGCTGAAAAAC	107915459	107915646	188	59.8025
FHS40589	A01	p5	(TAAAA)2	108129483	108129492	TTTTTCTTGGAGCAAAATTGA	TCGAGAAACTGGATAAAAGATTGA	108129403	108129651	249	58.426
FHS40613	A01	p5	(AAAAT)2	108176563	108176572	TGCATTGGATTTATTATAGTTGTGTT	aggatgccaatgattttcca	108176523	108176714	192	59.204
FHS40705	A01	p6	(ATTTTG)2	108262861	108262872	ATCGGCCTCGTAATCATCAA	TACCTGCTGTCCTGCTTTTG	108262765	108262908	144	59.7535
FHS40756	A01	p6	(CCTCTG)2	108311548	108311559	TGGAGCTGTGTTTTCCTCCT	AGCTTTGGCAAACTGAGTGC	108311497	108311609	113	60.2125
FHS40826	A01	p5	(TAAAT)2	108385528	108385537	GGAGTTTGGTGTCTTGCCAT	GATGAAAACTCGGGTGCAGT	108385323	108385595	273	60.046
FHS40899	A01	p5	(TTTTA)2	108440512	108440521	ACTCAGCAAATCTTCCTTATCAAA	TGCGAATTGTTTGTGTCAAAT	108440366	108440584	219	58.802
FHS40906	A01	p6	(TCCTAC)2	108446707	108446718	CACACATGATCACTGTCTTAGCA	TTCACCCCACTTGCTTTTTC	108446665	108446935	271	59.477
FHS40962	A01	p6	(TAGAAT)2	108564421	108564432	TCGTAAGAAAGAAAATGTCGCA	TTTGTTGAGGATTAGAAACTCTGTT	108564295	108564574	280	58.791
FHS40963	A01	p5	(TAAAA)2	108564512	108564521	TCGTAAGAAAGAAAATGTCGCA	TTTGTTGAGGATTAGAAACTCTGTT	108564295	108564574	280	58.791
FHS40970	A01	p5	(AAATT)2	108575189	108575198	CCAAAAAGTAGAGACACAGGGG	TAGCGTTTGGCGAAGAGACT	108575076	108575324	249	60.09
FHS41001	A01	p5	(TAGGC)2	108601653	108601662	CGAGTCGGAAATTAAGCAGC	ATCAATCTGCAAAAGCCAGG	108601575	108601782	208	60.098
FHS41211	A01	p6	(AAAAAT)2	109431174	109431185	GAAGGATCCCATGCTTGTTC	TACCACAGGCATGCTTGAAA	109431090	109431348	259	59.8725
FHS41212	A01	p6	(AAAATA)2	109431221	109431232	GAAGGATCCCATGCTTGTTC	TACCACAGGCATGCTTGAAA	109431090	109431348	259	59.8725
FHS41213	A01	p5	(TACAA)2	109431268	109431277	GAAGGATCCCATGCTTGTTC	TACCACAGGCATGCTTGAAA	109431090	109431348	259	59.8725
FHS41295	A01	p5	(GTAAG)2	109570780	109570789	ATGGTTTATCCAAGGGGGAG	TTGCACCCTAAATATCCCCA	109570574	109570827	254	60.0785
FHS41450	A01	p6	(ATAATT)2	109743972	109743983	TTTTGTTTCCATGCCAGAAA	AAAATTTCTGGATCCGTCCC	109743937	109744068	132	59.632
FHS41454	A01	p6	(GCCCCC)2	109745004	109745015	GATGGCAACGGATCTCCATA	CCGTGAATATCCAGGACCTC	109744970	109745102	133	60.097
FHS41480	A01	p5	(CCCGT)2	109774113	109774122	AAAATGCAAGGTGGTCTTGG	AAGACTTTAGACGGAGCGGG	109773924	109774167	244	60.362
FHS41505	A01	p6	(TATGTG)2	109825834	109825845	CGGTTACCCACCGTAACAAT	CGTGGGAAGGCATAAAAGTC	109825627	109825901	275	59.589
FHS41623	A01	p6	(CATAGT)2	110041458	110041469	ATCAAAAGAACCCCTTGCCT	AGCAACCCTACACTCGAGGA	110041214	110041492	279	59.9035
FHS41669	A01	p5	(AAAAC)2	110093419	110093428	GCATTGACTGAATGTGTCTGC	TGGTGGTTGTTGGGGTCTAT	110093361	110093625	265	59.7
FHS41769	A01	c	(ATATAA)2a(AACAT)2	110218689	110218711	TGCTATTGGGCTAACTGTGC	TTAAATCACGCCCAATCACA	110218607	110218844	238	59.4375
FHS41840	A01	c	(TAAAA)2aaaaaaaaaaaaaaaaaaaa(AATTTT)2	110322554	110322595	atcgcttggtcttggacaac	TCAGATCCCTTTTTCATGATCT	110322485	110322643	159	58.9245
FHS41843	A01	p5	(AAAGA)2	110322890	110322899	GCATCCGATCCTGTGAAGTTA	CTTGGCGCAAATTCAGTTAT	110322802	110323081	280	59.007
FHS41844	A01	c	(AT)5agagcattgatttata(AAAAAT)2aaata(AAGAT)2aaaaat(AAATAA)2gata(AAGAT)2	110322959	110323043	GCATCCGATCCTGTGAAGTTA	CTTGGCGCAAATTCAGTTAT	110322802	110323081	280	59.007
FHS41908	A01	p4	(TTCT)3	110382773	110382784	AGAACCGCAAACCAAATGAG	GATTGCGGTGTATTCCGACT	110382725	110382984	260	60.036
FHS41909	A01	p5	(CAAAC)2	110382893	110382902	AGAACCGCAAACCAAATGAG	GATTGCGGTGTATTCCGACT	110382725	110382984	260	60.036
FHS42107	A01	p5	(CTCAA)2	110533516	110533525	TTGGGGAACACCAGGTATGT	TTTTCACGGCACATGTTAGTT	110533424	110533638	215	59.151
FHS42126	A01	c	(ATCA)3ttaatatttaaaagt(ATAAA)2	110546420	110546456	CTCATTGACTCCCTCTTCTTCA	ACTTTGCGGTTTGACGATTC	110546306	110546579	274	59.321
FHS42299	A01	p5	(GTAAA)2	110669522	110669531	TGGAGACTGCAAAACTGCTG	ATTTTGCTTTGCGTCTTGCT	110669495	110669738	244	60.1
FHS42319	A01	p5	(TTTGA)2	110691990	110691999	GAAGACCCTACCCCTCTTCG	TCGTTCGTGTGAGATTGGAC	110691923	110692089	167	59.8745
FHS42348	A01	p5	(TATAA)2	110709186	110709195	AATTTCAAGACAAAATCGACATCA	ATCAAATTTGGAATCCACGC	110709110	110709351	242	59.826
FHS42349	A01	c	(TTATT)2atttgtacc(AATTA)2	110709243	110709271	AATTTCAAGACAAAATCGACATCA	ATCAAATTTGGAATCCACGC	110709110	110709351	242	59.826
FHS42353	A01	p5	(AAGAA)2	110710406	110710415	GGGCTAATTTATTTCACATTTTTCA	TGGGAAGAAAGTGGGAGTTG	110710355	110710622	268	59.8805
FHS42588	A01	p5	(AATTT)2	110982916	110982925	TGGACTCCGAACCTTTGTTT	GCGTACGCATGGGTTAAAAT	110982888	110983106	219	59.714
FHS42628	A01	p6	(AGAGAT)2	111007191	111007202	CCTACTGAATCGGACATCCC	GTCTCTCACTTTACACCAAACAGA	111006978	111007257	280	58.4815
FHS42671	A01	p5	(AATAA)2	111051155	111051164	TTTTGGTCCAGTGAATTTTCTTC	ACAACAACTCGATCCTTGAACA	111051049	111051302	254	59.5745
FHS42690	A01	c*	(ATTAA)2tt(ATTAAA)2(AAATT)2*	111067790	111067815	TCCCAAAGAAAAAGGTCAGG	CCCTTTCTCTACTAGGGTTTTCG	111067725	111067994	270	59.415
FHS42691	A01	c	(TTAATT)2ttaa(AAATT)2	111067913	111067938	TCCCAAAGAAAAAGGTCAGG	CCCTTTCTCTACTAGGGTTTTCG	111067725	111067994	270	59.415
FHS42818	A01	p5	(AATAA)2	111246563	111246572	AGTTCAGTGGCATTCAATGTT	CAAAACCAAACCGGTAATCG	111246535	111246706	172	58.7005
FHS42856	A01	c	(ATAGC)2a(TGCTG)2	111305263	111305283	TAAGGGAAGGGTCAGGTTTG	GAATCTTTGACATTGGATCTGG	111305199	111305409	211	58.764
FHS42870	A01	p5	(TTGCT)2	111321700	111321709	ATTGCCGATGTCTTACTGGC	TAGGTCAAGGTCGTGTTCCC	111321571	111321816	246	60.0345
FHS42876	A01	p6	(TATTGA)2	111326589	111326600	TGATTTTATTTATGCCTTGGGG	AAGCGAACACCTTAAAGCAA	111326469	111326735	267	58.878
FHS42878	A01	p5	(TGTTA)2	111327276	111327285	TGAAGCAGGTCTAGGAGAACAA	GGGTCTGCAGTGAACAAGGT	111327227	111327410	184	59.6405
FHS42879	A01	p5	(AAAAG)2	111327756	111327765	AGAGGAGTAAATGCAGGCCA	TTGAGCAGACAAACCTCACG	111327668	111327903	236	59.9305
FHS42880	A01	c	(AAATA)2gttggaaaaggt(TTG)4	111329133	111329166	AAAGGATACTGGAATAAGCTGTGC	GCTGAACCAAGGTTTTCCCT	111329044	111329323	280	60.2635
FHS42881	A01	p4	(TTTA)3	111329361	111329372	AGGGAAAACCTTGGTTCAGC	GCTAACTGCTGGCCAAAAAC	111329304	111329510	207	60.1825
FHS42882	A01	p5	(AAAAC)2	111330133	111330142	ACTTCTGAAACGGTGGGTTG	CTCCATGAAACCTCTGCTCC	111330055	111330216	162	59.904
FHS42887	A01	p5	(GTTTT)2	111332073	111332082	TGTTGTGCACCTTTCTACCG	TCATGCCCACTACTCCAGTG	111331984	111332248	265	59.7295
FHS42888	A01	p5	(CTTTC)2	111332274	111332283	TGACACTGGAGTAGTGGGCA	TGTTTTGGAGAAAGGGGTTG	111332226	111332348	123	60.1255
FHS42889	A01	c	(TTCTA)2aaattggaatcccatttg(TTAT)3	111332822	111332861	TCGTACGACGGTTCTATGAGG	GGACTACAATCATACCAACAGCA	111332688	111332905	218	59.5865
FHS42969	A01	p6	(GTGCAA)2	111386239	111386250	GGTAGAGGGGTAGAGCCCAT	TATCTCACGTGCCCTCCATT	111386190	111386289	100	59.9515
FHS43079	A01	p5	(CTTGG)2	111489598	111489607	TGCACTCAAACAGGAATGAGA	TGCTTGTGAAACCGAGTAACA	111489392	111489641	250	59.403
FHS43281	A01	p6	(TCTGGA)2	111862641	111862652	TTTCGGCAGTTCTGTCACAC	ACTTGTGCCCAACCTGAAAC	111862612	111862740	129	59.946
FHS43303	A01	p1	(T)12	235594	235605	TTTTGATCCTTGTGTACCGC	TCAAAATTTAGGGGCCTCG	235561	235675	115	59.321
FHS43593	A01	p1	(A)17	12736593	12736609	aaccatccagccatccatag	ATACGTACTTTGCCGTTGCC	12736459	12736675	217	59.899
FHS43660	A01	p1	(A)12	15639022	15639033	GTTCAGGTCTTTCCGGTTGA	GGTTTGGCCGTATTCACATT	15638925	15639061	137	59.8895
FHS43745	A01	p1	(T)13	19374382	19374394	ATGCGATGTACCCCCTTGTA	CTATTGCGGATTGAATTGCC	19374315	19374510	196	60.319
FHS43773	A01	p1	(A)16	26076922	26076937	GAAGCACGAAGCAATCAAGG	CTTCGTTAAATGCAGAATCAGA	26076794	26077072	279	59.0695
FHS43776	A01	p1	(T)19	26828495	26828513	TGCTGAGCCTCAACTACCCT	CCCAAATAGTTGGAGGGGTT	26828377	26828642	266	60.029
FHS43888	A01	p1	(T)17	60962151	60962167	CATCAGATGTGCCCAAAATG	AAACGAAAAAGTTCGGTGTGA	60962045	60962203	159	59.782
FHS43939	A01	p1	(T)13	68494542	68494554	TCAATCTGGCCCTTGAACTT	AAGGACAACGAGGCTCTCAA	68494473	68494631	159	59.8295
FHS43969	A01	p1	(T)15	72969828	72969842	TTTTCCTTCTTGGGGAGGAG	tttttccaaaaagaaaagggc	72969669	72969925	257	60.0655
FHS44052	A01	p1	(T)13	86622547	86622559	AAACCCTCCCCTAAACCCTT	AACTCCTGGCATGGACTTGT	86622409	86622592	184	59.8135
FHS44054	A01	p1	(A)12	86969525	86969536	GAGTTTCGATTTGCGATGAA	CGTGGACCTCTAGGATTGGa	86969438	86969646	209	59.4555
FHS44174	A01	p1	(T)14	97435697	97435710	CGTGAGGCTCATTTCTCTCC	TGCTACTGCGAGAACCAAAT	97435532	97435791	260	59.2395
FHS44263	A01	p1	(A)13	101239741	101239753	GCTCATATCCGCGACAGATT	AGGGGTCCTGATTTCCAGTT	101239697	101239945	249	60.001
FHS44392	A01	p1	(T)13	105169238	105169250	GTCGCCCATTTACCTCTCTG	AGTCACGTCCGGTTTGATTC	105169154	105169401	248	59.8335
FHS44543	A01	p1	(A)26	110322560	110322585	atcgcttggtcttggacaac	TCAGATCCCTTTTTCATGATCT	110322485	110322643	159	58.9245
FHS44601	A02	p5	(CAATC)2	48648	48657	AACCCACATGAGGACTCTGC	ACGTTTGGTGAACAATTCCA	48591	48794	204	59.497
FHS44624	A02	p5	(ATAAA)2	85310	85319	AGCGTTTGTATTGCGACAAC	TTTCTCCCATTTGCAAGAGC	85101	85361	261	59.5905
FHS44700	A02	p5	(TTTGT)2	176629	176638	GCTGTGCGTTGTGAAGAAGA	CAACGCTTCTATTTCAATTGGT	176564	176754	191	59.253
FHS44710	A02	p6	(AAAGCA)2	203766	203777	TTAGGAGGGGCTGAATCGTT	TCCACAAGGCTTTGGTTCTT	203627	203807	181	60.33
FHS44840	A02	p6	(AATATC)2	383938	383949	GAGTCGAACCTGCGATCTCT	CGGCATAAAACTGTTACCGC	383842	383983	142	60.034
FHS45106	A02	c*	(ATAAAA)2(AAAAT)2*	895052	895064	TTGCGAGAGTCATCACAACAG	CAATCTGACCGACGCAAGTA	895014	895183	170	59.952
FHS45107	A02	p5	(AAATT)2	895139	895148	TTGCGAGAGTCATCACAACAG	CAATCTGACCGACGCAAGTA	895014	895183	170	59.952
FHS45164	A02	p5	(ATAAC)2	938342	938351	GTAGGCCATGGATGTTGGAC	TTCATTGTCTCCTTAGCGGG	938171	938393	223	60.2045
FHS45299	A02	p5	(TGAAA)2	1165103	1165112	tcgtcaacaaagtttattttggg	AACCATCAAAGCGTGAGTGAT	1165038	1165275	238	59.931
FHS45300	A02	p5	(AGTTT)2	1165188	1165197	tcgtcaacaaagtttattttggg	AACCATCAAAGCGTGAGTGAT	1165038	1165275	238	59.931
FHS45336	A02	p5	(ATATA)2	1234479	1234488	TGGCTTCCAAGGCTATGTTC	CCACCTACCATTAGCGCTTC	1234386	1234648	263	59.972
FHS45377	A02	p6	(AATTTG)2	1321499	1321510	TTGAAGAATGGGCTAGTGGG	GGATCCCATGCACGATTTAC	1321312	1321559	248	60.1145
FHS45424	A02	p5	(CTTTT)2	1390263	1390272	TCATCCAATGGCTCATCTTTC	TTTATGCAGTGTCGTTTGGC	1390190	1390451	262	59.882
FHS45557	A02	c	(TAAAAA)2ttttagacaattta(TAAAT)2	1572061	1572096	TCCAAACTCCAGGAAGAGTAATAAA	aaatttaattatgggcttgaaaaTAC	1571846	1572125	280	58.524
FHS45642	A02	p6	(TTATAT)2	1687197	1687208	GAAGGATGAGTTGTTTTTGGGT	TTGGCTCCTCATACTTTTCCT	1686956	1687234	279	58.657
FHS45699	A02	p5	(ATTTA)2	1812928	1812937	GGTTTAAATATGGCGGTGTGA	TCCATCAGAAAATAAAATCTACGA	1812819	1813024	206	58.4065
FHS45722	A02	p5	(AAAAT)2	1826821	1826830	TTTGTGAAAATAATCCCGCC	AAAATGCAGTGGCCAAAGTC	1826725	1826966	242	59.9455
FHS45780	A02	p5	(AATAG)2	1866734	1866743	AGCCAAAAGCGCTTGACTAA	ATCCAAAGTGGGGAAAGAGG	1866537	1866786	250	60.225
FHS45846	A02	c	(TTATC)3tttatgttattt(TTTTA)2	1926769	1926805	TCCACAAATTCAGTCCAACAA	TTTCATAGATGGGACCAAGAA	1926714	1926957	244	58.076
FHS45847	A02	p2	(TA)5	1926843	1926852	TCCACAAATTCAGTCCAACAA	TTTCATAGATGGGACCAAGAA	1926714	1926957	244	58.076
FHS45987	A02	p5	(ATTGA)2	2114631	2114640	TTTTGGGTTATGCCACCAAG	CGTTCTATTTCGAAACAATTTGG	2114477	2114685	209	60.307
FHS45989	A02	p6	(TAATTT)2	2115644	2115655	TCTGAGCCTTATAGCGGGAC	GGAGAGAAGAATAGAAACACCAACA	2115561	2115691	131	59.742
FHS46008	A02	p3	(GAA)6	2140261	2140278	ACAGAATTCACAGAAGCGGC	cttctttcctcttctcccgc	2140216	2140431	216	60.4305
FHS46009	A02	p3	(GAA)8	2140309	2140332	ACAGAATTCACAGAAGCGGC	cttctttcctcttctcccgc	2140216	2140431	216	60.4305
FHS46079	A02	p6	(TCATTT)2	2204876	2204887	TTGATTTGGGTCCAGAGGAG	AAGATTTCCATGTGTGGGGA	2204734	2204966	233	60.1075
FHS46086	A02	c	(CTGTT)2tcatggtga(CTACTG)2	2206190	2206220	AGCCACCAATCATTTCATCC	TTGCTCATGAAACGGCATAA	2206149	2206380	232	59.9855
FHS46089	A02	c	(TTTCT)2gctttattttg(CTTTC)2	2213293	2213323	CAGACTGTTAATTTGGTTAATTAGTGA	GATCGAACTTTTGACCTTTCG	2213152	2213417	266	58.046
FHS46100	A02	p2	(TA)6	2228939	2228950	CGTGGCTGCCAAGTAGTGAT	TCCACCTTGTTGTGTTGAACTT	2228809	2229004	196	60.397
FHS46120	A02	p6	(AATAAA)2	2240231	2240242	TTCTGATTTCCCATTTCTCTTACC	CTTGAGATTGTGGCAGCAAA	2240140	2240384	245	59.921
FHS46160	A02	p5	(AAACC)2	2310562	2310571	TTAAGCCCATGCTTCACACA	AAATTAAGTAAGGGTGGAGGTGC	2310416	2310600	185	60.028
FHS46173	A02	p5	(ATGAA)2	2364960	2364969	ATGTCACCAATGGAGCAACA	GAATCTGTGAAGGGGCACAT	2364893	2365003	111	59.9505
FHS46234	A02	p5	(ATATT)2	2438898	2438907	AATCCACCTTTTTCCATCTGTT	TGAAATTGCAACTTTGTGTGG	2438869	2439138	270	59.244
FHS46236	A02	p5	(AGATT)2	2438989	2438998	AATCCACCTTTTTCCATCTGTT	TGAAATTGCAACTTTGTGTGG	2438869	2439138	270	59.244
FHS46337	A02	p6	(AAAAAC)2	2541762	2541773	TTGAGGCATATTTTTGAAGGTGT	GGAAAGTCGTTTGCCAAGAA	2541668	2541937	270	60.059
FHS46381	A02	p5	(AATCA)2	2571699	2571708	AACCGCCATAATCCATGTGT	CGAAACTGATACCGCTGTTG	2571645	2571909	265	59.7115
FHS46413	A02	p5	(TCATC)2	2639342	2639351	AAACAACCCCAAAGCAACAC	TAAAACTGCGAGTCTGCGAA	2639295	2639531	237	59.8135
FHS46414	A02	p5	(GAATA)2	2639434	2639443	AAACAACCCCAAAGCAACAC	TAAAACTGCGAGTCTGCGAA	2639295	2639531	237	59.8135
FHS46434	A02	p5	(AATTT)2	2668126	2668135	TCACAAAAGTTGCTGGTTCCT	CCAATTTCTGTAGGAGAACCTGA	2668094	2668367	274	59.703
FHS46482	A02	p5	(GCAAG)2	2723774	2723783	TGGATGTGTTGAGGTTGTTGA	GGGGAACTCAAAGTAGGCATC	2723708	2723828	121	59.973
FHS46498	A02	p5	(AATTG)2	2738447	2738456	TCAGGTTAGAGAAAGAGAAAGAGAGAA	TCTGGCCTGCAGCCTACTAT	2738379	2738656	278	59.88
FHS46499	A02	p6	(TATTTT)2	2738538	2738549	TCAGGTTAGAGAAAGAGAAAGAGAGAA	TCTGGCCTGCAGCCTACTAT	2738379	2738656	278	59.88
FHS46500	A02	p5	(TCAGG)2	2738584	2738593	TCAGGTTAGAGAAAGAGAAAGAGAGAA	TCTGGCCTGCAGCCTACTAT	2738379	2738656	278	59.88
FHS46558	A02	p6	(AAAAAT)2	2843987	2843998	CAATTAGATGGCCAATTCCA	CCAACAATGAAAATTATGGCG	2843904	2844090	187	59.3105
FHS46568	A02	p5	(TAAAA)3	2852729	2852743	ACAATTTTACAAGAATAATCATCAACA	GCACTGTAGTCTCAATAATATGTTCAA	2852599	2852851	253	57.723
FHS46569	A02	p4	(TTAT)3	2852804	2852815	ACAATTTTACAAGAATAATCATCAACA	GCACTGTAGTCTCAATAATATGTTCAA	2852599	2852851	253	57.723
FHS46636	A02	p5	(CTACT)2	2891764	2891773	CTTCAGCATTCATCGCATTG	ATCCCAAAGTTGCGAACAAA	2891679	2891950	272	60.4235
FHS46668	A02	p2	(AT)8	2936402	2936417	TGCACCTTCCTCAATCTGAA	GATGACACCTCAGCATTGGTT	2936223	2936492	270	59.679
FHS46675	A02	p6	(TATTTT)2	2938658	2938669	TTCCCTTCTTTTCTTACGGATG	GAGACATATGCAGCCCGAGT	2938605	2938854	250	59.9265
FHS46764	A02	p3	(TAA)18	3027487	3027540	GTTGTCCGTAGCGGTTGATT	TATGCATGTGCTACATGGGC	3027440	3027622	183	60.26
FHS46854	A02	p2	(TC)5	3125062	3125071	TCATATTAACCTATTCACCTCCAACA	TGGATCTGCTCTGCATCAAC	3125027	3125304	278	59.989
FHS46855	A02	p6	(TTGAAC)2	3125208	3125219	CTCGATTCCTAAGACAGCGG	TCATCATGACGACCCCAGTA	3125175	3125397	223	59.9445
FHS46863	A02	p3	(TTC)5	3136764	3136778	CATCGCATCAATTACCATGC	GGACAAAGCATTTTGTGATACC	3136536	3136805	270	59.207
FHS46875	A02	p5	(TTTAA)2	3160020	3160029	AACAATTTTAATTTGGTCCAGCA	TCCAAATGAAATGTAAGTGGCA	3159930	3160128	199	60.0655
FHS46897	A02	p5	(CCTCA)2	3186875	3186884	AAAGCAACTCGGAAAAGCAA	TTCATAGTATTTTCAATTTTTCATGTG	3186701	3186965	265	58.922
FHS46939	A02	c	(AT)6taatgtagtttttatt(CTCAA)2	3220114	3220151	TTGGTTATTTTTCTTCCCCC	CAATGTGACACCTGAGCCTG	3220076	3220292	217	59.1035
FHS47012	A02	c	(TTTTA)2tatatagtgagtgtcttt(TGTAG)2	3357194	3357231	AATTTGAAATGAGGGGAAAAA	TTTTTACAGCTGCCCACAAA	3357147	3357282	136	58.4705
FHS47032	A02	c	(AATTT)2ttcaaccaaaatttttca(TATT)3	3391930	3391969	TGGCCGGTTAATCTCCAATA	GAATACATAGGTGCCTCAGCC	3391840	3391998	159	59.4835
FHS47087	A02	p5	(CCAAC)2	3492799	3492808	CAGTCAAGGACTAATCCGCC	GAAAATTCAATGGAGGCAGG	3492664	3492902	239	59.5995
FHS47217	A02	c	(TA)5aacttatgtgac(ATTTA)2	3648930	3648961	ATCCAGTGGGAGAAACATGG	CCTATTTGCTTTCACATAATTCAGC	3648846	3649116	271	60.0725
FHS47233	A02	p5	(ATTTA)2	3666421	3666430	TGCATAGTGGCAGATACTTCG	TGTTCTTTGCCATGGTTCAA	3666362	3666517	156	59.522
FHS47234	A02	p5	(AGAAA)2	3666474	3666483	TGCATAGTGGCAGATACTTCG	TGTTCTTTGCCATGGTTCAA	3666362	3666517	156	59.522
FHS47307	A02	c	(AAAGTT)2aaaacc(ACACT)2	3787468	3787495	ccacacacatcacctgcact	CCCACATGGACAAGACATTG	3787424	3787668	245	60.2335
FHS47444	A02	p6	(GAGATT)3	3970363	3970380	AACAGCTTTTCCTAATTGGTCC	TTGAGACATAATTACACCAAATACAAT	3970230	3970463	234	58.0045
FHS47656	A02	p6	(TTCTAA)2	4262412	4262423	GTTGCTCAACTCAACGCAGA	TTGCTGTCCCAAAACAAACA	4262305	4262584	280	60.155
FHS47657	A02	p5	(TGGTT)2	4262549	4262558	GTTGCTCAACTCAACGCAGA	TTGCTGTCCCAAAACAAACA	4262305	4262584	280	60.155
FHS47673	A02	p2	(TC)10	4276440	4276459	TCCCCTCTCTGTTCGTGTATG	GGGTTTACTGTCGTCGTCGT	4276391	4276663	273	60.077
FHS47742	A02	p4	(ATTT)3	4377592	4377603	AGACTTATCCGACGGGTGTG	CGTCTTTATCGAAGTGACTCCC	4377439	4377696	258	60.0595
FHS47792	A02	c*	(TTAATT)2aaaaaac(TAAAA)2(TTAAA)2tatt(TAAAA)2(TAAAAT)3*	4415853	4415918	TCTGGCATTTTCACTCTTAAATCA	TGGTGTATGGCAATTTTTACTTG	4415748	4415992	245	59.5485
FHS47793	A02	p5	(TAATC)2	4415958	4415967	TCTGGCATTTTCACTCTTAAATCA	TGGTGTATGGCAATTTTTACTTG	4415748	4415992	245	59.5485
FHS47794	A02	p5	(GAAAA)2	4416055	4416064	CAAGTAAAAATTGCCATACACCA	ATGCACACTTCAAAGGACCC	4415970	4416217	248	59.471
FHS47833	A02	p6	(ATATTT)2	4457667	4457678	CTGGCGACGTTTATACCGTT	TGGTGAAACTATAGGGACCGA	4457538	4457713	176	59.728
FHS47889	A02	p5	(AAAAG)2	4540024	4540033	TGTCAAGGTTAAAATCTTCCAAA	TTATTTTTGGCCATTGGGTC	4539870	4540090	221	58.7505
FHS47900	A02	p5	(TAAAA)2	4545126	4545135	AATTTTGCAGAAAACGTCTAAAAA	TGAACATGCATGGACAATGA	4544998	4545230	233	59.0045
FHS47916	A02	p5	(ACATC)2	4554772	4554781	CCCATGTAATTGACATCAAAGC	ATGGGGTATGAAAGCAGCAG	4554699	4554834	136	59.7195
FHS47930	A02	p5	(TAAAT)2	4583553	4583562	GCTGGAGGCACAATGAATTT	TCTCCCTCCTTATGGTTCAAGA	4583466	4583724	259	60.0745
FHS48097	A02	p5	(TAAAT)2	4874575	4874584	TCCAGGTTATCACGGCCTAC	TCCAAACCAAGAAATGGTCA	4874343	4874619	277	59.451
FHS48168	A02	p3	(TTA)4	5014627	5014638	TGATTTTGCGATGGAATCAG	TCAAAGAAAACAGTGTGGTGC	5014443	5014668	226	59.2175
FHS48175	A02	p6	(ATTAAG)2	5046230	5046241	ACTCTTATGTGACCGTGCAAT	AAAATAAAATCGTGTTTTATCTCGTT	5046025	5046290	266	57.5795
FHS48239	A02	p5	(AACAA)2	5128057	5128066	CCTGACACCCATAGCAGTGA	GTTGACCCTTGAAACCCAAA	5127932	5128106	175	59.754
FHS48245	A02	p5	(TTATA)2	5135511	5135520	TGTGATCGATATTTGATTTGGG	CGGCCTAGAAATATGCGAGA	5135358	5135586	229	59.9915
FHS48333	A02	c*	(TAATT)2(TTTTAA)2*	5283226	5283246	TTGTTGGATTGACAGCGAAG	TTTTATCCCTCCTCCTCGGT	5283075	5283328	254	59.8685
FHS48335	A02	p5	(AAATA)2	5285064	5285073	CATTTGATGCAAATCGAAAA	TTCTCATTAAATCTTGAAATCCACA	5285026	5285251	226	58.1585
FHS48336	A02	c	(TTATTT)2aaattt(AAATAA)2	5285178	5285207	CATTTGATGCAAATCGAAAA	TTCTCATTAAATCTTGAAATCCACA	5285026	5285251	226	58.1585
FHS48363	A02	p5	(ATCAC)2	5315907	5315916	CCAAAGTGGCAAAGTCATCA	GTGCTCATTGCCGACTGTAA	5315832	5316111	280	59.781
FHS48364	A02	c*	(AGCA)3(GCAAT)2*	5316014	5316032	CCAAAGTGGCAAAGTCATCA	GTGCTCATTGCCGACTGTAA	5315832	5316111	280	59.781
FHS48378	A02	p5	(CCAAA)2	5334488	5334497	TGTTTATTTAAGGGCAAATCCC	TACTTGAGATTGCGTGCTGG	5334431	5334704	274	59.633
FHS48525	A02	p5	(TGTAA)2	5508867	5508876	ATTCAACCAATTCGACCGAT	TGAGTCGATCAAATCATCAGC	5508798	5509026	229	59.0315
FHS48566	A02	p5	(ATTCA)3	5579185	5579199	CAAAGTTTAATCCGCCACAAA	CATGCATGAATCAAAGTGGC	5579068	5579303	236	60.033
FHS48602	A02	p6	(AATTTT)2	5609099	5609110	AAAATTTAGCCGTAAAATGCCA	TGAACCGGCTAGTTCTGTTCTT	5609033	5609298	266	60.0865
FHS48603	A02	p5	(TAAAA)2	5609136	5609145	AAAATTTAGCCGTAAAATGCCA	TGAACCGGCTAGTTCTGTTCTT	5609033	5609298	266	60.0865
FHS48679	A02	p5	(TCATA)2	5762962	5762971	CTTTATACGTGGATCCAAACACAT	GAGCAATGAATCCATCTCCAG	5762933	5763204	272	59.4355
FHS48711	A02	p5	(CAAAC)2	5804877	5804886	TAACAAACGCAAGTGTTGCC	TGGAAATTTGTGGCAATAGAAA	5804790	5804928	139	59.624
FHS48714	A02	p5	(GGGAG)2	5808537	5808546	ACCTTAAGAGAGCGCCTTCC	TGCGATAGAGGAGAAATGGG	5808439	5808712	274	60.0765
FHS49009	A02	p5	(ACAAT)2	6034227	6034236	GATCTAGCTTTGCGGTTGCT	CGATAAATACTTGATAAAACGGCA	6034063	6034294	232	59.5475
FHS49139	A02	p6	(ATTTAA)2	6104379	6104390	CCCCTCTGTTGTACCTTGGA	TCACCGAGTACATTTTACCCC	6104272	6104461	190	59.391
FHS49163	A02	p6	(TTATTT)2	6113326	6113337	TCTTTTCATTCAAACAACATGTAAAA	CGAGGATCGGAAACAACAAT	6113292	6113551	260	59.505
FHS49183	A02	p5	(ATGAT)2	6123231	6123240	GAAGCTTATTCTTGCACCCG	CCGGTTGTTTCTTCGCTAAC	6123112	6123333	222	59.796
FHS49242	A02	c*	(TAAAA)2(AAAATA)2*	6198812	6198824	TTAGGCGCTATTACCGAGGA	TCTTCATTCACTGCTCGCTG	6198766	6198890	125	60.0595
FHS49246	A02	p6	(GTTTGA)2	6199060	6199071	GGAGCACCTCAAAATCGTGT	AGTCAGGTATGTTCACCGGC	6199022	6199237	216	60.058
FHS49247	A02	c	(TCTTCA)2t(CATCTG)2	6199127	6199151	GGAGCACCTCAAAATCGTGT	AGTCAGGTATGTTCACCGGC	6199022	6199237	216	60.058
FHS49248	A02	p6	(ATCATG)2	6199185	6199196	GGAGCACCTCAAAATCGTGT	AGTCAGGTATGTTCACCGGC	6199022	6199237	216	60.058
FHS49254	A02	p5	(GAAAT)2	6200713	6200722	TCCCTTCAAAATGAGGAGTCA	ACGCGGTCCAAATTAAATCTC	6200588	6200832	245	59.991
FHS49324	A02	p4	(ATTA)3	6229550	6229561	CAGAGACTTAATATGTTTGTGCAGG	TGGTCAAGCACTTGGTTTTG	6229484	6229639	156	59.515
FHS49475	A02	p6	(GAAGTA)2	6305460	6305471	TTTCTTTTGCTCTGGCCAAT	CTTTACGCCCCCTACCATTT	6305411	6305582	172	60.01
FHS49521	A02	p6	(ATGTTT)2	6334307	6334318	GAAAGCGTTGTCAGCATCAA	GCGAAGGGACATCCAAACTA	6334168	6334391	224	60.0345
FHS49580	A02	p5	(TTTTC)2	6364598	6364607	ATGTGAATGATAGGGGCCTG	TCTTTCGAAACACAGCTCCA	6364482	6364726	245	59.6695
FHS49720	A02	p6	(ATGCTT)2	6437587	6437598	GCGAGGAGGATGGAGATTAT	TGTGCCACTAAGTCAATCCG	6437468	6437725	258	58.938
FHS49852	A02	p5	(TTTTA)2	6518611	6518620	TATGTCAGCTGAATGGTGGC	CAAGAATACAAGATTCATGCGAA	6518498	6518762	265	59.4725
FHS49917	A02	p5	(TTTAT)2	6570099	6570108	GGTGCACAAATCCTTCCATT	TGAGTCTTGAAAACAAACATTACC	6569910	6570189	280	58.6165
FHS50003	A02	p5	(TTCCT)2	6608995	6609004	TTATGCCCAGGTAGAGCACC	CTAACATCATTGCACAGCCG	6608942	6609166	225	60.188
FHS50115	A02	p5	(TCATC)2	6658544	6658553	GAAGGCACATGTAACCGTCA	TGACGCCAAATATGAACTGAA	6658442	6658698	257	59.372
FHS50130	A02	p4	(TTTG)3	6668478	6668489	CCAAATTTTCTCGTACTTGGTG	TTTTCCCCATCCGTCCTTAT	6668369	6668623	255	59.588
FHS50644	A02	c	(AAGTTT)2ccaatatatttat(TAAAA)2	6948287	6948321	CCCTTTATGCAATAATTAATAAGATGT	CTGGATAGTTTGGGGCAATG	6948159	6948436	278	58.909
FHS50786	A02	p4	(AATA)3	7044209	7044220	TTTGCTGACCATGAATCGAG	TTGTTGAATTTCAGGCGTTG	7044058	7044285	228	59.7525
FHS50920	A02	p6	(TTCATG)2	7117651	7117662	TTTGAAATTTGGAAGTGGCA	GAGAATACTATGTTAGCAGTGTTGTGC	7117472	7117697	226	59.429
FHS51075	A02	p6	(TTCTTG)2	7179097	7179108	ATTGTGGCGGTTTTGAAGTC	ATTGAAGCCCAACCCACATA	7178988	7179266	279	60.085
FHS51269	A02	p6	(CTCAAG)2	7269988	7269999	AGTGAAACAGAATGGGGCAC	TCTTGCTTTTCTGGGAGCAT	7269901	7270027	127	59.964
FHS51582	A02	p5	(ATCTA)2	7474117	7474126	TGATTTGGAGGTGATCTATCTGAA	TGTTTCATCTGAGGTGGCTG	7474005	7474262	258	59.8985
FHS51723	A02	p6	(ATTGAA)2	7593787	7593798	GGGGAATCTGTTCCCATTTT	GCTCAACAGCAAATATAAATCATCA	7593654	7593902	249	59.785
FHS51930	A02	p5	(ATTGC)2	7814974	7814983	GCTAGGGTTTGTCCCCTTTC	CTCCAAAGCGTACATGCAGA	7814941	7815188	248	59.9755
FHS51941	A02	p5	(TATCC)2	7823682	7823691	GAGAAAACGCCTGTGATGGT	TCAAAGCCACCTTTTCTGCT	7823548	7823792	245	60.056
FHS52210	A02	c*	(AAACGA)2(AAACG)4*	7959485	7959510	CCACGGTAGTGACGTTTGTG	GAACCCTCGCTCACTCACTC	7959389	7959573	185	60.029
FHS52213	A02	p6	(TAATAT)2	7960200	7960211	GGGAGTTAGGATTTTGATTTGGT	TTTTCACTCTATCATCAAAACTTATCA	7959987	7960256	270	58.653
FHS52644	A02	p5	(CATTG)2	8553757	8553766	GGGAGACCCATACTCATGGA	TTCCAAAACAAGCATGACCA	8553719	8553880	162	59.9125
FHS52654	A02	c	(ATT)5agtattc(CA)5	8569334	8569365	TTTCGATTTTCGAATACTCACTG	CATGCCTAGTCCATCAACCA	8569298	8569442	145	58.9835
FHS52802	A02	p6	(CATATA)2	8756586	8756597	GGTGCATGAGCTGTTACCAA	AAAATTTGGGGGTCCATGAT	8756507	8756703	197	59.9835
FHS52963	A02	p5	(AAATA)2	8847170	8847179	GCCTTGTGGTTAAATGACAAAA	AAAACCCTCACACCCAACTG	8847110	8847240	131	59.447
FHS53181	A02	p5	(TTCAT)2	9148056	9148065	TTTGATTGTGAAGGGCTTACG	TGTGAGAGAAGAAAGGGAAACA	9147892	9148115	224	59.536
FHS53227	A02	c	(TGA)4tt(GTG)7atat(TGTTGA)2aaa(AG)5	9210199	9210262	GACTTGAAATGGCTTCCCAA	TCCTTCAATTTTCGGTGAGG	9210124	9210299	176	60.0475
FHS53279	A02	p5	(CCATC)2	9293034	9293043	TTCTGTCTAACGTGAAAAGGCA	AAGCGTCCAATTTGATTTCG	9292935	9293088	154	59.997
FHS53328	A02	p5	(ATTTA)2	9375759	9375768	ACGTTTTTGGAGGAGGCTTT	CCAACATTTTTCCCTTGTTTTG	9375689	9375863	175	60.3445
FHS53347	A02	p5	(AATGG)2	9390249	9390258	AATAGATTGGAGCAACTGGGA	CACTCGGGATTCTTCCAAAA	9390029	9390284	256	59.3515
FHS53355	A02	p5	(TAAAT)2	9397669	9397678	AAACCTCATGCACTATGCCA	GCCGGAGTAGCTGCTTTATG	9397569	9397753	185	59.5775
FHS53356	A02	p6	(GAAGAT)3	9397707	9397724	AAACCTCATGCACTATGCCA	GCCGGAGTAGCTGCTTTATG	9397569	9397753	185	59.5775
FHS53383	A02	p5	(GTTCA)2	9428937	9428946	GTAGTCCCACAGTCGCATCC	CGGCGTCATCTAGGTAGGAG	9428900	9429138	239	60.1975
FHS53384	A02	p5	(TTCAT)2	9429023	9429032	GTAGTCCCACAGTCGCATCC	CGGCGTCATCTAGGTAGGAG	9428900	9429138	239	60.1975
FHS53388	A02	p5	(GGAAG)2	9430251	9430260	AAGGAGAAGCGACATTGATTT	CCGCTAACACTCAAAGCACA	9430225	9430434	210	58.996
FHS53394	A02	p6	(TGTTCA)2	9435903	9435914	GATGAAGAGATCGAGGCTGC	ACATAGGATGGGTCGGCAT	9435676	9435940	265	60.119
FHS53401	A02	p5	(TTGTT)2	9438683	9438692	GAGCTTCTTTCACCTTGGGA	GGATGGCTGATCATAAAGGG	9438611	9438866	256	59.3745
FHS53408	A02	p5	(ATTTT)2	9450667	9450676	TGATGAACAAACCATCCAAAG	TATGGCAACGAACACACTCC	9450590	9450836	247	59.017
FHS53435	A02	p4	(TACA)3	9490755	9490766	GCTCAGTTGCAAAAGTGAGGT	AAATCTCATAGTGTGAGTGTGGGA	9490697	9490954	258	59.731
FHS53462	A02	p5	(TTTAA)2	9527938	9527947	GCCTTTTGTTCCTGCTCATT	GCTGGTTACATGGCCAGAAT	9527778	9528027	250	59.639
FHS53475	A02	p5	(AATGC)2	9541720	9541729	ACATTATGCCTTTGTCGGGA	TGCAACAAATTGATAGGGGA	9541696	9541887	192	59.648
FHS53480	A02	c	(CTGAA)2gtca(TTCTT)2	9547304	9547327	CGAGTTATAAGGTGACGGATCA	CGTATCCATCATTACCACCCC	9547096	9547350	255	60.1495
FHS53483	A02	p5	(ATTTA)2	9548886	9548895	AGCAACCTTCAAGTTCCCCT	TTTAATTTGCAACAAACCAAAAA	9548733	9549010	278	59.389
FHS53506	A02	p5	(ATTTA)2	9586682	9586691	TTCTTAATGCATGTATGGTCACA	ACTTTCCCATTTGTGGTTCG	9586612	9586717	106	58.97
FHS53569	A02	c	(ATTTTT)3ttgagaaagtttca(GAAAAT)2	9652506	9652549	CCATGCACCTCACGACATTA	AAACATTTTGGAGTTCCGCT	9652465	9652571	107	59.617
FHS53571	A02	p6	(CTTACA)2	9654672	9654683	CCGAAGGAGTGTGAGTGTGA	CGTGAAATTAATAACGCCGTG	9654557	9654710	154	60.1185
FHS53584	A02	p5	(AATTA)2	9660966	9660975	GCTGTGCTTGCTTAGTTGCTT	GGCATTTTGATTGCGTTAGG	9660888	9661056	169	60.152
FHS53628	A02	c*	(TTTTAT)2(TTATC)2*	9715935	9715952	TGTTTCCCTTAATTGTTGCATT	CAATCCGTGAAGGCAGGTAT	9715878	9716109	232	59.249
FHS53651	A02	p5	(TAAAA)2	9747291	9747300	CCCAAACATAATTGATAAATAAAAAGA	AACTTCACCTTTCTGTGCCC	9747245	9747433	189	58.668
FHS53657	A02	p3	(ATA)4	9754377	9754388	ACCCTAACATAAGACCAAAGCG	CGAACATCCCTAAACCCTCA	9754336	9754550	215	59.7435
FHS53698	A02	p6	(AAAAGT)2	9836969	9836980	CCAAATGCACTTGTTGCTTG	TGTTTATCCAAACCGACCCT	9836849	9837011	163	59.7905
FHS53706	A02	p6	(TAAATT)2	9854504	9854515	TTTTTCAAGTTGCTTTTGAATTTTT	TTGATAAAATGCATCAAATATAGGGA	9854436	9854615	180	59.803
FHS53709	A02	p4	(TTTC)3	9860245	9860256	TTTACGCGTGACGGTACTCA	AAGATGGACCCTGTTTGTGG	9860144	9860395	252	60.068
FHS53724	A02	p5	(ACTTC)2	9896594	9896603	TTCAAAGTTTTTGCCCATCC	TTTAATTGGACGAACGAGATAAC	9896515	9896633	119	58.671
FHS53728	A02	p5	(TGTCT)2	9907617	9907626	ATTCTTCCGTGATGTGCCTC	TGTCCCATTCCCTGTTGATT	9907470	9907671	202	60.127
FHS53731	A02	p5	(TTTCT)2	9922431	9922440	TGACGCTTTTCTTTGTGAAGAG	ATGGCAAGTTTACATGGGCT	9922291	9922472	182	59.564
FHS53759	A02	p6	(TGAAGA)2	9971076	9971087	CTTCCTTGGACCGATTGAAA	GCCACTGGAAACCATCAGTT	9971012	9971264	253	60.0085
FHS53762	A02	c	(CAACAG)2ttac(AAGA)3	9981410	9981437	AAACGGTGTAACCCCAAATG	GTTATTGGGCAGCTGTTGAAA	9981347	9981540	194	59.8555
FHS53825	A02	p6	(AAAAAT)2	10066720	10066731	CGGGTCTCACCGATAAGAAT	CTGCAAAGCGAGGGATTAAA	10066679	10066957	279	59.6705
FHS53830	A02	p5	(GAAAA)3	10070426	10070440	TGAGAAGTAAGGGCCCCAGT	CGACCCATAAATTTAGCCCA	10070370	10070634	265	60.3985
FHS53831	A02	p5	(AAGAT)2	10070533	10070542	TGAGAAGTAAGGGCCCCAGT	CGACCCATAAATTTAGCCCA	10070370	10070634	265	60.3985
FHS53860	A02	p5	(GATCA)2	10121191	10121200	TCAACGGTTTTTGACCACTG	ACTGAACCGACCAGTTCGAC	10121126	10121238	113	59.872
FHS53861	A02	c	(TTAAA)2ccgttc(ATCCA)2	10122312	10122337	AGGATGCAGGGATTATGGCT	GATCCGATCCATCAGTTTGC	10122248	10122416	169	60.626
FHS53875	A02	p6	(TCCATT)2	10130656	10130667	AACGTACCACGGATGAGAGC	TACGCAGCTTAGCCTGTTCC	10130525	10130760	236	60.3425
FHS53877	A02	p4	(AATT)3	10131949	10131960	GGTAAATTGGGGTCTCTCAAAA	GAGTGTAATATCGGAAAGAAATGAA	10131861	10132032	172	58.622
FHS53916	A02	p5	(AAATT)2	10175218	10175227	AATTTGGCGTTCTTTTGCTG	GTTTTGGGTGGGGGACTATT	10175154	10175376	223	60.0815
FHS53951	A02	c*	(TAAAT)2(AATAAC)2*	10209683	10209701	TCAGAGCTTATGGAAGTGAATGA	CAAGCCAACATGGGACCTTA	10209589	10209756	168	59.9345
FHS53974	A02	p5	(AAACA)2	10244950	10244959	CTCTGCTTCCACCCTACTCCT	GCTCTGTTTCATTGCACCAA	10244752	10245026	275	59.8665
FHS53989	A02	p6	(AATATA)2	10280704	10280715	CATGCCATAACAATGATAAGCAA	GGCACTGGATTGCACCTATT	10280666	10280770	105	59.918
FHS53990	A02	p6	(TCCTCA)2	10280818	10280829	AATAGGTGCAATCCAGTGCC	TATGACCCCGAGATAGCCAC	10280751	10280873	123	59.9395
FHS54002	A02	p5	(TATTC)2	10304064	10304073	CCAACTTCCAGCACACATTG	TCGTTTTCCTTGGACAGAGC	10304021	10304140	120	60.2635
FHS54004	A02	p2	(CA)5	10306055	10306064	ATCCATCCTGCTCGAACAAA	TGAGCAAAACCCATAGGAGG	10305872	10306125	254	60.3345
FHS54009	A02	p5	(CATCA)2	10308772	10308781	ACTCTTCACCAAGTGCGTCA	AATGTGTGTTATGCCGGTCT	10308643	10308803	161	58.7085
FHS54010	A02	c*	(AAAT)3(AAATA)2*	10308810	10308827	ATCAACGAGACCGGCATAAC	AGACAGCATGTTGTGCATGA	10308777	10309036	260	59.389
FHS54011	A02	p5	(CCTTC)2	10308865	10308874	ATCAACGAGACCGGCATAAC	AGACAGCATGTTGTGCATGA	10308777	10309036	260	59.389
FHS54012	A02	p6	(TGAAAT)2	10308928	10308939	ATCAACGAGACCGGCATAAC	AGACAGCATGTTGTGCATGA	10308777	10309036	260	59.389
FHS54013	A02	p3	(ACT)4	10311624	10311635	CAACACGATTTAAATGCCACC	TTGAATCCTTCCCTGACGAG	10311511	10311775	265	60.212
FHS54022	A02	p5	(CACCT)2	10320592	10320601	GTGTGAAGAGCCTCCCAAAG	AAAAATTTACCAAACACGCTAAAAA	10320523	10320725	203	59.6535
FHS54035	A02	p6	(TTTAAA)2	10355284	10355295	TCCGTGTGTTTTTAACAGGG	TTGGATTGGATTTGATCGGT	10355260	10355448	189	59.3295
FHS54042	A02	c	(TTAATG)2ggactaattttgctc(TTTTG)2	10361963	10361999	TTTACCCCTGTACCGAACTGA	GCCATCTTTACGCAGGAGAA	10361938	10362209	272	59.916
FHS54047	A02	p5	(TGAGT)2	10370235	10370244	CTTGCTTACCCTTTGTGGGA	TTTTAGCATAACATGGCAGGTG	10370135	10370275	141	60.0615
FHS54049	A02	p5	(TTCTT)2	10370747	10370756	TTTGCCAAAATTCAGGATAAAAA	GCAAATTTTGATGCTTTCCAC	10370654	10370888	235	59.7145
FHS54058	A02	c*	(ATAAAA)2(AAAAT)2*	10386794	10386806	TGACCCACACACGTTCTACC	AACGTTCCACCATAAAGAGGT	10386717	10386852	136	58.517
FHS54060	A02	p6	(GGATTC)2	10388271	10388282	GCATAAAGAGGAAGGACCCC	TGTTGGTGCAGTTACCTGTTTT	10388204	10388321	118	59.7415
FHS54061	A02	p5	(ATTTG)2	10388813	10388822	GCAGGAAGCATGTCAGCATA	GCGGAGGATATGGATAAGCA	10388666	10388939	274	60.001
FHS54070	A02	c*	(AAAAT)2(AAATTT)2*ttacacttatttaaataaac(AAATA)2	10426896	10426943	TCATGTGAGGCATAATTTATCACTTT	TTGATAAAATCCGCTGAAGACA	10426788	10427064	277	59.935
FHS54076	A02	c	(CGAAT)2agattttttt(CCTCC)2	10432868	10432897	CAAGAAAACTGGCTGGGAAA	GGATCGAATTTAATGAGCGG	10432782	10432968	187	59.8635
FHS54117	A02	p6	(ATTTTA)2	10511855	10511866	TTGTGCACTACCGTGAAGTTG	ATTTGCTACCCCCGAGTTCT	10511694	10511948	255	59.888
FHS54121	A02	c	(AAAAT)2cttcataaacatttttttg(TTAAT)3	10514796	10514839	TTTCTTGTGCATGCTTTATTTACAA	TGAAACACCAAAAATCTTGCAC	10514737	10514925	189	60.0445
FHS54128	A02	p5	(CCTGT)2	10518623	10518632	TTGGCGGGAAATTCTGTTAG	TGAATTTGAGGCTGTACCTATTTT	10518485	10518658	174	59.2075
FHS54130	A02	p5	(CAAGT)2	10519003	10519012	AACAGGTTTTAAATCAGGCCC	GACCACATCAGGCCAAGTTT	10518971	10519115	145	59.668
FHS54133	A02	p5	(AAATA)2	10519498	10519507	GGGACATGGGAGACGAGATA	TTTTCACCCAAAAAGGGATG	10519427	10519565	139	59.829
FHS54159	A02	p5	(TTTTG)2	10555200	10555209	CCCATGCAAAAAGCAAGACT	TTCCAATCCGATGAAACTAGC	10555032	10555308	277	59.7105
FHS54161	A02	p5	(AAAAC)2	10558121	10558130	GCTGTTGTTTTTATTTCTAATTGCT	AAGGCACTTCAATTATGCCG	10557915	10558174	260	58.766
FHS54181	A02	p6	(CTTGAT)2	10569168	10569179	TCAAGCAAAACCCATATCCC	GAACGTGCAAGTGCCATCTA	10569125	10569356	232	59.8165
FHS54182	A02	p5	(ATTAT)2	10569985	10569994	TGGTGAAAGGGACTAAGGTTTG	ATGTGCGAAAGGACAACACA	10569776	10570054	279	60.2685
FHS54187	A02	p5	(TTCAT)2	10572708	10572717	CAAAATCTGTTTGTTTGGTGGA	CTTCAAGCCCCACAGTTCAT	10572609	10572866	258	59.9935
FHS54216	A02	p5	(TAAAA)2	10604718	10604727	TTGGACCCAAACCCATCTAA	TAATCTCACCTGAGCCCACC	10604650	10604827	178	60.1175
FHS54217	A02	p6	(AAAATA)2	10604786	10604797	TTGGACCCAAACCCATCTAA	TAATCTCACCTGAGCCCACC	10604650	10604827	178	60.1175
FHS54218	A02	c	(AGATTA)2gtaaaagtta(TATAT)2(ATTTT)2tt(TAATA)2	10604823	10604876	TTGGACCCAAACCCATCTAA	TCGAATTGACTCGCCAATAA	10604650	10604902	253	59.7095
FHS54224	A02	p6	(CGAAAT)2	10610051	10610062	CATCGCCATCGAGGTAGAAT	ACGTGGGTGATAGGGAGTGA	10610027	10610134	108	60.2225
FHS54263	A02	p4	(AAAT)5	10717640	10717659	AATACGCAGTCACACCACGA	TCAAACAGATGGATTGCATAGT	10717527	10717802	276	58.713
FHS54264	A02	c	(TGATT)2atttac(ATTAT)2gatttatattttatg(TATTT)3(TTTAT)2	10717684	10717749	AATACGCAGTCACACCACGA	TCAAACAGATGGATTGCATAGT	10717527	10717802	276	58.713
FHS54266	A02	p5	(TTTAT)2	10717986	10717995	CCAAAAGTTTGGATTTGAATTCTT	GCTCTGGATCCGAAAGATCA	10717915	10718159	245	60.0395
FHS54267	A02	p5	(ACTTT)2	10718050	10718059	CCAAAAGTTTGGATTTGAATTCTT	GCTCTGGATCCGAAAGATCA	10717915	10718159	245	60.0395
FHS54275	A02	p5	(ATTTG)2	10736290	10736299	TCCTAAGTGGCATCATGGTAGA	AAGCAAAGACAGTGTGTGGG	10736130	10736387	258	59.1845
FHS54276	A02	p5	(CTTCT)2	10736386	10736395	TTTTTATTTAACCCACACACTGTC	TGGCCTTAAATAGAGACTTCGG	10736357	10736602	246	58.5155
FHS54281	A02	c	(TAAAA)2atgttt(ATAAA)2	10749513	10749538	GCAAATTAATTGTTATAAACGGAGAA	CCTTCATCCATGCCAAAACT	10749389	10749665	277	59.4805
FHS54282	A02	p5	(TTACT)2	10750432	10750441	CCCCTCTTAAGCCTTCCTTC	AATTGGAAGGAGTGATGTCCA	10750388	10750565	178	59.3495
FHS54315	A02	p2	(AT)5	10774997	10775006	CCGCTAAGCAGGACTACATGA	CAAGGGAACACTCAATGCAA	10774798	10775062	265	60.0525
FHS54322	A02	p5	(ATAAT)2	10786303	10786312	AATGCGTAAGTCTCGCTATTTT	CCATGTTGTACGTGACGGAA	10786265	10786495	231	58.891
FHS54327	A02	c	(CCGAA)2ccaatccgttcttaatc(GGTTT)2	10790651	10790687	TTTAAATTTCAAAGTCATCGGG	AACCGATCCGCAATAGCTTA	10790617	10790893	277	58.94
FHS54350	A02	p5	(TATTT)2	10816011	10816020	CGTTCTCTACCATCATTTTCACG	TGACTAATTAATTCAAACAATGAGATG	10815936	10816203	268	59.393
FHS54355	A02	p5	(AAATA)2	10819028	10819037	TGCAATTTTGTGTTTATCGACTT	CGAATTTAAGTTAGTGAAATAATCCG	10818936	10819209	274	58.733
FHS54364	A02	p6	(ATCAAA)2	10828645	10828656	TTTCGCGGATGAAGGTACTC	TTTTGTTTACGTTGGTCGAGG	10828542	10828789	248	60.116
FHS54365	A02	p5	(CAAGT)2	10831242	10831251	GAAACTAATGGCAGACCCCA	CACTCCAACGCTCAAGTCAA	10831196	10831434	239	59.979
FHS54382	A02	p5	(GAAAC)2	10843327	10843336	GAAATTGATTGATGAGTATCGGTC	CGAAAATAGTTGAAAGAAAATGACA	10843290	10843451	162	58.8595
FHS54402	A02	p5	(AATTA)2	10850433	10850442	CCGTTGTGATTGTACCCAGA	GTTGAAGGACCAAAGCTACCA	10850363	10850474	112	59.3215
FHS54403	A02	p5	(CAATT)2	10850855	10850864	GGTCAATAGAAATGGCCCCT	CCTGATTCCACCATGAGCTT	10850753	10850917	165	60.1125
FHS54406	A02	p5	(ATAAT)2	10856234	10856243	aaaaACATTGAATCCGTATCCC	TGGAAAATAAATTTCTTGGGCT	10856184	10856458	275	59.066
FHS54407	A02	p5	(TTATA)2	10856353	10856362	aaaaACATTGAATCCGTATCCC	TGGAAAATAAATTTCTTGGGCT	10856184	10856458	275	59.066
FHS54415	A02	p6	(AGATAA)2	10886951	10886962	AGCAGTGATACACTCCCGCT	CTGGAAACTGCTTGATTGGA	10886809	10887061	253	59.3725
FHS54424	A02	p5	(TTTTA)2	10914093	10914102	TTTGGGATTGAACCAAAATACA	CAAGTAAGCGTTGGTGCTGA	10913998	10914255	258	59.629
FHS54425	A02	p4	(ATCT)3	10914146	10914157	TTTGGGATTGAACCAAAATACA	CAAGTAAGCGTTGGTGCTGA	10913998	10914255	258	59.629
FHS54426	A02	p5	(TAATT)2	10925926	10925935	TCATTTTGGACCGTGACAGA	GCGCGGATCTCATTCTAGTT	10925824	10925962	139	59.7635
FHS54429	A02	p5	(TTTCT)2	10942769	10942778	GTGCAGCGTGATTTGGATT	CACCTTTGTGTTTTCATTACCAGA	10942723	10943002	280	59.9855
FHS54430	A02	p5	(AAACA)2	10942916	10942925	GTGCAGCGTGATTTGGATT	CACCTTTGTGTTTTCATTACCAGA	10942723	10943002	280	59.9855
FHS54431	A02	p5	(TCACA)2	10942960	10942969	GTGCAGCGTGATTTGGATT	CACCTTTGTGTTTTCATTACCAGA	10942723	10943002	280	59.9855
FHS54434	A02	p2	(TC)5	10948532	10948541	GCATTTGGGTGCTTGTAAGG	GCATGCCCAAAGATTTCCTA	10948504	10948748	245	60.27
FHS54436	A02	p6	(TTCTTT)2	10951977	10951988	GGTTTCAAATTTCAGGGCAA	AAATCCCATAGTGCGACAGG	10951821	10952070	250	59.9355
FHS54440	A02	p2	(AT)9	10955013	10955030	AGTTCAGCCTCAAATCCAGG	GGATTTAGAACGTTGGTGAAGG	10954901	10955179	279	59.5775
FHS54443	A02	p6	(AGTAGA)2	10962157	10962168	TAAATTTGGCCAAGCAATCC	TTTTGGGGGAACTACTATGGG	10962002	10962194	193	59.981
FHS54462	A02	p5	(TTTGA)2	11021349	11021358	AGAGGTAGAGCCGCGCTAGT	CATTGCAGATCGTGACTCTTG	11021321	11021580	260	60.0725
FHS54463	A02	p3	(TTA)4	11021390	11021401	AGAGGTAGAGCCGCGCTAGT	CATTGCAGATCGTGACTCTTG	11021321	11021580	260	60.0725
FHS54474	A02	p2	(AC)7	11057366	11057379	TTTTACTTTGCTTGCATCAGAGA	GTCAACTGATTTACGCGTGC	11057203	11057482	280	59.274
FHS54475	A02	p5	(ATTTA)2	11057451	11057460	TTTTACTTTGCTTGCATCAGAGA	GTCAACTGATTTACGCGTGC	11057203	11057482	280	59.274
FHS54485	A02	p5	(ATTCA)2	11073600	11073609	CACCTTTTCGATCCAGTCTCTT	GAAGTGGTCGAAGGTGATCC	11073480	11073732	253	59.631
FHS54515	A02	p5	(TAAAT)2	11197069	11197078	TTGAAACATTCCGTCATCCA	TGTTTGTTCAGCCCATGAAA	11196965	11197119	155	59.994
FHS54529	A02	c	(TATTA)2aaatgt(TAATA)2	11211474	11211499	TCCTGTTTTGAGACTTTGAGCA	AATCCGATGACCAAGAACAA	11211333	11211598	266	59.0105
FHS54564	A02	p5	(AATTA)2	11247485	11247494	ACCTGCACGATATACGGGAC	CGAGCGCCGTATAAGAAAAG	11247412	11247657	246	59.9215
FHS54565	A02	p5	(TATTT)2	11247524	11247533	ACCTGCACGATATACGGGAC	CGAGCGCCGTATAAGAAAAG	11247412	11247657	246	59.9215
FHS54588	A02	c*	(TAAATA)2(AAATA)2*	11263822	11263838	CAAAACAAACTAATTGCAAAAGCA	GGGGGTGATGCAACTAAAAA	11263773	11263925	153	60.1615
FHS54605	A02	p4	(AATT)4	11296091	11296106	ACGTACTCACAAAAGACCATCA	TGTTGATGGGTGACATTGGT	11296065	11296269	205	58.461
FHS54631	A02	p5	(TAAGA)2	11317548	11317557	CATAGGCATAAGTTGGCTTGAA	TTGGCATTCTCAAAAGAGAAAAA	11317411	11317610	200	59.747
FHS54647	A02	p5	(TAAAT)2	11332324	11332333	ATTTGAGGGCATGCATGTTT	CAGACCAAATTGTTCGATTCA	11332199	11332384	186	59.475
FHS54677	A02	p5	(CTCTT)2	11357233	11357242	AAAAGGCTTTGACTCATATTGACA	ATCTCTCCAAAAGATCATAAACATC	11357134	11357368	235	58.12
FHS54686	A02	p3	(GGC)4	11368945	11368956	AACGGTGATGGGATCAAAAG	AGGATCAGCTCTGCTGGTGT	11368804	11368984	181	59.9035
FHS54692	A02	p6	(TCTCTT)2	11372840	11372851	CGATCTCTGAACCATACGGG	TGTTCAAAACATACACGCCC	11372785	11373033	249	59.959
FHS54705	A02	p5	(ATATA)2	11390428	11390437	TGTTTAGGAAAAAGTCGTCTTTGATA	CATCATGTAATAATTGAAATCACGAA	11390193	11390472	280	59.443
FHS54715	A02	p6	(ATTTTT)2	11402671	11402682	GAAGGTGCATAAAGCCCAGA	ACAACTTTGGGCCTCACAAC	11402609	11402816	208	60.113
FHS54716	A02	p5	(ATTTT)2	11403478	11403487	CAACCTTTTACACAGGGGGA	AAGTCACACAACGACGTCCA	11403312	11403553	242	60.0135
FHS54720	A02	p5	(ATAAA)2	11417193	11417202	CTGTGCAGCTCCAAATGAAA	TGACTGACTTGTCAAACTGATAAACA	11417110	11417238	129	60.058
FHS54729	A02	p2	(AG)43	11421262	11421347	GGCGGCGGAAATAATAACAT	CTACACTTAGGCACGCCTCC	11421224	11421484	261	60.4495
FHS54770	A02	p6	(ATGTGA)2	11453213	11453224	GCTTCATTGTAGTTTGTGCTCG	CAACTCAATGGTGCCATACG	11453180	11453391	212	59.968
FHS54771	A02	p5	(TGTGG)2	11453255	11453264	GCTTCATTGTAGTTTGTGCTCG	CAACTCAATGGTGCCATACG	11453180	11453391	212	59.968
FHS54815	A02	c*	(AAAAAT)2(AAAAT)2*	11576191	11576207	AAAACGTTGAATGCGGAAAA	TTTTTCTCTCCTCGTGGGATT	11576075	11576236	162	60.264
FHS54825	A02	p5	(TAAAA)2	11585702	11585711	TTGGCTTAAATGATAAGTCTGTCA	TGGATAAGGCGCTGGTCTAC	11585674	11585895	222	59.1335
FHS54826	A02	p5	(GGAAA)2	11585769	11585778	TTGGCTTAAATGATAAGTCTGTCA	TGGATAAGGCGCTGGTCTAC	11585674	11585895	222	59.1335
FHS54836	A02	p5	(TTTTA)2	11598507	11598516	TCTCGTGTGATGCATGGTAAA	TTCATGCTTCAATCAATGTATTTG	11598428	11598702	275	59.587
FHS54837	A02	p5	(ATTTT)2	11598545	11598554	TCTCGTGTGATGCATGGTAAA	TTCATGCTTCAATCAATGTATTTG	11598428	11598702	275	59.587
FHS54838	A02	p6	(ATTAAG)2	11598582	11598593	TCTCGTGTGATGCATGGTAAA	TTCATGCTTCAATCAATGTATTTG	11598428	11598702	275	59.587
FHS54839	A02	p5	(AAACA)2	11598621	11598630	TCTCGTGTGATGCATGGTAAA	TTCATGCTTCAATCAATGTATTTG	11598428	11598702	275	59.587
FHS54921	A02	c	(TTAT)4tta(GTTTT)2gcacttgatgt(TAATAC)2	11685299	11685350	ACGGGCCATTGCAAAATA	CGGTGTAAACAAGATAAATAATACGA	11685277	11685553	277	58.886
FHS54931	A02	p4	(ACAT)3	11702801	11702812	TTGCAGTTGGATTCATCTTTTCT	CCAATTCAATCCTCATCAACAA	11702722	11702989	268	59.9615
FHS54934	A02	p3	(TAT)4	11704873	11704884	AAAACATCGGCCTCCTAACA	CGAACCCAATTTCATTGTCA	11704764	11705041	278	59.47
FHS54935	A02	p6	(TAAAGA)2	11704970	11704981	AAAACATCGGCCTCCTAACA	CGAACCCAATTTCATTGTCA	11704764	11705041	278	59.47
FHS54938	A02	p6	(ATAGAT)2	11706678	11706689	TGCTAGCATGTGTTATTTAGATTTTT	TGCCGTGGAGTTTTACCTTC	11706637	11706774	138	58.947
FHS54963	A02	p5	(TTATA)2	11760466	11760475	TCTTCAATTTTATGGCACAATCA	GCAGGCTCTAAACAAAAAGGC	11760348	11760498	151	59.931
FHS54983	A02	p5	(ATTTT)3	11779550	11779564	GGGAGAGATGAATATTTGCGA	ATCCGTCCCACAGAGACTTG	11779510	11779726	217	59.62
FHS55004	A02	p6	(CAAAAA)2	11790969	11790980	ACCTGTGATAGTGTCGTGCG	CGAAATCGGACCTAAACTCG	11790857	11791090	234	59.739
FHS55011	A02	p5	(GACCC)2	11801155	11801164	ATGATAATTGGGCCATCGAG	CCCGAAGATTCAATTCGGTA	11801104	11801270	167	59.8195
FHS55039	A02	p5	(AATCA)2	11849145	11849154	GGTGGAAACTCAGGTGTAGTCG	CACTGCCTTAATGGATACTTGATG	11849078	11849270	193	60.44
FHS55044	A02	p5	(AAAGA)2	11849970	11849979	AAAACCAGTTCCACCACTGC	CCATTTCATACGCCGAATTT	11849871	11850041	171	59.9035
FHS55052	A02	p5	(TTTTA)2	11854050	11854059	TTTTCTATGCATCTAATCCAGCA	CTCAGCTGATGGAGCTTTCC	11853951	11854181	231	59.501
FHS55067	A02	p6	(AATAAA)2	11868809	11868820	CATGTTCAACCAACTTGAATAACC	CAGATGGTTGGGGAGAAGAA	11868763	11869041	279	59.8645
FHS55072	A02	c	(TTTGAT)3ttcctttagtat(TTGAG)2	11875035	11875074	TGATCCTCCACCATTTGTGA	AATCAGTTGGTCACTCGGGA	11874923	11875104	182	60.2015
FHS55106	A02	p6	(TATAAG)2	11920825	11920836	CATTCCTTTCGCAAAAGCTC	TTAGAGTTGGTTGCCCAAAAA	11920643	11920891	249	59.786
FHS55110	A02	p6	(TTAAAA)2	11922108	11922119	AAACAAAACAATCCGGCAAC	GCCTTTTTGGTCCCGTTAAT	11921971	11922147	177	60.0145
FHS55121	A02	p5	(GTCAT)2	11932665	11932674	GCCGAACCTTTCAAAATCTG	TTTTTATTCTTGCGAGGGGT	11932509	11932699	191	59.1895
FHS55127	A02	p6	(GAAAGA)3	11939826	11939843	CTCCTACCAGTTGACCCCAG	GCTCAACAACCACACTCGAA	11939740	11939997	258	59.724
FHS55135	A02	p5	(ATATA)2	11953542	11953551	GTCAAGGTCTGGCTGTGGTC	TGCAGTTTCGTGCTTTTGTG	11953385	11953660	276	60.8705
FHS55136	A02	p6	(TCAGTT)2	11955655	11955666	TTTATGTCCAGGCCAGTTCC	CAATGGTTTTTGTGATCCCC	11955584	11955771	188	59.981
FHS55137	A02	p5	(ATAAA)2	11958040	11958049	TGCCACAACCCATTAACAAA	GAAGAGGGACTGTTGCGAAG	11957965	11958187	223	59.9075
FHS55143	A02	c	(CGGAT)3tggatatagcctaaaattct(ATCCG)2cactgcactc(ATCGG)3	11963543	11963612	AGGAGGACAGAGGCCTTCA	GATCGGATCTGGCCTAAAAA	11963498	11963647	150	59.522
FHS55154	A02	p5	(GGAAA)2	11967852	11967861	CGATGGAATACATATCGCGT	AAGTCTTCAATGGCCTGCTT	11967803	11968060	258	58.7095
FHS55155	A02	c	(AAATA)2tcgtgc(AAATT)2	11967883	11967908	CGATGGAATACATATCGCGT	AAGTCTTCAATGGCCTGCTT	11967803	11968060	258	58.7095
FHS55156	A02	p5	(TTTCA)2	11968129	11968138	ATTACATAGCCACCAAGGGC	CATAACACACAAGTGTTGCGG	11967953	11968225	273	59.5055
FHS55161	A02	p5	(ATAAT)2	11983933	11983942	GGATCTGGCCGACTACAAAA	TTGTGGCCAACTTTTTAATGC	11983832	11984003	172	60.033
FHS55170	A02	p5	(AGAAA)2	11991675	11991684	GCGGTCATGTTAGCACAATG	CAGCTGCTTCTGTCACGAAC	11991555	11991801	247	59.959
FHS55221	A02	p5	(TGGGC)2	12069357	12069366	GCCAAGTTTGACCACTCGTT	AGCTTCATGCGTTCGTTTTA	12069314	12069511	198	59.3695
FHS55228	A02	p5	(ATTTG)2	12074104	12074113	TCCAAACAAGCCCTCCATTA	TAAACCGACACCTTTGGACC	12074046	12074227	182	60.1345
FHS55239	A02	p5	(AATAT)2	12106745	12106754	AGCCAACCGGATTAAAGGAT	AGGGTTCAACTTGTGTTCCTG	12106586	12106815	230	59.448
FHS55261	A02	p4	(TAAT)3	12117163	12117174	TCGCAACACAAAATCATTTCTTA	GGGAAAGGTCCATTCGTGTA	12117001	12117199	199	59.7215
FHS55277	A02	c*	(TTATT)2atatc(TAATT)2(TAATTA)2*	12187948	12187979	AAGGCCAATGTTCAATAGCAA	GACCGAATTTGTGACGAACC	12187813	12188033	221	59.981
FHS55281	A02	p5	(CTTTA)2	12191865	12191874	TTAGACCTTGCAGATGCGG	TGCATACTAAGAAGAGGCAACG	12191818	12192029	212	59.757
FHS55341	A02	p5	(GAAGG)2	12328036	12328045	TGAATTGAAAGTGGTGGGGT	CAAGGGTGGCTAGCTAATGG	12327971	12328096	126	59.967
FHS55365	A02	p5	(TATGA)2	12352288	12352297	AAAAAGTTAATCCAAACCAGTATGTT	CGAACGACCCCACAGATAAT	12352226	12352493	268	58.812
FHS55366	A02	p5	(ATTCA)2	12352422	12352431	TGATATGAATTGTTTCAAAGCTTCTT	CGAACGACCCCACAGATAAT	12352289	12352493	205	59.715
FHS55367	A02	c	(TAGGC)2cagcgatttgtaactcaa(ATAAT)2	12352945	12352982	TGATTCCCAACAAAACCACA	AAATTCGAAACCTCTAAGTGAGGA	12352812	12353012	201	59.7385
FHS55376	A02	p5	(ATTTA)2	12360955	12360964	TGCACTGCATGAGTTCAAAA	TTGGTTACACGGTCTTGTCTTG	12360865	12361112	248	59.5305
FHS55424	A02	c	(AAAT)3(AAAAAC)4	12435286	12435321	CCAAATTCACATCATCACCG	AATTGAGCTGCATAAGCCGT	12435229	12435355	127	59.8235
FHS55440	A02	p5	(TGTCA)3	12453606	12453620	GCAATAGCTAGTGGCATTGATT	ATGCTTTCATTGGAAGGTGC	12453578	12453732	155	59.258
FHS55452	A02	c	(ATATT)2aa(TTATT)2	12460712	12460733	GTTGTGATGCACATACGGCT	TTTTTCTCGTATATTTTGGCTTCC	12460619	12460763	145	59.744
FHS55457	A02	p5	(ATATA)2	12464506	12464515	AACCCGGTGTGACTCAACTC	TCCTCAAGTCTTCATTCCCG	12464406	12464652	247	60.098
FHS55555	A02	p5	(CTCTT)2	12565053	12565062	GCTCAGCTTCTTAACACCCCT	CTGTGGCATTGTTCCATTTG	12565026	12565278	253	59.9315
FHS55557	A02	p5	(TCATT)2	12567060	12567069	TGGAGAGTAATGGGGCATTT	CGCACCACATCTATGTCCAC	12566922	12567155	234	59.6895
FHS55565	A02	p5	(TAAAG)2	12572274	12572283	tgaatcaggtaacttggttgtca	TTCCTCCTTTCCTAAGCCAA	12572211	12572457	247	59.2135
FHS55566	A02	p5	(ACATT)2	12572307	12572316	tgaatcaggtaacttggttgtca	TTCCTCCTTTCCTAAGCCAA	12572211	12572457	247	59.2135
FHS55567	A02	p5	(AAACA)2	12572378	12572387	tgaatcaggtaacttggttgtca	TTCCTCCTTTCCTAAGCCAA	12572211	12572457	247	59.2135
FHS55578	A02	p6	(TTTTTC)2	12587066	12587077	AAAGCATGCAATTTCAAGGAA	TTGGTTTTCAATAGGAAGGGG	12586900	12587161	262	59.9375
FHS55579	A02	p6	(AATAAA)2	12587494	12587505	AATGATCTTATTTATAGGGGGAAAA	GAATGCGACACTCCAGTCAG	12587419	12587660	242	58.5535
FHS55584	A02	p5	(AAATA)3	12593086	12593100	TTGTCTTCTGGCGACAACTG	CAAGAGTTGGCAAAAGTTGGT	12592911	12593151	241	59.6485
FHS55613	A02	p5	(GCTGA)2	12641401	12641410	AAGGAACCCCAACCTCAGTT	GCGTCGTTTAAGCTGCCTAC	12641225	12641444	220	59.94
FHS55616	A02	p6	(AAATAC)2	12652191	12652202	ATGTTGTTGGCCAGGAGAAA	GCCACTAAAATCAGCTACCAATG	12652019	12652268	250	60.2655
FHS55643	A02	p5	(AACAA)2	12704359	12704368	TCTGAAGCTGATGAACCCTTT	CCATTCCTTAACCACTTCGC	12704301	12704508	208	59.246
FHS55644	A02	p5	(ATTTC)2	12704990	12704999	AGAAATAGCGCGCAAACATT	TAAGCATTGATGGAGCAGGG	12704867	12705021	155	60.505
FHS55677	A02	p6	(CAGAGA)2	12734432	12734443	GACTGAAAGACTGGGACCGA	AAGTGAGGACACAGAAGAATGAAA	12734397	12734635	239	59.7805
FHS55685	A02	p5	(TGTAA)2	12749397	12749406	TGAAACAAGTGGTAGCTTAGGG	TCTTCTCTATGTGCAGAATCCAA	12749371	12749562	192	58.718
FHS55686	A02	p5	(TTTCA)2	12749485	12749494	TGAAACAAGTGGTAGCTTAGGGA	TCTTCTCTATGTGCAGAATCCAA	12749371	12749562	192	59.5775
FHS55700	A02	p5	(AGTTA)2	12764738	12764747	CGGATTAAATATTGTCCCACC	TGATTGCTATGGTTTGAGGTTTT	12764661	12764852	192	59.0395
FHS55707	A02	p6	(AAAAAG)2	12771234	12771245	GCACTTGGTACGGTGCACTA	AAGCTCATGCATCATCGCTA	12771191	12771291	101	59.6705
FHS55710	A02	p5	(AAATA)2	12772595	12772604	TGACTAAAATGCCATAAATTTGACC	TAAAAATTCATTCAGCCCCG	12772566	12772786	221	60.173
FHS55711	A02	p4	(TGTT)3	12773306	12773317	GGAGGCTCAAAAGAAAGCAG	TTGTTCATCAAACCATTAACATCA	12773225	12773436	212	59.235
FHS55721	A02	p2	(TA)5	12792326	12792335	GAATCATTGTATCCCACCAGG	CGTCCACCAACATACTTGTGA	12792301	12792515	215	59.295
FHS55737	A02	c	(ATCTA)2ac(CAAAT)2	12820046	12820067	AACCAACAAAATATGATTGATAAAAGA	GGGTGGTTCAAATTAACATACAA	12819860	12820118	259	58.181
FHS55742	A02	p5	(TCAGC)2	12828206	12828215	CTCTGGGAAGTTTGGAATGG	CAGATGCAACCGAGTAAGCA	12828033	12828309	277	59.766
FHS55743	A02	p5	(AAGAT)2	12828257	12828266	CTCTGGGAAGTTTGGAATGG	CAGATGCAACCGAGTAAGCA	12828033	12828309	277	59.766
FHS55744	A02	p5	(TTCAA)2	12828326	12828335	CGAATTGGTGCTTACTCGGT	AGGCCGAGTTCACTGCTCTA	12828282	12828507	226	60.144
FHS55745	A02	p5	(CTCTT)2	12829526	12829535	AGCCAGATCCTAGCCTGTGA	GATTGTGTTGACGTGGATCG	12829354	12829626	273	59.97
FHS55763	A02	c	(ATGTT)2acaatggagaaatatga(AAAAT)2	12846817	12846853	CCTTCCATGCATAAAAATCCTT	CGCTATTTGGCATATCCGTT	12846693	12846880	188	59.653
FHS55795	A02	p6	(CACAAC)2	12875503	12875514	TTAACCTGTCGGACCAAAAA	TTGGGAACACACTCACAAACA	12875376	12875645	270	59.077
FHS55803	A02	c*	(CCGCC)2(CGCCCG)2*	12882055	12882072	TAACCAACAAAATGGCTGGC	AAAAGAGTGTGGTCGCTGCT	12882021	12882258	238	60.462
FHS55808	A02	p5	(TATAT)2	12887499	12887508	CGCTTTCACGTGGCATACTA	CAGATCCAAGAATCAAGCAGC	12887407	12887565	159	59.9325
FHS55815	A02	p2	(AT)6	12892858	12892869	ATTATTGATAGGGAGGGGCG	CACAAGTGTGAGAATGGGAAGA	12892793	12892988	196	60.1395
FHS55818	A02	p5	(ACGAA)2	12898941	12898950	GGATTTCACGTGGCTCATTT	AAATTAAAAGCTTGTCCATCGC	12898709	12898981	273	59.794
FHS55888	A02	p2	(TA)5	13011729	13011738	TGTCTCAAACGTTGGAAAAATAAA	TCAATTATCCGGAGTGGAGC	13011656	13011884	229	59.977
FHS55905	A02	p6	(TGTTTT)2	13026963	13026974	GACAGTCGAATGCCATGTTG	AGTCTAAAAATGACGCCCGA	13026922	13027062	141	59.914
FHS55933	A02	p5	(AAACA)2	13061961	13061970	GCTGCCAGTAACACAATCCA	AAAAGATAAGCTTCGCGTGG	13061910	13062029	120	59.609
FHS55934	A02	p5	(CCTGC)2	13062216	13062225	GCAGAGAGAACCATTTCAAGG	TCCCTTGAACTCTCAGCAGAA	13062039	13062317	279	59.521
FHS55946	A02	p5	(AACAA)2	13086280	13086289	CGCTGAATTCGAATAGTCCC	TATGCTCCAAGGGAAAAAGG	13086058	13086317	260	59.4115
FHS55949	A02	p5	(GAAAA)2	13089154	13089163	GACAAATGTGACCATTCCCC	ATTTCAATGAATGACATGCTGA	13089120	13089349	230	59.063
FHS55970	A02	p3	(TTA)7	13185910	13185930	CCATTGAAGAATCTCGCCAT	TGCAGAAACATTGAGAAGCAG	13185725	13185963	239	59.6225
FHS55971	A02	p5	(AGAAA)2	13186020	13186029	CTGCTTCTCAATGTTTCTGCAT	TGCTCCTCACGTGATCAAAG	13185943	13186208	266	59.753
FHS55989	A02	p5	(AATGA)2	13202477	13202486	GGACTCCGTTTGCTAAATGC	TCATTCCCTTCACAAGTTTCAA	13202376	13202616	241	59.65
FHS55992	A02	c	(GAGGG)2ggga(GAGG)3(GA)5	13206856	13206891	ACCCTCCTTTATCCGGGTTT	AAACAACACGCTTATGGCAA	13206750	13206949	200	60.0605
FHS56049	A02	p5	(AATTT)2	13367313	13367322	GAAATAAAGGAGTAATGGCACAAAA	GGCAATGCCGGAGATAACTA	13367212	13367472	261	59.9375
FHS56050	A02	p5	(TAAAA)2	13367348	13367357	GAAATAAAGGAGTAATGGCACAAAA	GGCAATGCCGGAGATAACTA	13367212	13367472	261	59.9375
FHS56052	A02	c	(AAAT)3ttattacttaa(AAAAAT)2	13374850	13374884	TTGGCCAAATATAAATCTCCTTTT	TTGTGAGGCAATTTTTCAGC	13374670	13374911	242	59.1135
FHS56063	A02	c	(TATAT)2(TATTA)2	13394549	13394568	TTGAGGAAGAAATGCATATTATAAGG	AAGTTGTCGGACACAGGGAC	13394476	13394600	125	59.541
FHS56068	A02	c	(TAAAA)2tttttaaggggggc(TAAAA)2	13401733	13401766	GCAGGAGCGAAGTTAGGTTG	TATTTCAGGGGCGAAGTCAC	13401669	13401850	182	60.0445
FHS56106	A02	c	(GTGAA)2catgcacacaactcc(TCCAT)2	13449580	13449614	CATTCACGAGCTGCAAGGTA	CGTGATGGTTTAGCAGACTGA	13449540	13449686	147	59.474
FHS56108	A02	p5	(TACAT)3	13449971	13449985	TGGCTAAACAAATTTCATCGAG	TCAAGATGCAACCAAACATGA	13449935	13450086	152	59.6785
FHS56109	A02	c*	(ACAT)3(CATTC)2*	13450015	13450033	TGGCTAAACAAATTTCATCGAG	TCAAGATGCAACCAAACATGA	13449935	13450086	152	59.6785
FHS56111	A02	p5	(TTTAT)2	13457905	13457914	TCCGGTTTCAGTGACAATCTC	AATTTACTGTCCGCGCATTG	13457780	13458050	271	60.5615
FHS56182	A02	p5	(AAAAG)2	13518355	13518364	AAGGTTTAGGGTCATGCAGC	GGGAATAATGCAATGATGCAA	13518123	13518393	271	59.9315
FHS56217	A02	p5	(AAATA)2	13553979	13553988	AAAACAAAATGCTTCCATCAAAA	TTTTTGTTGGTTATGCCAGAAT	13553948	13554172	225	59.2105
FHS56218	A02	p6	(ATAAAT)2	13554107	13554118	AAAACAAAATGCTTCCATCAAAA	TTTTTGTTGGTTATGCCAGAAT	13553948	13554172	225	59.2105
FHS56248	A02	p5	(TAAAT)2	13604973	13604982	TGCAATTCAAAATGAAGCCA	GTTCTTGGGGACGGAAGATT	13604864	13605134	271	60.2495
FHS56250	A02	c	(CT)7(CA)6ctttcacagcatg(TA)5	13605833	13605881	TGTGGACGTTCTTTGGATGT	TGAATAGTAGCAGAGGAAAATGAAA	13605717	13605974	258	58.7845
FHS56255	A02	p6	(ACATAA)2	13607516	13607527	AAGCCAACATCATTTCGGTC	GTCGGCATAACTCGACCATT	13607490	13607645	156	59.9505
FHS56256	A02	p5	(AAATA)2	13607572	13607581	AAGCCAACATCATTTCGGTC	GTCGGCATAACTCGACCATT	13607490	13607645	156	59.9505
FHS56269	A02	p5	(CAATG)2	13621165	13621174	TTGTGGATCATGACCATTCAG	GGAAATCATGGCAGGGATTA	13621127	13621292	166	59.54
FHS56274	A02	p6	(TTTGAT)2	13627637	13627648	TTGCATAATTGAGGCTGCTG	AAAATTTTAAGGGGACAAAAGTC	13627452	13627727	276	58.4925
FHS56287	A02	p5	(CAAAG)2	13657367	13657376	TGAGTGAGTCCAAGTGTCGG	CACACAAAATTCCATATCCATGA	13657302	13657420	119	59.721
FHS56346	A02	p4	(TATC)3	13726036	13726047	TTGGAGGATAATGAGGGCAG	AAATGTGCATAAATACTTGATAATTGA	13725871	13726132	262	58.7455
FHS56349	A02	p5	(CTATC)2	13734884	13734893	TTGGGTAGGATTAGAGTTGCG	CAGAATGTGTTGTGCAGTGTG	13734854	13735106	253	59.004
FHS56350	A02	p3	(TCT)4	13735159	13735170	CAGTTGGGTAGCAGTTTCACC	TAATGGTGGTGGGAACAACA	13734990	13735246	257	59.6575
FHS56354	A02	p5	(TTTCC)2	13742950	13742959	GCCGTGGCTAGAAGAGAAAGT	TTGCTTTAAGCCAAATCTCAA	13742753	13743014	262	58.882
FHS56355	A02	p2	(TA)5	13743312	13743321	GAATGCCTTCAATCGGTAGC	AAGCCCTAGGCCCTCATCTA	13743184	13743417	234	59.9305
FHS56363	A02	p6	(TATTTA)2	13772214	13772225	TGGTGAGACGTTAATGGTATCG	CCAAAACTCCCATGTCCATC	13772142	13772263	122	60.028
FHS56377	A02	c	(AAATGA)2agaatgta(AAAATT)2(TAATG)2taatactcca(AAAT)3	13803267	13803330	GGGTGTTGCCTTTGTGTCTT	TCGAAAGTCTTATGTATTTTTGTTTGA	13803177	13803407	231	59.785
FHS56378	A02	p4	(ATAA)3	13803362	13803373	GGGTGTTGCCTTTGTGTCTT	TCGAAAGTCTTATGTATTTTTGTTTGA	13803177	13803407	231	59.785
FHS56395	A02	c	(TTTAT)2atttgttacctcttc(TTTA)3	13860586	13860622	GGGCCACTCAGATTCTCAAG	TTAAACAACTTTGCCCAAACAA	13860423	13860702	280	59.676
FHS56405	A02	p6	(AGAAAA)2	13867787	13867798	ATGCATGGTGAGAAGAAGGG	TTTTCAAAGACCGGTGGGTA	13867615	13867871	257	60.2045
FHS56408	A02	p5	(GAAAA)2	13868238	13868247	CAACAGAAATGAGCCTCCCT	TCACCCTCACAGAAAAAGGC	13868169	13868375	207	59.758
FHS56443	A02	p3	(TTA)4	13915609	13915620	CGACCACTGCACTATGTTGG	AGCCAAGTGGTTTGCCATAG	13915510	13915770	261	60.1535
FHS56454	A02	p5	(TTATC)2	13925218	13925227	GTTCAAGCGGTACTTGCCTC	CCTGCTTTTATAACATAGGAAAAACAA	13925109	13925258	150	60.0265
FHS56476	A02	p5	(CCCGA)2	13956889	13956898	GTGTCAGACCGGAAACCAAC	ATGATGGGCAGGTAGAGGTG	13956724	13956952	229	60.179
FHS56487	A02	p5	(TAAAA)2	13972959	13972968	TGAATGGTGGAGATTGTTCG	CACGCACTATTATCGTCGGA	13972847	13973075	229	59.604
FHS56491	A02	p5	(AATAA)2	13974216	13974225	TGACCAAGCACCATAATGACA	TCAATTCACTAGTTGTGCGGA	13974115	13974297	183	59.656
FHS56568	A02	p5	(ATCTC)2	14079645	14079654	TGATGACGACTTAATTCTGTGGA	CCATAATGGTAGACGCTGGG	14079488	14079740	253	59.9835
FHS56572	A02	c	(CATG)3a(AGT)4	14081588	14081612	TTAAGCCATGGGAGGAAACA	TGAATTGATTCGAATTTCTCCTA	14081442	14081659	218	59.167
FHS56576	A02	p5	(TTTTC)2	14090529	14090538	ACGATTATCTTCCCGTGCAT	GAAGACGACCCAAAAGAGGA	14090500	14090644	145	59.337
FHS56618	A02	p5	(TATTT)2	14133810	14133819	TTATCTTCCAGCTGGCATTGT	TGAGCAGATCTTCTGAAATAAAAA	14133663	14133926	264	58.5815
FHS56673	A02	c	(AAAATA)2gatatg(GGGATA)2	14202377	14202406	ATCCCGAAAACTTGACCGTT	TGTTGTGGAAGGTCAACCG	14202315	14202463	149	60.638
FHS56715	A02	p5	(AAATT)2	14256057	14256066	CGTTTTTAAAGCGTGACTATATCC	TTCCATGCTCTTGCTAGGCT	14255890	14256147	258	59.2695
FHS56727	A02	p5	(AAATA)2	14268427	14268436	GAAGCGTGGGAGAAGAAGAA	CGAATGGATATAGTTGGTGATGAA	14268225	14268466	242	59.8225
FHS56748	A02	p5	(TAATT)2	14280911	14280920	TGATATGCCATAGATATGCGTTTT	TATCCAGCTTGTGCCTTGTG	14280868	14281137	270	59.8165
FHS56752	A02	p5	(ATAAA)2	14284327	14284336	GGCAAATTTTCACTTGTTTGC	TCCAGCTTCAATACCTAAGAATCA	14284200	14284470	271	59.4665
FHS56756	A02	p5	(TTATA)2	14287898	14287907	CAAATGCTAGCCCTCAAGGA	CAATCCCATTTGAGGTACCAA	14287846	14288068	223	60.0075
FHS56792	A02	p6	(TTCTCT)2	14420162	14420173	GCGTCATTGTGATTTCCTCC	TGGGTTTAGCTGCTGGTTTC	14420078	14420356	279	60.3595
FHS56808	A02	p5	(AAATA)2	14477437	14477446	ACAAATTGAGTCCAAAGCGG	AAAGTTCCTTTTTCAAATGCTAAAAT	14477251	14477510	260	59.637
FHS56809	A02	p5	(AAAAT)2	14477478	14477487	TTGAGTCCAAAGCGGATCTC	TATTAAAGTTCCTTTTTCAAATGCT	14477256	14477514	259	58.6755
FHS56818	A02	p5	(ATATT)2	14490452	14490461	AGAGTACGGTGATTATGATATTTCG	TGCCGGTAGTACGAGGTTTC	14490423	14490671	249	58.974
FHS56821	A02	p5	(AGCCC)2	14513606	14513615	ACTACCTCGGACAGTGACGC	AACAAGGGCAAGTTCATTGG	14513566	14513837	272	60.15
FHS56822	A02	p6	(ATTTCT)2	14513804	14513815	GAATCGGTCCCTTTCTCCTC	AACAAGGGCAAGTTCATTGG	14513626	14513837	212	59.993
FHS56823	A02	p5	(ATTCC)2	14515171	14515180	GCACTGAAGGGAGTCTCAGG	AGCTCGTGCATTTCAAAAGTT	14515141	14515252	112	59.51
FHS56825	A02	c	(GTGAA)2gaaggaagtattgagtga(AGCATC)2	14518339	14518378	TTTCTTACGTTTACATGGTTTAGGG	AAGCTTGGAGCGGGAAGTAT	14518309	14518426	118	59.9875
FHS56842	A02	p6	(AAGCTT)2	14556497	14556508	TGTTGGGTTGAATTTGTGAGTC	CAATGAGATCTTGATGTAGGGGA	14556289	14556556	268	60.1005
FHS56856	A02	p5	(AAGAG)2	14586082	14586091	CGACTTTCCATCAATCGAGC	CGTCTTGTGACGACTCTCCA	14586050	14586295	246	60.383
FHS56857	A02	p6	(TAAAAA)2	14586532	14586543	TTTTAATGCCATTTCGCCAT	ATATTTTGCACCGCACATCA	14586456	14586611	156	60.121
FHS56858	A02	p5	(TACAT)2	14587795	14587804	AATGCAAAATTAAAAATGTACGC	TTCTGCACGTTTGAACTTCTTC	14587735	14587972	238	58.51
FHS56859	A02	p5	(TATTT)2	14587858	14587867	AATGCAAAATTAAAAATGTACGC	TTCTGCACGTTTGAACTTCTTC	14587735	14587972	238	58.51
FHS56924	A02	p5	(CGAAA)2	14687814	14687823	CACCACTTACATCAAAGAGCCA	TGACGGTTTAAAATCACCGC	14687675	14687893	219	60.517
FHS56997	A02	p4	(TTAT)3	14770298	14770309	CAAGTGGGTGTGGCTGACTA	CATCAACTTCATATTTTCATGTTCAA	14770085	14770360	276	59.55
FHS57007	A02	p5	(TATAT)2	14785465	14785474	AGGGCTCGAACCTGATACCT	TGTGTCTTTGGGATCCTGGT	14785362	14785638	277	60.2295
FHS57008	A02	p6	(TCTAGT)2	14788313	14788324	AGCTGCAATGAATGGAGAGG	TTTTCACTGCAAACTAGAAAGGG	14788196	14788413	218	60.0885
FHS57019	A02	p6	(ATAAAA)2	14793759	14793770	AAAACACCAATGATAAGAATGCC	CGTGTTTACAGATACATCACATGC	14793647	14793839	193	59.379
FHS57025	A02	p5	(ATATT)2	14802058	14802067	AGGGGAGGACGAAAGAAAAA	GGATATTTGATTTCACCGCA	14801864	14802092	229	59.238
FHS57054	A02	p4	(AATA)3	14846120	14846131	TGTGTTCGGAATACCTTGAGAA	CAAATCCATGATTGGGAACA	14845948	14846220	273	59.392
FHS57055	A02	p5	(TTCAT)2	14846179	14846188	TGTGTTCGGAATACCTTGAGAA	CAAATCCATGATTGGGAACA	14845948	14846220	273	59.392
FHS57085	A02	c	(TCT)5tgtcgttatttgttaaata(TTC)4	15038662	15038707	CCCTACAACGGCTAGCTGAC	TTGTGCAAAAATATTTGAATGGA	15038521	15038791	271	59.6375
FHS57091	A02	p6	(GAATTT)2	15054303	15054314	CGGGAAGCATCTACCAAAAA	CCAAATTTGCTAGTTCGACTGA	15054129	15054371	243	59.7345
FHS57155	A02	p3	(ATG)4	15118141	15118152	AAGGTTGTGGGGCTACAGTG	ACGCGGTATTACACTGCTCC	15118048	15118177	130	60.095
FHS57167	A02	p5	(TCAGA)2	15130427	15130436	ATTCATGTTGATGTGTTTGTTCA	CGTTAATGAAGGGTGAAGATGC	15130229	15130505	277	59.384
FHS57177	A02	p6	(TTTTAT)2	15148143	15148154	TGCCAAGAATACCCTAACGG	ACTATTTGATCAGGCCGTGC	15148053	15148322	270	60.028
FHS57178	A02	p4	(TAAA)4	15148210	15148225	TGCCAAGAATACCCTAACGG	ACTATTTGATCAGGCCGTGC	15148053	15148322	270	60.028
FHS57179	A02	p5	(ACGGC)2	15148301	15148310	CCATCCAACCGCAAATTCTA	TAATGCAGCAACACTGAGGC	15148229	15148441	213	60.423
FHS57180	A02	p2	(AT)6	15148528	15148539	GCCTCAGTGTTGCTGCATTA	CAATTCTCCACATAATTGGCA	15148422	15148677	256	59.2565
FHS57187	A02	p3	(ATA)4	15156219	15156230	GAAATCGCTCAGTGTTGCTG	GAAGGATGAAGATATGTATACGTGAA	15156038	15156314	277	58.6995
FHS57188	A02	p5	(TATTT)2	15156491	15156500	GGAAGAAGATCCTAAACGAGGA	TGGATTTTAGCCCAATATCTGAA	15156365	15156601	237	59.3355
FHS57191	A02	p6	(TTAAAA)2	15158614	15158625	TGGGGCAAAATGAAACAAAT	AAAAACACGACAGTATTAACCGTTC	15158435	15158695	261	59.9735
FHS57204	A02	p5	(ATATA)2	15183637	15183646	GGCTCTACGCGAACGAACTA	CCGTTCAATCTGATCCACCT	15183516	15183760	245	60.235
FHS57206	A02	p5	(GAACC)2	15186424	15186433	ACGTGCTAACCCGACAAAAC	TGAACCAGTAGTCTGAGCGG	15186275	15186462	188	59.5355
FHS57215	A02	p6	(GCAGAG)2	15193467	15193478	AAAATCGTATCGAGATAGTGGCA	GCTCTTGCAAATGGAGAAGG	15193440	15193546	107	59.979
FHS57224	A02	p5	(AAAAG)2	15198384	15198393	TTGGCCCGTAAAATAATTGAA	TGTTTTGGTGACTAGAAGAATGTTTT	15198342	15198621	280	59.4435
FHS57225	A02	c*	(AATTT)2(TTTAAT)2*	15198519	15198532	TTGGCCCGTAAAATAATTGAA	TGTTTTGGTGACTAGAAGAATGTTTT	15198342	15198621	280	59.4435
FHS57247	A02	p6	(ATACAA)2	15215514	15215525	TCCGCTTCTTTCAAGTCTCA	CCCCACCACCTCCTAATTTT	15215447	15215677	231	59.384
FHS57278	A02	p5	(AAATC)2	15262759	15262768	TGCCACACAAGCACATAAGAG	CAATTCATCATCTGCCCTGA	15262700	15262979	280	59.762
FHS57283	A02	p6	(CGAATT)2	15280898	15280909	TCAATAAATTCGCTCGGAGG	TGTGAAGCTTCGATGACCAG	15280862	15281028	167	60.0755
FHS57284	A02	p5	(TTAAT)2	15282089	15282098	TGATTGGAATAACAAGCCCA	CGAATCCTTTTACACTATTGTCCTT	15281909	15282176	268	59.0225
FHS57285	A02	p5	(AATTA)2	15282144	15282153	TGATTGGAATAACAAGCCCA	AACACTCAATTACGAATCCTTTTACA	15281909	15282188	280	59.202
FHS57290	A02	c	(ACAAAT)2(AGACTT)2	15289033	15289056	TGTGGGTTAGGTGGAAAAGC	CAAAGAATTCACATTCAAACCTAAAA	15288969	15289085	117	59.903
FHS57312	A02	p5	(AAATT)2	15317982	15317991	AACATCTAGTACGTTAGCGAAAACT	CTTAATGAATATTTGGTTGGGG	15317901	15318144	244	57.29
FHS57321	A02	p6	(AAAAAC)2	15321575	15321586	TGCTGCACCTAATAACAGATTATAACA	CCGGATTCAGACTTTTATTTGTG	15321433	15321703	271	60.098
FHS57322	A02	p6	(TCTATT)2	15321645	15321656	TGCTGCACCTAATAACAGATTATAACA	CCGGATTCAGACTTTTATTTGTG	15321433	15321703	271	60.098
FHS57329	A02	p6	(TCAGGT)2	15332682	15332693	TTTGCAGTTCATGTTTCTGGA	TGTGGTGTTGATTTTCCTTGTT	15332555	15332827	273	59.3425
FHS57330	A02	c	(TACA)3g(ACA)6	15338321	15338351	ATTCAAAAGATGCACCGTCA	CGATAAGCCATTTGCAACAA	15338283	15338439	157	59.4145
FHS57331	A02	p5	(GAAGA)2	15338951	15338960	CCAATTCTCAGCCAACGATT	CAACTCTAGGGGCAGCTTTG	15338858	15339017	160	60.041
FHS57332	A02	p5	(CCGAA)2	15339161	15339170	CAAAGCTGCCCCTAGAGTTG	AACCCAAACTCGGCAAAATA	15338998	15339210	213	59.7295
FHS57346	A02	c	(TTATT)2taaataacttgtc(AT)5	15353343	15353375	TCACGTAAAACGTGGATGCT	CGAGAACTAAAATGGAGATCGG	15353195	15353474	280	59.644
FHS57354	A02	p6	(AAGAAA)2	15361146	15361157	TTGCCTACTTTTTAAGTGGGTTG	CAATTAAGTGCTCCGGTCGT	15361116	15361265	150	59.866
FHS57356	A02	p2	(TC)5	15366673	15366682	GGCCTTTGAACACACACAAA	TTTCGTTACGTTAACAACAATATTTC	15366639	15366918	280	58.747
FHS57370	A02	p5	(TTTAT)2	15387241	15387250	TTCTTCCGGGACCCAATTAT	CGCTCAAGTACAACGGAACA	15387150	15387342	193	60.203
FHS57435	A02	p5	(AAAAG)2	15480917	15480926	AGCAAAGATGATTTGGGCAG	TCTTGTTTTCTTCAATGTGCAAC	15480836	15481023	188	59.7585
FHS57462	A02	p5	(TTCAA)2	15564115	15564124	TGGAACTATTAAAATGGAAGCCA	GTTGCCACCCCTAAGTGAAA	15564087	15564359	273	59.9145
FHS57463	A02	p6	(TTAAAA)2	15564196	15564207	TGGAACTATTAAAATGGAAGCCA	GTTGCCACCCCTAAGTGAAA	15564087	15564359	273	59.9145
FHS57469	A02	p5	(CATTT)2	15565444	15565453	GCCCTTCTCTTTGCAACACT	GGGAGACAGCAAATGGTGAT	15565407	15565537	131	59.706
FHS57500	A02	p5	(TCATC)2	15591225	15591234	GTTGGGTTGGATGAATGGAC	TCAATCCGGATCTCATAACCA	15591162	15591416	255	60.1575
FHS57502	A02	p4	(CATA)3	15591884	15591895	TGCATCTGTTATGACTATGCCATT	GGCATGTATGTGAAGGAACG	15591765	15591975	211	59.8745
FHS57559	A02	p4	(TTCT)11	15706164	15706207	TCCCTCTCTCTCTCAAATTCACA	GTATCAACGCCATGATGCAG	15705951	15706229	279	60.236
FHS57591	A02	p5	(AATAT)2	15760443	15760452	TCATGTATTGATGCATGGTTAAAA	TGCTGCGTCCACCTTTATTA	15760234	15760508	275	59.304
FHS57595	A02	p5	(GAAAA)2	15772153	15772162	GGAATGGAACCTCAATAGCG	AAAAGAACAGCTTTTGCCGA	15771927	15772198	272	59.762
FHS57617	A02	p5	(TAAAA)2	15828721	15828730	CTCACCTTTAAATGATTTTTCTTTCA	GCTTCCTCTGATCCCACAAC	15828639	15828917	279	59.427
FHS57625	A02	p5	(AATTC)2	15843295	15843304	TGCATTCTTGTAATTTTGGATGTC	TTTGGGCTGTTCTTGCTTCT	15843103	15843370	268	60.116
FHS57643	A02	p5	(TAATT)2	15891067	15891076	AAGCACAAATTAGCCTCTTGTTG	TTAGTGGGTCGGTTGGTTTC	15890941	15891213	273	59.8355
FHS57644	A02	p5	(TATCT)2	15891385	15891394	GAAACCAACCGACCCACTAA	TTTGGTTCCGTTTTTACCAC	15891194	15891473	280	58.674
FHS57664	A02	p5	(TTAAA)2	15914004	15914013	CCCCCAAAATTCGGTTAGTT	ATGGATCAAGAGCATGGAGC	15913947	15914174	228	60.1185
FHS57673	A02	c	(TGAAA)2gaacatgcaaaacaaat(AAACA)2	15926652	15926688	GCCCTATGTTTCAAAGGATTTCT	CCTTTCTTCCATAGAGAGCGA	15926525	15926785	261	59.2745
FHS57674	A02	p5	(TTAAA)2	15926804	15926813	TCGCTCTCTATGGAAGAAAGG	ACTTCATTAGAGTGGCCCCC	15926765	15927028	264	59.505
FHS57682	A02	p6	(CTACGA)2	15939558	15939569	AACGATAGAGTGAATACCCATGAA	TGTTTGTTGGGATTACAGTTGAA	15939384	15939639	256	59.1825
FHS57683	A02	p5	(AAAGC)2	15939872	15939881	GCGCTTTCAAATGTTCCAGT	CTTGTTATTGCGGGCATCAT	15939815	15940083	269	60.557
FHS57684	A02	p4	(ATTA)3	15940423	15940434	AAGATTTGGTATCACATTTACATTGC	ATCAAGTTTATTGCGAGGGG	15940386	15940485	100	59.332
FHS57694	A02	p6	(TATGAA)2	15945259	15945270	TGATTGATCTAGTGATTGATTTTTGT	ATGCATGAGGTTAAGGACGG	15945218	15945496	279	59.089
FHS57707	A02	c*	(ATCCGA)2(ATCCG)2*aaaattgcggatatg(GATCC)2gcaaggctttcggatca(GATCG)2gatccgcacacta(ATCGG)2	15979830	15979920	GGGTGATCATGGATCGGATT	ATCAGAATTTTGTTTGGCGG	15979786	15980042	257	60.9065
FHS57718	A02	p5	(AAGCA)2	16028746	16028755	GCTTTCACTAATTCGCTGGC	ACACACGAGCCTTTTCTTCC	16028549	16028823	275	59.6605
FHS57721	A02	p5	(TTGAT)2	16037972	16037981	AGGAAATGGAATAGGCCCTG	CCACAACTTTTTCTACTTGCCA	16037878	16038024	147	59.793
FHS57724	A02	p5	(TATAA)2	16039507	16039516	CCACCTCAAACTCTCACTCTCC	CCTTACACCACGAACTCGGT	16039410	16039614	205	60.158
FHS57739	A02	p5	(AAGCA)2	16073127	16073136	TGATTGGGCACATTATCTCTTG	GTCACTCTGTCTTTGTGGCG	16072968	16073173	206	59.7135
FHS57741	A02	p2	(GA)41	16078098	16078179	TCTTATTCGAACACCATGCG	TATGCCGACACAGCAAACTC	16077949	16078203	255	59.7795
FHS57759	A02	p6	(TATTAG)2	16115503	16115514	CGACCAAACACAAAAGGGTC	AAGATATGCCCCATCTTCAAA	16115476	16115706	231	59.4545
FHS57825	A02	p5	(ATATG)2	16228639	16228648	TGCTGTTGGTAACGTAGCGA	TTTCGATCAAATTCGGTGTC	16228611	16228761	151	59.5025
FHS57840	A02	p5	(TATTA)2	16275939	16275948	CGTGGAAGAGTTTTTAAAATGGA	TCCACCGTGTATTTTATTTGTGA	16275738	16276015	278	59.4145
FHS57871	A02	p5	(ACAAC)2	16333707	16333716	CTAGCTCATACCATGGGCGT	GGTCCGCTTTGTTATTTTGC	16333597	16333792	196	59.855
FHS57920	A02	c*	(AATAT)2(AT)21*(TATAT)2*(TA)19*	16388256	16388341	GTCCCGGAGTTTCCAACTTA	TAGACAGAGATTGGCCGAGG	16388098	16388373	276	59.6905
FHS57921	A02	p2	(AT)5	16388481	16388490	AAGAAGTGTTGATGCCTCGG	GTCATATCATGTGGTGGCGT	16388340	16388571	232	59.7525
FHS57937	A02	c	(AGA)5aacagagtagaaaaat(AGCAA)2	16403981	16404021	GTCAGAACAGAGAGGCAGGC	ATCCTGCAATCTGCTCCAGT	16403914	16404125	212	59.9885
FHS57939	A02	p5	(AGAAG)2	16404726	16404735	CATTGGGGATTTTAACGACG	CTTTGAGTGATGCCTGCTGA	16404695	16404939	245	60.1585
FHS57941	A02	p5	(GACAT)2	16408710	16408719	GGCAGTGAGGTTCCAGAGAC	CCTGCCTTGAAATACCTGGA	16408593	16408755	163	59.9535
FHS57942	A02	p5	(TCGGG)2	16409244	16409253	ACTCCTCGTCATCCACAACC	CCAGCCCAAGTCCAGAATAG	16409117	16409305	189	59.8285
FHS57960	A02	p5	(TCAAG)2	16430028	16430037	GCTCGGATTGAGAAGTAGCG	ACGCCATGGTGAAAAGAATC	16429971	16430209	239	60.0285
FHS57961	A02	c	(TTAAT)2ttagcgcacaaa(AAATT)2	16430078	16430109	GCTCGGATTGAGAAGTAGCG	ACGCCATGGTGAAAAGAATC	16429971	16430209	239	60.0285
FHS57962	A02	p5	(TTATA)2	16430157	16430166	GCTCGGATTGAGAAGTAGCG	ACGCCATGGTGAAAAGAATC	16429971	16430209	239	60.0285
FHS57976	A02	p5	(ATCAC)2	16445380	16445389	GGCATCCACAATGCTAAGGT	CGTTAATACAGTGCTAACATACAACG	16445210	16445447	238	59.5785
FHS57984	A02	p5	(GGAAG)2	16452654	16452663	GGAATAACCGTTGCCAGAGA	TGTATTGCGGCAGTTGAAAA	16452585	16452801	217	60.1625
FHS57993	A02	p5	(TCTCT)2	16455574	16455583	GAGGAATTAGCACCCACAGC	GTAACGGCGATGAAAAGAGG	16455548	16455766	219	59.704
FHS58105	A02	p6	(TAAAAC)2	16572350	16572361	TCATCATCGTTATAGAATCGTCG	GCTGAAGATGAAGAGGATGAAGA	16572189	16572454	266	59.545
FHS58222	A02	p6	(TTATTT)2	16708059	16708070	GCAGCCGAAAGTGTGACAT	CATCCGTTTGTATAACTGCCG	16707999	16708269	271	60.1175
FHS58223	A02	p5	(TTTTA)2	16708096	16708105	GCAGCCGAAAGTGTGACAT	CATCCGTTTGTATAACTGCCG	16707999	16708269	271	60.1175
FHS58224	A02	p5	(AAATT)2	16708235	16708244	GCAGCCGAAAGTGTGACAT	CATCCGTTTGTATAACTGCCG	16707999	16708269	271	60.1175
FHS58245	A02	p2	(TC)6	16739697	16739708	AAAATGAGTTTTTGGTGGCAA	AGTGAGAGAGAACCGCAACAA	16739642	16739780	139	59.763
FHS58337	A02	p3	(CAC)6	16827421	16827438	AAGAAGTGAAAATGCTCGGC	GTGGAGCAGGTTGGTGATCT	16827391	16827609	219	59.7885
FHS58367	A02	c	(AACAGA)2aatggagtag(AAGAGA)2	16851608	16851641	GTCGGATTTTGAACCGGATA	TTGTGATGGAGACTGAGCGT	16851458	16851710	253	59.591
FHS58484	A02	p6	(TTTTTC)2	17031740	17031751	TGTTAATTTGACAGCTGTTGGG	GTATCGGCAAAAGCAATGGT	17031651	17031908	258	59.9995
FHS58485	A02	p5	(AAAAT)2	17031808	17031817	TGTTAATTTGACAGCTGTTGGG	GTATCGGCAAAAGCAATGGT	17031651	17031908	258	59.9995
FHS58487	A02	p5	(AAATG)3	17033368	17033382	CCTCGGTGACCTTCGAAATA	GCATTGTGTGACTCTGCCTG	17033172	17033447	276	60.2695
FHS58518	A02	p5	(ATATC)2	17055293	17055302	CCTTTGGTTTAGGGTTGCAG	CGAAGGCACATTGTTTGTTG	17055105	17055345	241	59.8765
FHS58542	A02	p5	(CTTTT)2	17077259	17077268	GGGGTATTGATTTTTCCAGG	AATGCAAACACAATGGCAGA	17077196	17077449	254	59.1725
FHS58543	A02	p6	(AAATAA)2	17077305	17077316	GGGGTATTGATTTTTCCAGG	AATGCAAACACAATGGCAGA	17077196	17077449	254	59.1725
FHS58575	A02	p6	(CACCAT)2	17104145	17104156	TCTAAATGCACCCTTCCACC	GAAGGATAGTGGCTCCGTTG	17104052	17104192	141	59.8135
FHS58662	A02	p5	(GATTG)2	17267815	17267824	ACCTGAGTGAGAATGCGGTT	AATTGAATCCCAATGCGAAA	17267767	17267928	162	59.9975
FHS58733	A02	p3	(CAT)4	17380828	17380839	TTCCAAACCACATACGCAAA	CTGCTTTGGAGGCTAGGTTG	17380754	17381030	277	59.9885
FHS58854	A02	p5	(ATTTT)2	17502308	17502317	GAATCAATCCGTAAATTTGACCA	TTGGGTATCCAATAAAACAGAAA	17502084	17502356	273	58.8565
FHS58872	A02	p5	(AACAT)2	17522925	17522934	CGATTTGACCCATGCATATC	AGTTTGGGCATGCTTTTCAT	17522773	17522996	224	59.1855
FHS58885	A02	p5	(TATTC)2	17533043	17533052	CCTGCTTGGCCTTATTGTTT	TTGATTCGACACCATATCAAGG	17532887	17533120	234	59.524
FHS58891	A02	p5	(TTGCA)2	17539987	17539996	TTCACAAAAACACAAAAACAACAA	TCCTCTTTTACCTTCGCCTG	17539891	17540066	176	59.4745
FHS58913	A02	p6	(AAATTT)2	17560490	17560501	CAGGGACTGTTTTGGATTTTTC	AAATCAAAGGCCTAAATCACTCT	17560317	17560563	247	58.7205
FHS58938	A02	p5	(TTAAT)2	17597370	17597379	CACGCGGTAACATTTAAGTTCTC	TGCCCCTTAAATTCATTGAG	17597229	17597508	280	58.884
FHS58977	A02	p6	(TATATG)2	17630921	17630932	CGTAAAGGGTGGAGACATGAA	ACAGTCCCATCCAATTCAGC	17630859	17631089	231	59.956
FHS58978	A02	c	(AATCT)2atcataaaaactagagaa(AG)5	17630967	17631004	CGTAAAGGGTGGAGACATGAA	ACAGTCCCATCCAATTCAGC	17630859	17631089	231	59.956
FHS59089	A02	p6	(TTTTTC)2	17735348	17735359	AGCAATTACATTGACTCCCCA	GGGAATGATTTTGAATCGAGG	17735250	17735481	232	60.0355
FHS59090	A02	p5	(ATAAA)2	17735393	17735402	AGCAATTACATTGACTCCCCA	GGGAATGATTTTGAATCGAGG	17735250	17735481	232	60.0355
FHS59239	A02	p5	(ATTTT)2	17885075	17885084	TTTTATGGACATGAATTGACGA	GTTAGAGCTTCTGTTGCCGC	17885047	17885319	273	59.09
FHS59242	A02	p4	(TTTA)3	17885668	17885679	ACGACTCCAAATCCAACGAC	ACGAACGAAAATGAGGATATTGA	17885506	17885761	256	59.915
FHS59266	A02	p6	(AATGAA)2	17915757	17915768	GAAGAAAAGGCcaaacacca	TGCATTGAATACATCAAAAACATT	17915688	17915864	177	59.287
FHS59451	A02	p6	(ATGGGG)2	18104430	18104441	AAACAGATGGAGAATGGGGA	GTCACGTGAGGGGTTGAACT	18104391	18104581	191	59.6725
FHS59544	A02	c	(AACCA)3attaaaatca(GTTTG)2	18181896	18181930	TCATCGTCATCCCCCTAATC	TTTTGGTTTGTCGATTTCAATG	18181745	18182018	274	59.778
FHS59577	A02	p5	(TTTTA)2	18227720	18227729	CTCGCTCCACGAGATTGTTT	GGAAAAACCAAAACACCAAAAa	18227623	18227839	217	60.2495
FHS59635	A02	p6	(CCCCCG)2	18333445	18333456	tgaggctcgagctctttctc	GCGATGCAGTAGAACACACG	18333389	18333586	198	60.227
FHS59673	A02	p5	(TATAT)2	18386390	18386399	TGATTTTGAATTACGGCAAGC	ATTCAACAAAACTGGTGCCC	18386244	18386466	223	59.9625
FHS59680	A02	p5	(TGATT)2	18410575	18410584	GGGAGATTTTCCCAACTACG	TGTCCTAAAATGAATGGGGC	18410468	18410652	185	59.1325
FHS59719	A02	p2	(TA)5	18442706	18442715	AAGAGTCCCTCCACCAACCT	AAGGGTGTTTTCAAGAGGCA	18442636	18442809	174	59.8395
FHS59763	A02	p5	(ATCAT)2	18509603	18509612	CTCAAGCGTGGGAACATAATC	GCACATTGTGGATTCTTCTCAA	18509382	18509661	280	59.8505
FHS59792	A02	p6	(TCTTAA)2	18538481	18538492	TCCAAATTGCTTCACCACAA	TGACTGCCACACCAGACAAT	18538348	18538566	219	60.125
FHS59793	A02	p5	(CAACA)2	18538529	18538538	TCCAAATTGCTTCACCACAA	TGACTGCCACACCAGACAAT	18538348	18538566	219	60.125
FHS59898	A02	p5	(CTCAT)2	18678993	18679002	GCAAAAGCTCTCGTGTAGCC	GGGATATGGTGAATGTTTTGG	18678901	18679055	155	59.5855
FHS59902	A02	p5	(TAAAA)2	18683019	18683028	GGTGGTACGACTCTCAAGGTG	TGTGGCTTCGAACAGATTTTT	18682950	18683129	180	59.6845
FHS59903	A02	p6	(GTAAAG)2	18683084	18683095	GGTGGTACGACTCTCAAGGTG	TGTGGCTTCGAACAGATTTTT	18682950	18683129	180	59.6845
FHS59972	A02	p6	(AAATAG)2	18836296	18836307	AGTCCACTGTGTCCTCATTTTT	TGGTAATTAAACCGGGCAAA	18836262	18836468	207	58.9375
FHS59973	A02	p6	(AATCTC)2	18836355	18836366	AGTCCACTGTGTCCTCATTTTT	TGGTAATTAAACCGGGCAAA	18836262	18836468	207	58.9375
FHS60018	A02	c	(TGCGG)2t(TTGGA)2	18879838	18879858	CGCAGTGCGATTTAGATCAGT	AAACCGCTCGAAAATTGGAT	18879775	18879904	130	60.612
FHS60029	A02	p5	(TAAAT)2	18896811	18896820	TTCTTGAACCGAATTAGGCG	GGTGGGGGAGGAAAATTATG	18896745	18896896	152	60.286
FHS60205	A02	p6	(AACAGA)2	19136500	19136511	TCAAGAAGGTGGAAAGTGGG	ATTCCTGTCAAAATAAACACAAAAT	19136442	19136610	169	58.696
FHS60395	A02	p6	(TATAAT)3	19378918	19378935	CAGTCAAAACCAGACATAATTTGC	AAGGATTTTGTTTTTGTTGGAAT	19378714	19378986	273	59
FHS60409	A02	p6	(AATATA)2	19389243	19389254	GGAACTTTGCATGTGGTGTG	TAAGCGAAATAAACCACGGC	19389093	19389337	245	60.0515
FHS60444	A02	c*	(AACAAG)2(AGTTT)2*	19427014	19427033	AAATTGAGAGGAAGCGCAAT	TGAGGTTGGTGTGTTGGTGT	19426963	19427158	196	59.41
FHS60510	A02	p6	(ATAAAA)2	19507229	19507240	TCCGATTCGCAACGAATTA	TGATTGTCCACCATATTTCCAA	19507180	19507350	171	60.1085
FHS60513	A02	p5	(TAAAT)2	19508719	19508728	TTTTCATCTTTTATTTTCCAGTTTGT	TTTGGAACTTACCCCAAACG	19508633	19508887	255	59.264
FHS60514	A02	p5	(TTAAT)2	19508791	19508800	TTTTCATCTTTTATTTTCCAGTTTGT	TTTGGAACTTACCCCAAACG	19508633	19508887	255	59.264
FHS60524	A02	c*	(CTTCT)2(TCT)4*	19518504	19518519	TTTTCGTCTTCCCAAAATGG	AGAAGGAACATCAACACCGC	19518392	19518572	181	60.0145
FHS60878	A02	p6	(ACATAT)2	20162808	20162819	CAACCCTAACCCTACCCGTT	CGATCAATCTGCATGCACTC	20162571	20162841	271	60.244
FHS60919	A02	p5	(TTGAT)2	20246044	20246053	GTGGATCGGTAATGCACACA	TCAATGCTCAATTAGGCACAA	20245932	20246143	212	59.857
FHS60934	A02	c	(TTTATT)2aaaaaagtatcaat(ATAAA)2	20283418	20283453	TGCTCCTTTTATAGTGGGGC	TCTTCAAGCTTTTTAATTGTTTTCAA	20283278	20283535	258	59.466
FHS61047	A02	p6	(ATTAAT)2	20586346	20586357	CTTCATCATGGTGGGAGGAT	CACATTGACCGCTCATTAGAA	20586152	20586430	279	59.261
FHS61250	A02	p5	(AAAGT)2	20944759	20944768	CCTGGCAAGATTCCTGTACG	ACCCAAATACCTTGCAATCG	20944538	20944792	255	60.235
FHS61407	A02	p6	(TTGTGG)2	21137411	21137422	TTTTGCACTCAATTATTTATGTTGT	CCCTTTTTAACCAAAGTTTTTGA	21137211	21137490	280	57.8775
FHS61435	A02	c	(AAATT)2aaaatagaaat(ATTAAA)2atataac(TATAT)2attatatattattaa(TTAAT)2	21173699	21173773	CCAATTACAAATTTAACAATCAAAATG	ttccttcttctctcgcgttc	21173643	21173918	276	59.4185
FHS61442	A02	p2	(TG)6	21184990	21185001	ATGCAGATTCCTTTGGCCT	GGACACGGACACGTACACAC	21184965	21185151	187	59.783
FHS61520	A02	p5	(ATACA)2	21279778	21279787	GGAGTAATTTATGCCAAACCTTCA	AAAGGCATTTATTTTGGGGG	21279635	21279890	256	60.288
FHS61736	A02	p2	(CT)37	21611285	21611358	TCTTCAAGCATTTCACTCTCCTC	CACAAGGTCCCGATAAAACC	21611245	21611400	156	59.65
FHS61863	A02	p6	(TCCTCA)2	21979375	21979386	CCTCAACCCCTTTCTTGTCA	AAGGCCCATTCAGTTGAACA	21979240	21979504	265	60.288
FHS61906	A02	p5	(TATTT)2	22022921	22022930	TCAAATTTTCACCATTTATCTTTTT	CGATTTTTGCTTTGGCGTAT	22022889	22023121	233	58.7685
FHS61968	A02	p6	(CAAAAA)2	22090714	22090725	AAGTCGCCCTGATTCAACTG	CCTTTTGACTAAACGTGCCA	22090666	22090918	253	59.537
FHS62009	A02	p5	(TTAAA)2	22171268	22171277	TCGAATTCAGCATCTTTTCG	TGCCATATGACTGACCACTAGG	22171147	22171426	280	59.503
FHS62016	A02	p6	(CACATT)2	22175567	22175578	GTCAGATTTCACGCCGTCTT	CCTTATGCTCATCCACCAGG	22175501	22175778	278	60.3685
FHS62017	A02	c*	(TA)41(ATAGA)2*	22175602	22175690	GTCAGATTTCACGCCGTCTT	CCTTATGCTCATCCACCAGG	22175501	22175778	278	60.3685
FHS62112	A02	c*	(TTCTT)2(TTTC)3*	22302777	22302792	AAGTTGGTCCTCACCAGCAC	GAGCAAAGTGATTTGCCACA	22302692	22302871	180	60.003
FHS62134	A02	p6	(TTAATT)2	22333472	22333483	TGGCATCATGCTACGTTTGT	CCTTTGCATGAGAATGGCTAC	22333370	22333621	252	59.932
FHS62135	A02	p5	(TTTAT)2	22333534	22333543	TGGCATCATGCTACGTTTGT	CCTTTGCATGAGAATGGCTAC	22333370	22333621	252	59.932
FHS62225	A02	c	(AAATT)2aaggaattagaatttggt(TA)5	22518702	22518739	TTGACCAAGAAATTGACGATTG	TGAGAGAATGCTTATCGATTTGG	22518665	22518875	211	60.273
FHS62447	A02	p6	(TTTAAA)2	22836553	22836564	GGGAATCTCTTTTGATTTTGTTTG	TGGTAGAGTGACTATGCCCAA	22836402	22836676	275	59.225
FHS62462	A02	p5	(AGCAT)2	22847285	22847294	TAGTCCTTGCCCTATGGTCG	ACTCCTCCATACATCGCTCG	22847085	22847318	234	60.164
FHS62552	A02	p5	(ATTGG)2	22977886	22977895	ATCGCGTGAATCTCAAGGAC	TGTGTTTTTGATGAATTGTTTTGT	22977779	22978029	251	59.365
FHS62553	A02	p5	(ATTTT)2	22977972	22977981	ATCGCGTGAATCTCAAGGAC	TGTGTTTTTGATGAATTGTTTTGT	22977779	22978029	251	59.365
FHS62634	A02	p5	(AAATA)2	23088771	23088780	AATCCTCTCATTTTCTTTTGCTG	GGAAGGTTTAGCTGCCATTG	23088740	23089005	266	59.3245
FHS62721	A02	p6	(AGGGAG)2	23193709	23193720	CGACCTCTAGGATTCCACCA	GCACCTTTGCAACTGTCTCA	23193539	23193814	276	60.0485
FHS62723	A02	p5	(ATGAT)2	23195624	23195633	TGGTGCTGATCCTATTGCAG	AATTGGTGGCATGCTATGAG	23195567	23195687	121	59.2115
FHS62820	A02	p5	(TTTGA)2	23381632	23381641	GGAAAGGGCTACCCAGAGAG	CAGATCGTGACCCTCGAATAA	23381588	23381856	269	60.1425
FHS62847	A02	p6	(AAGAAA)2	23406076	23406087	TGGCCGTCACACCATAGTTA	TTCAATCCACATCAGGCAAA	23405975	23406195	221	60.0185
FHS63012	A02	p6	(ATGAAG)2	23666193	23666204	GATGTTCTTCACGCACGCTA	TTGAATTTCCATAACCCCCA	23666013	23666265	253	60.0035
FHS63037	A02	p5	(GCATG)2	23776220	23776229	CACGAGGTATGCCTTCCAAC	GCGCAACAACGAAGTAATCA	23776124	23776358	235	60.198
FHS63072	A02	p5	(CAACT)2	23825506	23825515	ATGCTGAATATGGCGTGTGA	GGTGTGACTCTGGTGCATTG	23825454	23825720	267	60.133
FHS63169	A02	p5	(TATTT)2	23938968	23938977	GACGACTGCTTCTTTGCCTT	TCTGCCTTCTTAACGATGCTC	23938780	23939033	254	59.6135
FHS63205	A02	p5	(AAATT)2	23987611	23987620	ATGTTCATCACCGGCATCTA	TGTTGTCATCCACTTCTCCG	23987504	23987781	278	59.3145
FHS63370	A02	p5	(AAAAG)2	24290447	24290456	CTTTTATAGCCGGTGGGACA	AGGGGTCAGCAACTTTTGTG	24290353	24290550	198	60.051
FHS63394	A02	p5	(AATAA)2	24321707	24321716	TTTATGAAAGTCACAATTAATGAAAGA	AATTTGACCGTCCCATAACG	24321632	24321878	247	58.659
FHS63396	A02	p6	(AATAAA)2	24322878	24322889	TTCTGTCCTAATCCCTCCCA	CCTCCAACTGCCACTTTACC	24322819	24323056	238	59.535
FHS63490	A02	p5	(AAACA)2	24508005	24508014	CGGTGAAAATTGAACCCAAC	TGCTGAAAGTCTGGATGTCG	24507798	24508046	249	60.095
FHS63510	A02	p3	(TAA)4	24547643	24547654	GATTTAAAGAGGCGCGTGAA	GAGCATTTTTAATTTGGTGGTTT	24547546	24547817	272	59.4425
FHS63651	A02	p5	(TTTTA)2	24711946	24711955	TGCACACCCAAAATAATAAATAGG	TCCAAAAACAAAATATCAACGA	24711883	24712127	245	58.2515
FHS63662	A02	p5	(GAAAA)2	24719679	24719688	TATCATAGCTCCCAAGCCGA	CCTTCATTCAAACCAATGGC	24719548	24719784	237	60.505
FHS63748	A02	p5	(TGGCT)2	24780644	24780653	ACGGTGAACCACGAAGTAGC	AGCCACCATTTCTGTCCTTG	24780581	24780726	146	60.145
FHS63775	A02	p6	(AAAAAT)2	24809973	24809984	GGTGATCACACATCAACATCC	CATTTTTGGATTAATATGGTTGATTTT	24809940	24810212	273	59.169
FHS63776	A02	p5	(ATTAT)2	24810149	24810158	GGTGATCACACATCAACATCC	CATTTTTGGATTAATATGGTTGATTTT	24809940	24810212	273	59.169
FHS63831	A02	p6	(TAAACT)2	24976727	24976738	GTTGATTCATGAACGGACCC	AACCAACGACCAAAAACACC	24976644	24976898	255	59.9575
FHS63832	A02	p6	(ATTATA)2	24976792	24976803	GTTGATTCATGAACGGACCC	AACCAACGACCAAAAACACC	24976644	24976898	255	59.9575
FHS63991	A02	p6	(GTGTGA)2	25378871	25378882	AAAAGGGAGTCGAGGCAAAC	AGGGCCAAAAGACCAAAAAT	25378792	25379052	261	60.212
FHS63992	A02	p5	(TCTCT)2	25378915	25378924	AAAAGGGAGTCGAGGCAAAC	AGGGCCAAAAGACCAAAAAT	25378792	25379052	261	60.212
FHS64013	A02	p5	(AATTT)2	25397479	25397488	GAATTTATCTTTTAGGTACCAATGCT	TTAAGCTTGGTCTTTTGGCG	25397412	25397659	248	58.9825
FHS64029	A02	p5	(CATAA)2	25420061	25420070	TTTGCCTTGCTTTACGACCT	TCATCGTATCCATTCTCAGCA	25419959	25420197	239	59.562
FHS64030	A02	p5	(TTTTA)2	25420157	25420166	TTTGCCTTGCTTTACGACCT	TCATCGTATCCATTCTCAGCA	25419959	25420197	239	59.562
FHS64064	A02	p6	(CATTTG)2	25478493	25478504	GCCTGCGTTAGGGATAGACA	CGCGATATCGATCTAAAGGC	25478454	25478721	268	60.018
FHS64065	A02	p5	(ATTGT)2	25478534	25478543	GCCTGCGTTAGGGATAGACA	CGCGATATCGATCTAAAGGC	25478454	25478721	268	60.018
FHS64066	A02	p5	(ATTGA)2	25478569	25478578	GCCTGCGTTAGGGATAGACA	CGCGATATCGATCTAAAGGC	25478454	25478721	268	60.018
FHS64090	A02	p5	(TAGTA)2	25531019	25531028	TAAAAATCAAGGGCACCACC	CAAACACAAGCATTGTGGAGA	25530808	25531066	259	59.775
FHS64103	A02	p5	(CGGTT)2	25549724	25549733	TCGTAATTCAACCCGTTTCAC	TTCGTGAGTTTTTGGTAACCG	25549680	25549877	198	59.9355
FHS64148	A02	p5	(TGAAA)2	25629868	25629877	TTTGTGGTATCATATTCTTCGATTG	TGCTGCTGCAATATTCCTTG	25629748	25629967	220	59.651
FHS64155	A02	p2	(AT)5	25644500	25644509	GATCAACCAAGTCTCCCTTCC	AAGCTTTCCCGAAGATCACA	25644370	25644604	235	59.87
FHS64181	A02	p5	(TTGAG)2	25669479	25669488	CCATTAGTTCCTCATTCTTTCCC	CTTGGTCACGAAGAACAGCA	25669405	25669625	221	60.1055
FHS64193	A02	p2	(AC)6	25682447	25682458	GAAATCAAAGGTTGAAAGCGA	AAGAAGAAAAGCGGCCTTGT	25682220	25682487	268	59.851
FHS64257	A02	p5	(ACACC)2	25763479	25763488	ATCCACAACCGGCCATAATA	GCTTTCTCCCCACCACACTA	25763264	25763533	270	60.0745
FHS64261	A02	p5	(AAATA)2	25766512	25766521	CAACAAAAACATCCAATCCAAA	CGTGGAAACTAGGAGTAATTGAGC	25766300	25766579	280	60.117
FHS64276	A02	p6	(GTTGAG)2	25810299	25810310	CATGGCACATCCCAAGACTA	TGAGAACTTCAAGAGGAGGCA	25810133	25810338	206	59.8205
FHS64281	A02	p5	(GGGAT)2	25819065	25819074	ATGGGAAAAATTGAAAGGGG	GCCTGTCTTGACCGAGTAGC	25818996	25819207	212	60.006
FHS64366	A02	p5	(AACAA)2	26068971	26068980	TACCATGCTTTTCGGATGTG	GGATTCAAAGGATTCACGGA	26068856	26069105	250	59.7065
FHS64509	A02	p5	(TATGG)2	26279401	26279410	AAAAAGGGGTGATTTGTGAAG	TCTTTGGGAGTTCGCACTTT	26279362	26279497	136	58.969
FHS64565	A02	p6	(TTAAAT)2	26349596	26349607	CAGCAAAGAAATGTGAGCCA	GTTTGGGTTGCGGTATTACA	26349409	26349652	244	59.2005
FHS64604	A02	p6	(CTTCTA)2	26467401	26467412	CTCATTGCACCTCGGACATA	CGTATTCTTAAAGCGCCGAA	26467362	26467633	272	60.01
FHS64611	A02	c	(CTCTTT)2ttctttt(TCCTTC)2	26480296	26480326	AAAATCCTTGGGCTGATTTG	CAAATTCCAATTGTGCGAAA	26480214	26480360	147	59.2785
FHS64615	A02	p5	(AGTAA)2	26482212	26482221	GATCGCAACATTGTCTCAGC	GCGGATTCCTGATACATTCC	26482130	26482371	242	59.376
FHS64616	A02	p5	(AGTTT)2	26482291	26482300	GATCGCAACATTGTCTCAGC	GCGGATTCCTGATACATTCC	26482130	26482371	242	59.376
FHS64626	A02	p2	(AT)5	26499365	26499374	AAAACAACTAAAGGGACACCAAA	GCAATCGACTACAGCAACGA	26499288	26499489	202	59.5105
FHS64642	A02	p6	(ACCCTA)2	26605127	26605138	TGATTGAAATTCTTAAATTGCCG	TTTCGGTAGCAAGGATGGAC	26605088	26605318	231	60.189
FHS64709	A02	c	(TATAT)2c(AATTTA)2	26810203	26810225	TCAGATTTGCGTTATTTGCG	AGACAGCGGCAGTTCTCACT	26810148	26810377	230	60.0235
FHS64710	A02	p5	(AAATA)2	26810254	26810263	TCAGATTTGCGTTATTTGCG	AGACAGCGGCAGTTCTCACT	26810148	26810377	230	60.0235
FHS64727	A02	p6	(ACAAAC)2	26853403	26853414	AAGAAAGGGCCCTAACATGG	GGGCTCATTGATTAGGGGTT	26853252	26853487	236	60.232
FHS64788	A02	p4	(TTTA)3	26920157	26920168	GGAAAAAGCGAAAGATTGAGC	CACCCACCAAAACAAATGAA	26920023	26920197	175	59.797
FHS64934	A02	p5	(AAAGA)2	27119469	27119478	TCCAAAACCCAATGTCGATT	AACAATGAAACGCATCCTCC	27119443	27119625	183	60.0545
FHS65019	A02	p5	(TTATT)2	27261606	27261615	AAAACACAGCAACGGACAGA	AGCAGGGTCCATGGAAGTAA	27261425	27261702	278	59.4445
FHS65079	A02	p5	(TTTCA)2	27412215	27412224	GTCGTGTCCGTGCATCATAA	GGAGAGATTATTTAATTTTGAAGGAA	27411995	27412265	271	59.0875
FHS65082	A02	p6	(CAATAT)2	27414591	27414602	GGGATGAGCTAGTTCGCTTG	TGATTCCTCCAACCACACAC	27414475	27414652	178	59.6725
FHS65201	A02	p5	(TGATA)2	27613760	27613769	GCTGATATTGTGGCGTTGAA	GTTGATATCCGTCGTGTGCTT	27613593	27613857	265	59.8545
FHS65245	A02	p5	(AATAA)2	27867383	27867392	TTCGTGTCCCATTTCTCTGA	TTTGAGTATCAAATTGGTAGTTAGGC	27867234	27867492	259	59.1675
FHS65248	A02	p5	(GTTGG)2	27869998	27870007	AAAGTTTCGAGACTCTGCCG	GTCACTGCCCTCTGCTTTTC	27869919	27870182	264	59.806
FHS65341	A02	p5	(TAAAA)2	28091911	28091920	GGAAAAGGAGACATCACCCA	TGTGGCAAACAAAAAGGATG	28091839	28091949	111	59.732
FHS65363	A02	p5	(TACTA)2	28126487	28126496	TGAGATCCCATCCCTCAAAT	ACCTCGGTTCTGTAGGAGCA	28126391	28126584	194	59.579
FHS65393	A02	p6	(TTTTTA)2	28171659	28171670	AAAAACGTCGACGCCATTAG	TCCTTTCAAAACAAAACGGC	28171502	28171779	278	60.11
FHS65394	A02	p5	(TTGTT)2	28171710	28171719	AAAAACGTCGACGCCATTAG	TCCTTTCAAAACAAAACGGC	28171502	28171779	278	60.11
FHS65409	A02	p5	(AAGAA)2	28211477	28211486	TGCAGTTGATGGCCAAAGTA	TTTCCAACCAAATTGTACCAAG	28211273	28211536	264	59.5765
FHS65526	A02	p5	(CGTGT)3	28458464	28458478	TGGATGTGTGTCCTCGTGTC	TGATTAACGAAGACCTGCCA	28458408	28458686	279	59.936
FHS65631	A02	p5	(TTGGA)2	28670326	28670335	AATGGAATGAGCCAATCACC	TTCTTATGCGGTATTTATTGCTCT	28670250	28670447	198	59.1275
FHS65761	A02	p5	(TCTCT)2	29800479	29800488	CTTTTCACCTCGTGTGCGTA	TCAAGAGGCAACGCTATCAC	29800382	29800630	249	59.466
FHS65769	A02	p6	(GCAAAT)2	29808034	29808045	CGACATCCTGGCGATTACTT	ATCCCATCAGTTGAACCAGG	29807945	29808192	248	59.9375
FHS65797	A02	p5	(TTTCA)2	30059405	30059414	ATGACTTCGATGCCCAAAAA	GGATAAATCTTGATTGTGTGCCT	30059364	30059514	151	59.9185
FHS65798	A02	p5	(AAATC)2	30059473	30059482	ATGACTTCGATGCCCAAAAA	GGATAAATCTTGATTGTGTGCCT	30059364	30059514	151	59.9185
FHS65859	A02	p5	(TTGCA)2	30331815	30331824	TTTAAGTGTGGGAAGGTCGC	TTTCAAATTGGTTGGGTTCC	30331722	30331950	229	59.875
FHS65899	A02	p5	(AGAAA)2	30487195	30487204	TCTCACTCACGGCTCTTTGTT	GAGCGTGGCAAGCATAAAAT	30487124	30487397	274	60.1405
FHS65900	A02	p2	(TA)7	30487271	30487284	TCTCACTCACGGCTCTTTGTT	GAGCGTGGCAAGCATAAAAT	30487124	30487397	274	60.1405
FHS66021	A02	p5	(CCACC)2	32850170	32850179	CTCCAGACGATCTAGTGCCC	GCTTTCTTATGTCTTCGCGG	32850116	32850290	175	59.9045
FHS66094	A02	c	(TAAT)4aaattttt(AATAA)2	33241800	33241833	ACCTGAGCATCAGTTGGGTT	CTCTTGAGCCCATTTTGGGT	33241684	33241962	279	60.4745
FHS66133	A02	p5	(ATATA)2	33606618	33606627	TTAACTAATTTATTCAGCAAGTCAACA	GGCACTTATTAAAAGCCTCTCC	33606587	33606862	276	58.151
FHS66164	A02	p6	(GTTATT)2	33842542	33842553	CAACAGTGGGGTCGAATTTT	ACATTTGCCTCCATAGTGCC	33842407	33842666	260	59.896
FHS66218	A02	p5	(AAAAG)2	34335591	34335600	CCATAAAGGACGACGTTGCT	GTTCAGAGCTCTTTGGTCCG	34335527	34335651	125	60.0605
FHS66226	A02	p6	(ATATAC)2	34503838	34503849	TTTGGAAGGAAAACGAAGTCA	TCCGGTAATATGGAGTTTAACAAAA	34503751	34503898	148	59.864
FHS66246	A02	p5	(ATATT)2	34540143	34540152	TTTACTTATCGACAAAATAGTTCTGGA	TTATTATTGTGAATGACCACATTTTT	34540083	34540324	242	58.415
FHS66247	A02	p5	(AAATT)2	34540267	34540276	TTTACTTATCGACAAAATAGTTCTGGA	TTATTATTGTGAATGACCACATTTTT	34540083	34540324	242	58.415
FHS66274	A02	p5	(AAAAG)2	34669235	34669244	CAACAAACGCCAACATTCAC	TGTCATGGCATGCACCTAGT	34669124	34669347	224	60.0775
FHS66359	A02	p5	(CATAT)2	35334817	35334826	ACCACCTCCCCTCATTTACC	TCATAATAAATGGCCATGCG	35334693	35334955	263	59.7175
FHS66425	A02	p5	(AGTTA)2	35740399	35740408	ACGCCTCTTCTTTTGCGTTA	GACCGGTTCGGTTCTTGTAA	35740253	35740530	278	59.9945
FHS66455	A02	p6	(CTTTTT)2	35869145	35869156	GTTGTTCATACGCATGTGCC	CATCCAACGCCGAGACTAAT	35869037	35869193	157	60.0495
FHS66520	A02	p5	(ACACA)2	36024898	36024907	CCTAGTGCGGAGCCATACTC	TTCCACAATTTTTCCCTCTCA	36024744	36024953	210	59.6955
FHS66545	A02	p6	(GTCTCT)2	36109866	36109877	CCAACCACCTCAGTCAATCA	GCGTTACCCCTGTTTTGCTA	36109767	36110042	276	59.8255
FHS66552	A02	p3	(CTT)4	36118659	36118670	TCTTGTTTTCAAATCTTCCCTC	AGAAGAAGAGAAAGGAGAATGAAGG	36118581	36118857	277	58.6915
FHS66581	A02	p5	(AACTA)2	36354738	36354747	ACGGGGTTTATCAACCTTCC	CAACCCTTTGTGGAAATTCG	36354646	36354902	257	60.1945
FHS66597	A02	c*	(CGGAC)2(CCGG)3*	36386899	36386919	CGGCAAAAGATGTAATCGCT	TTACCAATCCGACCCAACTG	36386797	36387044	248	60.4875
FHS66598	A02	p5	(CGGTC)2	36386954	36386963	CGGCAAAAGATGTAATCGCT	TTACCAATCCGACCCAACTG	36386797	36387044	248	60.4875
FHS66658	A02	p5	(TTCCA)2	36684434	36684443	GGAAACATGAATTTCAACCCA	ATGCTTGTCTGCATATGTGTTTG	36684283	36684562	280	59.864
FHS66716	A02	p5	(ATTTC)2	38336903	38336912	TTGGCAGATGCAAGTCTTTG	AGGCCACCCTGAGATAACCT	38336722	38336984	263	59.9725
FHS66756	A02	p2	(TC)5	38467054	38467063	TTTTCCATGGTGGAAGTGTG	ATGGAGAACGTGAAGCCATC	38467017	38467174	158	59.735
FHS66813	A02	p5	(GGAGA)2	38529756	38529765	TAGTGGTGTTATGGGGGTGG	TTTTATTCATACCGCTCTCCA	38529578	38529798	221	58.951
FHS66874	A02	p6	(TCAATT)2	38571339	38571350	AGGTCCATGCCAAACTAGTGA	ACAGCAGCATTGACTTGTGC	38571279	38571404	126	59.8355
FHS66919	A02	p6	(GTTAGG)2	38677005	38677016	TTTCCTTTTCTGTGTGCGTG	CGGTTTTCCGAACCTTGATA	38676906	38677107	202	59.906
FHS66931	A02	p6	(TCCAAA)2	38696942	38696953	GAGAAGCAACATGCCAACAA	CTAACCGCCATGTTAACGGT	38696918	38697067	150	59.865
FHS66972	A02	p5	(AATCA)2	38796086	38796095	CATTGTCCACGCATAATCCA	TGACTGAAAAATTTGGCCTG	38796050	38796156	107	59.544
FHS66980	A02	p5	(AAAAT)2	38813311	38813320	GAAAACACCAAACATAATTCAGAAA	CCCTCTTTGTCTTCGTTTGC	38813247	38813526	280	59.219
FHS66981	A02	c	(AAAAT)2gaaaataaaag(AAAAT)2	38813359	38813389	GAAAACACCAAACATAATTCAGAAA	CCCTCTTTGTCTTCGTTTGC	38813247	38813526	280	59.219
FHS66982	A02	p5	(AAAAT)2	38813494	38813503	GAAAACACCAAACATAATTCAGAAA	CCCTCTTTGTCTTCGTTTGC	38813247	38813526	280	59.219
FHS67223	A02	p5	(TACCC)4	39232799	39232818	TTTCAACCCGCGAATAAGAT	CACTGTGGTAATTGGTTGCG	39232759	39232888	130	59.787
FHS67272	A02	p5	(GGTCC)2	39279465	39279474	GCTTTGTTTGGGGTGAAAAG	CCGAACCCAACCTGAAATAA	39279431	39279594	164	59.691
FHS67281	A02	p5	(TGTAT)2	39299633	39299642	TGAAAAGGACAAGCTGATGG	CAAATCTAAGGCCCGTGTTC	39299539	39299780	242	59.208
FHS67291	A02	p6	(TCTATG)2	39312573	39312584	TTTTGAACCTGGACTTTGGC	TTGCTTTGACACCGTACTCG	39312511	39312768	258	59.996
FHS67292	A02	p5	(CATGA)2	39312680	39312689	TTTTGAACCTGGACTTTGGC	TTGCTTTGACACCGTACTCG	39312511	39312768	258	59.996
FHS67337	A02	p5	(TTCTC)2	39384738	39384747	CGACGAATTTTTCTGCCAAT	AGGCTGTAGAGGAGTTGCCA	39384590	39384845	256	60.043
FHS67338	A02	c	(CT)5aac(CCTCT)2	39384775	39384797	CGACGAATTTTTCTGCCAAT	AGGCTGTAGAGGAGTTGCCA	39384590	39384845	256	60.043
FHS67394	A02	p5	(GAGGA)2	39562478	39562487	GAGGAACGAGATTGAGCGAC	ATTCCTTGGAACTTTGCCCT	39562370	39562528	159	59.9485
FHS67397	A02	p2	(AT)39	39619780	39619857	GCCTTGTGATAAACTCACCAAA	AAGAGGCATTAGGACATGCG	39619650	39619927	278	59.6845
FHS67444	A02	p5	(TTTTA)2	39669497	39669506	AAGACTCATTGGCGGTTGAC	GTGATATGATGGAGGGCCAG	39669280	39669551	272	60.211
FHS67526	A02	p5	(ATTAA)2	39816376	39816385	GCACGTACAAAAACACACAGC	CGTCTTTCTGAATTGCTGGC	39816318	39816577	260	60.111
FHS67549	A02	p4	(TTGA)3	39881798	39881809	AAAATCGGTTTGAATCGGTC	AAGGACGAGACCGCATGTAG	39881774	39881993	220	59.5795
FHS67564	A02	c	(TAATT)2taaaactt(ATCTA)2	39995190	39995217	GACTCAGGAAGCAACTTAAAGCA	CCTTACCCCATTCACCACTG	39995140	39995415	276	60.1465
FHS67615	A02	p6	(ATCAGC)2	40084067	40084078	GAAAGCCAAAGTCACGAAGC	AGGTATTTGAAAATGGCCCC	40083873	40084149	277	60.01
FHS67618	A02	p5	(TTTTG)2	40101018	40101027	ATGAGAATATGGCCTGACGC	TGGTTGTTTGGCTTTTGCTT	40100804	40101058	255	60.357
FHS67654	A02	p6	(CAAATT)2	40173338	40173349	AAGCAGCTAAGAATGTGCCC	GCAATAGAACACCGCATCAA	40173312	40173534	223	59.5875
FHS67655	A02	p5	(TATTA)2	40173494	40173503	AAGCAGCTAAGAATGTGCCC	GCAATAGAACACCGCATCAA	40173312	40173534	223	59.5875
FHS67706	A02	p6	(TTTTTA)2	40275525	40275536	CCACACCACCTCTGTTTTACG	CAATAAGACTCCCGAAGCCA	40275445	40275666	222	60.328
FHS67714	A02	p6	(TTAAAA)2	40299065	40299076	AAATGGAAAAGAGAGCGGTG	GACGGATTATGGGTGACGAG	40298988	40299240	253	59.826
FHS67827	A02	p6	(TAAAAA)2	40583773	40583784	TTGTGCAGCCATCATACGTT	AAGGTATCTTCCAAACCAAACA	40583716	40583875	160	58.9025
FHS67976	A02	p3	(GAA)4	41003826	41003837	ACCAGCATACACCCCAAATC	CTTCCTGATCCACGAGAACG	41003774	41003904	131	60.2335
FHS68031	A02	c	(AATAA)2gac(TAAAA)2	41137745	41137767	CGTCTTTATTCAGGGACGGA	GGGCGGAGTTATATTGTAGCA	41137684	41137867	184	59.59
FHS68070	A02	p5	(AACTG)2	41229435	41229444	AGCCAACTTATGGCTCATCG	ATTTTGAAACATCCGCAGCA	41229297	41229575	279	60.885
FHS68080	A02	p5	(AATAT)2	41245662	41245671	GAGAGAGCAATAGAGAAAGGATTTG	TTCGTCACAAAAGCAAACCA	41245613	41245836	224	59.702
FHS68155	A02	c	(AAAAT)2(AATAA)2	41388675	41388694	TGACGTTGTGAGAGAGGGAG	TTCAGCCTTTATTGAGCCCTT	41388547	41388729	183	59.587
FHS68181	A02	p5	(GGTTT)2	41420825	41420834	GGACCCGACTTCTTCAATCA	CAACACCGATTTGGTCTCCT	41420786	41420991	206	60.008
FHS68245	A02	c	(CTGAAG)2a(ACTGCT)2ag(CGTTAC)2	41579300	41579338	TCCACAACTCAACTTTCGCA	GCCAGCAAGGAAGTTGAAGA	41579126	41579392	267	60.472
FHS68340	A02	p5	(GTTGC)2	41786880	41786889	GGGGTTCCTTTTCGTAAACA	TTTTGAACATGGCTTGTGGA	41786660	41786915	256	59.5065
FHS68367	A02	p5	(AAGAT)2	41913123	41913132	TCGAATAAGGACATTTTGGTGTT	GCACCGAATTGACATTAGAAA	41913067	41913216	150	58.766
FHS68587	A02	p4	(AGAA)3	42268395	42268406	TTTCCTTAAGCTTAGTGAGCAATACA	TGGCAGAGTTGAGTCACCAG	42268319	42268569	251	59.956
FHS68588	A02	p5	(TAGAA)2	42268432	42268441	TTTCCTTAAGCTTAGTGAGCAATACA	TGGCAGAGTTGAGTCACCAG	42268319	42268569	251	59.956
FHS68614	A02	p5	(TAACG)2	42352402	42352411	GGGGTAAACAAAAATCGCAA	CCCGGATATCATCCTCTCAA	42352356	42352615	260	59.829
FHS68615	A02	p2	(TA)5	42352437	42352446	GGGGTAAACAAAAATCGCAA	CCCGGATATCATCCTCTCAA	42352356	42352615	260	59.829
FHS68711	A02	p5	(ACTTG)2	42659649	42659658	gtgagatggctgtctccctc	GGCGAATCCCCTTTATCTTC	42659555	42659788	234	59.836
FHS68745	A02	p2	(CA)5	42855898	42855907	GCTGTAGACTCCTCCTGCCA	TTTATGGGCATCGACAAGGT	42855846	42856028	183	60.443
FHS68772	A02	p5	(TTTCT)2	42964566	42964575	GGCCATTATGTTATTGCCACT	ACCAAACCATACCACGGAAA	42964437	42964650	214	59.467
FHS68828	A02	p5	(TTTCC)2	43095155	43095164	CACGCGTAAGCACAAAGCTA	GACCCTCAATTTGCTTCCAA	43095114	43095384	271	60.132
FHS68875	A02	p6	(ATCAAA)2	43144944	43144955	GCATCAAACCACATCGAATTT	GACTGTCATACGGGGGTAGG	43144859	43145100	242	59.5525
FHS68884	A02	p5	(TTAAA)2	43179967	43179976	CGCGTATGCATGGTACTGTC	TTTCCAATGGTTCAAGAATGG	43179857	43180039	183	59.976
FHS68936	A02	p6	(TATCAT)2	43342013	43342024	AATGATGACAAGCGAGGTCA	ATGGATTGTTGGAGAGCGTT	43341846	43342120	275	59.4005
FHS68937	A02	p5	(TTTTA)2	43342358	43342367	ATAGGGCGGGATGGTCTTAC	AGTTTCGTGGGTTTTGGAGA	43342314	43342578	265	59.871
FHS68938	A02	p5	(AAATA)2	43342414	43342423	ATAGGGCGGGATGGTCTTAC	AGTTTCGTGGGTTTTGGAGA	43342314	43342578	265	59.871
FHS69070	A02	p5	(ATAAA)2	43581258	43581267	TGCATGGGTGTGTGAAAAAT	CCCACGGTTTACGTTCAACT	43581189	43581432	244	59.857
FHS69111	A02	c	(ATCAC)2agctttcagcccaaaataat(ATCAC)2ggctttagcctaacac(AATCA)2	43698151	43698216	ACCAAATCACAGCCTCCATC	TATATGCTTACCCGGACCGA	43698120	43698314	195	60.118
FHS69114	A02	p6	(ATGGAT)2	43706047	43706058	GCTGTCGACCACATTCTTCA	ATATTGCAGGGACTCCGTTG	43706018	43706196	179	59.896
FHS69143	A02	p5	(TGTAT)2	43741507	43741516	TGGTAATTGGTAGCGCTGAA	ATTCACAAATCCGCTTGCTT	43741386	43741558	173	59.519
FHS69279	A02	p5	(ATTTT)2	43920037	43920046	CAGGGGAATTCACCACAATC	AGCACACGGAACTTGAACCT	43919860	43920084	225	59.971
FHS69280	A02	p6	(CACCTC)2	43923196	43923207	TTGGTGGAGGCATTTTTAGC	TTGGAGCTTATCCAACGTCC	43923142	43923297	156	60.074
FHS69381	A02	c*	(GTGCGT)2(GTGC)4*atgtgc(GT)5	44210872	44210909	GTGGATTATCATGCGTGTGC	TGTACCTCACCTAATCACGGC	44210801	44211005	205	59.9855
FHS69459	A02	p2	(AT)5	44346332	44346341	TAGCTGGAATGTTGGCCTTT	TGGCAAAAATAACCGTGGTC	44346202	44346479	278	60.22
FHS69470	A02	p2	(CT)9	44383041	44383058	TTCTTCGGTGAAAGGCTTGT	CGATCCAAGCCTGAATTGAT	44383012	44383170	159	59.9445
FHS69471	A02	p5	(GAGAG)2	44383103	44383112	TTCTTCGGTGAAAGGCTTGT	CGATCCAAGCCTGAATTGAT	44383012	44383170	159	59.9445
FHS69487	A02	p5	(AAAAG)2	44401473	44401482	TGGGGGAAAACCCAATTTTA	TTCCAGAAACTTCTTTGGTTGTC	44401232	44401507	276	60.4385
FHS69575	A02	c	(TATTT)2tggcgatttgccc(TAA)27	44710298	44710401	TTCGTATCCAAATTGCAAAAGTT	TGTCGGTAACCATTTTTCACG	44710248	44710527	280	60.3325
FHS69593	A02	p5	(AATTT)2	44728926	44728935	TCGATTTACCGAAAAATCCCT	AAGGGCAAATCACGTAAAAA	44728787	44728964	178	58.5545
FHS69662	A02	p2	(GA)5	44883636	44883645	TAAGGTGAGGGTTGAGCACC	CCTCTCCCTGTCGCACTTAG	44883568	44883793	226	60.058
FHS69733	A02	p6	(TTTTTA)2	45041239	45041250	CCTTTGGTCCTGAACAGCAT	CCCATGCATTCACCTACATTT	45041060	45041282	223	59.905
FHS69836	A02	p5	(CAACC)2	45236817	45236826	CTTTCCTCCTCCTTCTGCAA	GCTTAATTCCTTTCTCCGGG	45236793	45237064	272	59.7895
FHS69963	A02	p5	(ATCTC)2	45551553	45551562	CCACCACTACTGCGAAGGTT	TATGTGGATGGCATGCTTGT	45551516	45551648	133	60.063
FHS70152	A02	p6	(AAGGGA)2	46264830	46264841	AGGGACTCTCCAGCACAAGA	ACTCATCAGCAGCTCAATGC	46264760	46264865	106	59.5665
FHS70209	A02	p5	(AAGAA)2	46540411	46540420	TGCAATGAGCAGTGTTGGAT	CTTGTATCAGCCATGCCCTT	46540383	46540600	218	60.184
FHS70213	A02	p5	(TCAAT)2	46563125	46563134	GTGGGGGTCCAGCTCTTATT	TTGGGGTGTATTGGGTAGGA	46562976	46563249	274	60.186
FHS70232	A02	c	(ACGCGT)2ga(CCGACG)2	46678194	46678219	ACCCCAATGCAAACAGAGAG	GATAAGAAAATAGCGGCGCA	46678126	46678317	192	60.217
FHS70235	A02	p5	(AAGTC)2	46729586	46729595	CCGCCTAACTGAGAATTTGC	AAACATGAAAAAGATTTGACTTTTGA	46729494	46729661	168	59.6805
FHS70323	A02	p2	(TA)10	47113079	47113098	CTGGAGGTTGACCTGGAGAA	TGCAGAAAGCAGCACATGAT	47113007	47113211	205	60.4005
FHS70327	A02	p5	(TTAAA)2	47116801	47116810	TCTTCCGGATTCATATCCCTT	GAAGCAACAATTAAGGCCCA	47116736	47117000	265	59.911
FHS70328	A02	p5	(TCAAA)2	47116862	47116871	TCTTCCGGATTCATATCCCTT	GAAGCAACAATTAAGGCCCA	47116736	47117000	265	59.911
FHS70350	A02	p5	(TCCAT)2	47221660	47221669	ACATGGCTTACTTTGGGCTC	GGACCGGTTGCTTCATCTAA	47221483	47221762	280	59.636
FHS70358	A02	p5	(GGAAA)2	47231612	47231621	CCCCAAACTCAACAGCAAGT	TGTTGGGGTTTCAAAGGGTA	47231576	47231785	210	60.1735
FHS70359	A02	p3	(ATA)13	47231688	47231726	CCCCAAACTCAACAGCAAGT	TGTTGGGGTTTCAAAGGGTA	47231576	47231785	210	60.1735
FHS70378	A02	p6	(CAATTC)2	47260316	47260327	TGGCCAAATTATCATTTCCT	CTGCAGATGAATTAAACTTGAAGAA	47260263	47260469	207	58.042
FHS70402	A02	p5	(AAAGG)2	47450375	47450384	TCCCTATGTGTCTTGCTATGGA	TAGCATGGTCCATTTCCCA	47450303	47450451	149	59.73
FHS70450	A02	p5	(GATTG)2	47690372	47690381	AAAATTAAGGGGTCGTTGCC	TGTTTAGACAACCGCACCAA	47690242	47690511	270	60.1665
FHS70459	A02	p6	(ACGCGT)2	47695163	47695174	TTCATGCGTGGTAGTGGAAA	CGACACGCACTCATCACTCT	47695066	47695326	261	60.083
FHS70516	A02	p5	(ACCGG)2	47846443	47846452	TCATAGGACACGTCCACACAA	TCGAACCATTGAACCATTGA	47846249	47846496	248	59.958
FHS70656	A02	p5	(AATTA)2	48287044	48287053	CAAACTTCCGACGTGCATAA	TTCCAATTGGGCTGCTAAAC	48286950	48287172	223	59.9015
FHS70658	A02	c*	(CGCCGT)2(TAGA)16*(AT)14*(AG)13	48336196	48336323	GGAAGATGATGGAAGGGACA	CTAGGAATTCCAGCGACGAC	48336150	48336411	262	59.849
FHS70689	A02	p5	(TGTTA)2	48386570	48386579	TGCATGATTTGCGAAGTTAGA	TGGGAGGAGAAAAGAGAACTGA	48386491	48386770	280	59.9055
FHS70690	A02	p5	(TTCTT)2	48386608	48386617	TGCATGATTTGCGAAGTTAGA	TGGGAGGAGAAAAGAGAACTGA	48386491	48386770	280	59.9055
FHS70750	A02	p5	(TCAAA)2	48571737	48571746	GCACTCAACCCCGATTAAAG	TCTGCTCAAGTCTCATGGAAAA	48571643	48571884	242	59.781
FHS70765	A02	p5	(TCAGC)2	48728801	48728810	TTCTCGCAAGTTAGTGACGG	GAGGAATTGCTGGGGATCTT	48728701	48728937	237	59.741
FHS70766	A02	p5	(ATAGG)2	48729148	48729157	TTGAAGGCCCTCTAGGTTGA	TCCACTTTTTGTTTTGATTCCA	48729118	48729358	241	59.638
FHS70768	A02	p5	(GTGGT)2	48730599	48730608	GATTGCCACTGAACCAAAGC	CGATTGGATCGGATGACTTT	48730432	48730647	216	60.27
FHS70814	A02	c*	(AGGAAA)2(AAAGG)2*	49416324	49416337	GCAACGGGGATTTATTCTGA	TAGGAGGTCCCCTGAAAGGT	49416247	49416474	228	59.9145
FHS70815	A02	p6	(CCATCT)2	49416364	49416375	GCAACGGGGATTTATTCTGA	TAGGAGGTCCCCTGAAAGGT	49416247	49416474	228	59.9145
FHS70845	A02	p2	(TA)5	49457399	49457408	TGCGATTCTCTCTCTCTTTATTTTT	CGCATAAAGCTTACCATGGAG	49457353	49457601	249	59.4555
FHS70846	A02	p2	(TA)6	49457432	49457443	TGCGATTCTCTCTCTCTTTATTTTT	CGCATAAAGCTTACCATGGAG	49457353	49457601	249	59.4555
FHS70847	A02	c	(TTTAT)2atatatc(TTTTA)2	49457495	49457521	TGCGATTCTCTCTCTCTTTATTTTT	CGCATAAAGCTTACCATGGAG	49457353	49457601	249	59.4555
FHS70889	A02	p5	(TGAGT)2	49528878	49528887	AGCAGTGGCGGTTCATTCTA	ATTGCTGCTACAACCCAAGC	49528791	49528918	128	60.537
FHS70925	A02	p3	(GAG)4	49600732	49600743	GGCGATAAAGGAGTTGGACA	TGCAATCATGCGGATTAAAA	49600694	49600810	117	60.0555
FHS70928	A02	p5	(TTTAG)2	49603250	49603259	GATTGAAGGGGGAACCAAGT	TGCTACAATAAGAAAATGCCAAGA	49603108	49603285	178	60.1575
FHS70969	A02	p5	(TTTGC)2	49861743	49861752	CTTGTTTGGGAAAGATGCGT	CAGCCAACAAATCATCATGG	49861703	49861839	137	60.017
FHS70984	A02	p5	(TCTCT)2	50024224	50024233	TTGGTAATATTTGGCGGGAA	GCCGAAGTGAGCTGATAAGG	50024018	50024262	245	60.061
FHS70987	A02	c	(TTAAT)2gtaagtga(AAATT)2	50024606	50024633	GTTTACGTTGTCGTTGTCGC	TTCAACCAAACTAACAAGAGGTATG	50024407	50024660	254	58.9885
FHS70998	A02	p6	(ATTTTT)2	50204440	50204451	TAAGTGAATCGACGCGAATG	TAATGGCCACTCACACGAAA	50204340	50204506	167	59.972
FHS71009	A02	p5	(ATAAA)2	50346780	50346789	AATCGGACCAAAATGACTGG	AATGGGTTGTGCCTGTGTTT	50346575	50346836	262	60.0335
FHS71043	A02	p5	(CACTC)2	50438099	50438108	GTAAGATGTCCTCCCGGCTT	AACGATTCGACGATCTCCAG	50437935	50438212	278	60.341
FHS71067	A02	p6	(TTCTTT)2	50567910	50567921	CTCTGTTTGAAATTTCGCGG	TTTTGTCACACGGACAGCAT	50567820	50568077	258	60.451
FHS71072	A02	p5	(TTCCT)2	50589184	50589193	ACTAACCCCTGGAAGTCGGT	CATTATTCCTTCCGGTGCAT	50589066	50589335	270	59.82
FHS71075	A02	p5	(AAGAA)2	50602475	50602484	CACCAACAATTCAAACACAATG	TCCCTTTTTATCTTTGGTCCC	50602420	50602688	269	59.0715
FHS71222	A02	p2	(AT)7	50946083	50946096	TTTAAAACAAAGGGTGCAACG	GTTTCGCAAGCTGAATTTGG	50946024	50946153	130	60.3865
FHS71235	A02	c	(AAATA)2(TTTAT)2	50966767	50966786	CCGAACCGTAAGTAACAACGA	AAAGTGCGTGGTGTTTTTCT	50966578	50966813	236	58.7145
FHS71288	A02	p6	(TAATCG)2	51084303	51084314	CTGCATCTTGAGAAGGGGAG	TCCAGATGAGGACGAGGTTC	51084279	51084450	172	60.071
FHS71294	A02	p5	(ATATT)2	51090341	51090350	TATGTTGGGAACAGTGGCAA	CATTGGATCTGTGGCAAATG	51090216	51090439	224	59.944
FHS71386	A02	p5	(GGCTC)2	51580511	51580520	CATTTGGCTCGAAACTCCTC	CTATCGAGGAGACCCCCTTC	51580357	51580584	228	59.9215
FHS71403	A02	p5	(TATGT)2	51612919	51612928	GTTTGGTGTTGATGACGCTG	AAAACAAAGCAAAATAGCAGAAAGA	51612766	51612956	191	60.0125
FHS71409	A02	p5	(TTGGT)2	51621169	51621178	GGGTTGGGCCTACTTTATCC	ACCAGTCATACCCGAAGAGG	51620997	51621200	204	59.34
FHS71450	A02	c	(TGAGGA)2ggaactaaggcaataaggag(GTGAA)2	51747805	51747846	CTTCCCAACCCCTTCCTAAC	CTGAGGTCGAACTCCAGAGC	51747671	51747947	277	59.967
FHS71480	A02	p5	(TATTC)2	51837153	51837162	TTGTTCTGGATGGGATGTGA	GAGGAAGTCTAGGATGGGGG	51837104	51837343	240	59.8915
FHS71481	A02	p5	(TTTTG)2	51840876	51840885	ATCAAGCTCGAACCGTCACT	TGCTTTTACACTCAAAAAGTTCCA	51840679	51840923	245	60.033
FHS71537	A02	c	(CTCTT)2ccccttctccccgg(CCCCTT)2ttcctattcttcattctgt(TTTC)3cttcttcagatagt(TG)5	52027324	52027414	GATGAGACACGAGCTCCCTC	CACCCAGCTCCCTAACAATG	52027207	52027461	255	60.23
FHS71674	A02	p2	(TA)5	52314753	52314762	GTTCAGGGGAAAACCGGATA	ACTTTCTAAACCACGAATTCTTTAAT	52314713	52314849	137	59.1795
FHS71682	A02	p6	(CGCATA)2	52423497	52423508	TCCCTTGTTCCAAAAGCCTA	CACCCCTTTCCTGTTTTGAA	52423323	52423548	226	59.8105
FHS71715	A02	p3	(AAG)4	52508848	52508859	CGGTTCTAATATATGTTGGTGGTG	CTTTGACGCCCGATTTTAGA	52508775	52509041	267	59.8895
FHS71716	A02	p5	(TATTT)2	52508883	52508892	CGGTTCTAATATATGTTGGTGGTG	CTTTGACGCCCGATTTTAGA	52508775	52509041	267	59.8895
FHS71717	A02	p5	(AAAAG)2	52509002	52509011	CGGTTCTAATATATGTTGGTGGTG	CTTTGACGCCCGATTTTAGA	52508775	52509041	267	59.8895
FHS71741	A02	p6	(ACGCGC)2	52620611	52620622	GTGAGTTCGCCTAAGGATGC	AGAAACAAGCTGGATTTGGG	52620544	52620720	177	59.5065
FHS71767	A02	c	(CTGATT)2ctgctacctgaag(TTGTTA)2	52830750	52830786	GGCCTATTGTCTCCGATCAA	CAGAAACGTGTTTGTGTCCG	52830629	52830906	278	60.113
FHS71811	A02	p5	(TGTTT)2	53119126	53119135	TCGGCCATAGAGTAGACATGC	AAAGCGTAAGATCAGCGAGG	53119088	53119351	264	59.9325
FHS72146	A02	p5	(TATAA)2	54211255	54211264	CGAGTCGTACTTCCACCCAT	TGCACTACAAAGGCACGATT	54211210	54211425	216	59.668
FHS72232	A02	p5	(ATAAA)2	54404348	54404357	ACTTCATCAAGAGAGCCCGA	TGCCTAGTGGGTTTGTGTCA	54404294	54404454	161	60.051
FHS72278	A02	p5	(ATGCC)2	54586903	54586912	GAGCTGGTAATCTGCCTCACA	GCGCTCAAACCTTTTCAAAC	54586878	54587154	277	60.1395
FHS72293	A02	p5	(TTTAT)2	54657823	54657832	TGGAGACCATTCATCCAAGA	GAGTTGGCCTTTACCGTGTG	54657763	54658028	266	59.7795
FHS72294	A02	p5	(TTTGG)2	54657992	54658001	TGGAGACCATTCATCCAAGA	GAGTTGGCCTTTACCGTGTG	54657763	54658028	266	59.7795
FHS72312	A02	p6	(CGCGTG)2	54887746	54887757	CGGAGCATCAACTTAGCACA	TTAACGCTCTTCTCACCCGT	54887675	54887837	163	59.943
FHS72313	A02	p6	(CGCATG)2	54887797	54887808	CGGAGCATCAACTTAGCACA	TTAACGCTCTTCTCACCCGT	54887675	54887837	163	59.943
FHS72321	A02	c*	(AAGTT)2(AAGTTA)2*	54963004	54963020	AGGGTAGTTGGCAAAAAGCA	TTTATCCGGACGTCTCCTTG	54962913	54963064	152	59.9065
FHS72344	A02	p2	(AT)10	55299857	55299876	CCAATGGAGGGTATGCAGAT	GATTTTAATTGCGTTTTCTTCG	55299671	55299900	230	58.8985
FHS72385	A02	p5	(GAGGT)2	55770884	55770893	AGTGGTGAAGGGTTTCGATG	CAAGATGTGTCGGGGAAGAT	55770852	55770978	127	59.9465
FHS72389	A02	p6	(AAAGAC)2	55783460	55783471	TACCCACAACACCCATGAAA	CTCCGGTGACCACTACCTGT	55783423	55783697	275	59.8465
FHS72390	A02	c	(AGAAA)2ggtagaacaaagaaagagg(AAAAGT)2	55783541	55783581	TACCCACAACACCCATGAAA	CTCCGGTGACCACTACCTGT	55783423	55783697	275	59.8465
FHS72391	A02	p5	(AGAAG)2	55783626	55783635	TACCCACAACACCCATGAAA	CTCCGGTGACCACTACCTGT	55783423	55783697	275	59.8465
FHS72504	A02	p6	(CTCCAA)2	56190573	56190584	ATTTCAGTCTGGGGGTTTGG	CTAACCAGCAGGAGAGCACC	56190515	56190788	274	60.5575
FHS72560	A02	p5	(CATCC)2	56487230	56487239	GCAGTTTGGTAGAAGGACGC	GAGAGAAATGCAATGGCTCC	56487134	56487337	204	59.831
FHS72563	A02	p6	(CGCGTT)2	56545212	56545223	TGAAGTGTCCCCTTCATTCC	AGGTCCAAACGACATGGTTC	56545067	56545316	250	59.865
FHS72703	A02	p6	(TTTTGA)2	57486272	57486283	ACTATTTGTTGCCCAGCCAC	TGTCCACAAGGCTGATTTGA	57486224	57486329	106	60.12
FHS72713	A02	p5	(TAAAA)2	57597142	57597151	GAGGTCTTCGACAGGGTGAC	AAGGAGAGAGGAAAGCCTGG	57597018	57597291	274	59.819
FHS72793	A02	p5	(TTGTA)2	58282576	58282585	TTTATCAACCGCCAATTCCT	GAGCAGAGCTGCCTTTGAGT	58282419	58282636	218	59.6545
FHS72821	A02	p6	(TCCTCT)2	58452099	58452110	TCCTCTCCCTCTGCTGTGTT	CCGATCTTCTATAGCCGCTG	58452066	58452195	130	59.973
FHS72890	A02	p6	(ACGCGT)2	58973042	58973053	GTACGCGTGAGATGCAGAAA	CCAACCCACGTGTACTGATG	58972842	58973076	235	59.946
FHS72907	A02	p5	(TTTGG)2	59045977	59045986	ACTTTGCTTCGATGACCGTT	TGTCAAGTTCCAATCCTCCA	59045835	59046008	174	59.3995
FHS72934	A02	p2	(CT)6	59515814	59515825	GGTGTTCAGCAATCGGTCTT	CTTCCCCTTTTTAGCTGCCT	59515719	59515940	222	59.9845
FHS73034	A02	p5	(AAAGG)2	60259204	60259213	TGACCAAATCAACGAATTCAA	TGGTGTTCCTTAGTGTTTTCCC	60259167	60259337	171	59.628
FHS73052	A02	p5	(TTGAG)2	60281084	60281093	AATGGAGAAACCAGGGTGTG	CACCCTTTCCATCATTGGAG	60280936	60281176	241	60.0645
FHS73064	A02	p6	(TTTGAA)2	60308375	60308386	TGCATATTGAAGGGTCAATAACTT	GCTTTGCAACCCCAAACTAA	60308291	60308570	280	59.549
FHS73090	A02	p6	(CAAAAA)2	60533813	60533824	CCACCGAGTCGAATTTAAGG	AAGGGATAGCCCACGAGAGT	60533747	60533881	135	59.83
FHS73097	A02	p5	(GCTTT)2	60673310	60673319	TCAGGCGTGCACTAAACAAG	CGCAGGATATTCGACTGGAT	60673225	60673433	209	60.0545
FHS73131	A02	p5	(AAGCA)2	60858962	60858971	TTTTTGGGGTGGTTTGAAAT	CAAACAATGACCTGTTCCCC	60858904	60859121	218	59.6825
FHS73133	A02	p5	(TGTGG)2	60860425	60860434	ATGCGACGTATGGAATGACA	ATGTCCTCGCGATGCTTTAC	60860333	60860556	224	60.099
FHS73134	A02	p5	(GTAAA)3	60860528	60860542	AAGATCATTTTGGACACGGG	TGACGGCGACAAGATACAAG	60860400	60860677	278	59.827
FHS73349	A02	p6	(TTTTAA)2	61585301	61585312	GTAAGTCCTTCCTCCAGGGG	TTTGGTGTTGGGAGGATTTC	61585249	61585503	255	59.8475
FHS73350	A02	c*	(AAAATA)2(AAAAT)2*(AAATAA)2*(AAAAT)2*	61585357	61585383	GTAAGTCCTTCCTCCAGGGG	TTTGGTGTTGGGAGGATTTC	61585249	61585503	255	59.8475
FHS73476	A02	p3	(TTA)30	62790725	62790814	CTTCGCATAAATGGGGTGTT	GAATCGTTCGCGTTTCATTT	62790603	62790840	238	59.952
FHS73486	A02	p5	(TATTG)2	62930586	62930595	GAGCTGTGGAAATTGGAACC	GCAATTGCTTCACATGCAAC	62930396	62930618	223	59.903
FHS73495	A02	p5	(CAAAT)2	62972430	62972439	ACGAACTCCCAAAAATGTGC	TTGAGTGGGAGAGCAGCAAT	62972341	62972544	204	60.4615
FHS73530	A02	p6	(TATAAT)2	63160202	63160213	TCTCCTTCAATCTCTGCTTCAA	ACACTATTGGGAGTGAAAGAGAA	63160110	63160309	200	58.122
FHS73596	A02	p5	(AAGGC)2	63339165	63339174	GGATGTTGATGCATGAGGAAT	CACCACAAGCATGCTAGGAA	63339041	63339255	215	59.8175
FHS73599	A02	p5	(AGAGA)2	63343411	63343420	TGAAAGCAACAACTAAAACCGA	GATTGAAGGGGGAAAGAACC	63343349	63343498	150	59.7695
FHS73625	A02	p5	(ATTTA)2	63441445	63441454	TTTATCTGCTGTTCAATTCATGG	TCGAAAGAAAATGCATCACAA	63441417	63441671	255	59.212
FHS73664	A02	p6	(ATTAGA)2	63768658	63768669	GCAGAGGTTACATTGAGGGC	ATATAAGGTCCCGGGAAAGC	63768587	63768774	188	59.496
FHS73707	A02	p5	(AAAAT)2	63883992	63884001	CGTAGATAATGGTGCAGGTGG	TTTTGGTTTTCCTTTTTATTTTCAA	63883938	63884205	268	59.8915
FHS73717	A02	c*	(ATAAA)2(AAAATA)2*	63923487	63923500	TGAGACCATCGAATCTGGTG	ACGATCCAATCGGTAATCCA	63923439	63923636	198	59.893
FHS73718	A02	p5	(AAAGT)2	63923531	63923540	TGAGACCATCGAATCTGGTG	ACGATCCAATCGGTAATCCA	63923439	63923636	198	59.893
FHS73774	A02	p6	(AATCAA)2	64186048	64186059	GTTCAAAAACGCTTCCAAAAA	GGATGAGTGCTTTTGGGATTT	64185906	64186106	201	59.7875
FHS73823	A02	p5	(TTAGT)2	64259908	64259917	TGTGTTAGGTCTTGGCTGCTT	TCATTTGAGGGTTCCAAGAAA	64259862	64259970	109	59.73
FHS73850	A02	p2	(TA)13	64311689	64311714	GACATCCCTAGATGCAGCGT	AGGGATGGTAATTTTCCCCA	64311642	64311852	211	60.3095
FHS73890	A02	p6	(CTGCCT)2	64503568	64503579	GACACACGAGGAAGAGAGGC	CCGGCGATAGCAACTAAAAC	64503484	64503683	200	59.8675
FHS73938	A02	p5	(ACGCG)2	64676257	64676266	CCCCATGTGTATACGGGAAA	GTGGGCAACGTGTAAGTGTG	64676198	64676417	220	60.2555
FHS73990	A02	p6	(ATTTTA)2	64916192	64916203	AACAAATACATGTTAATTCGGAGAA	TTCATTTGACCctttcaattttt	64916122	64916293	172	58.5495
FHS73995	A02	p6	(GCTCTC)2	64920155	64920166	CTAAATGGAGACGGAGAGCG	TAAAGCTCTGACGACCCACA	64919924	64920201	278	59.7055
FHS73996	A02	p5	(AGAGA)2	64934325	64934334	CTCACTAGTCCCAAGCCCAA	TTTTGTGACGAATGTGTGGC	64934236	64934439	204	60.404
FHS74036	A02	p6	(TGGTTT)2	65175507	65175518	GGCTTAGGAAAGAAATCGGC	AGGTTTCTCGGCACACAAGT	65175479	65175732	254	59.97
FHS74132	A02	p5	(AAACC)2	65867823	65867832	AACCGAAACCACAGGTGAAC	AGAAGTCTTGGCGGTTCCTT	65867734	65867987	254	60.057
FHS74158	A02	p5	(TAAAA)2	66152232	66152241	AACCAAACTGTTGTCCACCC	TTGCGTCGGATTTGTAACAG	66152181	66152407	227	59.725
FHS74196	A02	p5	(TTATT)2	66619076	66619085	TGCCACTACTTGGCTCAGTC	TTCAATAAATCAAAACGTGCC	66618889	66619117	229	58.37
FHS74255	A02	p6	(TTAAAA)2	66773156	66773167	tgtggactccttgaattccc	TTTCGAAAATTAGAGAGGGAAAA	66772993	66773260	268	59.2
FHS74258	A02	c	(AATTT)2(AATAT)2	66853857	66853876	TTAATTAAAAGCCAACCAACAAA	TAGGAAAAGGATGCTGGTGG	66853781	66854026	246	58.9795
FHS74353	A02	c	(TTTGT)2(TTATT)2	68339773	68339792	ACTTTCGCATGTGGAGCTTT	CCATATTTTTCGGTTTTAGTTTGG	68339688	68339852	165	59.944
FHS74509	A02	p6	(TTTTAA)2	69039416	69039427	TCATGGCTTTCCTACTTGGG	CCGAAAAATGGGGAAGTTTT	69039273	69039541	269	60.1115
FHS74522	A02	p5	(ATAAG)2	69127572	69127581	TGGACTTAGATGGGAGGGTG	TCGCTTTGCGCTAATGATAA	69127439	69127624	186	59.7525
FHS74803	A02	p5	(GGTGC)2	69992402	69992411	ATCGGACTCCATTTACGTGC	AACATACAGGGACAGACCCG	69992254	69992505	252	59.903
FHS74813	A02	p5	(ATCAT)2	70001099	70001108	GCTTGGTCTAGCTCGGCTTA	GGTGTATCTGGTGGGTTGCT	70000951	70001138	188	59.8015
FHS74823	A02	p5	(GTTTA)2	70018536	70018545	GTCTGCATGTGAAGCAGGAG	CGCTCCTATGAGCTGGAAAG	70018482	70018668	187	59.8435
FHS74832	A02	p5	(GAACT)2	70036122	70036131	TGGTTGGGTTCAAGTTAGGG	GCGTACACGTAGGGGTGTTC	70036077	70036260	184	60.132
FHS74833	A02	p5	(GTTCG)2	70036222	70036231	TGGTTGGGTTCAAGTTAGGG	GCGTACACGTAGGGGTGTTC	70036077	70036260	184	60.132
FHS74884	A02	c*	(TAATT)2(TTTAAT)2*	70267128	70267142	CTGCTTCACCTGGGTTCATT	ATGCCTTGTCCGTATATCGC	70267096	70267368	273	60.031
FHS75059	A02	p3	(ATT)9	70889284	70889310	CCTCCTCTGCATGCGATTAT	TGCGAAATTTCTGCGATAGA	70889185	70889371	187	59.871
FHS75091	A02	p6	(TAAAAC)2	71005989	71006000	AAGATCCCCTAAAGGGCTGA	AAGGAGCAGCTTTTGTTGGA	71005934	71006107	174	60.0125
FHS75092	A02	p5	(TAAAA)3	71006052	71006066	AAGATCCCCTAAAGGGCTGA	AAGGAGCAGCTTTTGTTGGA	71005934	71006107	174	60.0125
FHS75116	A02	p5	(GTGAT)2	71033081	71033090	TTGTGTGGTTTGATGTTGGG	CCAAAACAAGTTGCTTATGCC	71033026	71033295	270	59.947
FHS75135	A02	p5	(TAAAA)2	71124893	71124902	AACGTCGTCCCTGTAACACC	CGCGTTGGTTTATCCTTTGT	71124812	71125040	229	59.9435
FHS75149	A02	p6	(CTTTCT)2	71253987	71253998	TTCTTAATCGAAAGCCCCCT	CCCGACACCAAATTGAAAAT	71253884	71254093	210	59.848
FHS75150	A02	c	(TTTTCT)2tgttctc(CTTTT)2	71254029	71254057	TTCTTAATCGAAAGCCCCCT	CCCGACACCAAATTGAAAAT	71253884	71254093	210	59.848
FHS75153	A02	p5	(ATAAA)2	71280984	71280993	TACCCACAAGCACACTTGGA	CGAATTACTTGGGTTGACTTGG	71280875	71281120	246	60.4465
FHS75170	A02	p5	(TATAT)2	71341548	71341557	CTGTGCATGTTGAAAGTGAGC	TGGGAATAAGAATCAGACAAACC	71341422	71341687	266	59.434
FHS75273	A02	p5	(AAAAT)2	71675225	71675234	TGTGAACATCAAAGAGGAATTAAAA	TCCTTTATCCGGGTTTGAGA	71675145	71675419	275	59.3095
FHS75274	A02	c*	(ATTT)3(TTTAT)2*	71675343	71675357	TGTGAACATCAAAGAGGAATTAAAA	TCCTTTATCCGGGTTTGAGA	71675145	71675419	275	59.3095
FHS75300	A02	p5	(TAAAA)2	71721143	71721152	TTCCTCTTCCACAAATAGCAAA	GATTTATGGTCAGTATCGCTTTGA	71721112	71721391	280	59.21
FHS75329	A02	p6	(TATTTA)2	71768336	71768347	TTTTTGTCCGTACTTAGTCAACAAT	GAAAATAAATAAAaGAAACTTTTGGGA	71768304	71768571	268	58.504
FHS75330	A02	p6	(ATTTAT)2	71768421	71768432	TTTTTGTCCGTACTTAGTCAACAAT	GAAAATAAATAAAaGAAACTTTTGGGA	71768304	71768571	268	58.504
FHS75331	A02	p5	(AATAA)2	71768484	71768493	TTTTTGTCCGTACTTAGTCAACAAT	GAAAATAAATAAAaGAAACTTTTGGGA	71768304	71768571	268	58.504
FHS75339	A02	p6	(TTGCAC)2	71774878	71774889	AGCTGAAGGACATACCACGC	TTCTGATGGTCTTGCTGCTG	71774781	71774949	169	60.2105
FHS75356	A02	p5	(TCTTG)2	71787675	71787684	CAACGTTGAATTTTGTATGGC	GGGAGGGAGACACAGACTGA	71787510	71787777	268	59.1635
FHS75436	A02	p5	(CACCA)2	72137380	72137389	CAACCAGCTACCTTTCTGGA	TTGGGATGCTGAGGTTAGGT	72137344	72137461	118	58.751
FHS75479	A02	p5	(CTTTT)2	72292189	72292198	ACCCTTTGACCGAATCTCCT	TTAATTGAGTGGGAGGGTGG	72292154	72292375	222	59.8595
FHS75568	A02	p4	(AATA)3	72407963	72407974	AATAAGGAAGAACGCGAGCA	GTTTGAGCTTAGTGGGCTGG	72407869	72408121	253	59.9285
FHS75570	A02	p5	(TATTA)2	72408783	72408792	AATAAAGCTCAGATCCGCGA	GTGCTCTACCATGTGACCGT	72408706	72408861	156	59.2705
FHS75571	A02	p5	(TAAAT)2	72408830	72408839	AATAAAGCTCAGATCCGCGA	GTGCTCTACCATGTGACCGT	72408706	72408861	156	59.2705
FHS75610	A02	p5	(TTTTA)2	72517641	72517650	TGTATTTTTGCAATCGCAGC	ATGATGGATTCTGGCACACA	72517596	72517744	149	59.8865
FHS75728	A02	p3	(GAA)7	72871514	72871534	TTCTTTGTAACACGGGGAGG	GTTTCGTGAGGGAAGGTTGA	72871348	72871585	238	60.026
FHS75819	A02	p6	(AACGAC)2	73027875	73027886	TGCTCCTTCAACCACAAATG	ACCTGGCGTATCACACAGAG	73027840	73027992	153	59.2215
FHS75876	A02	p5	(TTAAC)2	73163736	73163745	TGAAAGCCTCCGTCGTATCT	ATTCCCTGGAGCGAGATTTT	73163684	73163838	155	59.9375
FHS75976	A02	p6	(ATGACA)2	73545005	73545016	GGTGGCATAGGCAGGATACA	CGTCACCCTCATCACATGAC	73544925	73545188	264	60.423
FHS76022	A02	p2	(AT)5	73675008	73675017	CCAATCACGTCCGTTCTCTT	TGCTTCTTGGGAACCATAGG	73674876	73675108	233	60.0885
FHS76049	A02	c	(CGTAGC)2ccaaaaag(CGTAGC)2	73841815	73841846	GCCGAATAGGAATCACTCCA	AAACTCCTGAAGGCGCACTA	73841789	73841932	144	60.0255
FHS76149	A02	p5	(TAATT)2	74203067	74203076	CCGGCGTTCATATGTTCTTT	CACCGAATTCTGAGCCAAGT	74202999	74203141	143	60.1075
FHS76150	A02	p5	(TTTAA)2	74203110	74203119	CCGGCGTTCATATGTTCTTT	CACCGAATTCTGAGCCAAGT	74202999	74203141	143	60.1075
FHS76162	A02	p5	(CCTCA)2	74256924	74256933	AAAACTGACAAACCGACGCT	AAGGAAAACAGCGAGACGAA	74256739	74257013	275	59.8865
FHS76239	A02	p6	(CACGTC)2	74892766	74892777	AGTTACACAGGAGCGTGGCT	TTGTGCTTCGGACACAGTTC	74892698	74892905	208	59.9085
FHS76240	A02	p6	(CACGCG)2	74892815	74892826	AGTTACACAGGAGCGTGGCT	TTGTGCTTCGGACACAGTTC	74892698	74892905	208	59.9085
FHS76254	A02	p5	(CCTAA)2	74945490	74945499	GAGAAAGAAGGGGAACCGAC	CACAGGTTCAAGTCGTGGAA	74945378	74945537	160	59.886
FHS76292	A02	p5	(TTTAG)2	75465739	75465748	GGGCGACTTTTTAGCCCTAT	TCAGTCAATTACCCCTCTCCC	75465606	75465845	240	59.953
FHS76297	A02	p6	(TTTCTC)2	75543190	75543201	TGAGTACAGAGAGGTCCGGG	GCCAGGTGAGTGGCTAATGT	75543149	75543379	231	60.197
FHS76442	A02	p6	(AGAGAT)2	77938779	77938790	AAATGTGCGTTGTGTTGAGG	AAAAAGGCCTAGATCTTATTTGGA	77938586	77938843	258	59.2125
FHS76466	A02	c*	(CTTTC)2(CTTT)3*	77963342	77963358	GCTGACCACCCACTTCTTTC	GAGGACTAACGGTGCAGAGC	77963315	77963557	243	59.8615
FHS76472	A02	p6	(CAAATG)2	78033434	78033445	CATGCATCTCTCAGTTCTTTTCA	CATAACCATGCCAGAGGAGG	78033346	78033603	258	59.991
FHS76491	A02	p5	(AAATT)2	78339177	78339186	CGTTGGGTCTAACAGAGGGA	CGACAACTCATAAGGCCCAT	78339033	78339265	233	60.029
FHS76568	A02	c	(AAATT)2t(ATCAAA)2	79163589	79163611	CTTGGTTTCGCATCCTGATT	GCGCAGACTTAGCACAAAGA	79163505	79163729	225	59.7225
FHS76606	A02	p5	(AATTA)2	79445040	79445049	AAAAACAATGCACATCATTTACC	GGATTAAATGGGTTGTGCCA	79445008	79445163	156	59.2795
FHS76648	A02	p6	(TAGGAT)2	79655692	79655703	ACTTCGGTGCCAAAACACTC	AAATCAAAGCATGAAATTGACC	79655572	79655799	228	59.1345
FHS76649	A02	p6	(TAGGAT)2	79655733	79655744	ACTTCGGTGCCAAAACACTC	AAATCAAAGCATGAAATTGACC	79655572	79655799	228	59.1345
FHS76683	A02	p6	(TTTTCT)2	79848260	79848271	TCATCACCATTATTGATTGCAGA	GATTCACGTAGAACCTGCCC	79848182	79848443	262	59.9465
FHS76689	A02	c	(ATTTT)2aataaatttaata(ATTTT)2	79853814	79853846	TGGTTGCGGTGATAGAAATG	GGTAGAGACCAAATGGCACG	79853760	79853902	143	60.0295
FHS76693	A02	p5	(GTTAT)2	79855173	79855182	AGCAAAAATCGCCACAAAAC	CACAAAAATTGGATCAAATGGA	79855087	79855307	221	59.897
FHS76694	A02	p6	(ATATTT)2	79855262	79855273	AGCAAAAATCGCCACAAAAC	CACAAAAATTGGATCAAATGGA	79855087	79855307	221	59.897
FHS76705	A02	p6	(TCGAAT)2	79886743	79886754	TATATGGCCAATTTCGGGTG	CAAGCACAACAGCACCAGTT	79886714	79886892	179	60.237
FHS76725	A02	p5	(CAATA)2	80058634	80058643	TGGTCGGCAATTCACTGATA	ATTTTGGTCAGGCACCATTC	80058412	80058668	257	59.935
FHS76726	A02	p6	(TCTCTT)2	80060046	80060057	TCAGAAATGGGGAACCAATC	TAGGTGGACGGTTGCCTTAC	80059931	80060202	272	59.86
FHS76843	A02	p5	(AACAT)2	80707888	80707897	TTTATGGTTTGCACGCTTCA	AGCACAATGACTTGCTGTGG	80707812	80707999	188	60.078
FHS76855	A02	p6	(TTTAGT)2	80730517	80730528	AATTTATCGCAGGCACGTCT	TAGGCCACAACAAGAGCACA	80730485	80730755	271	60.0925
FHS76856	A02	p6	(AAAAAT)2	80730637	80730648	AATTTATCGCAGGCACGTCT	TAGGCCACAACAAGAGCACA	80730485	80730755	271	60.0925
FHS76870	A02	c	(ATA)4aaaatgaaa(GGATT)2	80791815	80791845	GCCAGCTAGGCACGTATTTC	AGCTGGCCGGTTAGTTATTG	80791632	80791898	267	59.5605
FHS76949	A02	p5	(GTGCG)2	81236612	81236621	ATCCACGCTTAGGCACACTT	GCATGTTTAAAAATTGCGTCG	81236547	81236658	112	60.126
FHS76984	A02	c	(GAG)4gattctgat(ATAGAG)2	82026213	82026245	TGCTTGCGAGTGGTTTTGTA	AACACAAGTGAGAATGCCCC	82026138	82026336	199	60.2045
FHS77045	A02	p5	(CCCTC)2	82421450	82421459	CAAACGTGATCCCCCATATC	GGCTTTAGGAAAGGCTACGG	82421232	82421509	278	60.1155
FHS77059	A02	p5	(GAGCG)2	82634627	82634636	CCAGGAGAATTTAGCGCTCTT	TTCCTGCCCTGTAATCTCTGA	82634600	82634867	268	59.908
FHS77063	A02	p6	(TCATCC)2	82675790	82675801	GGAAAACCATTTCTCCCCAT	ATGGAAAAGCTGGGAATCGT	82675712	82675958	247	60.411
FHS77199	A02	p2	(TA)5	83548638	83548647	TGCTCTGCTATGCATTCCC	TTTTAAGCCATCGCAAAACC	83548591	83548841	251	59.999
FHS77209	A02	p6	(CTTGTT)2	83764706	83764717	TGACTTGTCATCACAGCCATT	CGTCTTGCTGGCATATGTTG	83764647	83764782	136	59.717
FHS77216	A02	p4	(TCAA)3	83790881	83790892	ATTGAACCCATTTTCCGTGT	AAACCCGTCTTTGGCAAGTA	83790693	83790963	271	59.3795
FHS77290	A02	p3	(AAT)4	84043474	84043485	GGTTTTGGGGAGGCTAAATC	TTAGATTGCCAACACGTTGAA	84043446	84043567	122	59.4965
FHS77330	A02	p6	(CTCTTT)2	84168590	84168601	GGAGCTAGGGGGTACTCGAC	TGACGCAAGTTTTCAATCGT	84168435	84168636	202	59.709
FHS77359	A02	c	(CTTTG)2tttgc(ATTTT)2	84462363	84462387	TTTCACCTGGTGTCCATACG	GCAAGAAGCAACCCAACAAT	84462206	84462479	274	59.7665
FHS77431	A02	p5	(ACCAA)2	85047814	85047823	GATCCCTAATGGCAGGACAA	GTGGCACAGGTTACACGTTG	85047686	85047964	279	59.983
FHS77432	A02	p5	(AAAAT)2	85049133	85049142	GAAAACCACCCAAATCGGTA	TCCACAACTTGGTGCATGAT	85049031	85049217	187	59.8145
FHS77439	A02	p5	(CAAAA)2	85065112	85065121	TGCTAACATTACTTGCATGACTAAA	AATCCCACCACAAACAATCC	85065079	85065263	185	58.8425
FHS77513	A02	p5	(TTAAA)2	85417984	85417993	TCGGAAGTTGCCTACTTTAAATC	AACTGACGTCTTTGCGGTTT	85417951	85418217	267	59.3265
FHS77565	A02	p5	(GGAGG)2	85677304	85677313	CAATTGAGGGAGGAACCGTA	AACACAATCCCTTTGGCATC	85677252	85677445	194	59.8615
FHS77662	A02	c*	(AATAA)2(AATA)3*(AAATA)2*	85958990	85959014	ACCGCTTTGATCACTGGTTC	TCTGTGTAGGTGGCCACAAG	85958922	85959187	266	59.932
FHS77744	A02	p6	(TTAATT)2	86197294	86197305	CTTCAGGAGGGAAGTGATGC	CATTCCTAGCCTTTTCAACCTG	86197127	86197371	245	59.9625
FHS77764	A02	p5	(CTTCT)2	86240241	86240250	GTGGGCTTGATAAAGCAATG	AATGGGTATATTTTGGCGGA	86240212	86240443	232	58.694
FHS77765	A02	p5	(TTTTG)2	86240301	86240310	GTGGGCTTGATAAAGCAATG	AATGGGTATATTTTGGCGGA	86240212	86240443	232	58.694
FHS77766	A02	p5	(TTTCA)2	86240372	86240381	GTGGGCTTGATAAAGCAATG	AATGGGTATATTTTGGCGGA	86240212	86240443	232	58.694
FHS77781	A02	p6	(GCACGC)2	86459517	86459528	GTTTGTGCAGATTGAGCGAA	TGAGAGTTGTGCTGGTTTGG	86459420	86459633	214	59.934
FHS77782	A02	p6	(ACGCGT)2	86459569	86459580	GTTTGTGCAGATTGAGCGAA	TGAGAGTTGTGCTGGTTTGG	86459420	86459633	214	59.934
FHS77887	A02	p5	(ATTGG)2	87192366	87192375	GTTCATCCCCCTTCAATCCT	TCACGTACGCGAGCATTTAG	87192322	87192469	148	60.085
FHS77889	A02	p5	(CCTTT)2	87196151	87196160	ATAACCCTTTGACCGAACCC	AAGCAGTATTGGGCAAGGTG	87196116	87196390	275	60.0925
FHS77890	A02	c	(CCCCCT)2ctatatatacacatcctccc(CCATT)2	87196197	87196238	ATAACCCTTTGACCGAACCC	AAGCAGTATTGGGCAAGGTG	87196116	87196390	275	60.0925
FHS77915	A02	p5	(AATTT)2	87478666	87478675	GCTCGGAAAGATGTAATGGG	CCAAATTGTTTGGGGAATTG	87478576	87478791	216	59.776
FHS77916	A02	p5	(TTTTA)2	87478727	87478736	GCTCGGAAAGATGTAATGGG	CCAAATTGTTTGGGGAATTG	87478576	87478791	216	59.776
FHS77924	A02	p5	(TGATT)2	87628626	87628635	TAGTTAGGTTGGGCCAAGGG	TTTGAGATATCCACCAACCAAA	87628381	87628660	280	60.2605
FHS77925	A02	p6	(TTCTAG)2	87628737	87628748	GATTGTTCTTTGGTTGGTGGA	ATGCTATCACAATCCTGCCA	87628631	87628845	215	59.4635
FHS78250	A02	p5	(AAGAA)2	89705091	89705100	TTGAAGCCAAGGATCCAAAC	GCTTTGGTTGCAAACCCTTA	89705017	89705163	147	60.0805
FHS78339	A02	p3	(TCA)4	90125551	90125562	TCTCAATTTCCATGGACCTCA	GGTTGAATGATGTGGCGTAA	90125439	90125715	277	59.9225
FHS78340	A02	p3	(TCA)6	90125653	90125670	TCTCAATTTCCATGGACCTCA	GGTTGAATGATGTGGCGTAA	90125439	90125715	277	59.9225
FHS78362	A02	p4	(TTTA)3	90285956	90285967	TCCATAGGAAAACGATCCGA	AAAAGGAATTGAACTGCCAAAA	90285932	90286036	105	60.1945
FHS78433	A02	p5	(GAAAT)2	90493235	90493244	TCGTTCTCGGCCAATCTAAT	TTAGGTGAATTTGCCGCACT	90493198	90493310	113	60.1525
FHS78484	A02	p5	(AATTG)2	90997110	90997119	TGACGGCACCAGAAACACTA	TCAGTCGTCAAATCACTTTAGC	90996934	90997168	235	58.742
[truncated: 37,804 more rows]

## Sheet: Table S9
Table S9. Summary of 188 tested SSR markers by PCR amplification.
[truncated: 190 more rows]

[truncated: 3 more sheets: Table S10(1832 loci), Table S10(1276 loci), Table S11]
